# Supplementary material for: Hybrid Mice Reveal Parent-of-Origin and Cis- and Trans-Regulatory Effects in the Retina
Source: PLoS One. 2014 Oct 23;9(10):e109382. doi: 10.1371/journal.pone.0109382 (PMC4207689; doi:10.1371/journal.pone.0109382)
Supplement: Supporting Information S1 — Analysis of parent-of-origin effects in the retina. This Excel file summarizes the analysis of all 29,160 polymorphic autosomal genes (ranked by Bayes factor) for parent-of-origin effects, as determined by allele-specific expression estimates in the reciprocal F1 hybrids using MMSEQ and MMDIFF. Red shading, loge expression measures for maternally derived alleles. Blue shading, loge expression measures for paternally derived alleles. Yellow shading, weighted log2 fold change values. (XLSX) [file pone.0109382.s001.xlsx]

## Sheet: parent_of_origin_effects_retina
Ensembl_ID	MGI_symbol	Chromosome	Strand	Start_position	End_position	Gene_biotype	Non-polymorphic	Imprinting_Bayes_factor	Database_score	log_mu_F1_B6xCast_R1_B6_allele	log_mu_F1_B6xCast_R2_B6_allele	log_mu_F1_B6xCast_R3_B6_allele	log_mu_F1_CastxB6_R1_B6_allele	log_mu_F1_CastxB6_R2_B6_allele	log_mu_F1_CastxB6_R3_B6_allele	log_mu_F1_B6xCast_R1_Cast_allele	log_mu_F1_B6xCast_R2_Cast_allele	log_mu_F1_B6xCast_R3_Cast_allele	log_mu_F1_CastxB6_R1_Cast_allele	log_mu_F1_CastxB6_R2_Cast_allele	log_mu_F1_CastxB6_R3_Cast_allele	sd_F1_B6xCast_R1_B6_allele	sd_F1_B6xCast_R2_B6_allele	sd_F1_B6xCast_R3_B6_allele	sd_F1_CastxB6_R1_B6_allele	sd_F1_CastxB6_R2_B6_allele	sd_F1_CastxB6_R3_B6_allele	sd_F1_B6xCast_R1_Cast_allele	sd_F1_B6xCast_R2_Cast_allele	sd_F1_B6xCast_R3_Cast_allele	sd_F1_CastxB6_R1_Cast_allele	sd_F1_CastxB6_R2_Cast_allele	sd_F1_CastxB6_R3_Cast_allele	weighted_F1_B6xCast_log2(Cast_allele/B6_allele)	weighted_F1_CastxB6_log2(Cast_allele/B6_allele)
ENSMUSG00000091793	Rian	12	1	110842155	110899919	lincRNA	FALSE	21805400000	4	-4.104	-4.21742	-6.77131	3.95718	4.00261	3.9687	4.16335	4.09051	4.11764	-6.96765	-3.90154	-3.87735	1.16075	1.14679	3.67991	0.0170281	0.0164768	0.0167181	0.0157596	0.0144881	0.0171233	3.54114	1.1269	1.10684	12.127	-11.5584
ENSMUSG00000002265	Peg3	7	-1	6656603	6683132	protein_coding	FALSE	12807300000	4	4.41902	4.33795	4.41361	-4.75193	-2.19143	-2.73265	-2.55084	-1.77041	-2.19258	4.28135	4.39372	4.34823	0.0146038	0.0168902	0.0187875	2.24537	0.693771	0.79994	0.655619	0.688786	0.957694	0.0179188	0.0183866	0.0212118	-9.48462	9.93065
ENSMUSG00000021268	Meg3	12	1	110779211	110809936	lincRNA	FALSE	10786800000	4	-0.758431	-0.581861	-0.42533	5.75062	5.84141	5.82347	6.13767	5.64308	5.7327	-0.504398	-0.693365	-0.621976	0.427336	0.370529	0.473796	0.0121515	0.0125088	0.0136366	0.011579	0.0126101	0.0138852	0.619501	0.606982	0.538497	9.31979	-9.25082
ENSMUSG00000000948	Snrpn	7	-1	67127388	67285105	protein_coding	FALSE	6520540000	4	5.10946	5.2222	5.25418	-0.584321	-0.535863	-2.1249	-0.197008	-1.03879	-0.796214	5.35318	5.2513	5.24267	0.0121093	0.0108655	0.0127939	0.450136	0.44542	0.751242	0.347583	0.437321	0.46425	0.0102661	0.0114787	0.0112814	-8.35059	8.77627
ENSMUSG00000004631	Sgce	6	-1	4624350	4697204	protein_coding	FALSE	100315000	4	2.53653	2.56273	2.63785	-2.37371	-2.36738	-2.63712	-2.40773	-2.41979	-2.56676	2.76075	2.89479	2.75627	0.0771984	0.0634937	0.08407	0.801877	0.915777	1.11424	1.20861	1.38319	1.1938	0.0427941	0.0705278	0.0640503	-7.27609	7.52819
ENSMUSG00000055430	Nap1l5	6	-1	58855228	58857120	protein_coding	FALSE	75078700	4	4.73914	4.91195	4.84706	1.29668	1.14874	0.716607	1.67543	1.11506	1.71665	4.83493	4.83186	4.77787	0.0176676	0.0137156	0.0177165	0.271024	0.315182	0.380648	0.214935	0.244076	0.206236	0.0150852	0.0160195	0.0158868	-4.77211	5.3357
ENSMUSG00000044068	Zrsr1	11	1	22873215	22876498	protein_coding	FALSE	20814600	4	3.22984	3.29928	3.18781	0.428214	-0.198311	0.615166	-0.0736023	0.0479863	-0.126823	3.11499	3.17295	3.12911	0.0294988	0.0251114	0.0321813	0.290255	0.461976	0.292363	0.459444	0.370824	0.524555	0.0321095	0.0296492	0.0333872	-4.72926	3.95216
ENSMUSG00000033585	Ndn	7	1	69493163	69494814	protein_coding	FALSE	7434590	4	4.51377	4.64295	4.53139	-0.207141	-0.511507	0.599226	0.263734	0.523015	1.3602	4.78952	4.73459	4.69753	0.0193446	0.0168441	0.0222131	0.52718	0.612977	0.381019	0.404053	0.319269	0.24122	0.0149915	0.0158623	0.017789	-5.28606	6.62467
ENSMUSG00000032356	Rasgrf1	9	1	89804613	89921814	protein_coding	FALSE	3879230	4	3.7055	3.77665	3.77458	-0.721213	-1.01659	0.361722	-1.05426	-1.5297	-0.498229	3.80307	3.80774	3.75253	0.0342644	0.0308704	0.0339024	1.62139	1.68789	0.626182	2.14167	2.21424	1.29442	0.024474	0.0291438	0.020705	-6.60443	5.32728
ENSMUSG00000042105	Inpp5f	7	1	135754842	135839939	protein_coding	FALSE	1887030	4	3.02422	3.04433	2.96943	1.93636	1.95031	1.98229	1.93397	2.0859	2.03557	3.13515	3.06203	3.03825	0.0379907	0.0341385	0.0472231	0.100123	0.0891105	0.0849914	0.0842631	0.0739672	0.101349	0.0367545	0.0381736	0.0395834	-1.43856	1.61906
ENSMUSG00000051527	Usp29	7	1	6913871	6916480	protein_coding	FALSE	1361640	4	1.92754	2.07401	1.95983	-3.49745	-13.3449	-13.4844	-13.8041	-3.50235	-3.24589	2.08164	2.08156	2.05922	0.0545077	0.0457767	0.056486	1.20356	10.0991	10.1423	10.1054	1.19191	1.25577	0.0469634	0.0475041	0.0484886	-7.86999	8.43202
ENSMUSG00000092035	Peg10	6	1	4697306	4710517	protein_coding	FALSE	612137	4	0.69313	0.940761	0.75669	-2.45507	-3.29902	-3.1343	-2.94343	-5.56899	-5.47447	0.633449	0.749449	0.690343	0.0793356	0.0694052	0.0679644	0.592424	1.40909	0.860789	0.875286	2.95119	2.78149	0.072655	0.0978071	0.0711832	-5.99306	4.936
ENSMUSG00000019817	Plagl1	10	1	12810497	12851500	protein_coding	FALSE	368265	4	2.74519	2.40543	2.405	-0.273759	-0.177161	-0.289205	-0.2867	-0.237014	0.198939	2.12662	2.28635	2.31051	0.0575006	0.0608708	0.0770575	0.596542	0.563988	0.570709	0.324031	0.425608	0.44017	0.101513	0.0865898	0.0872111	-3.88537	3.60336
ENSMUSG00000037664	Cdkn1c	7	-1	150644255	150646955	protein_coding	FALSE	296974	4	-1.28111	-0.2436	-0.600056	2.08288	2.08378	2.2106	2.28081	2.0901	2.21781	-1.40216	-0.441372	-0.506296	1.06958	0.638533	0.768912	0.0689933	0.085258	0.0737103	0.0621744	0.0811343	0.0780341	1.15098	0.769066	0.791771	3.97734	-4.00177
ENSMUSG00000019188	H13	2	1	152495197	152534406	protein_coding	FALSE	157433	4	3.05945	2.8743	2.84211	3.66117	3.56858	3.53657	3.67773	3.62979	3.62353	2.8298	2.79059	2.84823	0.0475804	0.0463526	0.0535321	0.0291889	0.0319198	0.031528	0.0335942	0.0304643	0.036082	0.0497695	0.0539883	0.0526364	1.02881	-1.10959
ENSMUSG00000042814	Mcts2	2	1	152512884	152513676	protein_coding	FALSE	77077.6	4	2.70502	2.93733	2.86511	-0.174458	1.06917	1.16851	-0.312435	0.595688	0.758374	2.95697	2.90382	2.78509	0.0776315	0.0668436	0.0995156	0.60186	0.33515	0.331052	0.756258	0.396919	0.592608	0.0607743	0.0797137	0.0907258	-3.39176	2.82211
ENSMUSG00000091158	Mirg	12	1	110973191	110987665	lincRNA	FALSE	69750.6	3	-8.55567	-3.73971	-8.43401	2.06066	2.2073	2.0918	2.61376	2.09185	2.14632	-8.65626	-8.67481	-8.59502	5.31593	1.1226	5.19264	0.0624239	0.0621445	0.0654239	0.0502133	0.0604545	0.0711661	5.24593	5.01899	5.31623	9.34918	-15.5299
ENSMUSG00000024423	Impact	18	1	13130761	13151457	protein_coding	FALSE	50680.1	4	4.24558	4.41155	4.41923	1.10781	0.973692	2.20463	-0.0116933	-0.974765	-0.425327	4.43552	4.46537	4.41866	0.0151342	0.0118054	0.0147075	0.118656	0.138966	0.0757709	0.238384	0.339157	0.31834	0.0123704	0.0129533	0.0139535	-6.8168	3.91404
ENSMUSG00000078247	Airn	17	1	12934177	13052988	antisense	FALSE	24024	4	2.24089	1.94075	2.05786	-0.98675	-1.05861	-0.850857	-1.45655	-1.90764	-0.965034	2.06278	2.02249	1.88648	0.0713756	0.0820055	0.111158	1.68251	1.53881	1.05467	0.968458	1.62149	1.83131	0.09148	0.0973894	0.102812	-5.15361	4.22595
ENSMUSG00000051855	Mest	6	1	30673547	30698457	protein_coding	FALSE	18250.5	4	3.38123	3.35376	3.41233	1.95293	1.62476	1.91562	2.36035	2.21573	2.21131	3.54852	3.64435	3.54863	0.0452071	0.0404197	0.0466464	0.134953	0.159912	0.152806	0.10251	0.109105	0.137788	0.0329674	0.0317967	0.0411575	-1.59494	2.50884
ENSMUSG00000087490	A330076H08Rik	7	-1	69075799	69127242	lincRNA	FALSE	11362.2	0	2.07616	2.05267	2.12195	-0.362667	0.364013	-0.20862	-0.767415	-0.250621	-0.446501	1.48596	1.71032	1.45834	0.0695429	0.0663747	0.0713313	0.213519	0.16259	0.224141	0.311837	0.216404	0.283518	0.0843822	0.0805528	0.0975279	-3.61894	2.22801
ENSMUSG00000020176	Grb10	11	-1	11830511	11938686	protein_coding	FALSE	9961.71	4	2.69329	2.55385	2.70815	3.19053	3.19918	3.22479	3.25901	3.25778	3.18322	2.51544	2.70607	2.52634	0.101753	0.127127	0.155938	0.060643	0.0878824	0.0695905	0.0619643	0.0673708	0.107836	0.105253	0.130037	0.13574	0.856831	-0.909354
ENSMUSG00000085925	Rtl1	12	-1	110827404	110838540	protein_coding	FALSE	4932.83	4	-2.55213	-2.68089	-13.6352	0.37731	0.502262	0.352715	0.0767317	0.103723	0.408028	-14.2259	-13.971	-3.58631	0.73472	0.753042	9.56278	0.0637653	0.0632111	0.0781971	0.099455	0.089948	0.0815072	10.9548	9.78922	1.21539	4.13574	-6.18644
ENSMUSG00000078690	A230006K03Rik	7	-1	68234469	68366812	protein_coding	FALSE	1519.02	0	-0.438548	-0.27784	-0.318683	-4.37601	-14.1445	-14.0782	-2.05259	-3.4112	-2.93131	-0.396125	-0.0302123	-0.166733	0.189399	0.153306	0.186736	1.19924	10.2828	10.6594	0.480032	0.780411	0.766577	0.171149	0.146597	0.153584	-3.17779	6.41479
ENSMUSG00000007659	Bcl2l1	2	-1	152593052	152657464	protein_coding	FALSE	809.368	2	3.47057	3.41681	3.38496	3.15022	3.07384	3.01869	3.20413	3.13006	3.01108	3.43765	3.40081	3.41662	0.072768	0.0614401	0.0737883	0.078275	0.0735707	0.101448	0.083023	0.0796852	0.0967273	0.0610329	0.0607963	0.0787781	-0.430376	0.474311
ENSMUSG00000068151	A230006K03Rik	7	-1	68427625	68456607	lincRNA	FALSE	729.161	0	0.444129	0.441757	0.237803	-2.85369	-1.82814	-13.0116	-12.4933	-13.395	-2.71237	0.551887	0.977775	0.728651	0.189877	0.18046	0.245346	1.22841	0.808394	10.1916	10.5484	10.2603	1.17566	0.181273	0.146519	0.167043	-4.8548	4.28394
ENSMUSG00000070527	Mkrn3	7	-1	69562479	69565039	protein_coding	FALSE	254.899	4	1.34742	1.32055	1.31105	-12.9934	-12.9168	-2.37455	-12.6291	-14.0808	-13.2863	1.28383	1.20827	1.2972	0.0712844	0.0638338	0.0794651	10.4678	10.0194	1.15659	9.57571	10.6731	10.7091	0.0673141	0.0728422	0.0812881	-21.0725	5.62647
ENSMUSG00000047921	Trappc9	15	-1	72420051	72891634	protein_coding	FALSE	186.593	2	2.98495	2.9103	2.99907	3.35145	3.2975	3.40494	3.16986	3.12728	3.25531	2.84526	2.91987	2.95858	0.0307669	0.0314338	0.0341327	0.0223897	0.0246897	0.0233578	0.0270797	0.0307985	0.0297466	0.0291577	0.0381264	0.0302727	0.319049	-0.647375
ENSMUSG00000025132	Arhgdia	11	-1	120439418	120442938	protein_coding	FALSE	123.599	0	0.839761	-0.930885	2.33132	3.94	3.99102	2.21877	3.82048	4.05194	1.80449	0.874115	-0.545275	2.41179	1.52516	1.48556	2.08777	0.254677	0.121367	2.38828	0.992625	0.10456	2.43983	1.2941	1.74528	1.58047	5.22138	-4.31498
ENSMUSG00000048583	Igf2	7	-1	149836673	149852721	protein_coding	FALSE	88.3248	4	2.69241	2.50419	2.43123	1.36063	1.30761	1.21894	0.685151	1.17783	1.05529	1.97938	1.8562	2.10459	0.0427295	0.154261	0.200879	0.500308	0.366924	0.44915	0.266986	0.517806	0.659064	0.272546	0.204279	0.203857	-2.66867	0.990649
ENSMUSG00000000605	Clcn4-2	7	-1	7235027	7252222	protein_coding	FALSE	88.0756	0	3.23565	3.28632	3.28491	3.15317	3.1928	3.07505	2.96694	3.07318	3.13233	3.31642	3.23424	3.30973	0.0406973	0.0383116	0.0514847	0.0519364	0.0485895	0.0554859	0.0528096	0.0482553	0.0601328	0.0461569	0.0503786	0.0475529	-0.309941	0.207544
ENSMUSG00000027520	Zdbf2	1	1	63319839	63361150	protein_coding	FALSE	69.4238	4	0.591296	0.828375	0.779813	-3.32104	-3.70028	-4.09692	-2.65485	-3.4943	-3.38921	0.17293	0.244315	0.241624	0.0882465	0.0986335	0.128896	3.64362	3.37434	3.41428	1.44512	3.64681	3.59638	0.212076	0.162638	0.142647	-5.13401	5.69977
ENSMUSG00000090656	Gm17559	2	-1	152520469	152522428	lincRNA	FALSE	67.4503	0	-1.63902	-1.84701	-2.41306	-0.89664	-0.601294	-0.805477	-0.304724	-0.259772	-0.276321	-1.13213	-2.32688	-1.21023	0.502143	0.466768	0.653673	0.302047	0.256984	0.302301	0.234143	0.185317	0.266633	0.345212	0.633303	0.443113	2.33136	-0.857646
ENSMUSG00000023830	Igf2r	17	-1	12875272	12962530	protein_coding	FALSE	67.3607	4	1.44761	1.2635	1.39527	1.66658	1.76191	1.75629	1.45435	1.62928	1.61975	1.34089	1.13971	1.35801	0.121877	0.0878818	0.100152	0.0693338	0.0646836	0.0762646	0.111972	0.0653242	0.0780145	0.0762864	0.0918573	0.111326	0.356681	-0.646266
ENSMUSG00000027469	Tpx2	2	1	152673700	152721057	protein_coding	FALSE	51.4556	0	-0.888151	-0.609128	-1.10488	-2.15417	-1.68468	-1.78208	-1.72605	-2.71119	-2.11785	-0.599443	-1.26477	-0.836594	0.307633	0.236255	0.431977	0.648884	0.459956	0.610202	0.563686	0.832255	0.83219	0.250917	0.347088	0.348643	-1.84768	1.43591
ENSMUSG00000046434	Hnrnpa1	15	1	103070945	103074445	protein_coding	FALSE	50.2522	0	4.75492	5.34814	5.34631	4.90087	4.0156	3.95633	4.77547	4.32884	4.52747	4.69243	5.45776	5.51498	0.739338	0.31628	0.164751	0.583134	0.275413	0.358394	0.686365	0.395899	0.30951	0.584254	0.0983887	0.135694	-1.20624	1.95913
ENSMUSG00000039041	Adrm1	2	1	179906190	179910991	protein_coding	FALSE	46.2893	0	3.76598	3.20369	3.34727	1.89925	3.10183	0.932688	1.64585	2.01202	2.07285	3.53299	2.24	3.77713	0.144867	0.916167	0.742297	0.911334	0.8554	0.867107	0.605097	1.14814	1.03729	0.489704	1.27874	0.123473	-2.79774	2.53666
ENSMUSG00000036698	Eif2c2	15	-1	72929022	73015270	protein_coding	FALSE	41.1074	1	2.38743	2.43104	2.35126	2.63066	2.62889	2.59179	2.53086	2.48916	2.51661	2.25633	2.2373	2.1564	0.0269043	0.0237598	0.029591	0.0215733	0.0217388	0.022688	0.0264641	0.0233587	0.0267998	0.0290315	0.0301237	0.0313848	0.165004	-0.575084
ENSMUSG00000037188	Grhl3	4	-1	135097803	135129545	protein_coding	FALSE	30.9561	0	-0.962911	-0.919835	-0.964247	-1.94674	-1.46202	-1.58772	-1.57178	-1.77787	-2.24834	-1.19829	-1.30761	-0.924344	0.23623	0.224532	0.2537	0.429405	0.322398	0.362057	0.341353	0.385342	0.577154	0.269059	0.280795	0.237337	-1.17024	0.722129
ENSMUSG00000031783	Polr2c	8	1	97381350	97397435	protein_coding	FALSE	29.8161	0	-0.0729806	3.47664	-0.0229477	3.62811	3.57386	3.55169	3.51163	-0.192122	3.54934	-0.808753	0.100384	0.180655	1.21008	0.495349	1.37366	0.111966	0.200993	0.187404	0.217331	1.83649	0.245246	1.27014	1.68524	1.31505	1.19991	-5.53252
ENSMUSG00000020173	Cobl	11	-1	12136611	12364963	protein_coding	FALSE	28.0184	1	1.01399	0.947485	0.948476	1.25261	1.36856	1.20556	1.12302	1.13738	1.30934	0.969361	1.03983	0.924826	0.103031	0.0782658	0.185975	0.0876672	0.170384	0.0896542	0.103155	0.0728864	0.11192	0.0962411	0.139415	0.193321	0.29158	-0.380497
ENSMUSG00000081339	Gm16044	7	1	135836203	135836652	pseudogene	FALSE	25.8006	0	-0.636831	-0.07888	-0.510523	-1.58724	-12.6971	-12.5326	-1.40179	-2.50878	-12.2383	0.186359	0.316596	0.319787	0.500538	0.378449	0.530124	0.771631	10.6777	10.2669	0.754673	1.22016	9.63396	0.327174	0.316787	0.32613	-2.04401	2.85806
ENSMUSG00000053137	Mapk11	15	-1	88972916	88980036	protein_coding	FALSE	24.044	0	1.1335	1.17908	1.31137	1.57727	1.54954	1.63498	1.49702	1.65558	1.4674	1.12212	1.11283	0.374864	0.277616	0.295209	0.239267	0.159164	0.158831	0.119925	0.199071	0.189988	0.206296	0.249812	0.25023	0.394621	0.469289	-0.870697
ENSMUSG00000026034	Clk1	1	-1	58467033	58480910	protein_coding	FALSE	23.2525	0	4.61366	4.60148	4.47626	4.67113	4.65601	4.65769	4.80336	4.67505	4.69598	4.47627	4.58026	4.48741	0.0524969	0.064054	0.104787	0.0487723	0.0521695	0.0673061	0.0442695	0.0589674	0.0923994	0.0489719	0.0427797	0.0661913	0.22768	-0.197061
ENSMUSG00000031962	Cdh15	8	1	125371866	125391297	protein_coding	FALSE	21.8303	1	-2.17637	-1.93159	-2.03895	-3.81651	-14.4873	-3.58663	-4.49671	-15.2771	-13.8769	-1.61288	-2.37024	-2.56997	0.346842	0.29834	0.372986	0.809799	10.2131	0.743795	1.23592	10.5902	10.266	0.25573	0.402715	0.436196	-3.94606	2.52007
ENSMUSG00000026942	Traf2	2	-1	25373502	25402460	protein_coding	FALSE	21.4914	0	1.62107	1.82152	1.66134	1.38741	1.16015	1.55232	1.0997	1.35911	1.21957	1.7954	1.62759	1.54127	0.119863	0.0957784	0.138662	0.153003	0.174592	0.131416	0.199199	0.14758	0.219593	0.10585	0.110175	0.141485	-0.675855	0.393309
ENSMUSG00000026796	Fam129b	2	1	32731634	32780774	protein_coding	FALSE	20.9506	0	1.54931	1.7012	1.711	2.06648	1.95912	1.95298	1.7755	1.81047	1.92179	1.73334	1.70246	1.68974	0.128948	0.10158	0.125619	0.0832579	0.100218	0.0952879	0.103754	0.095101	0.105925	0.115296	0.126314	0.119931	0.246269	-0.420646
ENSMUSG00000037206	Islr	9	-1	58004080	58006949	protein_coding	FALSE	19.9076	0	-0.870371	-0.369405	-0.521373	-1.49772	-1.51031	-1.93829	-1.32459	-2.34675	-6.6005	-0.723326	-0.397749	-0.651418	0.442815	0.239074	0.298014	0.5293	0.663083	0.740194	0.687212	1.1109	5.0469	0.286389	0.275323	0.271281	-1.6997	1.46904
ENSMUSG00000030847	Bag3	7	1	135667097	135690491	protein_coding	FALSE	18.1767	0	0.633648	0.583998	0.280367	0.540982	0.687479	0.507247	0.888935	1.13576	1.02923	0.555509	-0.0552373	0.118889	0.170424	0.16326	0.239081	0.160752	0.122051	0.172199	0.140371	0.104626	0.134172	0.162323	0.207756	0.237835	0.719505	-0.469332
ENSMUSG00000030871	Ears2	7	-1	129180727	129210777	protein_coding	FALSE	18.0183	0	0.528864	0.45709	0.758069	0.853899	1.12418	1.00431	1.22023	1.14989	0.745971	0.837133	0.594849	0.62631	0.154665	0.178389	0.220497	0.137324	0.13806	0.136628	0.103947	0.104039	0.223712	0.156441	0.212318	0.171433	0.847142	-0.41238
ENSMUSG00000047013	Fbxo41	6	-1	85419568	85452988	protein_coding	FALSE	17.0151	0	1.24986	1.22616	1.26783	1.13138	1.01022	1.12019	1.20129	1.00319	1.07299	1.24266	1.26326	1.3041	0.0804659	0.0773448	0.0868261	0.0831123	0.0944021	0.0925877	0.0864037	0.0975031	0.103974	0.0779704	0.0769177	0.0802353	-0.207337	0.256521
ENSMUSG00000089769	Gm16574	17	1	13011659	13012403	pseudogene	FALSE	16.9876	0	0.7766	1.10858	1.05363	-13.6267	-12.5293	-13.1702	-12.5038	-13.2002	-12.7493	1.29638	1.10939	1.24481	0.188638	0.149209	0.168887	10.4467	9.25748	10.5631	9.27696	10.5127	9.82124	0.132339	0.150276	0.143933	-19.8995	20.6075
ENSMUSG00000001542	Ell2	13	1	75844932	75909804	protein_coding	FALSE	16.5982	0	0.285436	0.392717	0.127779	0.755153	0.609861	0.465064	0.739948	0.659926	0.560023	0.0224872	0.386298	0.398305	0.230565	0.183782	0.239965	0.109045	0.138423	0.159482	0.148271	0.146871	0.1668	0.206902	0.169713	0.175889	0.531217	-0.505578
ENSMUSG00000089679	Gm16299	19	-1	53893844	53899618	antisense	FALSE	16.4051	0	-0.354408	0.483846	0.169613	-0.230311	-0.141881	-0.218999	-0.604136	-1.15567	-0.139538	0.236591	0.732321	0.231046	0.204814	0.106714	0.171348	0.189312	0.191847	0.180271	0.232787	0.295213	0.217785	0.132914	0.108155	0.137804	-1.16776	0.939142
ENSMUSG00000079197	Psme2	14	-1	56206278	56209950	protein_coding	FALSE	15.6949	0	2.34778	2.55393	2.25124	2.85065	2.64336	2.80245	2.7156	2.61015	2.7373	2.46108	2.39591	2.53374	0.167211	0.135703	0.172662	0.133972	0.129069	0.141703	0.122055	0.123587	0.120878	0.176894	0.169288	0.187587	0.398907	-0.435838
ENSMUSG00000002274	Metrn	17	-1	25931516	25934081	protein_coding	FALSE	15.2372	0	2.47479	2.40304	2.37607	2.05386	2.19051	2.1829	2.34324	2.07595	2.21802	2.27125	2.33252	2.38856	0.0840791	0.0929082	0.0950058	0.101635	0.108411	0.10567	0.10648	0.114018	0.114712	0.0835871	0.100786	0.0965768	-0.294302	0.267387
ENSMUSG00000019054	Fis1	5	1	137429145	137442104	protein_coding	FALSE	15.1804	0	2.61669	2.43693	4.3796	4.69554	3.69834	4.58391	4.3552	4.72519	3.38693	2.91912	3.87291	2.92287	0.991727	0.247481	0.626303	0.317395	0.930229	0.282663	0.676458	0.0476909	0.799796	0.665886	0.884272	0.552207	2.9194	-2.14609
ENSMUSG00000021234	Fam161b	12	-1	85686259	85702783	protein_coding	FALSE	15.1364	0	1.4622	1.42579	1.42039	1.57418	1.62522	1.60025	1.66217	1.51041	1.6227	1.26929	1.38609	1.29906	0.0793959	0.104882	0.14761	0.09437	0.17028	0.120068	0.115264	0.116707	0.136954	0.083854	0.20542	0.116034	0.219424	-0.433776
ENSMUSG00000036760	Kcnk9	15	-1	72342549	72376709	protein_coding	FALSE	14.0926	4	-11.5812	-11.5349	-11.0397	1.55145	1.58171	1.42207	1.55241	1.58857	1.7668	-10.6679	-11.3147	-10.0389	10.4551	9.94358	10.5909	0.0980457	0.0960923	0.127044	0.105251	0.0884119	0.112311	9.952	10.4385	9.66362	18.7815	-17.5654
ENSMUSG00000030641	4632434I11Rik	7	-1	100006039	100022743	protein_coding	FALSE	14.0079	0	-1.23918	-1.1587	-1.40326	-1.59242	-1.59732	-1.44235	-2.11362	-1.85737	-1.73372	-1.58529	-1.06389	-0.902494	0.219694	0.216437	0.282018	0.259991	0.282176	0.274351	0.368122	0.321392	0.340822	0.260609	0.217574	0.20142	-0.9292	0.605705
ENSMUSG00000028016	Ints12	3	1	132754804	132773952	protein_coding	FALSE	13.8334	0	1.61026	1.91305	1.46575	1.47285	1.09869	1.48282	1.36267	0.957366	1.30308	1.75245	1.94081	1.69645	0.198065	0.153703	0.192084	0.232261	0.372259	0.223065	0.225343	0.308202	0.222439	0.126577	0.167188	0.188877	-0.648982	0.541109
ENSMUSG00000019774	Mtrf1l	10	1	4522631	4534654	protein_coding	FALSE	13.7178	0	1.40691	1.00726	1.28928	0.499635	0.783487	0.830016	0.414172	0.2834	0.333337	1.47669	0.665606	0.862969	0.185595	0.264779	0.272503	0.21443	0.22722	0.327881	0.206514	0.265164	0.276742	0.20416	0.307315	0.359946	-1.32998	0.709855
ENSMUSG00000005506	Celf1	2	1	90780539	90859654	protein_coding	FALSE	12.7959	0	3.16969	3.38958	3.3574	2.93286	3.01039	3.16138	3.29041	2.94123	2.92217	3.33003	3.3891	3.32523	0.0872	0.070004	0.0889808	0.146368	0.144921	0.139317	0.0780461	0.0854759	0.107735	0.105186	0.124104	0.114472	-0.336334	0.441587
ENSMUSG00000027424	8430406I07Rik	2	1	144096399	144106963	protein_coding	FALSE	12.3129	0	1.26138	1.16756	0.98608	0.589149	0.820641	0.528836	0.686147	0.886855	0.960414	0.903861	0.908655	1.06919	0.133457	0.111243	0.151609	0.182537	0.154394	0.194676	0.218469	0.140008	0.159895	0.144584	0.144252	0.12586	-0.401211	0.4317
ENSMUSG00000005615	Pcyt1a	16	1	32431007	32475156	protein_coding	FALSE	12.1618	0	2.17234	2.22681	2.08371	2.38828	2.30989	2.38385	2.36254	2.2699	2.46911	2.02548	2.29318	2.13614	0.114294	0.104487	0.124725	0.0850098	0.110559	0.0884686	0.0969326	0.0980398	0.0917743	0.110147	0.113716	0.124709	0.292008	-0.315358
ENSMUSG00000032440	Tgfbr2	9	-1	115993415	116084383	protein_coding	FALSE	12.0077	0	-0.789771	-1.0014	-0.918207	-1.61387	-1.41282	-1.44699	-2.26155	-1.17341	-1.65204	-0.756253	-1.27115	-1.01752	0.174685	0.230374	0.253106	0.373958	0.290974	0.37841	0.648591	0.27444	0.492136	0.190586	0.250825	0.259013	-0.757618	0.741699
ENSMUSG00000021669	Col4a3bp	13	1	97312690	97410122	protein_coding	FALSE	11.1437	0	2.61973	2.68601	2.68917	2.73323	2.73828	2.71366	2.68452	2.75703	2.69389	2.67769	2.66157	2.62428	0.0333243	0.0274248	0.0333658	0.027528	0.0283509	0.0307201	0.0322944	0.0270439	0.0325357	0.0294745	0.0306213	0.0316305	0.0717005	-0.106022
ENSMUSG00000022831	Hcls1	16	1	36935069	36963298	protein_coding	FALSE	11.0704	0	2.32008	2.3502	1.9177	2.72101	2.512	2.69587	2.66369	2.32692	2.55467	2.07391	2.26863	2.16798	0.197645	0.207933	0.334412	0.163355	0.169821	0.153674	0.143743	0.209028	0.188016	0.319757	0.211729	0.250864	0.41195	-0.65327
ENSMUSG00000049946	BC030500	8	1	61390552	61393095	protein_coding	FALSE	10.8998	0	0.68701	0.496644	0.986766	1.5503	1.05655	1.23958	0.996499	1.10991	1.03493	0.540532	0.815487	0.867007	0.225066	0.272604	0.272684	0.152023	0.207316	0.181709	0.215354	0.194397	0.283179	0.2704	0.215938	0.22586	0.484045	-0.821227
ENSMUSG00000040867	Begain	12	-1	110270397	110291589	protein_coding	FALSE	10.825	2	2.99416	2.58178	2.49306	2.28013	2.3432	2.39044	2.51651	2.1857	2.22806	2.58421	2.50342	2.57255	0.0425882	0.0482789	0.0600038	0.0679405	0.0656791	0.0643879	0.0652048	0.0702619	0.0746048	0.0534811	0.0568643	0.0589696	-0.604298	0.309254
ENSMUSG00000034738	Nostrin	2	1	68973857	69027387	protein_coding	FALSE	10.8157	0	-1.42088	-1.36826	-2.32397	-0.79251	-1.04201	-1.63167	-0.975405	-0.626095	-0.502443	-2.18971	-1.39881	-2.45066	0.680285	0.413575	1.00874	0.263459	0.346363	0.569242	0.429952	0.27005	0.302062	0.626028	0.489034	1.00697	1.21406	-1.18493
ENSMUSG00000058407	Txndc9	1	-1	38040712	38054191	protein_coding	FALSE	10.3074	0	3.39669	3.2067	2.65506	2.92642	1.74505	1.59122	0.89714	1.59771	2.13597	2.39933	2.82141	3.35185	0.103391	0.422218	0.761498	0.647129	1.10094	0.56747	1.41468	0.912437	1.01844	0.681139	0.837184	0.106447	-2.47042	1.73892
ENSMUSG00000043458	Pcdhb12	18	1	37595275	37598308	protein_coding	FALSE	10.2334	0	0.760726	0.787029	0.871995	0.906588	0.948232	0.931803	0.951276	1.1491	0.984538	0.799745	0.802055	0.861317	0.0940838	0.0877616	0.0944688	0.0775682	0.0790314	0.081469	0.0879503	0.0707399	0.0885677	0.082061	0.0890318	0.0860684	0.348639	-0.155501
ENSMUSG00000027865	Gdap2	3	1	99966304	100010904	protein_coding	FALSE	10.1465	0	1.68717	1.76356	1.90624	1.62993	1.65528	1.6077	1.55956	1.70816	1.60327	1.83184	1.68774	1.86214	0.0708773	0.0812622	0.0734697	0.0791103	0.071731	0.0866441	0.0765244	0.0695904	0.0936441	0.0645816	0.07138	0.0728972	-0.219798	0.233288
ENSMUSG00000044034	Npb	11	1	120469791	120470407	protein_coding	FALSE	10.1353	0	-1.47392	-1.22072	-4.77644	0.0028	-0.248281	-0.233931	0.177873	0.105181	-0.500405	-1.1027	-0.715217	-1.01425	0.986387	0.721854	3.66982	0.354802	0.417689	0.43002	0.378989	0.324422	0.502235	0.728917	0.592494	0.70191	2.02941	-1.11546
ENSMUSG00000015189	Casd1	6	1	4550840	4593381	protein_coding	FALSE	9.83163	3	2.54766	2.5693	2.62096	2.50078	2.45037	2.53505	2.56827	2.49658	2.40786	2.571	2.59641	2.58513	0.0449171	0.0428757	0.0382441	0.0396687	0.043893	0.0420034	0.0395387	0.0398337	0.0474145	0.0362933	0.0367217	0.0431745	-0.120122	0.125668
ENSMUSG00000048521	Cxcr6	9	1	123715595	123720872	protein_coding	FALSE	8.9794	0	-0.664726	-0.314609	-0.446695	-0.694746	-1.4434	-1.47418	-1.37945	-1.31612	-0.391054	-0.151327	-0.206713	-0.156364	0.289706	0.248094	0.330371	0.312421	0.578787	0.564365	0.480974	0.539421	0.307855	0.211974	0.235937	0.224103	-0.489382	1.17034
ENSMUSG00000038895	Zfp653	9	-1	21859904	21875789	protein_coding	FALSE	8.83516	0	1.86312	1.75789	1.80793	1.59977	1.60875	1.75315	1.65883	1.56903	1.76674	1.79306	1.90881	1.81031	0.085248	0.0795841	0.0954839	0.0906642	0.0998931	0.0920721	0.0985647	0.0948259	0.104779	0.0804465	0.0794651	0.0936589	-0.21476	0.266822
ENSMUSG00000019878	Hsf2	10	1	57206191	57232939	protein_coding	FALSE	8.62202	0	2.34379	2.33253	2.1444	2.11103	2.11813	2.20455	2.23592	2.10929	2.16147	2.24858	2.27091	2.26806	0.0506344	0.0487303	0.0617888	0.0560765	0.0585715	0.0531554	0.0544628	0.0588154	0.0615062	0.0509043	0.0533392	0.0542729	-0.170218	0.165154
ENSMUSG00000074785	Plxnc1	10	-1	94253617	94407212	protein_coding	FALSE	8.11026	0	1.09532	1.1804	1.10741	0.948414	0.930386	1.03951	0.930391	1.06776	0.982581	1.06148	1.01979	1.11783	0.0603074	0.0513759	0.0646748	0.0567705	0.0618081	0.0621247	0.0686282	0.0578386	0.069532	0.0542675	0.0597283	0.0591982	-0.190507	0.137343
ENSMUSG00000021488	Nsd1	13	1	55311143	55419686	protein_coding	FALSE	8.09939	0	2.67422	2.72762	2.6488	2.69466	3.03608	2.94399	3.04106	3.02267	3.03313	2.97013	2.7305	2.75051	0.0486402	0.0906072	0.0897652	0.114686	0.0567137	0.0965848	0.0501934	0.0797951	0.0868152	0.110318	0.0553763	0.0948196	0.513731	-0.275386
ENSMUSG00000024935	Slc1a1	19	1	28909539	28988450	protein_coding	FALSE	7.93034	0	2.70453	1.56132	2.7315	1.52834	1.93112	0.441758	0.455209	2.24778	0.795749	2.44849	1.65777	2.72165	0.333706	0.991078	0.412858	1.06115	1.17159	1.17337	0.871545	0.906814	0.988483	0.490505	1.03541	0.499142	-2.12783	1.68965
ENSMUSG00000091547	Gm17547	13	-1	83863047	83869187	lincRNA	FALSE	7.83723	0	0.195321	0.020985	-0.242778	-0.132825	-0.301016	-0.509973	-0.425157	-0.36653	0.0801606	0.228166	0.289308	0.270157	0.177302	0.180769	0.351545	0.238942	0.265114	0.324023	0.2822	0.246567	0.266118	0.182795	0.179015	0.177353	-0.442496	0.780386
ENSMUSG00000001855	Nup214	2	1	31829956	31909495	protein_coding	FALSE	7.81668	0	1.8313	2.80318	1.61022	2.57374	2.98511	2.99714	3.00665	2.25919	2.9599	2.18564	1.68672	1.9585	0.639018	0.420171	0.728782	0.664129	0.21659	0.303845	0.303111	0.552989	0.297812	0.578172	0.589264	0.654838	0.792645	-1.4656
ENSMUSG00000038280	Ostm1	10	1	42303628	42422265	protein_coding	FALSE	7.7802	0	1.91087	1.91074	2.03299	2.08023	2.11921	2.06868	2.03112	2.00946	2.07279	2.02338	1.9865	2.02252	0.0550024	0.0512416	0.061394	0.0527117	0.0559549	0.0512035	0.0569797	0.0639516	0.0595026	0.0606801	0.0564897	0.0516945	0.136885	-0.110826
ENSMUSG00000022428	Cby1	15	1	79489657	79498090	protein_coding	FALSE	7.67911	0	2.58836	2.34185	2.3953	2.2843	2.29564	2.27268	2.29096	2.33277	2.35392	2.56432	2.40732	2.40329	0.0699065	0.0688249	0.0836851	0.0790472	0.0755351	0.0828633	0.0854181	0.0710974	0.0848787	0.0617766	0.0699919	0.0778245	-0.17162	0.269093
ENSMUSG00000081570	Gm12192	11	1	49511382	49511868	pseudogene	FALSE	7.66631	0	-0.975661	0.305856	0.373789	-1.13686	-0.793449	-0.174226	-0.357854	-1.06057	-0.872694	-0.0239388	0.456744	-0.14762	0.587963	0.29534	0.319463	0.603575	0.599858	0.433815	0.471434	0.58343	0.596434	0.332254	0.29684	0.43162	-1.27024	1.06583
ENSMUSG00000020453	Patz1	11	1	3188877	3209086	protein_coding	FALSE	7.53091	0	2.72581	2.74775	3.14529	3.1392	3.19806	3.20035	3.23346	3.14396	2.7822	2.86828	2.76794	2.78255	0.147502	0.0973381	0.113691	0.123765	0.0794975	0.109526	0.111772	0.0781082	0.13975	0.130249	0.0960114	0.134311	0.328575	-0.559833
ENSMUSG00000030206	Gsg1	6	-1	135187347	135204354	protein_coding	FALSE	7.38886	0	2.94801	3.06501	3.17111	3.22624	3.1732	3.13856	3.08659	3.19493	3.20571	3.06823	3.04421	3.06907	0.074092	0.0628806	0.0667224	0.0517456	0.0642214	0.064177	0.0707867	0.0570105	0.0657064	0.0604577	0.0733377	0.0701676	0.144582	-0.179941
ENSMUSG00000022299	Slc25a32	15	-1	38925737	38944262	protein_coding	FALSE	7.19075	0	0.46288	0.527934	0.421589	0.817292	0.813393	0.654983	0.434529	0.739795	0.86534	0.607087	0.607894	0.461002	0.126703	0.12579	0.146139	0.0992675	0.105231	0.116405	0.130331	0.111941	0.108826	0.1151	0.121636	0.129942	0.333608	-0.297593
ENSMUSG00000059070	Rpl18	7	1	52970827	52976205	protein_coding	FALSE	7.16897	0	4.69812	2.9364	3.39782	5.34029	5.08376	5.2489	2.91326	5.20312	3.94667	2.45134	2.60901	2.31125	0.724228	1.39488	1.96427	0.189337	0.485411	0.286986	1.5973	0.302164	1.72194	1.17555	1.53568	0.981851	1.2343	-4.14806
ENSMUSG00000089917	Uckl1	2	-1	181303854	181319597	protein_coding	FALSE	7.1625	0	5.24581	5.13964	5.2205	5.34769	5.48601	5.49256	5.5142	5.28048	5.24089	5.07724	5.07181	5.07775	0.159127	0.170219	0.202652	0.179513	0.101224	0.104039	0.136685	0.184489	0.217863	0.221367	0.141527	0.14789	0.274814	-0.568742
ENSMUSG00000089817	Gm7162	17	-1	13012685	13013708	pseudogene	FALSE	7.01174	0	0.922166	0.8096	1.03857	-12.8173	-13.0282	-13.668	-12.2912	-13.0944	-12.6297	0.795197	0.979775	0.228794	0.1398	0.135546	0.145467	8.80621	9.8019	10.759	9.29552	9.53674	9.86219	0.13845	0.13563	0.203129	-19.5976	20.029
ENSMUSG00000032925	Itgbl1	14	1	124059193	124374840	protein_coding	FALSE	6.94731	0	0.0361714	-0.016065	0.211693	-0.388373	-0.545761	-0.49429	-0.193461	0.080108	-0.66403	-0.0265348	-0.101625	0.228124	0.179635	0.171292	0.162153	0.22674	0.260478	0.241406	0.224587	0.163394	0.315986	0.167361	0.179005	0.142284	-0.281149	0.765225
ENSMUSG00000090112	Shprh	10	1	10869225	10937393	protein_coding	FALSE	6.91522	0	2.08786	2.16427	2.33551	2.12564	2.1382	2.00766	2.00528	2.16774	1.914	2.19893	2.26126	2.29703	0.093562	0.0927489	0.0765283	0.091196	0.0752579	0.0944732	0.0837799	0.0866712	0.103279	0.0578685	0.0710538	0.071278	-0.252071	0.210405
ENSMUSG00000030286	Tmem111	6	-1	113464868	113481632	protein_coding	FALSE	6.71706	0	2.79866	2.70503	2.63764	2.86166	2.9209	2.80116	2.85323	2.75839	2.75402	2.66499	2.5866	2.63322	0.0689362	0.0662357	0.0876908	0.0586102	0.0607388	0.0656822	0.0668673	0.0668031	0.0796661	0.0738412	0.0832319	0.0771	0.098133	-0.335892
ENSMUSG00000038215	BC088983	8	-1	59010319	59029844	protein_coding	FALSE	6.64893	0	2.10002	2.00407	2.14317	1.98431	2.03935	1.84625	1.94919	1.88387	1.6496	2.045	2.09945	2.17317	0.11812	0.130562	0.134442	0.110052	0.115815	0.118799	0.135989	0.140906	0.122481	0.116662	0.119384	0.110105	-0.388543	0.215321
ENSMUSG00000026960	Arl6ip6	2	1	53050760	53078254	protein_coding	FALSE	6.58085	0	1.53627	1.70004	1.83274	2.14681	1.95602	1.96755	1.85513	1.97291	1.81634	1.66458	1.81781	1.95657	0.118201	0.119021	0.137226	0.100245	0.111134	0.114084	0.105919	0.10826	0.131602	0.114739	0.114558	0.115877	0.306809	-0.31912
ENSMUSG00000085151	1110018N20Rik	2	1	167014202	167018308	lincRNA	FALSE	6.53834	0	2.70824	2.7847	1.47473	1.59959	1.60884	0.911067	2.05714	2.06025	2.26841	2.80723	2.85469	2.77703	0.305319	0.226224	2.36293	1.40144	0.905019	2.6226	0.503343	0.560327	1.04135	0.239486	0.271555	0.33914	-0.962993	1.82442
ENSMUSG00000091423	Gm17509	13	-1	118007508	118009882	protein_coding	FALSE	6.52595	0	-2.57119	-1.7112	-1.29317	-2.40444	-2.57765	-2.81953	-1.78555	-2.60781	-3.54502	-1.39735	-1.77811	-1.79897	0.614309	0.343189	0.299832	0.50045	0.703418	0.784241	0.377027	0.558527	1.15324	0.286467	0.417278	0.394378	-0.780484	1.36402
ENSMUSG00000034353	Ramp1	1	1	93076399	93121773	protein_coding	FALSE	6.47445	0	-2.70866	-1.8236	-1.71133	-0.81499	-0.766828	-1.13686	-1.17037	-1.10847	-2.10432	-1.53432	-1.62951	-1.68879	0.98023	0.434972	0.844151	0.236119	0.276832	0.348972	0.339422	0.26886	0.952283	0.383433	0.532529	0.520322	1.07433	-1.05687
ENSMUSG00000047343	A530098C11Rik	1	-1	44066253	44076879	protein_coding	FALSE	6.42276	0	-2.76088	-2.16105	-2.51439	-1.34258	-1.02725	-2.05108	-2.45603	-1.99023	-1.37683	-2.57935	-2.58855	-2.74248	0.597217	0.377944	0.619048	0.359286	0.34019	0.396201	0.525405	0.353309	0.422383	0.617495	0.587567	0.59509	0.695567	-1.75515
ENSMUSG00000075307	Kbtbd10	2	1	69508177	69522287	protein_coding	FALSE	6.41102	0	0.41752	0.194602	0.155996	-0.030968	0.176063	0.115439	-0.712605	-0.000340713	0.0421046	0.388743	0.479674	0.175654	0.167267	0.207319	0.242906	0.221335	0.26032	0.219558	0.435767	0.242799	0.273087	0.166607	0.204012	0.214773	-0.54895	0.405344
ENSMUSG00000071291	Zfp58	13	-1	67591103	67627087	protein_coding	FALSE	6.39445	0	1.43918	1.50013	1.12464	1.4226	1.55769	1.61972	1.69253	1.6025	1.73876	1.40962	1.37349	1.28889	0.136565	0.0995567	0.174235	0.134616	0.128838	0.158191	0.0972078	0.100252	0.122808	0.132615	0.140664	0.201807	0.366625	-0.219796
ENSMUSG00000073471	Rsph3a	17	1	8138518	8172689	protein_coding	FALSE	6.36493	0	1.77354	1.78908	1.761	2.06758	1.9918	1.90969	1.86161	1.93823	1.99793	1.75555	1.82834	1.91386	0.120716	0.109085	0.1272	0.087603	0.101306	0.100336	0.116609	0.0984502	0.106985	0.112379	0.118106	0.104121	0.231738	-0.230794
ENSMUSG00000035262	Amh	10	1	80267993	80270393	protein_coding	FALSE	6.35577	0	0.4571	-0.337208	0.163068	-0.556378	-0.381003	-0.104559	0.12805	-0.440941	-0.705385	0.497944	-0.0196063	0.274138	0.191684	0.255221	0.208679	0.308236	0.272513	0.250257	0.247585	0.289201	0.378144	0.151099	0.213422	0.195318	-0.574396	0.905056
ENSMUSG00000060275	Nrg2	18	-1	36177333	36357034	protein_coding	FALSE	6.33304	0	-0.0935116	0.5022	-0.391294	0.910724	0.221804	0.836161	0.807473	0.225069	0.960114	-0.0512138	0.622998	-0.0708869	0.255208	0.188038	0.57562	0.132803	0.32348	0.149087	0.130647	0.241592	0.1839	0.31093	0.238388	0.3168	0.731761	-0.814801
ENSMUSG00000048720	Tbc1d12	19	1	38911069	38994413	protein_coding	FALSE	6.31831	2	1.14939	1.3107	1.09271	1.38451	1.31868	1.35433	1.27102	1.30796	1.29329	1.12054	1.28178	1.19873	0.0852253	0.0751362	0.0941775	0.0649816	0.0742845	0.0762807	0.0837924	0.0734802	0.0818611	0.0784546	0.0743884	0.0814885	0.131377	-0.219428
ENSMUSG00000027236	Eif3j	2	1	121854282	121882334	protein_coding	FALSE	6.24864	0	1.73197	1.75493	1.70763	1.37803	1.68601	1.47336	1.54897	1.58074	1.59919	1.8453	1.75055	1.69032	0.132975	0.108124	0.118827	0.144876	0.130606	0.159686	0.151794	0.131605	0.130776	0.0953494	0.124267	0.142073	-0.222518	0.36916
ENSMUSG00000045871	Slitrk6	14	-1	111147800	111154371	protein_coding	FALSE	6.11124	0	1.77885	1.79675	1.71344	1.7927	1.78982	1.82596	1.87225	1.86614	1.75998	1.70872	1.75706	1.68585	0.0537908	0.0505339	0.0618861	0.0508755	0.0506739	0.05386	0.0528286	0.0490095	0.064436	0.0550171	0.0534674	0.0600119	0.10727	-0.118572
ENSMUSG00000049556	Lingo1	9	-1	56466282	56533060	protein_coding	FALSE	5.98428	0	2.75905	2.72155	2.75804	2.68551	2.5652	2.61512	2.6129	2.60298	2.74665	2.82002	2.702	2.73804	0.0663515	0.0645257	0.0797233	0.0730426	0.0883512	0.0909626	0.0737789	0.0727097	0.0848222	0.0631334	0.0812336	0.0776706	-0.142573	0.193218
ENSMUSG00000037060	Prkcdbp	7	-1	112629121	112630711	protein_coding	FALSE	5.97788	0	1.13414	0.840803	0.132335	0.183883	-0.189703	-0.609473	-10.3186	-0.206895	-0.136359	0.441181	0.377232	0.486855	0.161411	0.275287	0.388985	0.421734	0.490643	0.721302	10.1946	0.690994	0.49793	0.355696	0.323009	0.298072	-1.63057	0.745677
ENSMUSG00000025964	Adam23	1	1	63492465	63643089	protein_coding	FALSE	5.97179	2	2.06872	1.81417	2.00624	1.79579	1.77608	1.58619	1.9253	1.84795	1.81545	2.00239	2.08193	2.16441	0.0566891	0.061105	0.0674246	0.0940319	0.0828787	0.0898086	0.0709938	0.0716728	0.0689033	0.0631261	0.0600348	0.0596514	-0.150268	0.527343
ENSMUSG00000086568	9130020K20Rik	4	1	135904465	135906249	lincRNA	FALSE	5.94508	0	0.856376	0.823153	0.854456	0.653649	0.747765	0.59171	0.637417	0.440012	0.657289	1.02623	0.894565	0.60365	0.132219	0.122933	0.141267	0.145202	0.14725	0.154282	0.161663	0.155997	0.176008	0.112754	0.133824	0.155281	-0.393352	0.315058
ENSMUSG00000027628	0610011L14Rik	2	1	156373320	156394708	protein_coding	FALSE	5.84129	0	2.11303	2.0464	2.11502	2.46108	2.24066	2.3062	2.1836	2.45919	2.29775	2.16182	2.23322	2.22007	0.120969	0.122472	0.119914	0.0784293	0.0977199	0.10594	0.111342	0.0838347	0.101485	0.105794	0.102467	0.113776	0.358887	-0.220177
ENSMUSG00000051557	Pusl1	4	-1	155261988	155265890	protein_coding	FALSE	5.8249	0	1.97647	1.44801	1.35984	1.87053	2.15877	1.72454	2.23435	2.03819	1.91035	1.59871	1.46174	1.80462	0.203951	0.219839	0.365282	0.153317	0.17204	0.172077	0.164932	0.139732	0.22966	0.168202	0.266712	0.165325	0.583341	-0.361069
ENSMUSG00000022321	Cdh10	15	1	18748702	18943991	protein_coding	FALSE	5.80144	0	-1.22539	0.244139	-0.323301	0.292714	0.699244	0.8268	0.778873	0.469049	0.78842	0.0211262	0.0308637	-0.694063	0.926888	0.462768	0.980611	0.456779	0.394857	0.392815	0.204984	0.381612	0.389014	0.68541	0.710235	1.47695	1.17444	-0.984239
ENSMUSG00000037370	Enpp1	10	-1	24357720	24431965	protein_coding	FALSE	5.70659	0	-1.67997	-1.51686	-1.42312	-1.95417	-1.98416	-1.68203	-1.82283	-1.72654	-1.7645	-1.54726	-0.897523	-1.13541	0.288369	0.258187	0.257182	0.260919	0.363417	0.303543	0.357963	0.283866	0.335422	0.263607	0.221513	0.239799	-0.337852	1.0326
ENSMUSG00000060904	Arl1	10	1	88193603	88206839	protein_coding	FALSE	5.66308	0	3.42029	3.44769	3.38416	3.3241	3.39935	3.22945	3.18997	3.25503	3.20638	3.27817	3.48825	3.46489	0.127048	0.0928849	0.0550689	0.0463263	0.0952035	0.0682028	0.146413	0.108516	0.0955149	0.0860094	0.0830565	0.0803436	-0.263638	0.152608
ENSMUSG00000014837	4931428F04Rik	8	-1	107804310	107813428	protein_coding	FALSE	5.50123	0	1.45245	1.63301	1.53231	1.66313	1.75216	1.80689	1.60905	1.6411	1.68085	1.67517	1.56869	1.58401	0.106244	0.0713408	0.0939646	0.069304	0.0657835	0.0655851	0.0829945	0.070691	0.0837114	0.0722638	0.0771845	0.0774888	0.113928	-0.189272
ENSMUSG00000063145	Bbs5	2	1	69485228	69505628	protein_coding	FALSE	5.35777	0	3.72086	3.61475	3.47236	3.14819	3.20507	3.18857	2.34477	2.89823	2.91835	3.2619	3.27392	3.42909	0.113319	0.121462	0.198632	0.196509	0.213912	0.21811	0.356172	0.228138	0.31854	0.186502	0.204424	0.172847	-1.23558	0.218695
ENSMUSG00000050244	Heatr1	13	1	12487665	12530944	protein_coding	FALSE	5.29428	0	1.2433	1.32916	1.24735	1.15011	1.25266	1.20642	1.24339	1.14019	1.16633	1.3583	1.3001	1.24948	0.0706485	0.0587183	0.0751207	0.0681991	0.069953	0.0698544	0.0742459	0.0692019	0.0810672	0.060316	0.0689068	0.0678791	-0.143746	0.151584
ENSMUSG00000044709	Gemin7	7	-1	20150295	20159172	protein_coding	FALSE	5.29245	0	2.55106	1.97263	2.13688	2.72456	2.62834	2.92103	2.66399	3.1116	3.03391	2.71137	2.53198	2.3847	0.24498	0.346455	0.327385	0.16443	0.225562	0.155725	0.227471	0.12764	0.139155	0.164915	0.247103	0.263796	1.03563	-0.273658
ENSMUSG00000027523	Gnas	2	1	174109821	174172245	protein_coding	FALSE	5.29021	4	5.55049	5.59904	5.64289	5.85509	5.80602	5.72697	5.70533	5.65269	5.64375	5.35166	5.27397	5.41038	0.0279095	0.0286821	0.026753	0.018492	0.0180791	0.0233733	0.0248849	0.0277668	0.0253669	0.0294891	0.0285692	0.0311129	0.100766	-0.669896
ENSMUSG00000072082	Ccnf	17	-1	24359494	24388292	protein_coding	FALSE	5.28424	0	-0.466651	-4.63657	-0.220363	0.17707	0.0756621	-0.0126644	0.0514137	0.463796	-0.152791	-0.519133	-0.658934	-0.397754	0.466914	4.9632	0.421158	0.315756	0.329236	0.446492	0.279179	0.220145	0.429306	0.461005	0.532359	0.553938	0.850614	-0.904496
ENSMUSG00000019888	Mgat4c	10	1	101144121	101854103	protein_coding	FALSE	5.27888	0	1.01755	0.94632	0.974024	0.548136	0.706645	0.568693	0.201192	0.680156	0.939423	0.828997	0.973946	0.782601	0.197072	0.162085	0.238586	0.193132	0.236673	0.240113	0.270124	0.216337	0.272037	0.162363	0.204222	0.22095	-0.516022	0.375274
ENSMUSG00000036613	Tssc1	12	1	29436693	29552356	protein_coding	FALSE	5.27244	0	1.89678	2.08652	2.19778	1.97721	1.87783	1.9622	1.84325	2.03468	1.67065	2.13915	2.06687	2.03005	0.091472	0.0788754	0.0779348	0.08204	0.0924317	0.0885453	0.0971163	0.0829058	0.116343	0.0770162	0.0820985	0.0832808	-0.269883	0.200575
ENSMUSG00000086675	9430029A11Rik	6	1	32401170	32404750	sense_intronic	FALSE	5.2722	0	-13.4523	-7.66735	-3.11818	-2.7205	-2.14079	-3.2332	-2.42512	-8.42049	-2.12374	-12.6184	-11.9573	-4.13485	9.38595	8.49375	1.09474	0.65024	0.612208	0.767743	0.526752	8.97186	0.625067	9.53625	9.8224	1.24426	1.46537	-2.56258
ENSMUSG00000026173	Plcd4	1	1	74589462	74614368	protein_coding	FALSE	5.26601	0	1.10618	0.599661	0.738965	0.77977	0.510191	0.367216	0.250882	0.515893	0.491803	0.388476	0.982672	1.05752	0.165946	0.152646	0.169197	0.16267	0.244415	0.250043	0.206309	0.18846	0.191901	0.30782	0.172455	0.179827	-0.54075	0.444021
ENSMUSG00000030060	8430410A17Rik	6	1	87863929	87886623	protein_coding	FALSE	5.24661	0	1.91899	2.21851	2.33545	2.0922	2.01286	2.10042	1.96338	1.98408	2.1346	2.26755	2.23455	2.16948	0.121072	0.0922496	0.102105	0.0998728	0.112261	0.10824	0.109842	0.0920143	0.101548	0.0771196	0.08584	0.0990058	-0.228634	0.231953
ENSMUSG00000028949	Smarcd3	5	-1	24096636	24107830	protein_coding	FALSE	5.23535	0	1.38955	1.67488	1.60892	1.57402	1.86704	1.94725	2.11865	1.89903	1.73759	1.77351	1.4899	1.54263	0.243709	0.163114	0.178898	0.171902	0.149719	0.130709	0.128149	0.128578	0.17497	0.143398	0.21098	0.183139	0.514851	-0.269451
ENSMUSG00000089737	Gm15688	3	-1	141120940	141128297	lincRNA	FALSE	5.22756	0	-2.46454	-2.15046	-2.03859	-4.04234	-2.96996	-4.352	-3.88093	-2.94097	-13.0498	-2.63035	-2.12249	-2.96068	0.523781	0.444833	0.431376	1.08542	0.763214	1.20424	1.1172	0.718012	9.26914	0.513183	0.470194	0.625475	-1.54112	1.50846
ENSMUSG00000046793	Gpr61	3	-1	107951239	107957800	protein_coding	FALSE	5.20371	0	0.45683	0.615791	0.687301	0.900714	1.00087	1	1.29464	0.802044	0.971308	0.77326	0.854231	0.753504	0.233542	0.202242	0.1402	0.182197	0.161785	0.140102	0.123625	0.172716	0.127415	0.216358	0.190774	0.177512	0.640876	-0.262733
ENSMUSG00000025372	Baiap2	11	1	119804077	119868096	protein_coding	FALSE	5.13109	0	1.60718	1.51648	1.47213	1.94606	1.5716	1.53247	1.67074	1.63187	1.69614	1.38571	1.3423	1.50505	0.111412	0.121499	0.131838	0.200279	0.102867	0.120273	0.155025	0.156354	0.111485	0.135853	0.159484	0.148444	0.193235	-0.280381
ENSMUSG00000023967	Mrps18a	17	1	46247935	46265859	protein_coding	FALSE	5.12281	0	2.71606	2.89294	2.96652	3.08793	3.0582	3.04958	2.86901	2.99931	2.98012	3.01613	2.90072	2.88159	0.0777594	0.0592614	0.0650338	0.0545996	0.0599426	0.0601798	0.072021	0.0579892	0.0651877	0.0582329	0.0692119	0.0677535	0.119438	-0.179784
ENSMUSG00000087189	D130017N08Rik	5	1	144519194	144527999	lincRNA	FALSE	5.09936	0	0.936637	0.919057	0.844029	0.794697	0.743036	0.691803	0.836116	0.717635	0.658351	0.851356	0.901155	0.910005	0.103398	0.0932309	0.137449	0.102845	0.115725	0.133612	0.113784	0.1103	0.157707	0.0988561	0.102157	0.107964	-0.228846	0.19318
ENSMUSG00000085957	Syna	5	-1	135034016	135036041	protein_coding	FALSE	5.06961	0	-2.47191	-2.58702	-2.42217	-2.55799	-1.39675	-1.84296	-1.23296	-2.09122	-1.61578	-3.01731	-2.95338	-2.07327	0.733192	0.710491	0.704739	0.571662	0.299087	0.426851	0.348131	0.54002	0.426965	0.718829	0.812812	0.484338	1.3951	-1.12805
ENSMUSG00000031734	Irx3	8	-1	94322424	94325966	protein_coding	FALSE	5.05003	0	0.111515	-0.036612	-0.479889	-0.466546	-0.940479	-0.859077	-0.20788	-0.669746	-0.260677	-0.490761	-0.0327983	0.0327401	0.203768	0.16617	0.266708	0.225225	0.362721	0.374313	0.261828	0.253403	0.230735	0.229902	0.176557	0.171155	-0.436647	0.785017
ENSMUSG00000002129	Sf3a1	11	1	4060353	4082544	protein_coding	FALSE	4.99144	0	3.04945	2.90522	2.93508	3.04784	2.97522	2.94118	3.09054	3.08442	3.00537	2.89061	2.97998	2.84993	0.0413147	0.0398225	0.0451857	0.0383663	0.046583	0.0421989	0.0445449	0.0416382	0.048788	0.0437827	0.0487127	0.0463742	0.145759	-0.128478
ENSMUSG00000082823	Gm15828	16	-1	67592950	67593471	pseudogene	FALSE	4.96297	0	-0.589365	-1.70826	0.219161	0.007084	-0.0713019	0.0439716	0.166465	-0.302595	0.467991	-0.643032	-0.423498	-1.03624	0.45917	0.765031	0.357707	0.333675	0.356423	0.337709	0.324971	0.369626	0.307178	0.466899	0.454308	0.605349	0.632255	-0.922499
ENSMUSG00000023795	Pisd-ps2	17	-1	3076578	3084183	pseudogene	FALSE	4.94917	0	0.466731	1.40903	2.92525	2.92414	2.48611	2.16826	3.47391	3.01187	2.33657	1.47537	2.01945	2.26586	1.5845	1.53558	1.25635	0.26643	1.20946	1.43459	0.505742	0.791938	0.638598	0.429536	0.628563	0.747997	1.75975	-1.61377
ENSMUSG00000031772	Cntnap4	8	1	115093943	115406617	protein_coding	FALSE	4.9444	0	-0.737148	-0.219876	-0.296742	0.014227	0.157784	0.0244076	0.00188868	-0.105115	-0.0893824	-0.268324	-0.379348	-0.136767	0.363771	0.256679	0.321398	0.175914	0.179322	0.196641	0.192432	0.237668	0.257425	0.237895	0.285429	0.228428	0.448098	-0.450001
ENSMUSG00000022012	Enox1	14	1	77556623	78121214	protein_coding	FALSE	4.93216	0	2.23605	2.21371	2.37598	2.15963	2.32114	2.25333	1.85193	2.20244	1.95698	2.47984	2.22383	2.39203	0.137806	0.156525	0.152788	0.116784	0.154994	0.114468	0.197779	0.155766	0.205941	0.0956748	0.186009	0.109269	-0.337756	0.261394
ENSMUSG00000033054	Npat	9	1	53345152	53382447	protein_coding	FALSE	4.90987	0	1.82284	1.64735	1.52461	1.78279	1.88158	1.71082	1.97042	1.75627	1.80368	1.67112	1.72265	1.62298	0.0799439	0.054111	0.0672956	0.0847067	0.090258	0.0800864	0.0901479	0.0689868	0.0794614	0.0831223	0.0523417	0.059953	0.255803	-0.154315
ENSMUSG00000033863	Klf9	19	1	23215716	23241401	protein_coding	FALSE	4.90201	0	3.46335	3.49605	3.51559	3.43651	3.38849	3.32919	3.41396	3.40748	3.4729	3.46146	3.48321	3.53043	0.0556967	0.0483184	0.0596905	0.054114	0.0611035	0.0648978	0.0604647	0.0540456	0.0622025	0.0545879	0.0582982	0.0553872	-0.0898819	0.144918
ENSMUSG00000062683	Atp5g2	15	-1	102493299	102501478	protein_coding	FALSE	4.88619	0	4.6185	4.66556	4.70138	4.63716	4.69765	4.76738	4.79087	4.73042	4.69371	4.67499	4.62961	4.5881	0.0417964	0.0323421	0.0390156	0.0350013	0.033765	0.0344486	0.0366898	0.0320695	0.038864	0.0338735	0.037766	0.0397567	0.108325	-0.0948064
ENSMUSG00000006941	Eif1b	9	1	120401724	120404445	protein_coding	FALSE	4.87829	0	4.24726	4.146	4.14054	4.17815	4.15171	4.12864	4.2495	4.3199	4.19413	4.13963	4.04557	3.95148	0.0461336	0.0459702	0.0529118	0.0422715	0.0479205	0.0446544	0.0448634	0.0391886	0.0521418	0.044952	0.0555867	0.052232	0.122939	-0.141556
ENSMUSG00000056972	Magel2	7	1	69521865	69526526	protein_coding	FALSE	4.86772	4	-1.19294	-1.84088	-1.13549	-12.5598	-13.6986	-13.3918	-13.0041	-13.2929	-12.3292	-0.906183	-1.32911	-1.61644	0.200262	0.288922	0.209969	9.35151	10.575	10.3472	10.1655	11.0158	9.48601	0.153721	0.214282	0.257311	-16.6291	17.3211
ENSMUSG00000051736	1700025K23Rik	10	-1	38838610	38853720	protein_coding	FALSE	4.76544	0	1.78429	1.9728	1.57775	1.77219	1.40465	1.06265	1.24596	1.44186	1.67942	1.94582	1.87971	1.73206	0.215201	0.170727	0.19363	0.222226	0.309386	0.310475	0.348001	0.256228	0.19543	0.196614	0.222294	0.208348	-0.377096	0.513275
ENSMUSG00000084213	Hspe1-ps5	2	1	72793955	72794251	pseudogene	FALSE	4.7047	0	-1.73501	0.111068	-0.177907	-0.77276	-0.840429	-0.790097	-1.76228	-12.3854	-0.651733	0.855028	0.369134	-0.0678139	1.25568	0.462343	0.619016	0.757345	0.798954	0.789676	1.18216	10.6066	0.777948	0.327931	0.413706	0.522135	-1.2956	1.91032
ENSMUSG00000021131	Erh	12	-1	81735009	81745328	protein_coding	FALSE	4.61536	0	1.77396	1.04886	-0.0813717	3.41957	3.31533	3.32388	1.27302	2.97383	3.57381	-0.381443	-0.746978	-0.269361	3.06197	3.29669	4.29051	0.11531	0.314439	0.293098	3.10571	0.877957	0.259726	3.83899	4.38433	4.18028	3.46141	-5.5541
ENSMUSG00000060600	Eno3	11	1	70470704	70476015	protein_coding	FALSE	4.60396	0	2.51299	2.11925	2.3977	1.23419	2.29718	1.52747	0.825912	1.72681	0.642021	2.43096	0.968759	2.29174	0.22214	0.339593	0.224193	0.640113	0.393421	0.497972	0.793603	0.530968	0.755072	0.308988	0.850366	0.304375	-1.66363	0.6041
ENSMUSG00000086392	A330050B17Rik	3	1	35898755	35924028	antisense	FALSE	4.57559	0	-2.16615	-2.30734	-2.33572	-2.31911	-2.07099	-1.57455	-1.86383	-1.7486	-1.51669	-2.49235	-3.05399	-2.34109	0.324721	0.460906	0.611686	0.362709	0.395242	0.344192	0.327895	0.376096	0.374498	0.467079	0.746694	0.517607	0.733744	-0.81921
ENSMUSG00000004934	Pias4	10	-1	80616011	80630668	protein_coding	FALSE	4.57356	0	2.86311	2.7713	2.60415	2.56645	2.36978	2.49142	2.47819	2.60164	2.66582	2.78495	2.76658	2.80078	0.107814	0.265264	0.283212	0.299384	0.233204	0.20665	0.160526	0.286977	0.245761	0.240473	0.167229	0.168096	-0.398869	0.460023
ENSMUSG00000091070	Gm3764	3	1	88018407	88025782	lincRNA	FALSE	4.54944	0	-0.651651	-1.09156	-1.05202	-0.170626	0.0131161	-0.239142	-0.333682	-0.478122	-0.705149	-1.19252	-0.388031	-0.976464	0.512115	0.537852	0.545439	0.305312	0.277935	0.299693	0.397528	0.366387	0.44447	0.690916	0.36859	0.483753	0.621331	-0.821958
ENSMUSG00000031639	Tlr3	8	-1	46481019	46495962	protein_coding	FALSE	4.53855	0	-0.65191	-0.775994	-1.17483	-0.400686	-0.814439	-0.853907	-0.241677	-0.563797	-0.312883	-1.15117	-0.823213	-0.723443	0.244286	0.187735	0.275783	0.15683	0.200644	0.204353	0.182842	0.174125	0.161951	0.261849	0.212478	0.208142	0.658701	-0.32857
ENSMUSG00000054342	Kcnn4	7	1	25155282	25170228	protein_coding	FALSE	4.5254	0	-2.68206	-5.67427	-3.02327	-6.62641	-6.93546	-5.74409	-6.5712	-5.62948	-6.16459	-2.54754	-2.67331	-2.84347	0.664961	3.22115	0.816982	3.36363	3.56261	3.49543	3.48559	3.14712	3.44663	0.545267	0.622952	0.827139	-4.61418	5.45979
ENSMUSG00000031072	Oraov1	7	1	152101005	152116653	protein_coding	FALSE	4.51211	0	2.50283	2.67685	2.61305	2.54008	2.20213	2.34454	2.1536	2.55784	2.72989	2.68725	2.81756	2.88106	0.168147	0.36811	0.339134	0.434764	0.248367	0.19878	0.134715	0.364151	0.40748	0.366299	0.233617	0.174088	-0.429752	0.749286
ENSMUSG00000073616	Myeov2	1	-1	94533722	94538562	protein_coding	FALSE	4.49246	0	4.01743	1.86092	4.26216	4.37761	4.77634	4.07266	2.17757	5.01373	2.96026	2.6197	2.09538	2.96761	1.2563	0.874433	1.26688	1.19159	0.492387	1.2455	1.77216	0.124557	1.59502	1.66927	1.28663	1.61982	2.90034	-3.11544
ENSMUSG00000044712	Slc38a6	12	1	74387766	74455036	protein_coding	FALSE	4.4488	0	4.3534	3.56689	3.54542	4.45032	3.6172	4.274	3.32059	4.37216	4.26173	2.35504	4.07772	2.56612	0.395049	0.27866	0.303277	0.114558	0.409617	0.308858	0.802209	0.165745	0.222455	0.642623	0.352033	0.934803	0.835956	-1.16317
ENSMUSG00000070047	Fat1	8	1	46035562	46137611	protein_coding	FALSE	4.40548	0	0.508023	0.261933	0.412298	0.586005	0.309684	0.707143	0.872971	0.422525	0.73612	0.281119	0.337055	0.186417	0.244102	0.125688	0.158914	0.150663	0.141316	0.269619	0.258353	0.195567	0.203415	0.101838	0.217602	0.127494	0.426688	-0.314533
ENSMUSG00000001403	Ube2c	2	1	164595398	164604322	protein_coding	FALSE	4.35693	0	-4.69117	-3.47012	-4.8167	-1.05841	-1.53891	-1.21951	-2.579	-1.25647	-4.22599	-7.56879	-5.30933	-3.37998	4.76564	1.30662	4.83992	0.39858	0.686042	0.605535	1.29256	0.604032	4.6216	5.15443	4.25436	1.27882	3.0358	-3.70157
ENSMUSG00000059005	Hnrnpa3	2	1	75497318	75507464	protein_coding	FALSE	4.3547	0	4.75181	4.04842	4.81974	4.58216	5.10862	4.99959	5.08813	5.40213	5.06495	4.95075	4.48841	4.80615	0.181979	0.380324	0.192897	0.574475	0.223041	0.154534	0.153458	0.141259	0.115992	0.438878	0.433568	0.221203	0.674815	-0.343442
ENSMUSG00000050714	Zbtb26	2	-1	37287688	37298641	protein_coding	FALSE	4.32408	0	1.12419	1.09392	0.885647	1.46591	1.22343	1.22153	1.48301	1.66666	1.52536	0.892276	1.41846	1.12228	0.0973707	0.18714	0.214412	0.201841	0.288617	0.304705	0.114507	0.148719	0.184751	0.290038	0.239806	0.273272	0.665049	-0.245065
ENSMUSG00000052584	Serp2	14	-1	76932621	76956665	protein_coding	FALSE	4.31294	0	2.62174	2.5771	2.77498	2.61336	2.47185	2.48106	2.50145	2.60738	2.64197	2.73955	2.73738	2.7127	0.0982379	0.0948677	0.103816	0.0994561	0.108481	0.103277	0.109504	0.0966779	0.114742	0.0903834	0.0891893	0.0893993	-0.0977714	0.29396
ENSMUSG00000004896	Rrnad1	3	-1	87726523	87734639	protein_coding	FALSE	4.29937	0	2.58665	2.38391	2.28175	2.09247	2.22408	2.22355	2.4922	2.19464	2.2032	2.43484	2.31672	2.39953	0.0905814	0.0755581	0.0892538	0.0819128	0.0869796	0.0964939	0.0932381	0.0833755	0.0914441	0.0663633	0.0816374	0.0827036	-0.179259	0.313999
ENSMUSG00000056608	Chd9	8	1	93352734	93578407	protein_coding	FALSE	4.2513	0	2.81009	2.86232	2.86834	2.77686	2.84864	2.79907	2.72565	2.79849	2.80163	2.81709	2.81683	2.91287	0.0305798	0.0276791	0.03257	0.0268996	0.0318135	0.0285839	0.0338714	0.031954	0.0367397	0.0284822	0.0338526	0.0318243	-0.10431	0.0626686
ENSMUSG00000026833	Olfm1	2	1	28048512	28086256	protein_coding	FALSE	4.21439	0	3.83507	3.85702	3.84627	3.95663	3.8505	3.88505	3.95023	3.89022	3.90724	3.92221	3.81876	3.81094	0.0344629	0.029086	0.0391945	0.0287741	0.0301881	0.0322627	0.0315139	0.029261	0.0360291	0.0287467	0.0310193	0.0344324	0.0976606	-0.0617627
ENSMUSG00000025134	Alyref	11	-1	120453435	120459679	protein_coding	FALSE	4.20101	0	2.12943	2.84004	2.16327	3.36654	2.34749	3.21344	3.37488	3.04889	3.34712	2.37262	3.24659	2.64024	0.265538	0.313808	0.427344	0.193784	0.496122	0.341547	0.118676	0.247327	0.186263	0.353201	0.284025	0.506741	1.36252	-0.528682
ENSMUSG00000020107	Anapc16	10	-1	59450657	59465860	protein_coding	FALSE	4.19942	0	3.4382	3.40591	3.36232	3.32296	3.26151	3.29446	3.23969	3.36755	3.39719	3.39628	3.3558	3.30634	0.0380652	0.0352352	0.0438505	0.0371214	0.0402561	0.0393784	0.0429729	0.0377769	0.0403904	0.0348997	0.038678	0.0416094	-0.0947805	0.0914989
ENSMUSG00000086453	Gm11457	2	-1	164579742	164595166	antisense	FALSE	4.19581	0	-1.22615	-1.21525	-1.6215	0.124608	-0.297917	-1.04209	-5.78204	-0.477254	-0.162439	-0.457066	-0.869993	-0.970004	0.604756	0.602135	0.75413	0.351222	0.406846	0.700601	3.52203	0.430887	0.432909	0.489446	0.54735	0.69835	1.37999	-0.76639
ENSMUSG00000086281	9530082P21Rik	17	1	23880201	23891032	lincRNA	FALSE	4.19433	0	0.0535044	0.251688	-0.843957	0.110338	0.0457461	0.715924	0.409134	0.126117	0.345262	-0.00334478	-0.43211	-0.533021	0.262925	0.217799	0.441486	0.234677	0.231401	0.144146	0.200929	0.237098	0.207663	0.26022	0.325426	0.405807	0.385223	-0.98455
ENSMUSG00000078812	Eif5a	11	-1	69730216	69735460	protein_coding	FALSE	4.19166	0	4.49059	4.47659	4.50308	4.56752	4.45941	4.52416	4.68047	4.57994	4.50902	4.48301	4.46104	4.44232	0.0663293	0.0528422	0.0605417	0.046839	0.0500779	0.0502139	0.0574046	0.0491738	0.061455	0.0507919	0.050154	0.0549151	0.14884	-0.0810982
ENSMUSG00000000031	H19	7	-1	149761434	149764048	lincRNA	FALSE	4.18885	4	-2.46429	-4.57966	-2.65719	-1.08169	-0.458355	-1.42439	-2.01943	-1.92843	-2.13578	-3.54496	-3.41273	-3.49679	0.999932	2.20671	0.981242	0.316012	0.36571	0.529341	0.65206	0.516555	0.672832	1.81424	2.18566	2.18482	1.06446	-3.71384
ENSMUSG00000042208	0610010F05Rik	11	-1	23464961	23533639	protein_coding	FALSE	4.17997	0	1.54013	1.88646	1.51306	1.84267	1.78292	1.98838	1.89316	1.72382	1.94286	1.63887	1.89091	1.54625	0.170598	0.137746	0.165951	0.120915	0.113498	0.110187	0.16946	0.14571	0.130267	0.114541	0.145723	0.10859	0.255671	-0.312704
ENSMUSG00000021665	Hexb	13	-1	97946287	97968312	protein_coding	FALSE	4.16882	0	1.88842	1.95698	1.87968	1.78166	1.66412	1.82171	1.7122	1.74432	1.82229	1.79615	1.87004	1.86237	0.0804472	0.0726207	0.0924444	0.0786824	0.0904495	0.0828174	0.0934496	0.0826949	0.0962115	0.0819492	0.082135	0.0822121	-0.2268	0.116805
ENSMUSG00000090723	Gm9625	13	1	67911106	67912204	pseudogene	FALSE	4.13625	0	-1.20549	-1.48716	-0.882737	-2.04209	-1.77844	-3.253	-1.34302	-1.7347	-2.08271	-0.886673	-1.4219	-0.605738	0.529241	0.604117	0.414787	0.750889	0.708201	1.18002	0.538103	0.711714	0.787266	0.369652	0.550556	0.314437	-0.732782	1.8524
ENSMUSG00000070794	BC016548	2	-1	103217800	103229201	lincRNA	FALSE	4.13512	0	-7.45838	-7.82879	-7.76275	-2.02172	-2.97517	-1.85336	-1.50495	-7.85992	-2.61152	-5.14748	-7.73377	-6.95936	5.16032	4.72682	5.14565	0.766468	1.10622	0.776027	0.635567	4.91595	1.11089	4.35364	4.99782	5.18447	8.42346	-6.23428
ENSMUSG00000063652	Slc22a21	11	-1	53763467	53793834	protein_coding	FALSE	4.11637	0	-1.80933	-1.4102	-1.31912	-0.93052	-0.900699	-0.769882	-0.507742	-1.4102	-0.980744	-1.61928	-1.22425	-1.20908	0.500704	0.40863	0.661653	0.339985	0.358422	0.342906	0.371233	0.3292	0.446674	0.359524	0.41705	0.545392	0.7468	-0.773552
ENSMUSG00000073982	Rhog	7	-1	109387637	109398637	protein_coding	FALSE	4.06973	0	1.33495	1.28092	0.817915	1.12359	0.829517	1.08037	0.749283	1.11204	0.893353	1.13886	1.4589	1.18809	0.12858	0.134682	0.194645	0.13941	0.180898	0.154607	0.194109	0.152014	0.187651	0.137952	0.116192	0.144122	-0.385342	0.363038
ENSMUSG00000001833	2013-09-07	9	1	25056204	25116150	protein_coding	FALSE	4.04404	0	3.65304	3.86445	3.81282	3.61332	3.75565	3.67195	3.74348	3.68717	3.63601	3.76874	3.79864	3.74285	0.0501612	0.0384154	0.0460476	0.0497235	0.0436323	0.0466777	0.0456358	0.0452851	0.053573	0.0428385	0.0427114	0.0450161	-0.144578	0.121886
ENSMUSG00000075592	Nynrin	14	1	56472873	56493572	protein_coding	FALSE	4.00704	0	0.49732	0.717167	0.728892	0.86868	0.764574	0.948823	0.850137	0.7063	0.765824	0.519198	0.781956	0.683493	0.144182	0.0756204	0.0917818	0.0703456	0.0805311	0.076645	0.0854137	0.0990708	0.107718	0.13277	0.080272	0.104392	0.133343	-0.232248
ENSMUSG00000057948	Unc13d	11	-1	115923409	115939275	protein_coding	FALSE	3.9688	0	0.0729894	0.398176	-0.0551367	0.662118	0.783435	0.271922	0.645794	0.685328	0.384724	-0.689534	-0.342793	-0.0775809	0.632415	0.607306	1.19312	0.276532	0.213007	0.745429	0.48483	0.466992	0.844453	0.443644	0.319823	0.845051	0.607224	-1.65021
ENSMUSG00000055775	Myh8	11	1	67090626	67122136	protein_coding	FALSE	3.95426	0	-6.05851	-6.40815	-6.10999	-5.41671	-3.87189	-4.471	-3.85713	-3.312	-3.67726	-5.44259	-6.18325	-6.18351	2.24429	2.21726	2.36394	1.78493	0.728352	0.957036	0.749027	0.532377	0.706016	1.85423	2.13124	2.2321	3.82582	-2.39867
ENSMUSG00000071661	Zbtb3	19	1	8876986	8879344	protein_coding	FALSE	3.9498	0	0.536108	0.637045	0.569784	-0.259579	0.397125	0.148504	0.637891	0.248558	0.44694	0.948619	0.680939	0.725695	0.212101	0.169875	0.217179	0.304111	0.216155	0.275694	0.188609	0.234794	0.255733	0.121843	0.168995	0.174866	-0.164984	0.947459
ENSMUSG00000046806	3110062M04Rik	6	-1	34821771	34828060	protein_coding	FALSE	3.94893	0	0.128439	-0.229813	-0.463595	0.004718	0.790606	0.482426	0.435135	0.0799762	-0.0785524	0.237404	-0.45915	-0.00393789	0.189299	0.252741	0.236413	0.223556	0.155013	0.18909	0.217685	0.19149	0.282923	0.176494	0.225065	0.184112	0.441128	-0.776253
ENSMUSG00000027956	Tmem144	3	-1	79617070	79646584	protein_coding	FALSE	3.92394	0	-0.889081	-0.635612	-0.6451	-1.36564	-0.818519	-1.33142	-1.61214	-1.74266	-1.82208	-0.742394	-1.11556	-1.09519	0.252761	0.196327	0.247175	0.330152	0.236144	0.338921	0.390233	0.372809	0.523374	0.228873	0.293814	0.284375	-1.44753	0.200776
ENSMUSG00000031536	Polb	8	-1	23738591	23763909	protein_coding	FALSE	3.92014	0	3.10414	3.34084	3.21021	3.12374	3.04894	2.93959	2.9775	3.06195	3.29973	3.17431	3.24854	3.35468	0.107219	0.093602	0.135674	0.110861	0.109221	0.135557	0.123515	0.12326	0.125808	0.10232	0.0942212	0.0977396	-0.175634	0.305613
ENSMUSG00000003208	Ccdc94	17	1	56098610	56107372	protein_coding	FALSE	3.91663	0	2.31692	2.71428	2.53387	2.25182	2.36293	2.38029	2.51307	2.29841	2.48896	2.83225	2.57519	2.80531	0.199736	0.117656	0.166763	0.190009	0.183182	0.183278	0.167912	0.180681	0.182459	0.113435	0.154012	0.128104	-0.221768	0.619848
ENSMUSG00000028082	Sh3d19	3	1	85888356	85934444	protein_coding	FALSE	3.88661	0	-0.800071	-0.873425	-0.935947	-0.82582	-0.782759	-0.642928	-0.775655	-0.715082	-0.787094	-1.32549	-1.15623	-1.00029	0.153433	0.139144	0.184347	0.130612	0.14169	0.142176	0.156665	0.135593	0.164653	0.175768	0.18677	0.175398	0.157543	-0.585267
ENSMUSG00000021413	Prpf4b	13	1	34967363	34994746	protein_coding	FALSE	3.88322	0	3.16179	3.26033	3.1885	3.03573	3.18264	3.09197	3.22151	3.13012	3.05601	3.17214	3.18686	3.26299	0.0473526	0.0404986	0.0491667	0.0484455	0.0448688	0.048507	0.0465986	0.0464874	0.0555508	0.0427711	0.0458333	0.0415613	-0.0946266	0.146792
ENSMUSG00000042453	Reln	5	-1	21390272	21850523	protein_coding	FALSE	3.87404	0	3.19453	3.06578	3.03756	2.94795	3.03679	3.05225	2.87163	3.01979	3.05647	3.21269	3.0847	3.13646	0.0778146	0.0735353	0.0905182	0.111842	0.066043	0.0718471	0.10005	0.0547505	0.0615554	0.094744	0.058843	0.0584173	-0.131392	0.142139
ENSMUSG00000019917	2013-09-10	10	-1	58604398	58684595	protein_coding	FALSE	3.86043	0	0.192616	0.427219	0.538818	0.618019	0.544851	0.732374	0.447233	0.43638	0.71277	0.240576	0.364442	0.231559	0.239846	0.201369	0.196108	0.180359	0.214901	0.157641	0.212407	0.191244	0.173063	0.209154	0.22141	0.178215	0.202951	-0.548237
ENSMUSG00000039611	2810432L12Rik	4	-1	49597378	49610748	protein_coding	FALSE	3.85677	0	1.66494	1.78967	1.67041	1.93125	1.96854	1.90676	1.93319	1.79813	1.86987	1.72788	1.86424	1.88479	0.120103	0.0884775	0.13019	0.0915751	0.0966595	0.0925287	0.0970008	0.105421	0.116215	0.102785	0.107464	0.105274	0.205529	-0.160167
ENSMUSG00000023826	Park2	17	1	11259991	12254519	protein_coding	FALSE	3.82913	0	0.868913	0.760961	0.530575	0.074396	0.471423	0.0105466	0.704447	0.297978	0.353123	0.728086	0.439172	0.623054	0.20421	0.196018	0.235349	0.276998	0.274994	0.311114	0.264005	0.242769	0.283429	0.189618	0.244887	0.212656	-0.419767	0.607398
ENSMUSG00000030619	Eed	7	-1	97103166	97129493	protein_coding	FALSE	3.812	0	2.49195	2.43978	2.69266	2.43092	2.49004	2.52615	2.67625	2.51321	2.80722	2.36511	2.36379	2.2358	0.146051	0.0947033	0.122661	0.140261	0.120798	0.113405	0.109768	0.126885	0.11129	0.147355	0.131469	0.160766	0.220477	-0.230181
ENSMUSG00000015176	Nolc1	19	1	46150353	46160018	protein_coding	FALSE	3.7857	0	2.84708	2.93077	2.77798	2.9684	2.93399	2.8731	2.85788	2.91331	2.97008	2.85353	2.88193	2.84202	0.0386315	0.0333623	0.044402	0.0322346	0.0360299	0.0368127	0.0372007	0.0349574	0.0401416	0.0368076	0.0375582	0.0380977	0.0644314	-0.100938
ENSMUSG00000049940	Pgrmc2	3	-1	40870248	40886968	protein_coding	FALSE	3.78134	0	2.96554	2.94759	2.80622	2.9481	2.9981	2.90672	3.0246	2.95131	3.01195	2.93863	2.79365	2.80961	0.0616379	0.0389449	0.0626546	0.0477635	0.0582571	0.0535566	0.0656678	0.054806	0.0609889	0.0498322	0.0692602	0.0604295	0.101333	-0.120934
ENSMUSG00000042686	Jph1	1	-1	16987545	17087879	protein_coding	FALSE	3.77076	0	-0.809491	-0.864915	-0.794792	-1.17193	-1.17695	-1.04924	-1.03422	-2.07261	-2.44754	-0.560372	-1.15205	-0.27669	0.366944	0.285144	0.338044	0.556743	0.355761	0.521981	0.432931	0.715026	1.13783	0.3326	0.345158	0.286387	-0.854885	0.768837
ENSMUSG00000030525	Chrna7	7	-1	70243578	70357455	protein_coding	FALSE	3.76491	0	0.904053	1.0703	0.789992	0.526574	1.02659	0.655052	0.629503	0.908608	0.939109	1.29431	1.16312	1.29629	0.167134	0.136694	0.208549	0.207928	0.169385	0.209153	0.218285	0.156078	0.191001	0.11314	0.156035	0.12508	-0.155023	0.702738
ENSMUSG00000078862	Gm14326	2	-1	177670698	177692002	protein_coding	FALSE	3.75544	0	2.57241	2.25654	2.60248	1.61	1.61004	1.98377	0.746736	0.849341	1.13524	2.1497	2.41236	1.70351	0.252798	0.571093	0.356338	0.527718	0.815666	0.652067	0.849709	1.01248	0.834049	0.608348	0.691698	0.88484	-2.34403	0.603315
ENSMUSG00000030534	Vps33b	7	1	87414535	87436465	protein_coding	FALSE	3.75167	0	1.9527	1.77725	1.83319	1.65937	1.69903	1.72369	1.68099	1.65358	1.82939	1.77594	1.82472	1.95043	0.100932	0.0976614	0.11981	0.118268	0.12227	0.12095	0.125759	0.110194	0.12148	0.0994817	0.110749	0.101252	-0.19788	0.227123
ENSMUSG00000018920	Cxcl16	11	-1	70267485	70273486	protein_coding	FALSE	3.74187	0	1.49678	1.30087	1.47454	1.51265	1.43089	1.62895	1.67139	1.62859	1.6827	1.46364	1.49771	1.36174	0.097775	0.112996	0.11234	0.0942169	0.105529	0.0946149	0.0932098	0.0902598	0.0953641	0.0940355	0.105605	0.121184	0.329411	-0.11734
ENSMUSG00000045377	Tmem88	11	-1	69210021	69211736	protein_coding	FALSE	3.72899	0	-0.500936	-0.57682	-1.96424	-1.83781	-10.0983	-1.22622	-12.076	-10.4997	-1.92854	-0.500137	-0.2935	-1.25224	0.253975	0.455565	1.00384	1.08986	9.50829	0.975532	10.0731	9.90306	0.93455	0.382217	0.422325	1.01662	-2.16863	1.5584
ENSMUSG00000090199	Gm16029	15	1	7347897	7361381	lincRNA	FALSE	3.72552	0	-0.872231	-2.1361	-1.12721	-1.16116	-0.818279	-1.10927	-1.01265	-1.06269	-0.882104	-1.47751	-2.06881	-1.8952	0.242636	0.457051	0.290165	0.248253	0.230911	0.262791	0.25733	0.242219	0.249095	0.297726	0.444871	0.407688	0.224048	-1.02095
ENSMUSG00000024909	Efemp2	19	1	5473973	5481853	protein_coding	FALSE	3.72508	0	1.33256	1.37926	1.39447	1.52309	1.51468	1.74343	1.65751	1.52609	1.75398	1.6828	1.0191	1.25791	0.237146	0.138119	0.218852	0.161476	0.184916	0.15318	0.194176	0.159136	0.181005	0.159243	0.243209	0.241217	0.376001	-0.252729
ENSMUSG00000022114	Spry2	14	-1	106291166	106296036	protein_coding	FALSE	3.71266	0	2.98855	3.02307	2.98221	3.00371	3.05784	3.05955	3.15134	3.07946	3.09289	3.0178	2.90927	3.05242	0.0512319	0.0494278	0.0640266	0.0525804	0.0560163	0.0516943	0.0447026	0.0485723	0.0583215	0.0527245	0.0643608	0.0523267	0.160875	-0.0520956
ENSMUSG00000020790	Ankfy1	11	1	72503508	72585648	protein_coding	FALSE	3.71233	0	1.36646	0.7674	2.41756	2.23228	2.43369	2.52408	1.92997	2.68315	1.53729	1.50635	1.54303	0.99642	1.17584	0.713859	0.309982	0.538109	0.335963	0.208354	1.2351	0.127302	0.834371	0.904231	0.87059	1.03563	0.77537	-1.57177
ENSMUSG00000062234	Gak	5	-1	108998430	109058758	protein_coding	FALSE	3.7007	0	2.95128	2.80551	2.81521	2.92644	2.90052	3.00417	2.97818	2.97224	2.94623	2.87536	2.86832	2.90122	0.0581213	0.0561109	0.0632427	0.060449	0.0890614	0.0605899	0.0517764	0.0598405	0.0740191	0.0573471	0.0883785	0.0456084	0.160032	-0.0939024
ENSMUSG00000056216	Cebpg	7	-1	35831441	35841522	protein_coding	FALSE	3.67388	0	1.61998	1.39217	1.68594	1.91298	1.67334	1.63118	1.59307	2.08627	1.77844	1.25421	1.5385	1.75134	0.188774	0.17892	0.259536	0.142288	0.241653	0.344112	0.191464	0.1497	0.243726	0.151173	0.293946	0.295106	0.489137	-0.631319
ENSMUSG00000085894	Gm15832	1	-1	39604415	39608847	processed_transcript	FALSE	3.67296	0	-0.0897106	-0.750704	-0.407429	-0.638955	-0.936469	-0.972497	-1.06303	-0.332855	-1.0314	-0.676632	-0.0666383	-0.37671	0.192114	0.251571	0.236746	0.271292	0.297538	0.314774	0.345375	0.203842	0.365775	0.278296	0.178062	0.220315	-0.377923	0.786819
ENSMUSG00000029050	Ski	4	-1	154528184	154596701	protein_coding	FALSE	3.65326	0	2.37279	2.12227	2.0878	1.9136	2.02383	1.7769	2.03475	2.1285	2.0676	2.21055	2.01891	2.05574	0.0570386	0.0582886	0.0700304	0.0799523	0.0740863	0.0829893	0.0825948	0.0583981	0.0751939	0.056388	0.07428	0.0600384	-0.173671	0.28276
ENSMUSG00000028862	Map3k6	4	1	132796733	132808844	protein_coding	FALSE	3.63759	0	-1.37069	-1.53408	-0.949367	-1.06755	-0.903819	-1.18871	-0.915505	-0.436499	-1.10933	-1.27299	-1.64877	-1.47268	0.321352	0.387339	0.377117	0.436628	0.393752	0.426786	0.407466	0.265804	0.493587	0.510512	0.453464	0.360581	0.896643	-0.625226
ENSMUSG00000031750	Il34	8	-1	113265729	113329824	protein_coding	FALSE	3.59875	0	1.48361	1.15817	1.29073	0.870696	0.967874	0.895425	0.956939	0.984998	1.04627	0.994641	1.03669	1.12949	0.172621	0.17554	0.186035	0.222965	0.167109	0.220347	0.264819	0.152005	0.223264	0.167308	0.185707	0.136445	-0.458666	0.206688
ENSMUSG00000024053	Emilin2	17	-1	71601514	71660896	protein_coding	FALSE	3.59408	0	-3.30115	-3.09274	-2.03046	-2.14931	-2.34118	-1.83105	-2.10393	-1.84509	-2.82571	-2.31139	-3.07092	-2.85159	0.674348	0.515133	0.371539	0.358887	0.380779	0.277861	0.353474	0.260083	0.568307	0.402069	0.608446	0.501279	0.724995	-0.851156
ENSMUSG00000026424	Gpr37l1	1	-1	137056811	137064258	protein_coding	FALSE	3.5937	0	-1.00879	-0.830344	-1.43213	-1.62334	-1.92693	-2.0824	-12.9267	-2.25265	-1.44491	-1.61586	-0.888323	-1.2838	0.259244	0.260061	0.595378	0.4205	0.705091	0.674243	9.56135	0.735035	0.559004	0.43592	0.331372	0.385729	-1.15522	0.853627
ENSMUSG00000026816	Gtf3c5	2	-1	28421831	28439271	protein_coding	FALSE	3.58049	0	2.02175	2.05142	2.08692	2.12212	1.85718	1.99333	1.87053	2.07591	1.99955	2.27431	2.16363	2.1348	0.0757983	0.0601419	0.0681757	0.0576177	0.06899	0.0663811	0.0696912	0.0615909	0.0719562	0.0567592	0.0641257	0.0608078	-0.0942038	0.272277
ENSMUSG00000026849	Tor1a	2	-1	30816147	30823453	protein_coding	FALSE	3.56854	0	2.43596	2.51266	2.74278	2.49415	2.44048	2.59668	2.37141	2.50488	2.20939	2.75296	2.6231	2.51865	0.0968537	0.12494	0.148549	0.0886782	0.0774332	0.162617	0.119536	0.146768	0.172336	0.112221	0.13357	0.152969	-0.211701	0.255446
ENSMUSG00000039007	Pgcp	15	1	33012884	33524307	protein_coding	FALSE	3.56623	0	0.415256	0.850903	0.777316	0.928517	0.989082	0.752667	0.8227	1.07238	1.05137	0.873041	0.698131	0.758529	0.161079	0.117943	0.147852	0.10781	0.114367	0.127589	0.124484	0.0978479	0.117525	0.120186	0.140053	0.126918	0.400331	-0.167104
ENSMUSG00000038502	Ptov1	7	-1	52118438	52125158	protein_coding	FALSE	3.54858	0	4.30494	4.40232	4.41804	4.45307	4.47201	4.63706	4.50368	4.57126	4.73482	4.60953	4.4362	4.28566	0.0895152	0.0855548	0.0721751	0.103217	0.116839	0.0547327	0.0705251	0.0823822	0.0584636	0.0931024	0.126285	0.062539	0.349922	-0.266733
ENSMUSG00000040467	4921522P10Rik	8	1	8661801	8664728	protein_coding	FALSE	3.54597	0	-1.78764	-2.50212	-2.84468	-1.57915	-1.55632	-1.9323	-3.17674	-2.1293	-1.00106	-2.16188	-2.8934	-2.46071	0.462581	0.557605	0.764639	0.346554	0.3189	0.403576	1.115	0.470714	0.284908	0.492131	0.764141	0.565374	1.19216	-1.07715
ENSMUSG00000041324	Inhba	13	1	16103684	16119044	protein_coding	FALSE	3.53406	0	-1.82553	-0.545523	-0.546994	0.073294	-0.447281	-0.0801604	-0.249377	-0.228822	-0.536078	-0.742834	-0.428209	-1.13653	1.20228	0.333593	0.643578	0.254245	0.391036	0.285689	0.375904	0.271779	0.666264	0.441273	0.385817	0.569187	0.510133	-0.868145
ENSMUSG00000028318	Polr1e	4	1	45031455	45049437	protein_coding	FALSE	3.52619	0	1.35171	1.38537	0.833449	1.0762	1.08876	0.952638	0.841357	1.29496	1.2174	1.54237	1.49588	1.336	0.178436	0.162331	0.306231	0.164869	0.165391	0.15995	0.195498	0.166298	0.187685	0.15017	0.172379	0.17	-0.229036	0.617082
ENSMUSG00000024220	Zfp523	17	1	28314152	28342831	protein_coding	FALSE	3.51641	0	3.03789	3.05859	3.01783	3.24827	3.14155	3.05117	3.19075	3.04016	3.06918	3.0289	2.91206	2.99536	0.0552059	0.0905575	0.0887082	0.0837894	0.0873561	0.0857759	0.0870166	0.0888863	0.0938103	0.0747006	0.066508	0.0964112	0.0931913	-0.257253
ENSMUSG00000051147	Nat2	8	1	70018766	70026479	protein_coding	FALSE	3.51268	0	-1.55716	-0.918305	-0.617985	-1.44452	-2.00114	-2.43581	-2.36161	-1.11639	-1.4988	-1.39826	-0.943803	-0.759117	0.625197	0.36484	0.324094	0.911688	0.737494	1.124	0.979759	0.429193	0.570634	0.859786	0.371867	0.358726	-0.749677	1.47523
ENSMUSG00000007613	Tgfbr1	4	1	47366094	47427803	protein_coding	FALSE	3.51244	0	1.26994	1.30105	1.37214	1.43723	1.51321	1.46582	1.43954	1.52036	1.67369	1.43397	1.30534	1.32618	0.139635	0.124805	0.156237	0.116011	0.128539	0.13773	0.134638	0.113982	0.113298	0.114607	0.150793	0.148319	0.355677	-0.14366
ENSMUSG00000021824	Ap3m1	14	-1	21850664	21871730	protein_coding	FALSE	3.4847	0	2.11544	2.41696	2.54534	2.37537	2.14783	2.00494	2.3568	2.08709	1.73969	2.23945	2.39733	2.49522	0.271536	0.151079	0.157073	0.137368	0.195499	0.138267	0.230031	0.199487	0.268784	0.155566	0.162979	0.0857566	-0.485127	0.355201
ENSMUSG00000092201	A530058N18Rik	2	1	113839299	113894060	lincRNA	FALSE	3.45888	0	0.547322	-0.586274	0.489593	-0.617914	-0.945959	-0.730986	-5.84721	-0.204182	-1.71276	-0.44083	-0.413306	0.115751	0.225483	0.575936	0.283271	0.696788	0.732343	0.866733	5.32369	0.371112	1.06165	0.518939	0.719773	0.334703	-1.18544	0.961919
ENSMUSG00000057818	1600029O15Rik	9	1	58050704	58056615	protein_coding	FALSE	3.45324	0	-1.90942	-1.98452	-1.77206	-1.63892	-1.32176	-1.56771	-1.1648	-0.996875	-2.08794	-3.02025	-1.7688	-1.8169	0.470339	0.575539	0.483821	0.444895	0.359642	0.40871	0.309689	0.296602	0.564008	1.1221	0.471914	0.501844	0.97282	-0.593317
ENSMUSG00000042594	Sh2b3	5	-1	122265497	122286868	protein_coding	FALSE	3.43962	0	1.04018	1.02724	1.14955	0.831305	0.791003	0.942615	0.789705	0.770911	0.895007	0.944741	1.02117	0.926069	0.130748	0.134512	0.136464	0.145397	0.151559	0.122824	0.155506	0.171914	0.171616	0.139946	0.123412	0.134301	-0.366939	0.145392
ENSMUSG00000049299	Trappc1	11	1	69137482	69139295	protein_coding	FALSE	3.43003	0	2.71296	2.49025	2.17614	3.65899	3.02449	2.8132	3.26931	3.90794	3.97417	2.09202	2.84974	2.2788	1.39586	0.68168	1.04584	0.609168	1.13253	1.44259	1.27298	0.183786	0.255078	1.37533	1.37813	1.95382	2.13471	-1.44138
ENSMUSG00000039660	D2Wsu81e	2	-1	30028967	30033979	protein_coding	FALSE	3.42291	0	2.42164	2.30703	2.46729	2.32663	2.23513	2.37507	2.33659	2.35626	2.28769	2.39416	2.36556	2.43354	0.0679465	0.0612618	0.068121	0.0610691	0.066014	0.0642705	0.0730108	0.0633598	0.0749657	0.0630805	0.0640542	0.0634843	-0.0888716	0.120941
ENSMUSG00000086953	4933437N03Rik	4	1	63042392	63055052	antisense	FALSE	3.41107	0	-0.877681	-2.23102	-3.01539	-2.52921	-1.79096	-2.57066	-3.43807	-3.51055	-2.01929	-1.53475	-13.1224	-1.18719	0.338419	0.607779	1.15412	0.729629	0.48855	0.788688	1.23015	1.17794	0.69689	0.436573	9.77356	0.382141	-1.86722	1.13508
ENSMUSG00000025094	Slc18a2	19	1	59335368	59370502	protein_coding	FALSE	3.40529	0	-0.597979	-4.91864	-1.86414	-1.3003	1.52739	-1.13701	-0.638868	1.50729	-1.12079	-1.9868	-4.88554	-1.77396	3.5311	5.0171	5.11856	4.87729	0.144604	4.26885	3.67212	0.110121	4.57541	4.83133	5.06658	4.72246	5.03966	-6.23965
ENSMUSG00000087499	Gm16727	11	1	76427969	76435706	lincRNA	FALSE	3.39731	0	-3.44966	-2.40254	-2.13336	-3.32861	-4.33646	-4.39606	-13.4278	-13.5259	-3.83829	-2.30692	-4.37477	-2.96108	0.768352	0.431862	0.464598	0.724487	1.12394	1.21311	9.0652	10.0839	1.23711	0.418914	1.24094	0.596789	-2.45911	1.62382
ENSMUSG00000072875	Gpr27	6	1	99642673	99643812	protein_coding	FALSE	3.39705	0	-1.69478	-1.58919	-11.2395	-0.92428	-0.527886	-0.0505194	0.133988	-0.750583	-0.279526	-0.860003	-0.968073	-0.632067	1.1583	0.67568	9.87868	1.00506	0.484702	0.286901	0.299371	0.373796	0.321053	0.965719	0.652256	0.473814	2.0404	-0.788153
ENSMUSG00000092286	Gm20448	12	-1	3752543	3762146	antisense	FALSE	3.39566	0	-0.723577	-0.728804	-0.847967	-0.093774	-0.417278	-0.441374	-0.159185	-0.952085	0.264411	-0.641435	-0.592452	-0.476786	0.297238	0.245768	0.295254	0.181801	0.219732	0.237613	0.20469	0.284911	0.168156	0.260626	0.263131	0.244813	0.974842	-0.41133
ENSMUSG00000029559	2210016L21Rik	5	1	115392167	115399792	protein_coding	FALSE	3.38106	0	2.85869	2.80437	2.70149	2.97053	2.8712	2.82039	3.06785	3.00489	2.93867	2.83335	2.79994	2.84775	0.0688254	0.0569598	0.0590384	0.0826005	0.0574045	0.0563573	0.0818519	0.0773182	0.0635383	0.0586828	0.056113	0.0625106	0.303675	-0.0634577
ENSMUSG00000007656	Arpp19	9	1	74885421	74908120	protein_coding	FALSE	3.36318	0	2.97512	3.13091	2.32643	3.62895	3.30395	2.64238	2.79201	3.12765	3.5791	2.70459	2.79983	3.30927	0.541705	0.693558	0.434815	0.158487	0.340723	0.482355	0.504952	0.642696	0.274104	0.206666	0.326781	0.389443	0.980511	-0.962162
ENSMUSG00000069094	Pde7a	3	-1	19123108	19211322	protein_coding	FALSE	3.36023	0	2.21523	2.37581	2.36259	2.0734	2.24083	2.10741	2.25531	2.32851	2.1635	2.34268	2.25319	2.4417	0.115168	0.109107	0.101714	0.107189	0.112398	0.107784	0.103522	0.114515	0.102687	0.0997294	0.10242	0.0898282	-0.115482	0.312828
ENSMUSG00000020817	Rabep1	11	1	70658265	70756607	protein_coding	FALSE	3.35372	0	2.85592	3.01862	2.9757	2.84835	2.82622	2.99248	2.75065	2.93527	2.94055	3.06973	2.97203	3.05708	0.091375	0.0660451	0.0994547	0.0852107	0.0837088	0.0841493	0.0900827	0.0731714	0.10902	0.0701884	0.074395	0.081033	-0.125534	0.207845
ENSMUSG00000019437	Tlcd1	11	1	77990213	77995411	protein_coding	FALSE	3.35072	0	0.392799	0.602532	0.675405	0.48022	-0.223316	0.425064	-0.0910363	0.190851	0.403714	0.383019	0.868783	0.297624	0.196622	0.201621	0.240293	0.239134	0.290409	0.213894	0.237288	0.23315	0.23759	0.256805	0.190587	0.250808	-0.538415	0.424652
ENSMUSG00000028902	Sf3a3	4	1	124392020	124409704	protein_coding	FALSE	3.34257	0	2.81566	2.94216	2.98887	2.83578	2.90642	2.87516	2.68625	2.8379	2.88636	2.93226	2.90413	2.96273	0.0550203	0.048166	0.0565801	0.0496658	0.0491215	0.0502502	0.0580233	0.0479852	0.0575664	0.047605	0.0503297	0.0472154	-0.156357	0.0888271
ENSMUSG00000042870	Tom1	8	1	77557585	77594020	protein_coding	FALSE	3.34253	0	2.31735	2.38389	2.42369	2.38474	2.32485	2.23655	2.2778	2.27503	2.31172	2.31751	2.47995	2.4794	0.0871624	0.0680283	0.0800932	0.0698065	0.0848827	0.0832524	0.0881597	0.0761013	0.0867531	0.0744111	0.0699428	0.0695423	-0.132353	0.153294
ENSMUSG00000033233	Trim45	3	1	100726125	100740848	protein_coding	FALSE	3.34128	0	0.398946	0.673537	0.476983	1.02733	0.700854	0.848385	0.994735	0.691805	1.07124	0.520133	0.872324	0.791959	0.212904	0.149795	0.174083	0.114403	0.151245	0.126622	0.134364	0.139587	0.122898	0.169361	0.130475	0.139759	0.557587	-0.185893
ENSMUSG00000005951	Shpk	11	1	73012962	73038013	protein_coding	FALSE	3.32786	0	-0.0984976	0.133693	0.0654313	0.410146	0.308558	0.582499	0.446784	0.100655	0.333888	0.26457	0.32138	0.279173	0.221549	0.169628	0.202261	0.149855	0.166013	0.130185	0.149386	0.172681	0.16723	0.172747	0.176136	0.163526	0.369909	-0.243667
ENSMUSG00000021552	Gkap1	13	-1	58334712	58375549	protein_coding	FALSE	3.32238	0	2.79696	2.91181	2.9827	2.7217	2.6496	2.65582	2.66147	2.74141	2.47938	2.76859	2.78944	2.66535	0.103185	0.0821263	0.0887583	0.0965597	0.108142	0.10176	0.117345	0.097052	0.145975	0.0933227	0.0965525	0.100026	-0.354547	0.0939058
ENSMUSG00000023033	Scn8a	15	1	100785829	100876360	protein_coding	FALSE	3.30417	0	2.4895	2.33507	2.36429	2.3268	2.26575	2.21759	2.25814	2.15675	2.39095	2.28711	2.37955	2.34394	0.0445256	0.0421656	0.0484799	0.0512403	0.054135	0.0507088	0.0549628	0.0505112	0.0530847	0.0527864	0.0494919	0.0474128	-0.188418	0.0999586
ENSMUSG00000007036	Abhd16a	17	1	35226208	35239932	protein_coding	FALSE	3.29729	0	3.47103	3.31589	3.36233	3.18975	3.18811	3.367	3.38311	3.23039	3.26043	3.38003	3.57447	3.42076	0.126753	0.101817	0.103073	0.128841	0.154771	0.14146	0.148552	0.114371	0.115719	0.110077	0.112909	0.140077	-0.136093	0.309028
ENSMUSG00000033487	Fndc3a	14	-1	72937753	73109810	protein_coding	FALSE	3.29013	0	2.32568	2.25406	2.28828	2.21	2.40528	2.47102	2.4101	2.4035	2.29629	2.28158	2.18993	2.14008	0.0767579	0.0688634	0.0787937	0.049445	0.0771162	0.0683502	0.0668483	0.0713843	0.0981577	0.0716958	0.0675769	0.0681091	0.141961	-0.174457
ENSMUSG00000091839	Gm17315	17	1	79754039	79757362	lincRNA	FALSE	3.28769	0	-0.780871	-1.0592	-1.8174	-1.36227	-1.38707	-1.57408	-2.33137	-1.30407	-1.37403	-1.3443	-1.05695	-0.906574	0.228126	0.274707	0.457263	0.341719	0.321827	0.36044	0.594947	0.322161	0.356965	0.325067	0.265788	0.237708	-0.665152	0.542544
ENSMUSG00000032329	Hmg20a	9	1	56266451	56344691	protein_coding	FALSE	3.27924	0	2.97178	2.88042	2.93417	2.96544	2.90029	3.01844	2.97003	3.00778	2.95006	2.90981	2.93461	2.89294	0.0322893	0.0340007	0.0372881	0.0330856	0.0351873	0.0321866	0.0337928	0.0298369	0.0392465	0.0343243	0.0349243	0.0363773	0.0736843	-0.0749599
ENSMUSG00000025701	Alox5	6	-1	116360095	116411196	protein_coding	FALSE	3.27834	0	-1.94091	-0.742658	-1.66796	-0.19081	0.404225	0.0478366	-0.756165	-1.38689	-0.0942774	-0.567177	-0.114633	-0.567857	0.446071	0.556223	0.859328	0.406487	0.309978	0.376995	0.454861	0.483181	0.485057	0.474503	0.482081	0.629086	1.08448	-0.777313
ENSMUSG00000035585	Tsen34	7	1	3644977	3652625	protein_coding	FALSE	3.27749	0	2.79143	2.34674	3.3554	3.26332	2.81165	3.54257	3.18888	3.55761	2.83717	2.78981	3.17393	2.70131	0.842702	0.349384	0.45261	0.523678	0.548577	0.145704	0.603592	0.256773	0.450268	0.481793	0.50851	0.212827	0.905687	-1.01637
ENSMUSG00000025816	Sec61a2	2	-1	5792033	5816478	protein_coding	FALSE	3.27583	0	3.05451	2.90061	3.04866	2.70381	2.93238	2.88534	2.95274	2.82615	2.98117	2.95138	3.0139	2.94277	0.0717908	0.0777395	0.0825666	0.0887171	0.0861849	0.0951245	0.0768253	0.0846161	0.0862015	0.0828704	0.0784865	0.0976813	-0.116847	0.192448
ENSMUSG00000040013	Fkbp6	5	-1	135767574	135825895	protein_coding	FALSE	3.27438	0	-5.09837	-2.82276	-2.24784	-5.95913	-6.26947	-6.83439	-4.88439	-4.7133	-5.54203	-1.31678	-2.67415	-6.83227	3.12619	0.943625	0.694907	3.51517	3.50422	3.58209	2.80448	3.19591	3.25077	0.357635	0.845949	3.77944	-3.59874	6.90408
ENSMUSG00000037316	Bag4	8	-1	26875010	26895681	protein_coding	FALSE	3.2711	0	1.86962	1.85939	1.70913	1.70963	1.69402	1.67825	1.73121	1.74799	1.75085	1.74704	1.75245	1.78215	0.055039	0.0525715	0.067144	0.0583026	0.0620355	0.0587588	0.0613891	0.0575845	0.0667445	0.0567318	0.0615034	0.05803	-0.120372	0.0960649
ENSMUSG00000028646	Rragc	4	1	123594689	123614240	protein_coding	FALSE	3.26397	0	2.7013	2.80711	2.73793	2.75933	2.62297	2.63145	2.57306	2.65403	2.74258	2.73257	2.63889	2.76734	0.0673415	0.0465232	0.0596507	0.0522907	0.0657713	0.0557121	0.0735013	0.0517522	0.0569745	0.0522044	0.0668654	0.0530747	-0.13634	0.0624127
ENSMUSG00000034361	Cpne2	8	1	97056890	97094429	protein_coding	FALSE	3.26015	0	-0.0558146	0.353049	-0.223108	-0.611891	-0.642688	-0.186277	-0.319883	-0.0749317	-0.159741	0.219858	-0.0642883	-0.0272049	0.208852	0.195883	0.278285	0.312007	0.287529	0.224381	0.365433	0.316065	0.269356	0.252012	0.233645	0.238644	-0.36409	0.657185
ENSMUSG00000019977	Hbs1l	10	1	21015785	21088695	protein_coding	FALSE	3.25521	0	2.22336	2.4861	2.12009	2.48212	2.57209	2.41117	2.38216	2.21161	2.60106	2.23486	2.116	2.31886	0.127946	0.103332	0.154901	0.0998474	0.0914473	0.106459	0.113843	0.136128	0.10107	0.127092	0.146904	0.118453	0.156988	-0.373934
ENSMUSG00000004100	Ppan	9	1	20692619	20696622	protein_coding	FALSE	3.2506	0	2.54827	2.4168	2.29352	2.2293	2.40074	2.34161	2.30369	2.38255	2.34465	2.48075	2.4165	2.49021	0.0874436	0.0912363	0.0976508	0.090169	0.0838597	0.0871166	0.0780464	0.0830524	0.0858878	0.0746876	0.079762	0.0974296	-0.125377	0.190657
ENSMUSG00000048385	Scrt1	15	-1	76346633	76352559	protein_coding	FALSE	3.25031	0	2.94586	2.69506	2.62813	2.77462	2.82107	2.83118	3.01847	2.72604	2.79503	2.66951	2.52104	2.35985	0.0919821	0.0816527	0.0967033	0.0734299	0.0736737	0.0739154	0.087631	0.0824338	0.0831339	0.0837865	0.0975797	0.117537	0.1225	-0.372431
ENSMUSG00000024427	Spry4	18	-1	38745922	38760922	protein_coding	FALSE	3.25017	0	0.976076	0.995829	0.965372	1.13564	0.961555	0.768242	1.11963	1.04218	1.08291	0.857404	0.915615	0.754237	0.0827649	0.0763689	0.0906289	0.0667691	0.0819516	0.0887704	0.0743711	0.0728234	0.0873245	0.0841897	0.0876931	0.0920528	0.144283	-0.209212
ENSMUSG00000032293	Ireb2	9	1	54711562	54760341	protein_coding	FALSE	3.2476	0	2.11307	2.07537	2.05117	2.0781	2.10802	2.16124	2.09623	2.17659	2.12786	2.05238	2.098	1.95177	0.0391694	0.0398877	0.0471386	0.0378083	0.0383468	0.0382338	0.0415244	0.0357962	0.0450017	0.039272	0.0410473	0.0453889	0.0796371	-0.109265
ENSMUSG00000081497	Gm15560	10	-1	7527914	7528556	pseudogene	FALSE	3.22798	0	0.829385	0.146046	-0.934497	-0.86986	-0.51855	-0.363683	-0.357828	-1.09326	0.320581	0.153919	0.241083	-0.396029	0.256095	0.296065	0.758045	0.695543	0.539716	0.599211	0.573637	0.74025	0.324568	0.339908	0.330483	0.647675	-0.648477	0.984867
ENSMUSG00000041420	Meis3	7	1	16760439	16771859	protein_coding	FALSE	3.22678	0	2.22428	2.04345	1.84909	2.25182	2.20523	2.12678	2.22965	2.16057	2.26241	1.89752	2.1319	2.15355	0.0867296	0.117749	0.128999	0.0972249	0.104158	0.122719	0.0772557	0.110922	0.101982	0.106466	0.102471	0.11123	0.191072	-0.207586
ENSMUSG00000023951	Vegfa	17	-1	46153942	46169326	protein_coding	FALSE	3.22611	0	4.30205	4.06982	4.10488	3.90731	4.01982	3.94827	4.05625	4.19457	3.97085	4.13052	4.09352	4.1773	0.0648547	0.0675515	0.0765214	0.0697111	0.0717303	0.0782562	0.079012	0.0618829	0.089275	0.0615639	0.0749012	0.0693289	-0.0932142	0.255868
ENSMUSG00000085601	Gm4969	7	-1	19686900	19703717	protein_coding	FALSE	3.21095	0	-6.57944	-2.42228	-1.943	-6.23329	-1.56359	-1.58891	-0.460647	-2.00532	-5.19162	-2.17605	-7.88945	-3.04423	5.2107	0.4833	0.974763	5.0893	0.728203	0.705686	0.448516	0.978824	4.66406	0.706585	5.17457	0.959288	2.30012	-1.33251
ENSMUSG00000068250	Amn1	6	-1	149105669	149137234	protein_coding	FALSE	3.20781	0	1.62846	1.68634	2.32004	1.73277	1.65344	1.57344	1.75068	1.92073	1.26689	1.95945	2.17089	2.12801	0.263076	0.315189	0.136946	0.280601	0.271655	0.387464	0.241356	0.249713	0.369955	0.22067	0.168899	0.237335	-0.546733	0.625331
ENSMUSG00000025902	Sox17	1	-1	4481009	4486494	protein_coding	FALSE	3.20101	0	-1.6957	-1.25537	-0.58798	-1.54333	-1.73856	-2.2985	-1.25368	-1.54077	-1.55482	-0.738456	-0.367405	-1.25597	0.565998	0.39712	0.370708	0.79024	0.412916	0.698648	0.354815	0.528374	0.667207	0.365887	0.268941	0.347559	-0.476249	1.61064
ENSMUSG00000022220	Adcy4	14	-1	56387895	56402879	protein_coding	FALSE	3.19718	0	-1.7753	-1.58849	-1.50118	-1.27569	-1.51828	-2.4974	-2.08904	-2.53293	-1.91248	-1.32381	-1.29327	-1.0595	0.425923	0.313345	0.335614	0.233089	0.281484	0.515776	0.515006	0.676132	0.46241	0.247433	0.243756	0.213404	-0.726899	0.413377
ENSMUSG00000054412	Gm4793	1	1	137481350	137496527	protein_coding	FALSE	3.18706	0	-0.698367	-0.486587	-0.935647	-0.532968	-0.852759	-0.869347	-1.19052	-1.28132	-1.40038	-0.615949	-0.412343	-0.782074	0.212331	0.181578	0.251277	0.196138	0.246318	0.240752	0.295191	0.298444	0.341887	0.205223	0.187111	0.227549	-0.896201	0.200291
ENSMUSG00000057363	Uxs1	1	-1	43803811	43884645	protein_coding	FALSE	3.18348	0	1.91552	2.13743	1.69737	1.79781	1.96145	2.02877	1.52745	1.58846	2.13715	2.15349	2.15074	1.94722	0.117076	0.101585	0.311991	0.143906	0.167549	0.15086	0.128921	0.116248	0.250509	0.121908	0.145101	0.143364	-0.577368	0.243103
ENSMUSG00000026321	Tnfrsf11a	1	1	107677300	107744558	protein_coding	FALSE	3.1766	0	-1.82481	-1.71766	-1.74296	-1.77189	-2.17278	-1.88392	-2.19842	-2.09224	-1.89053	-1.48482	-1.63878	-1.89703	0.272486	0.217567	0.263347	0.254979	0.326501	0.267518	0.342888	0.2862	0.30464	0.221266	0.249615	0.263389	-0.428986	0.374023
ENSMUSG00000070643	Sox13	1	-1	135278880	135320954	protein_coding	FALSE	3.17383	0	0.0208294	-0.325486	0.0474673	0.29424	-0.130226	0.24809	0.285463	0.261193	0.0403076	-0.182116	0.189153	-0.22114	0.211847	0.220609	0.228027	0.181115	0.256429	0.186083	0.17626	0.144134	0.212164	0.240531	0.186364	0.218493	0.442228	-0.324068
ENSMUSG00000060550	H2-Q7	17	1	35576100	35580714	protein_coding	FALSE	3.16956	0	0.21509	0.359382	-3.1567	0.570791	0.333509	0.249945	0.248944	-3.9221	0.826075	-1.25108	-0.725137	-0.971814	0.45485	0.116606	2.37666	0.188757	0.236478	0.212818	0.435564	2.42828	0.218545	0.713725	0.621067	0.637042	0.487112	-1.96653
ENSMUSG00000093765		12	-1	117341242	117377121	processed_transcript	FALSE	3.15647	0	-2.39505	-1.36103	-2.35321	-1.41879	-1.25514	-1.42557	-1.18562	-1.13061	-1.17695	-1.54834	-1.66525	-2.74445	0.696948	0.383014	0.750046	0.38376	0.342578	0.343683	0.363197	0.338353	0.349311	0.415776	0.444787	0.729015	0.812667	-0.590287
ENSMUSG00000055148	Klf2	8	1	74842932	74845555	protein_coding	FALSE	3.15126	0	-0.105589	-0.327203	0.00409933	-0.310512	-0.0778649	-1.10658	-1.13259	-0.291237	-0.783884	-0.0698068	-1.52962	0.235069	0.295603	0.401019	0.327658	0.391986	0.382135	0.548992	0.71308	0.401411	0.630905	0.335346	1.12094	0.195104	-0.639294	0.712676
ENSMUSG00000024580	Grpel2	18	-1	61872094	61885985	protein_coding	FALSE	3.14883	0	1.78407	1.76968	1.78634	1.84968	1.83254	1.89076	1.82409	1.90375	1.80511	1.83657	1.77583	1.8277	0.0492037	0.0428104	0.0494158	0.0426365	0.0460378	0.0444317	0.0496413	0.0434783	0.0501472	0.0426544	0.0450463	0.0457024	0.10249	-0.0633377
ENSMUSG00000066607	6030419C18Rik	9	1	58338044	58347494	protein_coding	FALSE	3.141	0	2.49599	2.36495	2.24078	2.5371	2.77288	2.4726	2.55076	2.6962	2.51666	2.62212	2.26805	2.47363	0.109053	0.119827	0.141878	0.0987058	0.0904803	0.10446	0.108134	0.0922679	0.119064	0.0925708	0.14085	0.107168	0.311088	-0.15639
ENSMUSG00000038564	Ift172	5	-1	31555653	31593487	protein_coding	FALSE	3.13892	0	2.2956	2.26548	2.35207	2.28028	2.31676	2.24566	2.15866	2.30949	2.29895	2.31588	2.34766	2.37804	0.0470477	0.0439329	0.0472532	0.046483	0.0461566	0.0493714	0.0557605	0.0432482	0.0527187	0.0448633	0.0445692	0.0448978	-0.051866	0.0933773
ENSMUSG00000024491	Rbm27	18	1	42435007	42501196	protein_coding	FALSE	3.12337	0	2.33402	2.21824	2.0742	2.14111	2.25435	2.20938	2.2869	2.25485	2.32408	2.1195	2.11174	2.11255	0.0464531	0.0444482	0.0599323	0.0486608	0.0456989	0.0470285	0.0487038	0.0440412	0.048932	0.0503096	0.0520597	0.0531229	0.0823282	-0.128759
ENSMUSG00000033970	Rfc3	5	-1	152445331	152453817	protein_coding	FALSE	3.12042	0	1.26882	1.3873	0.851746	1.57875	1.31902	1.614	1.56061	1.49195	1.7553	1.22558	1.0629	1.73494	0.144905	0.144805	0.209365	0.13873	0.177327	0.10668	0.129767	0.136016	0.183314	0.144774	0.156042	0.124523	0.489141	-0.219809
ENSMUSG00000056888	Glipr1	10	-1	111422504	111439687	protein_coding	FALSE	3.11907	0	-2.81607	-2.79857	-4.04802	-2.52517	-0.776619	-1.24875	-2.82568	-2.59389	-0.730361	-2.18706	-4.05198	-4.17655	1.97352	1.8174	2.29622	1.82118	0.57532	0.701147	2.02995	1.72729	0.602679	1.72221	2.35795	2.46688	2.95803	-3.03669
ENSMUSG00000031840	Rab3a	8	1	73278578	73282576	protein_coding	FALSE	3.11058	0	5.59119	5.70453	5.32996	4.13267	4.8661	5.35353	2.34694	2.47709	3.69183	5.56683	4.53776	3.43493	0.115277	0.0540833	0.511082	0.264118	0.668586	0.487306	0.992269	0.725338	1.56088	0.141659	1.14587	1.41034	-4.46317	1.54589
ENSMUSG00000088571		2	1	24456885	24457209	misc_RNA	FALSE	3.11042	0	-1.92587	-2.0795	-1.69628	-0.618462	-0.992679	-0.939747	-0.960545	-0.610984	-11.3113	-2.01845	-1.89369	-11.9806	1.25651	1.21046	1.138	0.611247	0.755745	0.766566	0.809518	0.613492	9.97771	1.18164	1.18327	10.197	1.62642	-1.74355
ENSMUSG00000003865	Gys1	7	1	52690214	52711989	protein_coding	FALSE	3.11026	0	1.73464	1.26299	0.981643	1.43316	1.39185	1.35433	1.67959	1.3589	1.60107	1.1422	1.28544	1.1552	0.115681	0.0935779	0.10376	0.105364	0.0932037	0.132923	0.113094	0.105646	0.107277	0.114104	0.119223	0.139717	0.352959	-0.290846
ENSMUSG00000032551	1110059G10Rik	9	-1	122854207	122860118	protein_coding	FALSE	3.10732	0	1.81987	0.618206	0.181515	2.02923	1.86247	1.62209	0.449897	1.71426	1.94166	0.386633	0.257068	0.336491	0.145203	0.346289	0.598003	0.116965	0.310656	0.184742	0.225307	0.294843	0.216205	0.224385	0.5033	0.245594	-0.342412	-2.24299
ENSMUSG00000021238	Aldh6a1	12	-1	85771673	85791900	protein_coding	FALSE	3.09805	0	1.71827	1.77714	1.7104	1.85231	1.9185	1.93766	1.79551	1.73051	1.78859	1.59606	1.70111	1.71025	0.0596121	0.0514697	0.0649868	0.0508889	0.0505842	0.0500829	0.0579852	0.0537129	0.0594847	0.0595625	0.0591407	0.0594009	0.0405192	-0.337434
ENSMUSG00000024857	Cabp2	19	1	4081578	4087340	protein_coding	FALSE	3.09418	0	1.26046	1.53168	1.57993	1.49734	1.74336	1.91373	1.78481	1.87009	1.69264	1.69647	1.19809	1.15098	0.312326	0.274858	0.352702	0.307295	0.209491	0.246762	0.201894	0.203617	0.325592	0.276807	0.33622	0.515447	0.504167	-0.436523
ENSMUSG00000089735	Gm8428	6	-1	8327596	8329379	pseudogene	FALSE	3.09264	0	-2.21156	-1.52987	-1.33746	-1.23353	-0.845739	-1.40929	-0.73553	-1.36861	-1.3374	-1.77779	-1.58472	-1.3079	0.541687	0.352541	0.40731	0.29025	0.262051	0.34746	0.249749	0.321241	0.402225	0.406051	0.375835	0.329255	0.796359	-0.591676
ENSMUSG00000085492	Trmt61b	17	-1	71906367	71948095	lincRNA	FALSE	3.09043	0	0.646228	0.761346	0.770724	1.00902	1.06023	1.02584	0.27178	0.981241	1.01227	0.285278	0.371857	0.506269	0.233256	0.197293	0.207851	0.164416	0.161222	0.164334	0.327163	0.170437	0.197697	0.335097	0.313834	0.246159	0.236627	-0.893775
ENSMUSG00000062797	l7Rn6	7	-1	97066039	97089709	protein_coding	FALSE	3.08935	0	2.33237	1.77687	1.78814	2.39002	2.1363	2.4896	2.18294	2.61263	2.46072	2.02561	2.38876	2.26067	0.153407	0.229663	0.266296	0.14242	0.259432	0.163164	0.179592	0.122378	0.161536	0.185873	0.226619	0.187441	0.54905	-0.26707
ENSMUSG00000020700	Map3k3	11	1	105945927	106016760	protein_coding	FALSE	3.08769	0	2.2411	2.33093	2.23424	2.36139	2.38345	2.36922	2.4107	2.41995	2.38935	2.42929	2.19824	2.23682	0.0826524	0.0925848	0.112645	0.0800367	0.0919107	0.0863777	0.0875495	0.0939684	0.10743	0.0902811	0.10407	0.103039	0.199233	-0.0990879
ENSMUSG00000029875	AI836003	15	1	97998237	98000565	protein_coding	FALSE	3.07683	0	1.61676	1.55768	1.65573	1.42662	1.23491	1.20989	1.48318	1.47195	1.3928	1.71301	1.56428	1.47087	0.197718	0.187786	0.189538	0.214138	0.240182	0.235999	0.229684	0.205673	0.243053	0.171138	0.182548	0.200826	-0.225811	0.425695
ENSMUSG00000029407	Uso1	5	1	92566964	92631820	protein_coding	FALSE	3.06291	0	2.70925	2.65278	2.7187	2.74374	2.69625	2.80396	2.77487	2.81385	2.728	2.65319	2.71103	2.76448	0.038788	0.0346663	0.0416544	0.0326513	0.0366384	0.0346168	0.0368872	0.0322102	0.0416512	0.0359282	0.0365399	0.0356624	0.130272	-0.0574528
ENSMUSG00000021134	Srsf5	12	1	82046491	82051494	protein_coding	FALSE	3.05955	0	5.70349	5.49404	5.28429	5.23193	5.13288	5.414	5.244	5.06145	5.29736	5.22095	5.44103	5.3603	0.0304169	0.118059	0.242437	0.252219	0.151674	0.237871	0.0413475	0.13038	0.271063	0.248813	0.12357	0.253483	-0.657545	0.250677
ENSMUSG00000028580	Pum1	4	1	130219236	130337479	protein_coding	FALSE	3.05435	0	2.9545	2.99918	2.97436	3.05875	3.03106	3.19983	2.98077	3.16205	3.17178	3.02954	3.04691	3.00851	0.0708541	0.0713446	0.0968451	0.0658642	0.0747046	0.0648765	0.0662207	0.0621713	0.0782155	0.0697534	0.0748	0.0809281	0.179942	-0.106076
ENSMUSG00000086016	1700084C06Rik	9	1	20896199	20932837	antisense	FALSE	3.03147	0	-0.951611	-12.4463	-1.51286	-11.6041	-1.84337	-2.0424	-12.3298	-2.24899	-2.4301	-0.919563	-1.34548	-1.11163	0.470195	9.98316	0.736783	9.8489	0.734728	1.13798	9.72349	0.851539	1.18335	0.451665	0.571958	0.645152	-1.77347	1.22648
ENSMUSG00000084603		8	1	3615529	3615855	misc_RNA	FALSE	3.02233	0	0.702747	0.0481066	-0.254878	-0.415432	-0.424761	-0.152704	-11.5755	-0.879025	-1.11497	-10.348	-0.348487	0.841694	0.333444	0.622032	0.678439	0.617585	0.690692	0.693944	10.6808	1.09387	1.07667	10.3463	0.687689	0.366417	-2.13748	1.30689
ENSMUSG00000021485	Mxd3	13	-1	55426529	55431119	protein_coding	FALSE	3.0223	0	-5.59705	-5.23559	-3.06448	-1.04165	-1.61966	-0.957357	-0.490529	-1.12447	-3.7271	-4.76619	-1.60306	-2.18176	3.51866	3.64074	3.1625	0.372784	0.670978	0.562987	0.295338	0.707204	3.50425	2.95066	0.675811	1.08216	5.62459	-1.08482
ENSMUSG00000024737	Slc15a3	19	1	10914217	10933852	protein_coding	FALSE	3.01774	0	-3.00099	-2.64741	-2.46563	-2.15244	-2.1169	-1.77474	-2.05657	-2.38662	-2.52338	-3.45435	-2.34041	-5.30419	0.891903	0.722639	0.724049	0.47452	0.49942	0.526981	0.511294	0.615676	0.781001	1.14845	0.609332	2.87992	0.588869	-0.936486
ENSMUSG00000002100	Mybpc3	2	1	90958301	90976673	protein_coding	FALSE	3.01098	0	-3.15148	-2.72647	-2.78542	-2.63849	-3.1859	-2.19965	-2.1368	-4.13187	-2.20088	-2.92929	-3.14527	-3.30823	0.57259	0.410568	0.54659	0.419334	0.555121	0.349065	0.328862	0.984788	0.405455	0.51138	0.531902	0.680383	0.809706	-0.812944
ENSMUSG00000049721	Gal3st1	11	1	3883639	3899329	protein_coding	FALSE	3.00489	0	-2.44425	-2.03306	-1.51529	-1.03219	-1.37362	-2.10056	-1.11842	-1.33675	-1.01708	-2.61726	-1.88081	-1.6678	1.00342	0.642907	0.640902	0.343678	0.382042	0.642764	0.429995	0.410596	0.460744	1.03475	0.550313	0.478835	1.0358	-0.783243
ENSMUSG00000026939	Tmem141	2	-1	25475587	25477525	protein_coding	FALSE	3.00432	0	1.49412	1.87533	1.82284	2.05939	1.92855	1.88807	1.61253	1.83907	2.01634	1.87441	1.76746	1.9742	0.168414	0.117833	0.140861	0.106084	0.126011	0.124389	0.145515	0.13896	0.130697	0.114685	0.132238	0.117219	0.091928	-0.130127
ENSMUSG00000020261	Slc36a1	11	1	55017852	55049832	protein_coding	FALSE	3.00233	0	1.53789	1.53529	1.53521	1.48592	1.4465	1.58103	1.48316	1.35377	1.57934	1.68096	1.52878	1.56567	0.0692824	0.0917684	0.0652648	0.0814126	0.0851393	0.107475	0.0884882	0.0751107	0.0994331	0.0908317	0.0969014	0.100631	-0.123468	0.148703
ENSMUSG00000055923	Aasdh	5	-1	77302684	77334539	protein_coding	FALSE	2.99555	0	2.3649	2.03587	2.22638	2.00241	2.17054	1.99103	2.11489	2.1165	1.903	2.23956	2.09365	2.2092	0.108673	0.114758	0.127253	0.094833	0.0984419	0.122051	0.114875	0.108992	0.125329	0.0963004	0.10788	0.0973419	-0.229244	0.181259
ENSMUSG00000036501	Fam13b	18	-1	34602006	34666477	protein_coding	FALSE	2.98637	0	2.19959	2.31463	2.49443	2.44429	2.61525	2.40371	2.56237	2.54264	2.35802	2.35349	2.19546	2.49161	0.0963794	0.0744343	0.0747181	0.0692746	0.06017	0.0773335	0.0717282	0.0610434	0.0862398	0.0772065	0.0873165	0.071567	0.217045	-0.202281
ENSMUSG00000039983	Ccdc32	2	-1	118843515	118855129	protein_coding	FALSE	2.98087	0	1.83216	1.93837	1.92892	1.72673	1.86299	1.92383	1.77534	1.77301	1.89966	1.91145	1.8288	2.06768	0.093081	0.0734659	0.113163	0.0800292	0.0795301	0.0807168	0.0952711	0.0810639	0.117671	0.0729361	0.0805629	0.0822536	-0.148515	0.137236
ENSMUSG00000027487	Cdk5rap1	2	-1	154161116	154198746	protein_coding	FALSE	2.97505	0	1.5209	1.77407	1.56354	1.43148	1.26431	1.08062	1.21179	1.21312	1.17225	1.19284	1.4194	1.42823	0.141203	0.109908	0.148422	0.151478	0.157503	0.16148	0.15366	0.151395	0.20045	0.153554	0.134076	0.133486	-0.643211	0.135619
ENSMUSG00000085354	Gm2044	7	-1	147142904	147143938	lincRNA	FALSE	2.97056	0	-1.72417	-2.00392	-1.20129	-1.42183	-1.66264	-0.744348	-1.38411	-1.16071	-0.627114	-2.83706	-3.03596	-1.31359	0.60545	0.724059	0.563013	0.503899	0.565449	0.38617	0.495331	0.425389	0.410912	1.2272	1.13822	0.561668	0.815299	-0.974163
ENSMUSG00000022437	Samm50	15	1	84022663	84044733	protein_coding	FALSE	2.97045	0	2.80352	2.88714	2.98003	2.85032	2.87791	2.88658	2.72039	2.87434	2.85802	2.88382	2.96355	2.9867	0.0518385	0.0457946	0.0501804	0.0469595	0.0462647	0.046375	0.0534283	0.0446049	0.0528651	0.0447346	0.0454477	0.0455118	-0.0963698	0.104184
ENSMUSG00000027067	Ssrp1	2	1	84877355	84887266	protein_coding	FALSE	2.9677	0	3.98331	3.90501	3.6723	3.68149	3.60122	3.44346	3.24183	3.48933	3.60499	3.6189	3.70652	3.85874	0.178159	0.117536	0.140195	0.152586	0.232654	0.233309	0.364669	0.160901	0.167138	0.163951	0.226477	0.170141	-0.472201	0.173585
ENSMUSG00000040280	Ndufa4l2	10	1	126951995	126954208	protein_coding	FALSE	2.96664	0	-0.759933	-0.221981	-0.940417	-0.8781	-12.2177	-0.745374	-0.915075	-0.849715	-1.90626	-0.449011	-0.242739	-0.574747	0.371698	0.268544	0.581004	0.381049	9.55133	0.381573	0.391399	0.402194	1.08795	0.309353	0.266251	0.360845	-0.685059	0.623545
ENSMUSG00000029376	Mthfd2l	5	1	91360222	91450386	protein_coding	FALSE	2.96442	0	0.568336	0.813351	0.702586	0.809008	0.924308	0.828792	0.709022	0.922738	0.796979	0.722308	0.654169	0.787554	0.115352	0.0994355	0.11853	0.096801	0.0978971	0.103264	0.115145	0.0911174	0.114668	0.105348	0.108579	0.102228	0.174857	-0.188327
ENSMUSG00000020363	Gfpt2	11	1	49607680	49652115	protein_coding	FALSE	2.96022	0	-1.85153	-1.89142	-1.62628	-3.0443	-2.67875	-2.07352	-1.83896	-2.88496	-3.40706	-1.59908	-1.81108	-2.0593	0.459839	0.365392	0.357259	0.806449	1.06269	0.463796	0.459228	0.666553	1.04811	0.32141	0.575244	0.452781	-0.777703	0.861513
ENSMUSG00000034557	Zfyve9	4	-1	108310071	108453403	protein_coding	FALSE	2.95851	0	2.54933	2.68782	2.72289	2.85514	2.81502	2.74006	2.64635	2.72425	2.74041	2.70649	2.70654	2.66556	0.069501	0.0474319	0.0599913	0.0436441	0.0467422	0.0484514	0.0592012	0.0455931	0.0544947	0.0486896	0.0536372	0.0533388	0.0599851	-0.163939
ENSMUSG00000046321	Hs3st2	7	1	128535373	128645282	protein_coding	FALSE	2.9553	0	-0.340674	-0.4085	-0.561312	-0.194002	-0.0927899	-0.0368114	-0.323503	0.0339423	-0.129065	-0.0997098	-0.201382	-0.662738	0.203646	0.197051	0.251972	0.175518	0.195247	0.169719	0.199681	0.151454	0.189122	0.172691	0.186877	0.235808	0.45339	-0.223916
ENSMUSG00000031465	Angpt2	8	-1	18690263	18741562	protein_coding	FALSE	2.94386	0	-0.57821	-0.478349	-0.564306	-0.610423	-0.544127	-0.842567	-1.0693	-0.743763	-0.626945	-0.45649	-0.188701	-0.223501	0.267561	0.197856	0.271317	0.2224	0.228756	0.407155	0.408645	0.231726	0.284935	0.20278	0.180853	0.247141	-0.333231	0.469289
ENSMUSG00000086231	4732447D17Rik	2	-1	72083022	72087032	antisense	FALSE	2.94269	0	-2.19531	-3.62278	-2.05824	-2.72319	-1.86447	-1.32995	-1.70075	-1.60829	-2.03011	-2.34233	-2.01147	-2.39318	0.46636	1.14604	0.417915	0.583231	0.343657	0.252565	0.345642	0.301649	0.411368	0.426597	0.389208	0.507437	0.699703	-0.821931
ENSMUSG00000061132	Blnk	19	-1	41003417	41069025	protein_coding	FALSE	2.94235	0	-5.52564	-2.78313	-4.74175	-3.79871	-6.77922	-5.31559	-5.66418	-6.47493	-4.9731	-2.42524	-1.771	-1.94849	3.01844	0.717935	2.98918	1.03467	3.4227	3.8558	3.13938	3.50675	3.30158	0.533835	0.411061	0.775773	-3.8226	3.06152
ENSMUSG00000041313	Slc7a1	5	-1	149138986	149211480	protein_coding	FALSE	2.93664	0	0.50713	0.562446	0.517226	0.691108	0.682555	0.7348	0.510039	0.674156	0.585703	0.676175	0.445587	0.530821	0.0728686	0.0663848	0.0730821	0.0707781	0.0731197	0.0714319	0.0725212	0.080039	0.0790644	0.0736947	0.078592	0.0731617	0.0771221	-0.213384
ENSMUSG00000091415	Akd1	10	1	41036053	41153094	protein_coding	FALSE	2.93003	0	-3.68302	-6.00209	-3.30871	-7.23386	-7.45097	-5.74875	-7.42354	-6.03672	-5.72028	-2.86504	-4.39856	-3.76844	1.07941	2.93502	0.940123	3.45256	3.44789	3.26759	3.57657	2.89266	3.02232	0.651852	1.09936	1.0928	-3.84788	4.90952
ENSMUSG00000022503	Nubp1	16	1	10412041	10424521	protein_coding	FALSE	2.92653	0	1.61433	1.59421	1.69064	1.78944	1.63534	1.92247	1.79609	1.67038	1.72899	1.71905	1.54066	1.61284	0.0825785	0.0868089	0.125032	0.0984775	0.0857437	0.109132	0.0911543	0.0780798	0.121464	0.112418	0.0832339	0.0824415	0.149824	-0.218906
ENSMUSG00000062588	Gm6104	1	-1	4869283	4870750	protein_coding	FALSE	2.92515	0	-0.110061	-0.651529	-1.14609	0.348255	0.3024	0.157443	-0.0584623	-0.461785	-0.101534	-1.24858	-0.776743	-0.462213	0.444307	0.462823	1.04993	0.289056	0.301848	0.315998	0.449362	0.415283	0.526999	1.07995	0.698695	0.531654	0.293884	-1.35879
ENSMUSG00000027650	Tti1	2	-1	157807539	157854169	protein_coding	FALSE	2.92216	0	2.12131	2.11777	2.04917	1.96449	2.06218	1.91432	2.01687	2.10805	2.08205	2.20476	2.16285	2.28231	0.0591247	0.0671137	0.0780806	0.0614226	0.0766948	0.0663279	0.0581584	0.0666244	0.0572543	0.0659691	0.0694224	0.0655874	-0.0529807	0.355403
ENSMUSG00000036086	Zranb3	1	-1	129850761	129999624	protein_coding	FALSE	2.91674	0	0.332406	0.503038	0.865287	0.31176	0.244894	0.219942	0.41322	0.318967	0.106038	0.19676	0.588082	0.494206	0.209183	0.164234	0.177767	0.158197	0.248268	0.188501	0.184725	0.162434	0.228131	0.216883	0.180901	0.176349	-0.406912	0.266627
ENSMUSG00000054823	Whsc1l1	8	1	26712073	26830139	protein_coding	FALSE	2.90026	0	2.86391	2.72445	2.70038	2.6509	2.67672	2.65874	2.74256	2.66119	2.68697	2.74562	2.76549	2.65245	0.046491	0.0518953	0.0549362	0.0495932	0.0591998	0.0486826	0.0563269	0.0571564	0.0598847	0.0485308	0.0526527	0.051146	-0.108644	0.0876721
ENSMUSG00000055137	5033411D12Rik	13	-1	16949689	17786566	protein_coding	FALSE	2.90005	0	-2.09145	-6.38413	-11.7621	-1.99483	-0.948579	-0.693342	-1.17373	-5.98557	-0.641749	-2.00959	-12.2586	-12.7116	1.02919	7.75182	9.82129	1.01239	0.330167	0.293491	0.55405	7.7663	0.33597	1.07209	9.75833	10.3906	2.12996	-1.99473
ENSMUSG00000071691	Gm960	19	-1	4648317	4698315	protein_coding	FALSE	2.89836	0	-1.3931	-1.93207	-1.67713	-2.94727	-1.82896	-3.31722	-2.90539	-2.11141	-3.01721	-2.91534	-1.80126	-1.70072	0.331153	0.396625	0.391605	0.628209	0.369509	0.795738	0.763793	0.45081	0.762938	0.632329	0.388186	0.372621	-1.19397	0.511801
ENSMUSG00000064156	Prol1	5	1	88746337	88757842	protein_coding	FALSE	2.89067	0	-8.30541	-8.36571	-8.25449	-3.44648	-3.36467	-8.31223	-8.49597	-8.40054	-3.12383	-8.57537	-8.57404	-8.27332	5.27507	4.71285	5.24758	1.07523	1.1221	4.60792	5.41421	5.2385	1.15389	5.35578	5.29107	5.04226	6.82665	-7.10404
ENSMUSG00000025408	Ddit3	10	1	126727830	126733344	protein_coding	FALSE	2.88894	0	1.8731	3.1747	3.29398	2.43609	2.37774	4.0777	3.8425	2.83265	2.6355	3.42683	3.26308	1.60691	0.713578	1.25262	1.31458	1.26659	1.26597	0.178066	0.361915	1.45271	1.33072	1.21978	1.33531	0.674233	1.89888	-2.56845
ENSMUSG00000041161	Otud3	4	-1	138451294	138469915	protein_coding	FALSE	2.88677	0	1.36341	1.34524	1.37799	1.37307	1.29627	1.35822	1.24389	1.29709	1.25864	1.40042	1.52914	1.45625	0.102987	0.103522	0.116336	0.106657	0.11238	0.110719	0.117154	0.108036	0.137447	0.102201	0.0993589	0.106142	-0.132598	0.172602
ENSMUSG00000079537	C030048H21Rik	2	-1	26107277	26113074	protein_coding	FALSE	2.88347	0	-1.99261	-2.21015	-12.4518	-0.88121	-1.44168	-1.0842	-0.988785	-11.8953	-1.30251	-2.35477	-1.3359	-2.44345	1.11478	0.880165	9.89735	0.509712	0.716666	0.518185	0.608325	9.34355	0.602597	1.19198	0.638336	1.07719	1.45283	-0.97599
ENSMUSG00000078427	Sarnp	10	1	128258827	128314694	protein_coding	FALSE	2.87833	0	2.9051	2.77854	2.91364	2.81488	2.75606	2.66811	2.47892	2.69971	2.59121	2.86969	2.81462	2.70722	0.0837844	0.075758	0.0852954	0.0783774	0.0878962	0.0868283	0.124746	0.0870653	0.106674	0.0735461	0.0804329	0.0861638	-0.350478	0.078545
ENSMUSG00000032966	Fkbp1a	2	1	151368219	151387428	protein_coding	FALSE	2.87578	0	3.92307	3.91156	3.90463	3.80809	3.71846	3.74915	3.90233	3.92518	3.82486	3.8978	3.92337	3.85124	0.0497872	0.0460189	0.0501526	0.0478283	0.0531854	0.0520175	0.0483669	0.0463245	0.0519138	0.0450564	0.0439936	0.0462036	-0.0361033	0.187514
ENSMUSG00000041012	Cmtm8	9	-1	114698463	114753270	protein_coding	FALSE	2.87466	0	0.751227	0.462361	0.637633	0.714906	0.643392	0.570849	-0.101909	0.42334	0.257664	0.831204	0.783597	0.82576	0.191376	0.219334	0.215026	0.204521	0.214621	0.214385	0.349708	0.234345	0.290546	0.184184	0.18819	0.18085	-0.534077	0.243458
ENSMUSG00000087161	Gm16845	9	1	21875476	21890566	lincRNA	FALSE	2.87348	0	-0.0303256	0.0889484	-0.387829	-0.466266	-0.203011	-0.540165	-0.278132	-0.415681	-1.09184	-0.0616948	-0.444465	-0.100543	0.212807	0.188522	0.279081	0.281576	0.230501	0.280343	0.247711	0.28003	0.442138	0.213149	0.285471	0.214025	-0.579116	0.309946
ENSMUSG00000086673	Gm16736	17	1	46608450	46962170	lincRNA	FALSE	2.87327	0	-0.492325	-0.591596	0.191276	-0.686373	-0.679156	-0.807767	-1.15842	-0.553686	-0.229843	-0.464808	-0.201947	-0.292706	0.332025	0.301067	0.24682	0.315122	0.333757	0.361931	0.525458	0.308042	0.369903	0.270797	0.268351	0.275163	-0.476699	0.576059
ENSMUSG00000050671	Ism2	12	-1	88619588	88640655	protein_coding	FALSE	2.87275	0	-1.47946	-1.38335	-1.04123	-1.29576	-2.16006	-2.28333	-1.95748	-2.61062	-1.29266	-1.37674	-1.35536	-1.23669	0.394389	0.287169	0.358776	0.323776	0.495414	0.487574	0.570065	0.622686	0.35095	0.331338	0.421465	0.323277	-0.551203	0.59127
ENSMUSG00000079442	St6galnac4	2	1	32442615	32455218	protein_coding	FALSE	2.86774	0	1.86377	1.53028	1.84036	2.04737	1.93224	1.88084	1.78526	2.05423	1.87603	1.69954	1.85363	1.95592	0.159329	0.130573	0.193884	0.110468	0.126899	0.155448	0.173496	0.0923168	0.18004	0.138953	0.136444	0.148612	0.393596	-0.202307
ENSMUSG00000056153	Socs6	18	-1	88834616	89096873	protein_coding	FALSE	2.85344	0	0.974954	1.10126	1.08309	1.16046	1.56923	1.56453	1.31354	1.38344	1.44981	1.52641	1.01193	1.20024	0.11985	0.135493	0.19495	0.161237	0.152799	0.108743	0.11073	0.129934	0.140122	0.115485	0.237674	0.2275	0.47857	-0.120041
ENSMUSG00000085448	Gm13963	2	-1	113227264	113281251	antisense	FALSE	2.84583	0	-0.751581	-0.755918	-0.139081	-1.14149	-1.39133	-0.821787	-0.729605	-0.694376	-1.2829	-0.543218	-0.278843	-0.662274	0.364571	0.365808	0.29747	0.421785	0.513824	0.392498	0.361166	0.336517	0.621957	0.310159	0.280631	0.359851	-0.43087	0.874809
ENSMUSG00000035067	Xkr6	14	1	64225340	64439646	protein_coding	FALSE	2.84132	0	1.7406	1.62294	1.62126	1.62488	1.61478	1.45953	1.76115	1.49187	1.49296	1.77416	1.6636	1.67435	0.0995209	0.0846087	0.0976831	0.0895095	0.100127	0.093765	0.0958665	0.0945275	0.112042	0.0804738	0.094371	0.0787628	-0.0968286	0.203764
ENSMUSG00000035133	Arhgap5	12	1	53617064	53668839	protein_coding	FALSE	2.82542	0	2.85886	2.96477	2.86933	2.88511	2.91226	2.87541	2.78282	2.87449	2.89949	2.8931	2.98841	2.94265	0.0423828	0.0373434	0.0475958	0.0389913	0.0421976	0.039954	0.0461481	0.0410876	0.0471106	0.0377232	0.0395837	0.0392123	-0.0755321	0.0717765
ENSMUSG00000067629	Syngap1	17	1	27094363	27107590	protein_coding	FALSE	2.82418	0	1.8938	1.82017	1.67363	1.92098	1.866	1.91867	2.22506	1.75376	1.82218	1.78246	1.69313	1.68883	0.133676	0.103288	0.14007	0.0931043	0.106661	0.093929	0.0980566	0.111275	0.126134	0.103938	0.12576	0.115019	0.238905	-0.255973
ENSMUSG00000021286	Zfyve21	12	1	113052381	113066596	protein_coding	FALSE	2.80998	0	1.31292	1.20764	1.5812	1.41748	1.32684	1.25599	1.03629	1.31102	0.993826	1.47714	1.39141	1.53996	0.145094	0.145345	0.133864	0.125992	0.143596	0.146384	0.175208	0.138191	0.212908	0.121902	0.135059	0.116807	-0.313406	0.194206
ENSMUSG00000031832	Taf1c	8	-1	122121875	122129122	protein_coding	FALSE	2.79649	0	0.756389	0.937169	1.21768	1.14889	1.14485	1.18283	1.48798	1.07439	0.897066	0.938427	0.967603	1.0021	0.151571	0.105401	0.109372	0.0974134	0.119273	0.100527	0.0885486	0.101955	0.137623	0.112112	0.103234	0.122403	0.320791	-0.277806
ENSMUSG00000037996	Slc24a2	4	-1	86629028	86876381	protein_coding	FALSE	2.78433	0	2.1107	2.26913	2.22955	2.1641	2.1907	2.2613	2.12716	2.10332	2.16677	2.19836	2.32009	2.25699	0.0450025	0.0500553	0.056961	0.0503182	0.0494246	0.0574832	0.0403268	0.0379798	0.068628	0.0504527	0.0527834	0.0499943	-0.103905	0.0810004
ENSMUSG00000046959	Slc26a1	5	-1	109098897	109104588	protein_coding	FALSE	2.78411	0	-2.31963	-1.03452	-0.639932	-1.86106	-2.04546	-0.922977	-1.20017	-1.35225	-4.28011	-0.960663	-0.611079	-1.03767	0.947997	0.290783	0.226261	0.537019	0.635243	0.270687	0.404974	0.393202	2.63743	0.266677	0.203757	0.293628	-0.679809	0.608249
ENSMUSG00000031858	Mau2	8	-1	72540022	72566633	protein_coding	FALSE	2.78399	0	2.99699	2.97053	2.98795	2.99746	3.03302	3.04448	3.01569	2.98655	3.0078	2.99232	2.95759	2.97983	0.0279624	0.0264757	0.0315547	0.0265003	0.0272102	0.0277107	0.0276739	0.0265622	0.0324927	0.0264157	0.0294856	0.0277808	0.0260164	-0.0669564
ENSMUSG00000028459	Cd72	4	-1	43459334	43467500	protein_coding	FALSE	2.77982	0	-0.175655	-0.789907	-0.00710667	-2.10796	-1.04779	-1.14022	-1.29377	-1.41711	-1.70604	-0.572478	-1.59005	-1.0886	0.376309	0.413487	0.43329	0.824198	0.538488	0.871095	0.549433	0.620598	1.03632	0.410743	0.777308	0.841494	-1.54842	0.687773
ENSMUSG00000026341	Actr3	1	-1	127289483	127332067	protein_coding	FALSE	2.77627	0	3.30596	3.41335	3.41567	3.46333	3.46373	3.43162	3.36327	3.46497	3.43895	3.40684	3.35188	3.40797	0.0412852	0.0364641	0.0424002	0.034834	0.0372055	0.0390131	0.039494	0.0358973	0.0430984	0.0381485	0.0414286	0.0395451	0.0630178	-0.0916976
ENSMUSG00000027961	Lrrc39	3	1	116265891	116286052	protein_coding	FALSE	2.77411	0	-0.252094	0.116757	-0.182307	-0.165771	-0.151292	-0.350162	-0.395322	-0.424426	-0.146914	-0.200297	-0.177728	0.0511571	0.155953	0.115363	0.162811	0.14321	0.149321	0.163476	0.178953	0.171643	0.177605	0.14695	0.160099	0.138826	-0.388403	0.165453
ENSMUSG00000051074	4930579K19Rik	9	-1	98463379	98464030	protein_coding	FALSE	2.76913	0	-0.980421	-0.306041	-0.468126	-0.001765	0.278236	0.193646	0.0545277	-2.00958	-0.191825	-2.11189	-0.765353	-0.510896	0.721381	0.363996	0.483776	0.298254	0.27489	0.293941	0.352079	1.12866	0.430019	1.10367	0.479976	0.454451	0.430234	-1.32217
ENSMUSG00000020846	Fam101b	11	-1	75832696	75841284	protein_coding	FALSE	2.76603	0	-0.419675	-0.54386	-0.247337	-0.682375	-0.793519	-0.423513	-0.699821	-0.707469	-0.497973	-0.439471	-0.441215	-0.494137	0.155885	0.160235	0.174916	0.190761	0.213102	0.172859	0.207689	0.18832	0.20166	0.166715	0.167732	0.188169	-0.324186	0.219128
ENSMUSG00000071369	Map3k5	10	1	19654278	19862559	protein_coding	FALSE	2.75297	0	1.13303	1.21921	1.05071	1.12028	1.0098	1.02836	0.924452	1.10967	0.951227	1.36715	1.2168	1.13061	0.0962071	0.147034	0.166884	0.170233	0.228359	0.199267	0.12916	0.151816	0.176947	0.166396	0.189656	0.196486	-0.213902	0.271711
ENSMUSG00000019975	Ikbip	10	1	90545685	90565352	protein_coding	FALSE	2.74681	0	2.5695	2.57658	2.58872	2.4022	2.48182	2.43557	2.55946	2.55856	2.43904	2.68503	2.67506	2.43426	0.0867772	0.0697842	0.0773451	0.0717831	0.0748184	0.0820488	0.0837998	0.0609183	0.0725052	0.0656729	0.0680205	0.0686466	-0.0832771	0.233954
ENSMUSG00000090447	Gm17652	18	-1	32018736	32021418	lincRNA	FALSE	2.73852	0	0.458868	0.0649957	0.209387	0.378477	0.332182	0.148119	0.476435	0.486009	0.270126	0.0367682	0.250316	0.0954401	0.141519	0.157114	0.162029	0.119933	0.130987	0.157103	0.139254	0.121194	0.159833	0.147531	0.140274	0.168954	0.243656	-0.248562
ENSMUSG00000000794	Kcnn3	3	1	89324086	89471683	protein_coding	FALSE	2.73539	0	-7.53868	-3.72182	-1.24051	-1.00244	-0.262178	-5.98305	-0.60315	-0.526242	-0.468879	-1.78292	-6.54953	-0.696361	5.46448	3.73212	0.672204	0.526672	0.174384	5.34246	0.219956	0.38984	0.369341	1.01034	4.75879	0.490158	1.2238	-0.881076
ENSMUSG00000086916	Gm15903	5	1	130232921	130234260	sense_intronic	FALSE	2.73176	0	-0.899501	0.518922	0.530719	-0.9867	0.135943	-1.89099	-0.747211	-1.84978	-0.146333	-12.3794	-0.0352983	0.415423	0.798375	0.368408	0.408006	0.764043	0.461341	1.27982	0.776296	1.20061	0.605158	10.2021	0.509411	0.415513	-1.37009	0.774665
ENSMUSG00000021135	Slc10a1	12	-1	82054172	82068971	protein_coding	FALSE	2.73166	0	-1.53886	-2.47231	-1.91419	-1.75478	-1.37069	-1.33781	-12.669	-1.05834	-0.6314	-1.75914	-1.68027	-1.76029	0.408088	0.740682	0.584432	0.525278	0.441457	0.371878	10.3741	0.315944	0.285728	0.522013	0.562833	0.481498	1.40058	-0.424645
ENSMUSG00000083817	Gm14400	2	-1	177010178	177013668	pseudogene	FALSE	2.71905	0	-1.85149	-2.05796	-2.55091	-1.49574	-1.35608	-2.56394	-1.56053	-1.61521	-1.04273	-1.52205	-2.90251	-1.73067	0.562407	0.501233	0.758446	0.392954	0.305892	1.04961	0.447365	0.376609	0.303162	0.396456	0.748662	0.587806	1.08106	-0.480442
ENSMUSG00000040710	St8sia4	1	-1	97484261	97564171	protein_coding	FALSE	2.71752	0	-2.2446	-1.89544	-2.26816	-1.63988	-1.8439	-1.54563	-1.71455	-1.77639	-1.8107	-1.94805	-1.73982	-2.00886	0.347519	0.286085	0.372522	0.233229	0.279195	0.221731	0.249073	0.247323	0.301603	0.289435	0.256269	0.29452	0.482738	-0.332914
ENSMUSG00000085818	Gm13267	2	1	5816556	5821177	antisense	FALSE	2.70192	0	-7.07651	-6.97365	-7.07918	-7.19594	-7.1115	-1.92973	-2.63697	-7.12909	-2.46265	-7.1656	-7.05358	-6.94232	5.02166	4.89254	5.28748	5.09951	5.333	0.796215	1.20102	5.19087	1.19419	5.12592	5.29878	4.99613	6.30836	-7.05353
ENSMUSG00000092274	Neat1	19	-1	5824708	5845478	non_coding	FALSE	2.70192	0	1.40309	1.17921	1.29715	1.44617	1.34009	1.31257	1.44765	1.30218	1.17992	1.05243	1.04114	1.04099	0.192176	0.0965561	0.152471	0.137083	0.10116	0.114754	0.104957	0.219492	0.146773	0.114164	0.121004	0.129769	0.155604	-0.44785
ENSMUSG00000025423	Pias2	18	1	77303947	77394447	protein_coding	FALSE	2.69888	0	2.74707	2.8182	2.62401	2.53451	2.76572	2.61104	2.66274	2.57538	2.59992	2.73092	2.75472	2.69336	0.0844242	0.0720999	0.0918189	0.0868782	0.0684086	0.0724054	0.0883214	0.0977583	0.0924988	0.0705431	0.0721118	0.0708788	-0.186743	0.104319
ENSMUSG00000032333	Stoml1	9	1	58100971	58110330	protein_coding	FALSE	2.68579	0	2.15287	2.14447	2.11443	2.14846	2.09908	2.24183	1.95234	1.99479	2.09655	2.21587	2.12502	2.29021	0.0657294	0.058129	0.0720427	0.0625942	0.0647111	0.0604278	0.0747052	0.0636967	0.072443	0.0613581	0.0657941	0.0598475	-0.180653	0.0709356
ENSMUSG00000032316	Clk3	9	-1	57598518	57613667	protein_coding	FALSE	2.68428	0	2.95265	2.92605	2.8066	2.6941	2.77019	2.83131	2.74347	2.72142	2.68517	2.83156	2.74689	2.81388	0.0543133	0.0541084	0.0665899	0.0652827	0.0655437	0.0614712	0.065135	0.0630371	0.0755542	0.0590407	0.0669605	0.0649339	-0.269194	0.0472824
ENSMUSG00000023723	Mrps23	11	1	88017890	88025009	protein_coding	FALSE	2.68312	0	2.58185	2.48192	2.50827	2.61846	2.48198	2.49879	2.51792	2.75369	2.88265	2.52751	2.2844	2.56585	0.11582	0.109359	0.130312	0.137803	0.139809	0.113845	0.171272	0.133859	0.156846	0.133249	0.109574	0.115706	0.301361	-0.118979
ENSMUSG00000048230	Fbxo43	15	-1	36079815	36094639	protein_coding	FALSE	2.68191	0	-1.92351	-1.97789	-1.76322	-2.80674	-2.50883	-2.51488	-2.1206	-2.86674	-1.88764	-2.04359	-1.93184	-1.91662	0.344726	0.300884	0.324672	0.571778	0.517733	0.48718	0.403593	0.58081	0.355748	0.334642	0.338407	0.323686	-0.36167	0.910032
ENSMUSG00000093450		17	1	86012948	86026333	protein_coding	FALSE	2.6785	0	-2.48284	0.384782	-2.68642	-2.98066	1.65831	-1.90734	1.77705	-2.75886	1.7241	-3.30969	-1.37383	-3.60127	5.02133	3.24689	5.02134	4.8879	0.238216	4.65152	0.57098	4.94504	0.425649	5.69713	4.07898	4.75284	3.87967	-6.03409
ENSMUSG00000028890	Mtf1	4	1	124479348	124527044	protein_coding	FALSE	2.66799	0	2.03913	2.24364	2.22237	2.34301	2.25946	2.31029	2.32689	2.38877	2.5291	2.35954	2.21807	2.1621	0.0881757	0.0827804	0.0968183	0.0805081	0.081662	0.0768019	0.0693902	0.0751738	0.0873086	0.0782766	0.0841175	0.0853657	0.333051	-0.0748868
ENSMUSG00000030109	Slc6a12	6	1	121293094	121315793	protein_coding	FALSE	2.66098	0	1.1134	1.04946	1.15979	1.05282	0.977268	0.83773	0.912411	0.680466	0.941295	0.760824	1.34818	1.28448	0.261718	0.277847	0.459022	0.261397	0.28473	0.276477	0.332846	0.297946	0.649891	0.30396	0.24216	0.220858	-0.424809	0.33251
ENSMUSG00000062210	Tnfaip8	18	1	50139081	50266827	protein_coding	FALSE	2.65555	0	0.813054	0.811704	0.825332	0.931466	0.852541	1.30168	0.927295	0.715912	1.02317	0.717192	0.443696	0.659849	0.222132	0.181747	0.221597	0.198466	0.229124	0.189311	0.214878	0.206115	0.198697	0.203703	0.293171	0.288645	0.108452	-0.602134
ENSMUSG00000056529	Ptafr	4	1	132119982	132138598	protein_coding	FALSE	2.65111	0	-2.38872	-2.88954	-2.91922	-14.3239	-3.99036	-4.2689	-12.4171	-13.2235	-13.9182	-2.76027	-13.9281	-2.2924	0.531136	0.498542	0.539155	10.1029	0.84912	1.22775	10.1788	10.0673	9.92684	0.446852	9.84524	0.387413	-15.0924	2.34572
ENSMUSG00000087528	9830144P21Rik	2	-1	129031694	129056315	lincRNA	FALSE	2.65057	0	-0.17346	-0.526408	-0.2393	-0.506914	-0.943229	-0.380566	-0.57993	-0.689417	-0.562167	-0.345592	-0.676107	-0.363246	0.129089	0.161307	0.161863	0.153541	0.200045	0.152101	0.179057	0.169357	0.192729	0.144816	0.183098	0.154561	-0.468434	0.175617
ENSMUSG00000026977	2013-03-07	2	1	60047944	60088733	protein_coding	FALSE	2.64996	0	2.71885	2.85851	2.95824	2.87447	2.94985	2.93972	3.0643	3.07448	2.92813	2.89899	2.89288	2.81079	0.0963777	0.0904225	0.123374	0.0938987	0.0891475	0.0925334	0.0720287	0.071645	0.129325	0.0969855	0.0946458	0.104788	0.318427	-0.0746233
ENSMUSG00000085545	Gm13553	2	-1	26042249	26047198	lincRNA	FALSE	2.64679	0	-0.372058	-1.389	-1.12201	-11.9228	-2.30129	-1.67745	-11.0765	-1.39976	-2.5027	-0.927213	-1.33794	-2.61468	0.274942	0.622902	0.410023	9.49283	1.03384	0.570132	9.98048	0.600457	1.03943	0.244189	0.533694	1.11969	-1.44786	1.14162
ENSMUSG00000031467	Agpat5	8	1	18846277	18891361	protein_coding	FALSE	2.64666	0	2.68373	2.79677	2.82197	2.8826	2.84	2.78071	2.89799	2.89855	2.79661	2.76187	2.80555	2.83943	0.0579022	0.0480232	0.054782	0.0454737	0.048137	0.0539792	0.0503469	0.0440281	0.0557861	0.0526833	0.0527576	0.0521037	0.142507	-0.0543107
ENSMUSG00000039270	Megf9	4	-1	70088099	70196029	protein_coding	FALSE	2.63798	0	2.53307	2.39408	2.3438	2.25753	2.15248	2.3396	2.22634	2.03908	2.02952	2.15268	2.38929	2.24156	0.108302	0.0835796	0.071505	0.144685	0.0500938	0.113775	0.127702	0.0821481	0.0696866	0.160525	0.0785305	0.127545	-0.485975	0.187579
ENSMUSG00000023106	Denr	5	1	124357184	124378841	protein_coding	FALSE	2.63448	0	2.39562	2.28762	1.95283	2.71044	2.15794	2.87941	1.88624	2.29144	2.89444	2.15334	1.86395	1.8908	0.536696	0.436972	0.46537	0.385211	0.444855	0.24556	0.975545	0.498872	0.210497	0.662071	0.59569	0.714079	0.820444	-1.07609
ENSMUSG00000034259	Exosc4	15	1	76157827	76161107	protein_coding	FALSE	2.63045	0	1.86521	2.09445	2.12784	2.02645	2.00863	1.84289	1.60665	1.9555	1.80343	2.06304	1.97533	2.05381	0.123932	0.109458	0.117788	0.109035	0.117889	0.130441	0.159601	0.126006	0.158921	0.108788	0.121256	0.106386	-0.319158	0.0932281
ENSMUSG00000032959	Pebp1	5	-1	117732660	117737634	protein_coding	FALSE	2.63019	0	4.69809	4.83631	5.01016	4.77928	4.99553	4.5468	4.49896	4.84538	4.65204	4.98408	4.58697	5.01648	0.229562	0.113149	0.115774	0.117018	0.140358	0.174216	0.271722	0.112487	0.172641	0.09917	0.208394	0.113764	-0.201732	0.217496
ENSMUSG00000057716	Gm5567	6	1	40060252	40198352	protein_coding	FALSE	2.62871	0	1.27203	1.31859	0.908999	1.10738	0.541795	0.985782	0.925949	0.823493	1.26833	1.17839	1.40509	1.02637	0.172623	0.123974	0.206569	0.15523	0.269764	0.192555	0.240362	0.201983	0.15445	0.147794	0.124801	0.191435	-0.230532	0.405757
ENSMUSG00000040840	4930579G18Rik	14	1	55269348	55273444	antisense	FALSE	2.62072	0	0.399082	-0.109828	0.548344	-0.017057	-0.508138	-0.538112	-0.0677023	-0.397095	-1.12727	0.0644662	-0.50357	-0.0416049	0.201072	0.261438	0.210269	0.257668	0.334529	0.344442	0.265761	0.310586	0.603971	0.250117	0.314345	0.254632	-0.913065	0.25171
ENSMUSG00000032423	Syncrip	9	-1	88344567	88377412	protein_coding	FALSE	2.6188	0	3.24441	3.11324	3.36375	3.34527	3.34601	3.28996	3.27971	3.46664	3.1333	3.07549	3.18206	3.18598	0.0690401	0.0929179	0.083484	0.0843865	0.0983321	0.0734667	0.0665143	0.0760091	0.100141	0.107936	0.110171	0.0795161	0.096342	-0.238962
ENSMUSG00000036636	Clcn7	17	1	25270336	25299049	protein_coding	FALSE	2.61492	0	2.83604	2.80665	2.72648	2.81406	2.85935	2.97631	2.88034	2.80205	2.91201	2.69314	2.82625	2.87158	0.053468	0.0480248	0.0620157	0.046442	0.0621984	0.0635572	0.0566751	0.0586614	0.0572446	0.0581958	0.050835	0.0626944	0.100107	-0.102364
ENSMUSG00000071711	Mpst	15	1	78237142	78244432	protein_coding	FALSE	2.61045	0	1.12642	1.04704	1.45411	1.37169	1.26361	1.35351	1.24686	1.4669	1.31491	1.27673	1.24255	0.998593	0.133861	0.127033	0.116898	0.105021	0.115893	0.107449	0.119033	0.0967897	0.130541	0.111468	0.124626	0.131258	0.197742	-0.212287
ENSMUSG00000074064	Mlycd	8	1	121918778	121935002	protein_coding	FALSE	2.60513	0	1.9476	1.9893	2.14618	2.0928	1.88788	1.93612	1.92122	2.07096	1.84441	2.21374	2.12345	2.07533	0.0957883	0.0841062	0.0932921	0.0806233	0.098236	0.0980246	0.107921	0.0809308	0.115671	0.0776007	0.0819138	0.0862638	-0.0726188	0.221391
ENSMUSG00000020704	Accn1	11	-1	80693671	81781959	protein_coding	FALSE	2.60329	0	2.14316	2.11045	2.12874	2.25342	2.22189	2.20734	2.3121	2.2837	2.2761	2.21213	2.19589	2.1605	0.0686703	0.0626975	0.0696361	0.0595051	0.0640267	0.0619027	0.0610316	0.0579412	0.0677117	0.0615393	0.065849	0.0658569	0.237954	-0.0545707
ENSMUSG00000029919	Hpgds	6	-1	65067287	65094902	protein_coding	FALSE	2.59307	0	-2.5909	-3.20482	-2.61442	-2.0365	-1.2243	-1.57428	-2.84073	-2.28743	-2.01757	-2.72158	-2.20875	-2.93162	0.558305	0.77452	0.724151	0.395329	0.483954	0.325651	0.648738	0.458528	0.63234	0.641934	0.537029	0.75791	0.569238	-1.28326
ENSMUSG00000031561	Odz3	8	-1	49313036	49760044	protein_coding	FALSE	2.5895	0	1.83928	2.0971	2.05808	2.23859	2.07453	2.16232	2.11145	2.1088	2.21618	2.01065	2.11105	2.21765	0.12065	0.136097	0.0713288	0.045479	0.0701179	0.13278	0.12922	0.135819	0.104499	0.0552201	0.0818215	0.135048	0.201671	-0.184285
ENSMUSG00000088170		5	-1	22993212	22993541	misc_RNA	FALSE	2.57948	0	0.834211	0.210212	-9.11483	1.32285	1.57821	0.834501	-9.07615	0.703501	1.53396	-0.0242708	-8.30178	0.900248	0.577611	0.635748	10.1922	0.378974	0.413523	0.643156	9.97572	0.463125	0.327228	1.10115	9.68901	0.590859	1.03145	-0.974856
ENSMUSG00000029136	Rbks	5	-1	31926812	32000000	protein_coding	FALSE	2.57826	0	0.765808	0.694781	-0.159917	0.956731	0.902598	0.64636	1.36158	1.08961	1.21605	0.846936	0.536071	0.827979	0.255038	0.20105	0.374751	0.220908	0.207555	0.259166	0.180396	0.169906	0.177499	0.218823	0.265891	0.192846	0.905932	-0.128013
ENSMUSG00000030342	Cd9	6	-1	125410284	125444809	protein_coding	FALSE	2.57694	0	3.17881	3.05829	3.20771	2.9113	2.96196	2.4428	2.81484	3.26178	2.77076	3.09847	2.83738	3.22004	0.102766	0.10156	0.100654	0.107041	0.126958	0.191394	0.147864	0.0858814	0.149714	0.0914485	0.146211	0.094928	-0.10683	0.355473
ENSMUSG00000022701	2610015P09Rik	16	1	43889913	43964427	protein_coding	FALSE	2.5633	0	1.76201	1.81696	1.62148	1.68021	1.90539	1.64062	1.88919	1.79979	1.70741	1.5747	1.39028	1.43061	0.120805	0.17623	0.134812	0.129174	0.138706	0.125786	0.126262	0.215346	0.148298	0.113526	0.122599	0.150096	0.125388	-0.370882
ENSMUSG00000035969	Rusc2	4	1	43394851	43439960	protein_coding	FALSE	2.56222	0	2.80962	2.85278	3.0107	3.04278	2.97112	2.90078	2.89696	2.91326	2.98934	2.76132	2.93746	2.68514	0.077353	0.0974911	0.100396	0.0746007	0.0769833	0.0757697	0.10694	0.0860377	0.096702	0.0796664	0.0876231	0.0912535	0.0838106	-0.255615
ENSMUSG00000038633	Degs1	1	-1	184205903	184212935	protein_coding	FALSE	2.56154	0	2.53059	2.74017	2.62534	2.60448	2.80784	2.71955	3.01878	2.75412	2.63813	2.58085	2.53834	2.68476	0.139487	0.108318	0.0686522	0.0631983	0.0809722	0.122255	0.138688	0.125164	0.0937067	0.0799087	0.0701091	0.10276	0.168909	-0.1492
ENSMUSG00000025780	Itih5	2	1	10075198	10178156	protein_coding	FALSE	2.55733	0	-1.69135	-1.02992	-1.18518	-1.5376	-1.72387	-1.6186	-1.43057	-1.25161	-1.49242	-0.862013	-1.03666	-0.984944	0.194654	0.125831	0.168528	0.185056	0.211806	0.197324	0.170509	0.147582	0.209736	0.127276	0.14072	0.138661	-0.217581	0.957541
ENSMUSG00000025607	Copg2	6	-1	30697554	30846794	protein_coding	FALSE	2.55476	4	2.59772	2.76831	2.80215	2.85045	3.02694	2.99582	2.59025	2.93662	2.99165	2.65571	2.879	2.83421	0.0631887	0.0622593	0.0785955	0.0575738	0.0586611	0.0626773	0.0618511	0.0617753	0.0701788	0.0618639	0.0638133	0.0727096	0.16537	-0.247724
ENSMUSG00000038007	Acer2	4	1	86520300	86580726	protein_coding	FALSE	2.55446	0	1.59445	1.45096	1.6781	1.73763	2.01198	1.8715	1.85972	2.05103	1.81601	1.80097	1.73203	1.90216	0.111394	0.152258	0.123462	0.11072	0.0982718	0.117653	0.091748	0.0782431	0.091321	0.0858236	0.100847	0.0950263	0.481377	-0.103558
ENSMUSG00000066838	Zfp772	7	-1	7154833	7162506	protein_coding	FALSE	2.55214	0	1.01659	0.639217	0.425943	0.222002	0.200844	0.68061	0.448235	0.829067	0.580765	0.952701	0.831328	0.767912	0.144169	0.216354	0.296059	0.239639	0.269828	0.200505	0.234047	0.180103	0.254214	0.131113	0.159418	0.193119	-0.247774	0.654984
ENSMUSG00000063052	Lrrc40	3	1	157699626	157731442	protein_coding	FALSE	2.54541	0	2.23676	2.17856	2.05816	1.88402	2.18845	2.01995	1.85784	2.16007	2.07156	2.27978	1.98886	2.19769	0.0970335	0.0994912	0.114456	0.105323	0.101712	0.0981719	0.0917437	0.096249	0.116105	0.090945	0.118764	0.0909954	-0.214982	0.21387
ENSMUSG00000090325	4930505N22Rik	19	1	46072627	46087876	lincRNA	FALSE	2.54	0	-3.11317	-1.72105	-11.7806	-2.21577	-0.429884	-11.5792	-1.3672	-1.72726	-0.722638	-3.2472	-2.10942	-1.45664	1.22999	0.676613	10.301	0.715435	0.356597	9.96677	0.496039	0.676863	0.410693	1.19346	1.12008	0.620623	1.38312	-1.57877
ENSMUSG00000069135	Fgfr1op	17	1	8358366	8389669	protein_coding	FALSE	2.53809	0	1.92086	2.06412	2.08361	1.87986	2.01614	1.94252	1.84384	1.82507	1.88032	1.93291	2.0316	2.05667	0.074752	0.0822353	0.0886896	0.0778761	0.0909293	0.121976	0.086867	0.0676369	0.0783196	0.0706929	0.103685	0.104506	-0.239019	0.0688971
ENSMUSG00000039623	C330006K01Rik	5	1	142939885	142954669	protein_coding	FALSE	2.53779	0	1.18697	1.07239	1.18872	0.948897	1.06513	1.08149	1.11094	1.03172	0.891004	1.18227	1.03013	1.07788	0.104128	0.107142	0.112428	0.0935675	0.0986263	0.108821	0.103672	0.0944299	0.0965779	0.087876	0.10778	0.079061	-0.204667	0.111456
ENSMUSG00000030838	Ush1c	7	-1	53450720	53493873	protein_coding	FALSE	2.53355	0	-2.25481	-2.59651	-2.22004	-4.0342	-3.62124	-3.86232	-3.49175	-2.9339	-3.34822	-2.14363	-2.58996	-2.86041	0.722713	0.908545	0.7362	1.48474	1.31992	1.53044	1.4403	0.818285	1.35766	0.485003	0.759279	0.826518	-1.16106	2.0665
ENSMUSG00000023992	Trem2	17	1	48485726	48493472	protein_coding	FALSE	2.53308	0	-1.28634	-2.56724	-1.68961	-1.00105	-1.00673	-0.524075	-0.958985	-0.608838	-2.50247	-1.46173	-1.55275	-1.54806	0.591624	1.12875	0.685647	0.639858	0.814585	0.362575	0.480044	0.338814	0.970768	0.848212	1.16281	0.762825	1.0826	-1.19737
ENSMUSG00000078772	Gm12353	4	1	19532598	19578277	protein_coding	FALSE	2.53157	0	-6.22408	-1.97353	-9.66284	-0.54795	-0.993919	-5.38385	-5.27401	-1.99406	0.0995726	-11.2329	-1.88139	-6.44657	9.74988	1.02331	9.75693	0.444118	0.635638	7.65366	8.21176	1.0195	0.55405	9.87278	1.10849	9.75004	2.46294	-1.94627
ENSMUSG00000021451	Sema4d	13	-1	51796615	51889116	protein_coding	FALSE	2.53103	0	1.93256	1.88784	1.85361	1.77159	1.66865	1.79037	1.86688	1.77491	1.76376	1.77965	1.82636	1.79838	0.0923812	0.064037	0.0877378	0.0808152	0.0641558	0.0741822	0.085442	0.0569074	0.0683665	0.0668478	0.0678504	0.0620323	-0.142922	0.0964593
ENSMUSG00000091914	2010015M23Rik	11	-1	87853080	87860862	lincRNA	FALSE	2.52918	0	0.249296	0.650974	0.334705	-0.619542	0.211773	0.138877	-0.986785	-0.438249	-0.25629	0.136262	0.387824	-0.269259	0.26819	0.199084	0.285805	0.406714	0.304633	0.318783	0.708627	0.486103	0.441263	0.24166	0.268359	0.444941	-1.32592	0.259621
ENSMUSG00000080717	B230307C23Rik	16	1	98218488	98231165	protein_coding	FALSE	2.5218	0	0.989032	0.290679	0.219134	-0.083895	-0.160193	-0.146761	-0.121485	0.26798	0.646714	0.15122	0.365845	1.56246	0.552678	0.470652	0.694204	0.279246	0.317382	0.411343	0.437993	0.318096	0.502742	0.400279	0.364502	0.377011	-0.385711	1.1966
ENSMUSG00000043633	4930412F15Rik	4	-1	43672494	43682017	protein_coding	FALSE	2.52116	0	-0.31222	-0.687308	-1.11661	-0.38817	-0.502133	-0.580424	-0.399701	-0.742453	-0.283383	-0.679555	-0.74186	-1.09792	0.197262	0.236611	0.369345	0.173876	0.197204	0.190913	0.214064	0.255436	0.212164	0.242669	0.245032	0.287784	0.166018	-0.475278
ENSMUSG00000040121	Rep15	6	1	146981059	146982040	protein_coding	FALSE	2.51848	0	-1.01752	-0.985715	-1.02004	-1.52556	-2.01176	-1.94952	-3.18971	-1.7185	-0.759082	-0.916043	-12.9149	-0.703415	0.399715	0.364411	0.487257	0.494384	0.609682	0.76566	1.17502	0.573836	0.411246	0.350464	9.84614	0.357387	-0.342549	1.36372
ENSMUSG00000028348	Murc	4	1	48676386	48686374	protein_coding	FALSE	2.51621	0	-1.44255	-2.29542	-1.21318	-2.16905	-1.63035	-2.21725	-1.8306	-1.5571	-2.24004	-1.63602	-1.15013	-1.04475	0.360127	0.562028	0.313527	0.540178	0.359883	0.527596	0.481735	0.340699	0.604601	0.381233	0.288274	0.256045	-0.420828	1.00657
ENSMUSG00000064065	Ipcef1	10	1	3294063	3460745	protein_coding	FALSE	2.51516	0	0.445366	0.308518	0.157929	0.065705	0.0731531	0.0973806	0.195741	0.258688	0.327302	0.402493	0.428136	0.253919	0.165033	0.157909	0.265929	0.186603	0.131741	0.158521	0.145913	0.125396	0.20701	0.145859	0.145865	0.166872	-0.132412	0.420689
ENSMUSG00000091210	1110054M08Rik	16	-1	24391698	24393674	lincRNA	FALSE	2.5106	0	-0.52091	-1.0881	-2.10948	-2.60663	-1.73602	-1.69374	-12.7067	-1.42194	-1.26085	-1.17249	-1.1316	-0.849754	0.234909	0.331561	0.736713	1.14044	0.57139	0.716882	10.3839	0.427272	0.436573	0.428509	0.367193	0.381649	-0.798937	1.14382
ENSMUSG00000093721	Gm3896	9	1	36823343	36828256	antisense	FALSE	2.50522	0	-3.13348	-3.36965	-3.49727	-3.54727	-4.46443	-4.99216	-14.9957	-14.8477	-4.41376	-3.51984	-2.73145	-15.446	0.531464	0.516517	0.732576	0.72088	1.15453	1.24544	11.0118	10.4184	1.1812	0.705257	0.438162	10.6056	-1.96103	1.542
ENSMUSG00000033392	Clasp2	9	1	113650591	113828815	protein_coding	FALSE	2.50512	0	3.4002	3.41484	3.43633	3.43455	3.49319	3.46316	3.4332	3.4645	3.42767	3.44702	3.40713	3.44478	0.0256904	0.0232318	0.0263489	0.0225815	0.0260359	0.0258281	0.0257289	0.0221481	0.0267097	0.0223095	0.0261114	0.0249675	0.0401907	-0.0374699
ENSMUSG00000042302	Ehbp1	11	-1	21905831	22242295	protein_coding	FALSE	2.50406	0	2.35278	2.49513	2.38386	2.45681	2.66456	2.52804	2.37284	2.53399	2.61349	2.4358	2.16554	2.49871	0.058798	0.0906817	0.108817	0.111282	0.0616172	0.0898276	0.0655203	0.0962404	0.0967972	0.12555	0.077395	0.103186	0.109726	-0.400604
ENSMUSG00000069227	Gprin1	13	-1	54838032	54851235	protein_coding	FALSE	2.50376	0	2.31157	2.13097	2.19739	2.16017	2.08569	2.09266	2.18232	2.14618	2.05381	2.18494	2.1496	2.13508	0.0393708	0.0382401	0.0455914	0.0385981	0.0433192	0.0439814	0.0433352	0.0389145	0.0492198	0.0393658	0.0415267	0.0443434	-0.113357	0.0601077
ENSMUSG00000034024	Cct2	10	-1	116488054	116500870	protein_coding	FALSE	2.49686	0	3.58257	3.83194	3.72473	3.8454	3.82682	3.7873	3.69694	3.8112	3.84389	3.77015	3.73569	3.7476	0.0400033	0.0313635	0.0390832	0.0302997	0.0318176	0.033818	0.0368008	0.031558	0.0368748	0.0337613	0.0355777	0.0347208	0.076963	-0.101297
ENSMUSG00000029231	Pdgfra	5	1	75548316	75594229	protein_coding	FALSE	2.49597	0	0.322943	0.200653	0.186912	0.027964	0.206287	0.1138	-0.321171	-0.00141571	0.182759	0.106647	0.158605	0.287604	0.0844175	0.0833685	0.0996124	0.0933601	0.0871551	0.0928408	0.127539	0.0986061	0.0979897	0.0927351	0.0939591	0.0895402	-0.353203	0.0962904
ENSMUSG00000004371	Il11	7	-1	4724657	4734459	protein_coding	FALSE	2.4922	0	-3.19973	-2.74911	-2.01938	-8.17271	-4.65546	-5.30666	-8.15105	-7.96894	-6.98441	-2.18442	-4.9611	-5.19	1.03622	0.81027	0.758264	5.12749	4.37656	4.58934	5.04744	4.92204	5.36258	0.65047	4.83946	4.528	-7.48394	5.13442
ENSMUSG00000010936	Vac14	8	1	113142503	113244296	protein_coding	FALSE	2.48889	0	2.13485	2.05951	2.12432	2.13585	1.98351	1.73793	2.01284	2.03262	2.02151	2.06728	2.07648	2.18197	0.0944084	0.078609	0.0989412	0.0820004	0.091365	0.113277	0.10672	0.0822129	0.108407	0.0884859	0.0880253	0.0757758	-0.108663	0.177052
ENSMUSG00000087249	Gm16062	11	1	59623582	59631993	antisense	FALSE	2.48733	0	-0.0405926	0.198142	-0.890047	0.313724	0.592625	0.0529616	0.526386	0.63785	0.368726	0.260838	-0.761636	-0.104669	0.635304	0.429059	0.736992	0.393359	0.356077	0.341978	0.425057	0.297801	0.310538	0.403857	1.04146	0.379778	0.837429	-0.433043
ENSMUSG00000083943	Gm11483	4	-1	63228448	63228694	pseudogene	FALSE	2.47727	0	-11.1934	-11.6942	-11.1539	-0.657743	-11.7453	-5.97347	-1.33461	-11.0542	-1.21139	-10.0479	-11.0839	-6.95795	10.3819	9.98737	9.51563	0.853987	9.63361	8.79824	1.17498	9.53382	1.16607	9.61975	9.6136	8.91628	14.4252	-12.186
ENSMUSG00000026480	Ncf2	1	1	154655020	154684120	protein_coding	FALSE	2.46422	0	-1.87053	-2.57567	-1.59786	-2.12077	-1.58491	-2.00001	-1.64162	-1.53298	-1.4066	-2.07902	-2.62258	-2.78341	0.433882	0.710435	0.388431	0.521416	0.359428	0.435749	0.367309	0.340741	0.352491	0.492416	0.710322	0.701377	0.457179	-0.798182
ENSMUSG00000027661	Slc2a10	2	1	165329287	165345417	protein_coding	FALSE	2.46346	0	-8.05856	-8.43045	-8.06662	-3.25951	-8.33415	-3.5936	-8.11627	-4.28126	-3.99774	-8.00235	-8.17345	-7.83416	5.15637	5.39741	5.15504	0.755174	5.60217	0.982734	5.48292	1.28971	1.27208	5.38896	5.48707	5.14788	5.67645	-6.57376
ENSMUSG00000071757	Zhx2	15	1	57526220	57671388	protein_coding	FALSE	2.4625	0	-4.80524	1.38086	-5.14344	-4.67484	-3.72786	-5.33955	-0.792075	-3.65201	-4.0547	0.622954	-0.530301	-3.91615	4.55805	0.207858	5.31456	5.2573	5.40099	5.1525	3.50732	5.5412	4.89414	0.595181	1.17225	5.04191	-5.22845	7.13501
ENSMUSG00000074604	Mgst2	3	1	51464282	51486597	protein_coding	FALSE	2.46209	0	-0.639553	-1.39799	-2.38273	-2.68647	-2.24805	-2.19904	-2.45742	-2.60104	-1.29604	-1.26312	-1.09218	-1.2035	0.632915	0.695101	1.52269	1.54144	1.13002	1.06887	1.4047	1.48528	0.931595	0.716052	0.719142	0.936103	-1.08291	1.63364
ENSMUSG00000035845	Alg12	15	-1	88635674	88649748	protein_coding	FALSE	2.4619	0	1.15708	1.26402	1.73581	1.70374	1.74314	1.79688	1.62898	1.91931	1.79609	1.81821	1.63684	1.41356	0.213432	0.224959	0.150062	0.163733	0.175021	0.160708	0.142108	0.128644	0.144703	0.155999	0.190165	0.227308	0.44838	-0.110191
ENSMUSG00000084207	Gm14070	2	1	139689033	139689460	pseudogene	FALSE	2.44799	0	-0.911651	-1.55412	-2.16688	-12.166	-1.93741	-12.1633	-12.3201	-12.7456	-12.7623	-0.712556	-0.489644	-1.35052	0.618194	0.779526	1.22935	9.391	1.20656	9.65946	9.9249	10.165	10.6879	0.508033	0.515864	0.761352	-16.309	2.18559
ENSMUSG00000041654	Slc39a11	11	-1	113106167	113511393	protein_coding	FALSE	2.4478	0	0.59374	0.727872	1.00158	0.937265	0.883562	0.867254	0.810857	0.879281	1.02013	0.595938	0.678404	0.844495	0.173525	0.117322	0.13489	0.114908	0.102727	0.136093	0.144103	0.160652	0.126671	0.121392	0.133599	0.128055	0.176462	-0.28109
ENSMUSG00000073686	Gm10564	4	1	154416155	154419531	protein_coding	FALSE	2.44526	0	-13.8799	-3.4117	-3.13587	-2.38995	-2.59436	-2.10102	-2.25029	-3.35712	-2.17874	-12.4107	-2.55828	-3.72542	9.99257	1.01346	1.03009	0.553666	0.622018	0.408753	0.400054	0.973546	0.550184	9.82873	0.684592	1.15301	1.43269	-0.877403
ENSMUSG00000019782	Rwdd1	10	-1	33716361	33739430	protein_coding	FALSE	2.44407	0	3.00734	3.08103	3.07813	3.15416	3.20549	3.33961	2.94678	3.14959	3.25637	3.10093	3.07729	3.0265	0.12642	0.0951347	0.121632	0.0897702	0.0884823	0.0804914	0.133238	0.0920098	0.0997726	0.0969041	0.0988998	0.107952	0.124066	-0.244876
ENSMUSG00000019992	Fam54a	10	1	20067625	20081475	protein_coding	FALSE	2.44215	0	-2.62986	-2.0401	-1.96935	-2.49845	-2.48249	-2.45128	-2.61706	-7.76742	-6.39657	-1.59482	-1.66121	-1.54983	0.937552	0.43772	0.620405	0.982864	1.03689	1.03771	0.995011	5.05676	4.85267	0.497948	0.582359	0.526167	-1.23221	1.2699
ENSMUSG00000083964	Gm14122	2	-1	150223992	150225135	pseudogene	FALSE	2.44171	0	-0.652247	-1.12821	-2.2348	-0.65589	-0.364509	-0.258201	-1.02897	-0.21465	-0.824994	-0.547655	-1.07048	-0.749521	0.325843	0.411646	0.79671	0.304345	0.26501	0.268333	0.41672	0.249928	0.383335	0.285591	0.397159	0.346348	0.637573	-0.470004
ENSMUSG00000022386	Trmu	15	1	85709742	85727824	protein_coding	FALSE	2.43384	0	2.61893	2.65765	2.46806	2.45383	2.32138	2.41054	2.5752	2.38013	2.63125	2.68642	2.69384	2.68819	0.144687	0.119138	0.136133	0.143533	0.141818	0.110694	0.13314	0.114092	0.117481	0.115829	0.0960758	0.0920323	-0.0943588	0.421569
ENSMUSG00000045813	Gm9801	7	-1	69259527	69263873	pseudogene	FALSE	2.43183	0	-0.806161	-0.427558	0.383406	-12.2631	-12.2143	-12.3401	-12.9403	-12.1832	-11.4051	-2.27686	-12.132	-0.813594	0.626477	0.450962	0.361313	9.76671	9.82813	10.2867	11.0246	10.0095	9.62789	1.12325	9.8588	0.608314	-17.3526	16.0035
ENSMUSG00000023959	Clic5	17	1	44325521	44417117	protein_coding	FALSE	2.43049	0	-1.65927	-1.38468	-1.4021	-1.71058	-2.30831	-1.86966	-1.63406	-1.922	-1.45385	-1.74615	-1.81864	-1.32565	0.225492	0.174335	0.216425	0.209046	0.318245	0.261785	0.224535	0.247314	0.222018	0.220794	0.244121	0.187004	-0.273988	0.43589
ENSMUSG00000091004	Gm6872	7	-1	48923979	48924678	pseudogene	FALSE	2.42819	0	-2.96611	-13.2896	-2.81243	-13.6134	-13.3523	-12.0272	-12.8776	-12.8342	-12.2433	-2.20125	-12.9384	-12.8569	1.22893	10.5029	1.22236	10.2531	10.221	9.59922	10.1657	9.53916	9.463	0.81548	9.47184	9.74607	-13.9666	15.295
ENSMUSG00000060402	Chst8	7	-1	35459487	35597730	protein_coding	FALSE	2.42503	0	-1.11803	-0.117424	-0.71057	0.006817	-0.0324129	0.0595576	-0.319698	-0.421415	-0.389703	-0.841013	-1.14663	-0.647138	0.536319	0.247378	0.351497	0.162009	0.177348	0.170286	0.295477	0.303176	0.294632	0.31493	0.388531	0.312653	0.0546082	-1.23327
ENSMUSG00000001419	Mef2d	3	1	87946294	87976008	protein_coding	FALSE	2.42202	0	4.88635	4.55185	4.85549	4.68067	4.5439	4.35535	4.84322	4.76563	4.43535	4.66088	4.72286	4.89929	0.283625	0.222564	0.119886	0.259517	0.247257	0.0605246	0.267088	0.216471	0.149671	0.252199	0.250476	0.040091	-0.294795	0.732727
ENSMUSG00000089695	Gm15946	17	1	13155634	13156059	pseudogene	FALSE	2.41978	0	-0.976961	-0.24155	-6.32178	-7.0377	-10.6618	-6.49893	-11.1341	-10.4119	-6.46094	-7.45667	-0.673202	-5.68092	0.736813	0.570384	9.61607	8.43845	9.78696	8.29404	9.76315	9.76994	9.01379	8.61856	0.615238	7.59972	-12.4769	10.1953
ENSMUSG00000026127	Imp4	1	1	34496696	34502581	protein_coding	FALSE	2.41746	0	2.07036	2.17121	2.23696	2.35079	2.37764	2.48368	2.13741	2.38106	2.0996	2.35498	2.10727	2.09716	0.113666	0.114942	0.118216	0.100674	0.0913476	0.0931515	0.114415	0.10008	0.138657	0.106247	0.116688	0.132692	0.112482	-0.290547
ENSMUSG00000025894	Aasdhppt	9	-1	4294793	4309494	protein_coding	FALSE	2.41728	0	1.60991	1.76557	2.09866	1.43574	1.9025	1.69128	1.77792	1.75043	1.58023	2.08945	1.97121	2.01825	0.128432	0.10663	0.154982	0.170383	0.100581	0.184462	0.140133	0.166851	0.188561	0.158172	0.153734	0.193208	-0.0979497	0.375942
ENSMUSG00000006241	Ccdc159	9	1	21731915	21740316	protein_coding	FALSE	2.41219	0	0.530151	-0.639886	-1.24184	0.050254	0.20378	0.211364	0.0538827	0.295492	0.375361	-0.368409	-0.178884	-0.421819	0.202206	0.440381	0.764663	0.381977	0.251071	0.28108	0.30312	0.208561	0.232831	0.428526	0.363522	0.467937	0.0470217	-0.688816
ENSMUSG00000041842	Fhdc1	3	-1	84247947	84284351	protein_coding	FALSE	2.41017	0	0.295149	0.279781	0.249825	0.143251	0.000862111	-0.195929	0.109511	-0.0942057	-0.145056	0.0463252	0.0489457	0.257807	0.23181	0.196361	0.175609	0.156159	0.230109	0.260941	0.217584	0.232602	0.331568	0.216417	0.210648	0.198647	-0.412935	0.121461
ENSMUSG00000040034	Nup43	10	1	7387301	7398679	protein_coding	FALSE	2.40024	0	1.30088	1.31074	1.13207	1.4465	1.41762	1.50854	1.05634	1.25308	1.48452	1.1213	0.996938	0.958121	0.198233	0.206637	0.234983	0.17421	0.176375	0.172918	0.230853	0.222871	0.172897	0.206772	0.246353	0.253795	0.0726881	-0.605303
ENSMUSG00000040350	Trim7	11	1	48639642	48665711	protein_coding	FALSE	2.39948	0	-0.660368	-1.05887	-1.14925	-0.472076	-0.595399	-0.875007	-0.386665	-1.04706	-0.398136	-0.999543	-0.994863	-1.48835	0.503365	0.457481	0.784233	0.370089	0.333478	0.444119	0.402388	0.524367	0.458507	0.581155	0.451203	0.753502	0.527827	-0.67361
ENSMUSG00000027510	Rbm38	2	1	172845999	172860235	protein_coding	FALSE	2.39306	0	-0.136375	0.28267	-0.500232	0.156957	0.253331	0.622873	0.525854	0.19179	0.584002	-0.393611	0.1837	-0.0308109	0.620496	0.326986	0.873896	0.304286	0.283601	0.343458	0.36999	0.320863	0.319239	0.487491	0.346964	0.620143	0.437005	-0.480734
ENSMUSG00000038422	Hdhd3	4	-1	62160042	62164501	protein_coding	FALSE	2.39265	0	-0.702147	-0.141412	0.376008	0.325137	0.539328	0.491279	0.0412937	0.436911	-0.622277	-0.2874	-0.219801	0.0452861	0.55198	0.338894	0.304617	0.235238	0.225063	0.25808	0.298724	0.218398	0.662031	0.401797	0.493089	0.39186	0.310768	-0.857622
ENSMUSG00000021534	1700001L19Rik	13	1	68736316	68753108	protein_coding	FALSE	2.3921	0	-1.07131	-0.902905	-1.02115	-11.3826	-12.1736	-1.34031	-1.35906	-2.60807	-1.31419	-0.922093	-0.539005	-1.35276	0.435679	0.333953	0.407481	9.51498	10.4221	0.430047	0.522563	1.09866	0.523099	0.290988	0.239619	0.441177	-0.698428	0.84657
ENSMUSG00000028381	Ugcg	4	1	59202129	59235705	protein_coding	FALSE	2.39177	0	2.42647	2.32755	2.50109	1.2271	1.87712	-1.22001	2.27769	2.3078	0.656243	2.74638	2.52498	2.91615	0.225898	0.219547	0.732607	0.835636	0.408642	2.41122	0.266475	0.235319	1.97932	0.230523	0.229871	0.199002	-0.143463	1.5344
ENSMUSG00000015133	Lrrk1	7	-1	73371798	73533236	protein_coding	FALSE	2.39048	0	-0.496798	-0.384343	-0.173513	-0.92366	-1.0755	-1.01005	-0.10689	-0.584322	-0.814824	-0.414887	0.00816967	0.150138	0.356876	0.414802	0.325182	0.312892	0.339768	0.307098	0.206417	0.231013	0.282911	0.247723	0.243969	0.297776	-0.138252	1.28146
ENSMUSG00000037653	Kctd8	5	-1	69500524	69732948	protein_coding	FALSE	2.38537	0	1.51825	1.59373	1.59477	1.58352	1.48562	1.44794	1.39968	1.57049	1.53599	1.53153	1.63151	1.61245	0.0746135	0.0636996	0.0755193	0.0639732	0.0728604	0.0737865	0.0802614	0.0670771	0.0821752	0.0643801	0.0680627	0.0656375	-0.0882507	0.110933
ENSMUSG00000024498	Tcerg1	18	1	42671141	42735439	protein_coding	FALSE	2.38462	0	2.87626	2.77826	2.62635	2.5634	2.68344	2.63094	2.77564	2.555	2.72904	2.74102	2.64518	2.71724	0.067286	0.0619278	0.0704651	0.0724047	0.0747903	0.0708475	0.0702014	0.0759125	0.0666423	0.0639711	0.0787246	0.0667078	-0.101858	0.120067
ENSMUSG00000036402	Gng12	6	1	66846391	66971344	protein_coding	FALSE	2.37347	0	0.803538	0.53603	0.519409	0.851354	0.810472	0.765158	0.719339	1.18319	0.748	0.494385	0.779577	0.753244	0.211607	0.129593	0.213126	0.186703	0.177429	0.167926	0.225718	0.135109	0.180848	0.177903	0.209747	0.195775	0.547811	-0.212026
ENSMUSG00000021226	Acot2	12	1	85328811	85334823	protein_coding	FALSE	2.37222	0	-0.536323	-0.626602	-0.212682	-0.222241	-0.171079	0.0146466	-0.301274	-0.440907	-0.253339	-0.425194	-0.743991	-0.323895	0.239382	0.217805	0.199509	0.172973	0.172062	0.165129	0.200578	0.188538	0.196325	0.182095	0.230889	0.19288	0.148886	-0.499458
ENSMUSG00000041845	Rhod	19	-1	4425459	4439432	protein_coding	FALSE	2.3676	0	-0.0568106	0.250403	0.246838	-0.132196	-0.33072	0.0367276	-0.357463	-0.289262	-0.401655	0.231691	-0.00908733	0.0732851	0.4381	0.306036	0.360668	0.432518	0.452554	0.391388	0.54872	0.480643	0.593427	0.314245	0.406584	0.382302	-0.753991	0.35427
ENSMUSG00000037151	Lrrc20	10	1	60938581	61044974	protein_coding	FALSE	2.36733	0	1.26006	1.21102	1.29505	1.2278	1.33187	1.19497	1.06302	1.0963	1.1702	1.33579	1.19222	1.38758	0.0870963	0.0828088	0.0887345	0.0838222	0.081018	0.0924272	0.0978653	0.0893094	0.0980704	0.0773347	0.088422	0.0829929	-0.208409	0.0781754
ENSMUSG00000038644	Pold1	7	-1	51788116	51804219	protein_coding	FALSE	2.36709	0	2.03094	1.90913	2.00354	1.61778	1.73667	1.40725	1.7053	1.21403	1.62886	1.79647	1.69666	1.53298	0.126911	0.12694	0.165845	0.168392	0.141738	0.122232	0.123717	0.12899	0.163289	0.157588	0.153103	0.128251	-0.679709	0.131842
ENSMUSG00000020610	Amz2	11	1	109287260	109314127	protein_coding	FALSE	2.36307	0	3.29826	3.60395	3.28295	3.16438	3.13479	3.29119	3.46887	3.09276	3.45064	3.6385	3.50087	3.31288	0.124307	0.123067	0.201677	0.0938634	0.128116	0.174071	0.134832	0.153024	0.222974	0.079864	0.134861	0.188241	-0.138989	0.566708
ENSMUSG00000030815	Phkg2	7	1	134716854	134726819	protein_coding	FALSE	2.35971	0	2.58841	2.90713	2.76023	3.337	2.73113	2.75974	3.36195	2.87564	3.09236	2.34017	2.99269	2.72857	0.528469	0.374758	0.368674	0.173465	0.52957	0.567381	0.235653	0.362372	0.242196	0.478583	0.571864	0.654173	0.553085	-0.866119
ENSMUSG00000038679	Trps1	15	-1	50486307	50721587	protein_coding	FALSE	2.35827	0	1.17244	1.48794	1.46858	1.19215	1.24312	1.4888	1.36834	1.30193	1.10306	1.42672	1.59954	1.4149	0.10166	0.0954758	0.0834216	0.084791	0.110358	0.080634	0.0997647	0.10859	0.0968699	0.0797134	0.0845876	0.0837217	-0.202895	0.220483
ENSMUSG00000015776	Med22	2	-1	26760782	26766197	protein_coding	FALSE	2.35225	0	2.61269	2.75842	2.76324	2.75256	2.78375	2.4828	2.4508	2.65285	2.78499	2.82103	2.82565	2.91888	0.0942252	0.0801617	0.105108	0.0814589	0.0912524	0.113677	0.105277	0.092113	0.102425	0.0772436	0.0882492	0.0808942	-0.114847	0.219731
ENSMUSG00000049939	Lrrc4	6	-1	28611831	28781747	protein_coding	FALSE	2.35035	0	1.69656	1.76849	1.77596	1.90141	1.70625	1.82394	1.72114	1.84197	1.94507	1.61909	1.83949	1.58227	0.10648	0.0864767	0.101374	0.0784739	0.103759	0.0830853	0.102943	0.0810213	0.091262	0.100364	0.0985063	0.102808	0.135238	-0.208051
ENSMUSG00000092397	C130080G10Rik	2	1	113880071	113890604	antisense	FALSE	2.35012	0	0.37857	0.83182	0.267316	0.416028	1.00659	0.953911	0.904165	0.452096	0.890961	0.0597142	0.660509	0.503572	0.261357	0.260055	0.385938	0.323422	0.2446	0.272241	0.260234	0.303985	0.211671	0.325023	0.264017	0.325227	0.364349	-0.579666
ENSMUSG00000039740	Alg2	4	-1	47477939	47487205	protein_coding	FALSE	2.34468	0	3.28207	3.32491	3.31801	3.37048	3.36065	3.31301	3.32212	3.32625	3.34777	3.28793	3.31154	3.29165	0.0384497	0.0322867	0.0366413	0.0336212	0.0389662	0.0351592	0.0396408	0.0360205	0.0393227	0.0341665	0.041336	0.0371667	0.0305393	-0.0756113
ENSMUSG00000030742	Lat	7	-1	133507346	133513057	protein_coding	FALSE	2.34381	0	-0.681477	-0.914685	-1.41157	-1.73253	-1.40715	-12.199	-2.03398	-1.74805	-0.872674	-0.900263	-0.947883	-1.10518	0.411674	0.392484	0.647527	0.699592	0.684789	10.4287	1.11481	0.673384	0.475385	0.406498	0.480118	0.394787	-0.513956	0.864081
ENSMUSG00000042477	Tfap2e	4	-1	126393250	126413484	protein_coding	FALSE	2.34341	0	-0.684269	-1.06273	-0.641463	-0.89333	-0.932619	-0.288045	-0.198279	-0.704636	-0.784674	-1.02092	-1.41172	-0.817694	0.259114	0.268201	0.263642	0.249421	0.307916	0.186159	0.202011	0.218623	0.276516	0.262206	0.403432	0.263722	0.405979	-0.606071
ENSMUSG00000064264	Zfp428	7	1	25292025	25300701	protein_coding	FALSE	2.33908	0	2.82155	2.95842	2.75139	2.92425	2.89066	2.78028	2.95095	2.84306	2.97291	2.82109	2.68969	2.81609	0.0605998	0.0535412	0.0697675	0.0501105	0.0559742	0.0617265	0.0553543	0.054516	0.0633847	0.0554565	0.0618031	0.0598246	0.0797152	-0.137022
ENSMUSG00000067582	F830016D02Rik	2	-1	67269281	67271973	protein_coding	FALSE	2.33655	0	-14.2982	-14.5394	-14.2698	-15.0023	-14.1147	-13.803	-14.7857	-14.5626	-14.5795	-14.5506	-4.50835	-14.5497	10.1561	9.93566	10.0039	10.2419	9.59263	9.18686	10.1463	9.55741	10.1776	9.46887	1.15612	10.0773	-0.387856	13.6768
ENSMUSG00000079022	Col22a1	15	-1	71626225	71864657	protein_coding	FALSE	2.33208	0	-0.994641	-0.887195	-1.22176	-1.31922	-1.08961	-1.13612	-0.462012	-1.16488	-1.26518	-2.03537	-1.84435	-1.02359	0.279574	0.431731	0.261541	0.231764	0.294542	0.372008	0.245216	0.38282	0.509959	0.377764	0.352099	0.381411	0.472513	-0.627982
ENSMUSG00000028612	4930430J20Rik	4	-1	107500501	107503449	antisense	FALSE	2.3314	0	-7.92376	-1.22953	-4.18992	-6.56352	-2.3071	-2.29218	-7.82256	-2.51357	-3.82247	-1.82751	-1.43252	-1.41259	4.90394	0.498529	4.70781	4.85927	1.05558	1.09099	5.15188	1.15081	4.18447	0.800334	0.640727	0.653216	-2.17434	1.26802
ENSMUSG00000058833	2810428I15Rik	8	-1	73028191	73030651	protein_coding	FALSE	2.33045	0	3.24594	3.46189	3.34814	3.38467	3.21801	3.30921	2.95658	3.34409	3.29267	3.4427	3.37703	3.39827	0.110405	0.0709715	0.0951729	0.0744097	0.0876006	0.086083	0.140959	0.0769166	0.104145	0.0750433	0.0791048	0.0832924	-0.170499	0.136311
ENSMUSG00000024539	Ptpn2	18	-1	67825165	67884249	protein_coding	FALSE	2.32818	0	2.92108	2.98841	2.31583	2.70369	3.17284	3.16783	2.48618	2.73248	3.18186	2.73064	2.34322	2.23037	0.325086	0.17281	0.235256	0.235381	0.132264	0.1251	0.40792	0.227778	0.117966	0.224406	0.262884	0.271738	0.390766	-0.919952
ENSMUSG00000040649	Rimklb	6	-1	122397314	122436340	protein_coding	FALSE	2.32721	0	2.411	2.8957	2.76921	2.76514	2.76043	2.80735	2.93806	2.63484	2.87092	2.63249	2.58296	2.58839	0.134029	0.0917141	0.0983844	0.113206	0.0890735	0.0674624	0.117111	0.117373	0.118737	0.13216	0.10997	0.0793534	0.090595	-0.274524
ENSMUSG00000057315	Arhgap24	5	1	102910410	103326955	protein_coding	FALSE	2.3263	0	3.18765	3.17178	3.20381	3.1463	3.23851	3.28457	3.19035	3.13485	3.12826	3.23543	3.27803	3.26447	0.0340824	0.0316878	0.0356662	0.0336346	0.0334429	0.031035	0.0354364	0.0325558	0.0381146	0.0289413	0.032564	0.0323626	-0.0509173	0.0444981
ENSMUSG00000078587	Gm2464	3	-1	13471906	13474596	lincRNA	FALSE	2.32447	0	-0.857741	-1.24061	-1.58177	-0.79418	-0.540781	-1.03093	-0.443969	-1.4309	-0.806684	-1.09853	-1.31477	-0.787694	0.263987	0.272053	0.383276	0.223342	0.211222	0.258112	0.209856	0.309576	0.245007	0.270185	0.333118	0.220199	0.543949	-0.343906
ENSMUSG00000070738	Dgkd	1	1	89749862	89841064	protein_coding	FALSE	2.32313	0	2.99338	2.95818	2.97827	2.98842	3.04698	3.12852	2.97165	3.00091	3.0416	3.01829	2.94606	3.00473	0.0334706	0.0314045	0.0363876	0.0319543	0.0318433	0.029492	0.0347677	0.0307392	0.0357773	0.0320863	0.0347794	0.0335231	0.040495	-0.0967738
ENSMUSG00000051735	Rinl	7	1	29573988	29583982	protein_coding	FALSE	2.32207	0	-0.857251	-0.651084	-0.890947	-1.19683	-0.674411	-1.00786	-0.826425	-1.08689	-0.923854	-0.519755	-0.715488	-0.878484	0.202369	0.162213	0.228968	0.225511	0.188218	0.228137	0.207735	0.207902	0.236823	0.163906	0.187794	0.205611	-0.257473	0.354789
ENSMUSG00000028578	5830433M19Rik	4	-1	94166772	94223487	protein_coding	FALSE	2.31995	0	0.886744	0.89738	0.782854	0.866115	1.02682	0.849556	1.0882	1.10308	0.977925	0.870892	0.8981	0.800428	0.112913	0.105201	0.129497	0.107292	0.0971318	0.108248	0.106282	0.0934583	0.122069	0.104708	0.107866	0.111399	0.293271	-0.0928058
ENSMUSG00000064032	Gm10143	19	1	10272858	10276874	lincRNA	FALSE	2.31674	0	-2.15178	-1.47672	-7.70608	-2.22716	-2.40323	-2.85896	-2.58773	-3.50248	-2.75123	-3.08554	-1.98523	-1.77312	0.568866	0.374983	4.97422	0.609987	0.71025	0.736723	0.763784	1.14187	0.817146	1.01793	0.541988	0.45842	-1.61673	0.675921
ENSMUSG00000028626	Col9a2	4	1	120711990	120727927	protein_coding	FALSE	2.31648	0	0.646074	0.54745	0.410532	0.617628	0.760789	0.575028	0.925578	0.487677	0.494674	0.295251	0.37255	0.432786	0.140349	0.181643	0.167361	0.177248	0.181596	0.127131	0.114001	0.146165	0.166589	0.144924	0.183233	0.145475	0.218801	-0.383065
ENSMUSG00000093470		11	1	23636852	23640357	sense_overlapping	FALSE	2.3131	0	-0.175875	-0.249316	-0.222254	-0.067946	-0.116152	-0.5183	0.0651867	-0.18779	-0.137048	-0.392276	-0.264916	-0.379998	0.154899	0.144774	0.163698	0.126315	0.15123	0.191346	0.128129	0.138549	0.15717	0.157275	0.171027	0.175967	0.206559	-0.248344
ENSMUSG00000082936	Gm16166	10	1	120365242	120366028	pseudogene	FALSE	2.31063	0	-0.0661726	-10.8231	-0.624342	0.280509	0.631336	-0.152071	-10.2848	0.489161	-1.49109	-1.09225	-1.31303	-0.121986	0.454199	9.03723	0.576884	0.377456	0.267618	0.502102	10.4968	0.201745	1.06341	1.06914	1.11419	0.518491	1.02826	-1.24781
ENSMUSG00000026963	Tmem210	2	1	25143665	25144709	protein_coding	FALSE	2.31033	0	-1.94977	-1.2102	-1.00197	-7.501	-7.10489	-7.32553	-7.13464	-7.27854	-6.12328	-2.08149	-6.99119	-7.06557	1.19404	0.818723	0.916081	5.29866	5.08227	5.85376	5.0401	5.15425	4.94783	1.16691	4.89461	5.34902	-7.99242	6.85923
ENSMUSG00000084240	Gm15383	15	-1	91361355	91362797	pseudogene	FALSE	2.30512	0	-3.74242	-3.96993	-3.67612	-3.96925	-2.44697	-3.8578	-2.85159	-3.07235	-2.20489	-3.884	-3.83934	-3.75015	1.17942	1.22039	1.28086	1.20696	0.608222	1.23205	0.787517	0.812245	0.631993	1.19736	1.20702	1.18445	1.69529	-1.28285
ENSMUSG00000060126	Tpt1	14	1	76244900	76248332	protein_coding	FALSE	2.30472	0	4.35257	6.09973	4.83084	5.00799	6.05992	6.10403	5.85957	5.22019	6.22914	6.11083	5.04468	4.78965	0.319566	0.110267	0.37427	0.476213	0.124351	0.1535	0.0964442	0.23942	0.114272	0.286298	0.304329	0.329766	0.156921	-0.951091
ENSMUSG00000085373	B130046B21Rik	15	1	98637463	98646508	lincRNA	FALSE	2.30467	0	0.350634	0.0929962	0.294301	-0.073759	-0.0236199	-0.113859	0.161624	-0.217484	0.00456356	0.106276	-0.1146	0.169964	0.133114	0.150389	0.15547	0.160643	0.164813	0.175493	0.154737	0.174164	0.188514	0.149305	0.172075	0.156722	-0.370551	0.193645
ENSMUSG00000083849	Gm13477	2	1	44643785	44646471	pseudogene	FALSE	2.30316	0	-12.2449	-8.28568	-12.213	-2.46223	-7.79121	-2.27945	-2.78481	-7.45347	-2.49811	-11.9942	-7.79433	-12.5883	9.5267	8.99389	9.42814	0.548994	9.59373	0.558887	0.701892	8.27027	0.738072	9.412	8.69824	10.2812	11.7643	-11.7492
ENSMUSG00000035559	Mpv17l2	8	-1	73282548	73284820	protein_coding	FALSE	2.30305	0	1.96511	2.2958	1.96175	2.36971	2.44884	1.92112	2.39412	2.1388	2.4037	1.73518	1.6302	2.39582	0.219731	0.164103	0.235635	0.131023	0.132016	0.205448	0.151937	0.198125	0.15699	0.226713	0.266244	0.14068	0.305862	-0.305108
ENSMUSG00000054759	Krtap5-2	7	-1	149360437	149361910	protein_coding	FALSE	2.3002	0	-7.90982	-8.37798	-5.32836	-7.9336	-8.00209	-2.43874	-2.7359	-8.02835	-5.53785	-7.97526	-7.8663	-7.7093	4.97723	5.23971	4.31938	5.13111	4.95911	0.863239	1.10016	5.52851	4.78319	4.83725	5.26015	4.97974	5.64963	-7.36836
ENSMUSG00000074102	Rbm15b	9	-1	106783260	106784620	protein_coding	FALSE	2.2971	0	-5.22303	-0.152884	-5.47288	0.907247	-10.0832	0.847939	0.848412	0.856624	0.92493	0.624738	0.509869	-11.2458	9.01422	2.56509	9.12989	0.256426	10.509	0.25784	0.334008	0.282329	0.403165	1.14526	2.18099	10.6108	2.50745	-0.550761
ENSMUSG00000020099	Unc5b	10	-1	60225358	60294329	protein_coding	FALSE	2.2926	0	0.139892	0.158558	0.302006	0.31175	0.429639	0.237241	0.439444	0.370278	0.593693	0.215448	0.233373	0.401071	0.095181	0.0866369	0.0951065	0.0796165	0.0785859	0.0901538	0.0814571	0.0785703	0.077065	0.0877611	0.0891148	0.0802747	0.393312	-0.0622147
ENSMUSG00000091461	2210008F06Rik	11	1	77303356	77304911	lincRNA	FALSE	2.29081	0	-7.30051	-12.6716	-5.92787	-1.59569	-2.58071	-8.15778	-7.3705	-1.32779	-6.62396	-11.2967	-13.5601	-7.16504	8.16906	10.4	9.25874	0.648884	0.771022	9.25364	8.43497	0.423755	9.29402	10.1109	9.83778	8.72766	9.93139	-12.0419
ENSMUSG00000006333	Rps9	7	1	3655595	3658503	protein_coding	FALSE	2.29023	0	4.11654	4.44756	3.66215	4.6129	4.75154	4.79846	4.74903	4.92264	5.1533	4.8776	4.4854	4.46114	0.530221	0.177606	0.406645	0.192305	0.175934	0.16062	0.33196	0.113867	0.107852	0.15871	0.228347	0.224697	1.04537	-0.0789001
ENSMUSG00000024122	Pdpk1	17	-1	24210647	24287891	protein_coding	FALSE	2.28879	0	2.74174	2.81836	2.76632	2.75474	2.88853	2.82196	2.84542	2.84918	2.7982	2.76533	2.77022	2.76342	0.0606738	0.065653	0.0555716	0.0568821	0.0693761	0.0483288	0.0531999	0.076033	0.0560154	0.0569995	0.0805784	0.0540785	0.0801253	-0.0709187
ENSMUSG00000040524	Zfp609	9	-1	65539391	65675371	protein_coding	FALSE	2.28549	0	2.43702	2.43669	2.40532	2.39993	2.37962	2.45635	2.45636	2.47956	2.4677	2.37222	2.37613	2.30584	0.0554583	0.0603855	0.055161	0.0608876	0.0525567	0.0478877	0.0530696	0.0626357	0.0703506	0.0563522	0.0598428	0.0474074	0.0588158	-0.102775
ENSMUSG00000015092	Edf1	2	1	25413367	25417602	protein_coding	FALSE	2.28504	0	4.16208	4.30495	4.26879	4.20726	4.15374	4.14128	3.9765	4.24725	4.27496	4.33868	4.28209	4.18804	0.0673927	0.0469529	0.0559315	0.0530095	0.0573836	0.0566289	0.0809392	0.0498919	0.0572147	0.0466365	0.0530637	0.0548596	-0.0759146	0.156074
ENSMUSG00000027007	Ssfa2	2	1	79475509	79513123	protein_coding	FALSE	2.2835	0	2.01774	2.12365	2.11084	2.09389	2.08242	2.12844	2.27558	2.12797	2.12537	2.06969	2.04507	2.10162	0.048706	0.0525585	0.0554226	0.0473924	0.0529901	0.0483483	0.0505173	0.0477281	0.0571267	0.044086	0.0569723	0.0458481	0.142095	-0.0390164
ENSMUSG00000023066	Rttn	18	1	89141182	89300405	protein_coding	FALSE	2.28264	0	0.817861	0.708468	0.673406	0.464161	0.466422	0.724407	0.57	0.371085	0.426676	0.541064	0.623498	0.666664	0.0964454	0.0885942	0.0970496	0.0895477	0.137735	0.116022	0.11069	0.104806	0.130068	0.094726	0.126145	0.122166	-0.399225	0.0807453
ENSMUSG00000028360	Slc44a5	3	1	153636400	153934686	protein_coding	FALSE	2.27553	0	-2.23291	-2.1142	-3.12028	-0.729597	-1.60554	-1.45997	-1.24597	-1.54312	-0.3978	-2.94508	-1.94749	-2.34295	2.67659	2.7198	3.05868	0.479397	2.18407	1.97267	1.80551	1.87367	0.424178	2.96828	2.28872	2.69006	2.8078	-2.19307
ENSMUSG00000078962	4932414J04Rik	11	-1	21394733	21411181	lincRNA	FALSE	2.27475	0	-9.21983	-9.40278	-8.77184	-3.40523	-6.02859	-9.02188	-9.22122	-4.55439	-3.48086	-8.62172	-6.05713	-9.06832	5.19386	4.98292	5.01093	0.745833	4.14271	4.77861	5.01751	1.13048	0.850709	4.95853	4.37503	4.98549	7.45151	-5.96587
ENSMUSG00000050836	Ntng1	3	-1	109946603	109946929	protein_coding	FALSE	2.27183	0	0.702846	0.431554	0.423912	1.20081	1.21282	1.60371	0.119025	0.634322	1.18599	0.0160572	-1.25321	0.208523	0.372919	0.433877	0.481115	0.309182	0.267473	0.240295	0.488941	0.378196	0.317652	0.718253	1.16694	0.627048	0.354676	-2.07852
ENSMUSG00000020077	Srgn	10	-1	61956581	61990199	protein_coding	FALSE	2.26884	0	0.107721	0.306607	-0.411939	-0.511457	-0.204546	-0.840587	-1.69276	-0.961165	0.371465	0.129111	-0.154059	-0.0225279	0.288188	0.24883	0.515133	0.46279	0.606496	0.685375	0.963829	0.682047	0.360094	0.288377	0.481586	0.362599	-0.347022	0.760808
ENSMUSG00000021933	Gucy1b2	14	-1	63011513	63075126	protein_coding	FALSE	2.26873	0	-3.33903	-5.29519	-4.93546	-7.11372	-6.92809	-6.93511	-6.4672	-5.11973	-4.83865	-3.20954	-6.91001	-4.02155	0.842867	3.13602	3.22272	3.48842	3.35837	3.38063	3.60414	2.88528	2.87932	1.21457	3.41639	1.1244	-2.56923	4.56305
ENSMUSG00000031802	Phxr4	9	1	13234581	13235956	protein_coding	FALSE	2.26266	0	-2.12259	-2.2715	-12.1144	-1.07401	-1.47251	-1.90671	-1.35994	-3.12813	-1.94154	-2.30624	-12.5049	-12.0319	0.677786	0.632794	10.2138	0.340404	0.395839	0.605242	0.443069	1.13613	0.640475	0.758055	9.5284	10.4625	0.760151	-1.55096
ENSMUSG00000092083	Kcnb2	1	1	15277340	15704376	protein_coding	FALSE	2.25946	0	0.503766	0.601536	0.683931	0.804047	0.781793	0.77708	0.788308	0.826319	0.460528	0.443022	0.75655	0.69973	0.152426	0.12043	0.132191	0.106563	0.112402	0.128888	0.119645	0.103206	0.162203	0.136577	0.11645	0.131236	0.201561	-0.203503
ENSMUSG00000089129		18	1	13120008	13120314	misc_RNA	FALSE	2.25799	0	-5.89713	-1.19745	-10.7677	1.13638	0.408544	0.583592	-4.48455	-1.00345	0.0805436	-0.273698	-0.777983	-1.27982	8.72049	1.0637	10.6844	0.289621	0.468667	0.407987	7.97102	1.06682	0.66144	0.798455	1.07565	1.20688	1.61104	-2.12961
ENSMUSG00000064179	Tnnt1	7	-1	4456172	4467984	protein_coding	FALSE	2.2579	0	2.36295	2.80757	2.76735	2.2172	2.29875	2.54805	2.33418	2.22774	2.64103	2.63862	2.46979	2.37637	0.120327	0.0851273	0.113523	0.148073	0.140134	0.130949	0.132491	0.133279	0.135663	0.0985568	0.120426	0.144363	-0.419564	0.230587
ENSMUSG00000053094	0610007L01Rik	5	1	130695614	130719635	protein_coding	FALSE	2.25015	0	2.73883	2.56243	2.55398	2.55608	2.47196	2.35639	2.51394	2.53313	2.53099	2.48874	2.48755	2.56609	0.0638975	0.0596021	0.0693055	0.0603783	0.0695634	0.0698814	0.0720935	0.0606879	0.075344	0.0632111	0.067182	0.0661619	-0.132836	0.0613126
ENSMUSG00000038056	Mll3	5	-1	24777612	25004601	protein_coding	FALSE	2.24534	0	3.36009	3.26081	3.33448	3.33438	3.32203	3.35993	3.4088	3.37869	3.28905	3.33663	3.27722	3.24575	0.027674	0.0299664	0.0297079	0.0252609	0.0291673	0.027371	0.0295528	0.0250993	0.0311763	0.0245907	0.0312704	0.0295404	0.0613672	-0.0659245
ENSMUSG00000067872	Ccdc87	19	1	4839366	4842528	protein_coding	FALSE	2.24515	0	-0.202811	-0.920255	-0.707688	-0.511861	-0.323688	-0.0686214	-0.0230343	-0.0289147	-0.112511	-0.352655	-0.510833	-0.402601	0.206236	0.297181	0.316662	0.188971	0.232045	0.157135	0.179981	0.158859	0.206945	0.171714	0.256857	0.203589	0.647344	-0.196642
ENSMUSG00000056131	Pgm3	9	-1	86446083	86465449	protein_coding	FALSE	2.24513	0	1.25084	0.891579	1.04485	0.976406	0.881631	0.887433	0.707811	0.921337	0.907619	0.872076	1.06186	0.996157	0.0718528	0.0941318	0.108497	0.0930913	0.0966665	0.0936694	0.113922	0.0893435	0.120076	0.101142	0.0879662	0.0888936	-0.353896	0.100637
ENSMUSG00000059791	Nrm	17	1	35998263	36002347	protein_coding	FALSE	2.24382	0	3.34003	3.08952	3.01439	3.17152	3.0913	2.9788	3.12204	3.10781	2.98996	3.21724	3.21917	3.23644	0.0703827	0.0770701	0.0941433	0.0882885	0.11334	0.0959559	0.0899718	0.0772342	0.0989833	0.0851838	0.105536	0.0766788	-0.137009	0.203001
ENSMUSG00000079511	Ccdc142	6	1	83051611	83059933	protein_coding	FALSE	2.2414	0	1.4604	1.16769	1.46242	1.45256	1.57292	1.50332	1.73214	1.28752	1.49752	1.32249	0.77369	1.52189	0.166416	0.186076	0.188066	0.162368	0.135868	0.158379	0.152069	0.155953	0.181971	0.156508	0.184698	0.170239	0.202476	-0.407989
ENSMUSG00000086506	Gm15911	13	-1	55703543	55706144	antisense	FALSE	2.24119	0	-0.233058	-0.757199	-2.58598	-1.31284	-0.915569	-0.877797	-1.93282	-0.953265	-0.881894	-0.257037	-0.933863	-0.412916	0.347053	0.39951	1.17377	0.583144	0.421719	0.461835	1.12841	0.481318	0.457462	0.313503	0.452386	0.366741	-0.630686	0.771545
ENSMUSG00000070729	Gm12966	4	1	129576337	129577146	pseudogene	FALSE	2.24056	0	-2.77096	-12.8882	-12.6546	-12.7236	-13.117	-13.0525	-13.1508	-12.8707	-12.5199	-12.9474	-2.06445	-12.9299	1.15685	9.90601	9.92015	9.58196	9.77699	10.1055	10.0583	9.56723	9.43479	9.81987	0.738205	10.2388	-14.1355	15.5493
ENSMUSG00000044067	Gpr22	12	-1	32391732	32398812	protein_coding	FALSE	2.23983	0	1.11699	1.49285	1.20282	0.988611	1.32805	1.01	1.22501	1.15181	1.29845	1.52775	1.27615	1.50289	0.185264	0.117867	0.188116	0.141066	0.171696	0.226081	0.179018	0.13549	0.174286	0.110387	0.164621	0.169702	-0.191997	0.516609
ENSMUSG00000013701	Timm23	14	-1	32993348	33015084	protein_coding	FALSE	2.23645	0	3.2338	3.23064	3.28741	3.49937	3.43983	3.38462	3.34286	3.6604	3.34585	3.36508	3.40886	3.37831	0.0954955	0.10331	0.108736	0.0922775	0.0918805	0.0966385	0.0896309	0.0697956	0.104476	0.101758	0.0939017	0.0988054	0.360222	-0.0832004
ENSMUSG00000080816	Gm12447	4	1	46340168	46340637	pseudogene	FALSE	2.23507	0	-7.66956	-12.5587	-1.34766	-10.9284	-12.7456	-11.5689	-6.92723	-12.9265	-12.4883	-1.26059	-2.49035	-1.11246	9.05205	10.2279	0.757572	9.66795	9.90894	10.5975	8.21878	10.2162	9.81345	0.739969	1.21632	0.714592	-12.68	14.9453
ENSMUSG00000026697	Myoc	1	1	164569281	164579824	protein_coding	FALSE	2.2345	0	-2.94343	-3.17837	-3.57694	-2.87465	-3.44933	-2.14284	-2.03485	-3.13902	-3.59455	-3.69134	-3.40841	-3.79812	1.07583	0.742392	1.09795	0.693908	1.0761	0.453845	0.602932	0.726805	1.15074	1.10329	1.10751	1.20406	0.828968	-1.64657
ENSMUSG00000051232	Tmem199	11	-1	78320557	78325674	protein_coding	FALSE	2.23412	0	2.19448	2.27873	2.361	2.45973	2.37888	2.49622	2.46308	2.28557	2.52209	2.09397	2.1162	2.33557	0.251599	0.205198	0.20374	0.163994	0.181329	0.192941	0.21178	0.195936	0.184379	0.233334	0.229587	0.217558	0.197621	-0.368734
ENSMUSG00000032940	Rbm11	16	1	75593089	75603074	protein_coding	FALSE	2.2341	0	-1.14164	-0.870365	-0.926127	-0.574838	-0.30123	-0.389496	-0.37678	-1.07614	0.258826	-0.639151	-0.700424	-0.427311	0.369069	0.257885	0.310344	0.276563	0.214445	0.252442	0.250302	0.325167	0.19977	0.234842	0.313798	0.329401	1.09145	-0.294621
ENSMUSG00000072623	Zfp9	6	-1	118411968	118429338	protein_coding	FALSE	2.23121	0	0.763321	0.463657	0.558431	0.457311	0.693809	0.769834	0.575612	0.785579	0.655344	0.291631	0.560201	0.335655	0.0895174	0.0942868	0.113119	0.0914328	0.0925037	0.0802601	0.102827	0.0799954	0.0993014	0.104505	0.10212	0.110559	0.124098	-0.362217
ENSMUSG00000028134	Ptbp2	3	-1	119421660	119486306	protein_coding	FALSE	2.23029	0	2.93193	3.00154	2.91155	2.92469	2.96009	2.90122	3.07839	2.99303	2.96044	2.86847	2.95516	2.8658	0.0493354	0.0409137	0.048938	0.0423094	0.0437198	0.0446504	0.0439235	0.0430706	0.0493305	0.0454239	0.0446549	0.0463775	0.0849954	-0.0452676
ENSMUSG00000005057	Sh2b2	5	-1	136694019	136720773	protein_coding	FALSE	2.22843	0	-0.176471	-0.074613	-0.422377	-0.445672	-0.35958	-0.836877	-0.336768	-0.462066	-0.338486	-0.441315	-0.268662	-0.262076	0.189745	0.1607	0.222057	0.19606	0.210615	0.275334	0.208987	0.223773	0.204517	0.204044	0.198646	0.18808	-0.268873	0.256986
ENSMUSG00000022097	Sftpc	14	-1	70920748	70923888	protein_coding	FALSE	2.22707	0	-13.5189	-1.9938	-12.8867	-13.1747	-12.0719	-12.7147	-13.4426	-12.2019	-13.2823	-13.3475	-1.85837	-12.9273	10.0299	0.751746	9.96235	10.0142	10.2629	9.1982	10.5928	10.5141	10.7461	10.0427	0.730499	9.90856	-15.6527	15.4198
ENSMUSG00000035027	Map2k2	10	1	80568660	80587442	protein_coding	FALSE	2.22377	0	3.75691	3.54637	3.65757	3.77958	3.65932	3.76876	3.88452	3.62836	3.69318	3.65036	3.62687	3.63076	0.0493873	0.0451886	0.0528477	0.0419989	0.0462273	0.0481584	0.0456922	0.0458668	0.0537125	0.0469574	0.0486986	0.0532514	0.134587	-0.146214
ENSMUSG00000026177	Slc11a1	1	1	74421777	74432636	protein_coding	FALSE	2.223	0	-0.606451	-1.90632	-1.28757	-2.21978	-1.97457	-1.60616	-1.84491	-2.09727	-1.92361	-1.52175	-1.76749	-0.951534	0.614924	0.700804	0.644397	0.872282	0.65877	0.959383	0.648492	0.976913	0.899949	0.578226	0.689207	0.686832	-1.0262	0.767602
ENSMUSG00000052920	Prkg1	19	-1	30643728	31839312	protein_coding	FALSE	2.22047	0	1.04935	1.44413	1.26166	0.934889	1.13263	1.41481	1.1612	0.896042	1.06465	1.27548	1.5526	1.13309	0.129436	0.0925835	0.123392	0.126957	0.123716	0.104244	0.118285	0.131626	0.138739	0.0994439	0.0907598	0.124813	-0.358126	0.239299
ENSMUSG00000089745	1810008B01Rik	8	-1	126829032	126830407	antisense	FALSE	2.21889	0	-12.7303	-1.51136	-1.52701	-2.84819	-3.09278	-1.5135	-13.4638	-3.22087	-2.90568	-1.3633	-1.75481	-1.94209	9.79126	0.524497	0.611867	1.18323	1.18259	0.596583	10.3965	1.14879	1.15608	0.511542	0.614867	0.721493	-2.29571	0.556108
ENSMUSG00000024776	Stambpl1	19	1	34266719	34314823	protein_coding	FALSE	2.21842	0	0.210564	-0.038129	0.492748	0.901074	0.414322	0.363768	0.710909	0.690905	0.314053	0.19347	0.476627	0.660965	0.255736	0.279436	0.202462	0.190483	0.180888	0.233658	0.165735	0.150776	0.253494	0.252781	0.218052	0.231366	0.514095	-0.171572
ENSMUSG00000090542	Gm10814	19	1	6012620	6018426	lincRNA	FALSE	2.21774	0	-3.31404	-12.5404	-13.2472	-2.30441	-13.0212	-2.71664	-3.2748	-1.70684	-2.53853	-14.1468	-3.29847	-4.04849	1.02968	9.82579	9.95869	0.459646	9.07224	0.6281	1.07768	0.381648	0.635962	10.5699	0.869711	1.17496	2.12987	-1.65075
ENSMUSG00000021811	Dnajc9	14	-1	21203860	21208132	protein_coding	FALSE	2.21633	0	2.6463	2.62288	2.63011	2.81958	2.72077	2.69076	2.69438	2.74934	2.75909	2.70787	2.7094	2.72996	0.064707	0.060542	0.0688771	0.0502476	0.0631979	0.0615999	0.0642587	0.0541343	0.0648544	0.0580051	0.0634028	0.0616334	0.148918	-0.0570721
ENSMUSG00000032741	Tpcn1	5	-1	120984169	121038622	protein_coding	FALSE	2.21395	0	2.03692	1.92848	1.91719	2.01507	1.87118	1.96146	2.00422	1.96303	1.99828	1.86718	1.84128	1.84638	0.0416229	0.0401289	0.0469333	0.0397228	0.0444477	0.0429286	0.0429668	0.0385831	0.0476149	0.0439017	0.0453909	0.0450786	0.0326771	-0.147956
ENSMUSG00000008822	Acyp1	12	-1	86613348	86629388	protein_coding	FALSE	2.20608	0	1.86344	1.92746	1.66284	2.16245	2.02792	1.94356	1.90182	2.11965	2.35381	1.75514	1.99103	2.11464	0.225013	0.199556	0.27728	0.152666	0.174827	0.18836	0.232919	0.176871	0.156647	0.205385	0.172557	0.175565	0.482086	-0.125826
ENSMUSG00000078350	1190007F08Rik	4	-1	153394697	153400261	lincRNA	FALSE	2.20438	0	1.53109	1.65042	1.50234	1.87572	1.88786	1.85943	1.89682	1.46938	1.52117	1.27744	1.25748	1.58593	0.163019	0.130412	0.174792	0.177586	0.156569	0.156093	0.169238	0.182468	0.186238	0.220635	0.222853	0.189618	0.0956636	-0.68867
ENSMUSG00000039873	Neurl2	2	-1	164656232	164658956	protein_coding	FALSE	2.20227	0	-0.670878	-0.176078	0.147856	-0.42599	-0.221101	-0.166096	-1.4006	-0.965055	-0.708454	0.0932782	-0.39401	-0.138624	0.357356	0.23636	0.244213	0.292211	0.277143	0.270807	0.570458	0.381449	0.402566	0.218175	0.302908	0.257893	-1.16918	0.2452
ENSMUSG00000034674	Tdg	10	1	82092573	82113544	protein_coding	FALSE	2.19904	0	2.85732	2.85472	2.77609	2.87788	2.91945	2.92709	2.99961	2.77045	2.88547	2.864	2.78078	2.78751	0.0659032	0.0561314	0.0687362	0.0568822	0.0724741	0.0608928	0.0557452	0.0629348	0.0716323	0.0609246	0.0608054	0.0640659	0.0892721	-0.135523
ENSMUSG00000026208	Des	1	1	75356904	75365154	protein_coding	FALSE	2.19662	0	-1.61396	-2.39336	-2.71162	-1.37621	-1.47663	-0.688477	-1.22323	-1.26205	-1.56186	-1.43492	-1.43843	-1.15946	0.514618	0.565019	0.989897	0.564278	0.633986	0.370765	0.375243	0.260288	0.443395	0.383582	0.635791	0.420236	1.08886	-0.466286
ENSMUSG00000063410	Stk24	14	-1	121685565	121778556	protein_coding	FALSE	2.19585	0	2.40245	2.42932	2.31431	2.29476	2.34306	2.38461	2.38909	2.33008	2.27842	2.3687	2.41352	2.42515	0.0601365	0.0501623	0.0642649	0.0527102	0.0553068	0.0546804	0.0606087	0.0562797	0.0681271	0.0522671	0.0542751	0.0553096	-0.0787555	0.0889651
ENSMUSG00000028825	Rhd	4	1	134420451	134452087	protein_coding	FALSE	2.19581	0	-3.59496	-3.74424	-7.81638	-1.97869	-8.2573	-8.35416	-2.76777	-2.93222	-3.38571	-3.70601	-8.62371	-8.14979	1.06414	1.07292	4.67244	0.459236	5.36986	5.31725	0.80749	0.756048	1.05726	1.09003	5.32834	4.89392	1.16239	-2.92253
ENSMUSG00000018698	Lhx1	11	-1	84331479	84339517	protein_coding	FALSE	2.19174	0	-0.289996	-0.289779	-0.673799	0.05859	0.0567821	0.189255	-0.427727	-0.0228677	0.123512	-0.212005	0.148755	-0.105005	0.212137	0.203479	0.300827	0.187464	0.345829	0.209064	0.232236	0.181622	0.168917	0.219585	0.328028	0.256099	0.450942	-0.303466
ENSMUSG00000013973	Dedd	1	1	173259276	173272462	protein_coding	FALSE	2.19122	0	2.66907	2.82572	2.59678	2.55003	2.56943	2.59052	2.58559	2.48515	2.66992	2.74883	2.80345	2.43542	0.0752853	0.070549	0.101443	0.10363	0.100986	0.0976784	0.0799745	0.0878836	0.0966083	0.0963601	0.0821481	0.100687	-0.209339	0.163983
ENSMUSG00000090584	Gm17169	8	-1	84314457	84314807	pseudogene	FALSE	2.18874	0	-12.3248	-11.9192	-11.9675	-12.893	-11.8761	-1.983	-11.5739	-2.13046	-11.6363	-11.7882	-11.6985	-12.1758	10.2314	10.1692	10.9228	10.9436	9.51857	1.1853	9.48699	1.15402	9.74616	9.93327	9.94385	10.3347	13.963	-13.8833
ENSMUSG00000022360	Atad2	15	-1	57925602	57966637	protein_coding	FALSE	2.18871	0	-0.751472	-0.409827	-0.674834	-1.1098	-0.874379	-0.901407	-0.800025	-0.916385	-1.14385	-0.997173	-0.876953	-0.652853	0.206215	0.143104	0.191467	0.234891	0.226902	0.194853	0.214966	0.206049	0.27406	0.222166	0.230362	0.160722	-0.522368	0.224401
ENSMUSG00000044340	Phlpp1	1	1	108068329	108290827	protein_coding	FALSE	2.1838	0	2.31244	2.39167	2.37344	2.29662	2.28896	2.3635	2.30436	2.32682	2.34114	2.40354	2.32722	2.31109	0.0442597	0.0319808	0.0451122	0.0358857	0.0361506	0.0350936	0.0366874	0.0379963	0.0403089	0.033007	0.0358303	0.0363194	-0.0630925	0.0484353
ENSMUSG00000000531	Grasp	15	1	101054638	101063186	protein_coding	FALSE	2.18089	0	-0.955581	-0.40033	-0.40105	0.086519	-0.502434	-0.68612	-0.0122963	-0.0715437	-0.19331	-1.61761	-0.426137	-0.27012	0.462608	0.320648	0.325522	0.186624	0.407965	0.383549	0.231236	0.251128	0.285636	0.692484	0.392632	0.281449	0.619941	-0.469198
ENSMUSG00000053111	Fank1	7	1	140968544	141073215	protein_coding	FALSE	2.17856	0	-5.36165	-2.34535	-4.73235	-0.41312	-1.16472	-0.973807	-0.333337	-2.76893	-0.0532514	-1.26896	-1.09423	-0.951604	3.71867	2.93711	3.36406	0.270825	0.853141	0.859394	0.209557	3.30329	0.222677	0.545832	0.808079	0.842592	5.32246	-0.912992
ENSMUSG00000083924	Gm12304	11	-1	67909082	67909466	pseudogene	FALSE	2.178	0	-11.9431	-2.2897	-11.637	-11.7014	-12.7536	-11.7536	-11.5806	-12.1184	-12.5345	-1.40101	-12.2083	-2.13441	9.93665	1.27421	9.7562	9.33922	10.8895	9.79722	9.95347	9.60654	10.8222	0.850099	10.764	1.22452	-13.6438	14.9005
ENSMUSG00000052374	Actn2	13	-1	12361693	12433027	protein_coding	FALSE	2.17711	0	-1.75026	-1.75362	-1.75251	-1.38788	-0.901949	-1.65299	-1.76583	-1.34357	-1.61539	-2.00701	-2.14426	-1.62389	0.364552	0.449496	0.430914	0.269466	0.240799	0.356491	0.384257	0.289836	0.394229	0.396014	0.56137	0.34417	0.324265	-0.902308
ENSMUSG00000023052	Npff	15	-1	102354274	102355052	protein_coding	FALSE	2.17605	0	0.738484	0.298779	0.0603523	0.80125	0.535733	0.548795	0.455288	0.735204	0.57354	0.115597	0.556999	-0.263403	0.290175	0.338243	0.450462	0.255176	0.288454	0.28019	0.339505	0.278848	0.343637	0.383576	0.299252	0.449794	0.218472	-0.56631
ENSMUSG00000070287	Tmem22	9	-1	100452612	100471504	protein_coding	FALSE	2.17559	0	1.96616	1.80731	1.92353	2.07409	1.87204	2.02024	1.97107	2.21484	1.81582	1.82365	1.97176	1.85123	0.0932885	0.0938333	0.101095	0.0817223	0.0979358	0.0895634	0.0969693	0.0716681	0.113503	0.0961672	0.0904622	0.105084	0.240194	-0.162869
ENSMUSG00000085984	1700001G11Rik	14	-1	66914171	66915966	lincRNA	FALSE	2.17508	0	-0.55384	-1.03458	-1.2849	-2.7186	-5.73727	-1.8427	-2.6141	-5.48642	-0.599595	-1.3953	-1.11786	-1.74636	0.362381	0.457227	0.754215	0.991958	3.49063	0.701428	1.08007	3.43601	0.564292	0.504502	0.492361	0.690848	-0.457236	1.26106
ENSMUSG00000074213	Gm10642	9	1	70504058	70505667	protein_coding	FALSE	2.17373	0	-2.35827	-1.77968	-1.90145	-2.57466	-3.22772	-2.44349	-12.0973	-3.47346	-12.1989	-2.05105	-1.4881	-3.38167	0.896894	0.498393	0.696312	0.782833	1.17937	0.791	9.99455	1.19199	9.93038	0.587092	0.487023	1.19592	-2.60102	1.11669
ENSMUSG00000044949	Ubtd2	11	1	32355370	32416687	protein_coding	FALSE	2.17293	0	0.906081	0.866995	0.687729	1.17084	1.2006	0.964758	0.928767	0.827389	1.2552	0.683413	0.950984	0.975789	0.215494	0.201369	0.293634	0.196673	0.180584	0.227977	0.217659	0.214785	0.183938	0.314477	0.232839	0.23297	0.268598	-0.328102
ENSMUSG00000063605	Ccdc102a	8	-1	97426769	97441998	protein_coding	FALSE	2.17223	0	-1.50083	-1.22414	-2.62265	-1.42761	-1.04865	-0.5351	-1.19975	-0.901615	-0.755382	-1.29741	-1.26259	-1.31009	0.594479	0.328245	1.11279	0.474762	0.443826	0.359259	0.486344	0.473277	0.310625	0.531006	0.370859	0.552157	0.698181	-0.529272
ENSMUSG00000028784	Spocd1	4	1	129624791	129634359	protein_coding	FALSE	2.17175	0	-8.26164	-8.52374	-7.95632	-3.08822	-5.26257	-5.56887	-8.06584	-3.16173	-2.83176	-7.35619	-5.34053	-5.55696	5.26161	5.2989	5.52877	0.927661	4.30356	4.82228	4.99779	0.764294	0.831275	5.13934	4.47867	4.34074	7.47539	-3.89235
ENSMUSG00000062554	Gm12751	4	1	34301292	34301672	pseudogene	FALSE	2.16986	0	-3.75664	-6.3045	-8.94812	-8.50258	-2.694	2.17107	2.17946	1.55007	-7.60704	0.654713	-1.97119	-1.22589	8.82833	9.80711	10.3939	9.2046	7.79748	0.292377	0.292321	1.22108	9.47231	3.23735	8.16301	7.31733	11.8128	-2.99518
ENSMUSG00000090673	Gm340	19	1	41656860	41661026	protein_coding	FALSE	2.16313	0	-0.0487736	0.373538	0.291883	0.412498	0.52497	0.495631	0.548928	0.205986	0.442239	0.499687	0.23525	0.322486	0.15164	0.104796	0.13133	0.0989326	0.104552	0.105508	0.104236	0.12321	0.12182	0.0939871	0.123479	0.120944	0.235438	-0.136533
ENSMUSG00000031997	Trpc6	9	1	8544432	8680565	protein_coding	FALSE	2.16195	0	-0.0672886	-0.76721	-0.289615	-0.744743	-0.464013	-0.892077	-0.562554	-0.248844	-0.546654	0.201125	-0.176002	-0.0541919	0.196496	0.325398	0.267965	0.310833	0.321223	0.377586	0.298361	0.221849	0.318378	0.15824	0.253932	0.203451	-0.202807	1.05684
ENSMUSG00000006476	Nelf	2	1	24909875	24918401	protein_coding	FALSE	2.1599	0	3.04598	2.93552	3.01957	3.00161	2.93434	2.88548	2.98785	2.9035	2.84627	2.95421	3.00004	3.04568	0.0715535	0.0743266	0.0683135	0.0735581	0.0680571	0.0745606	0.0788158	0.0782809	0.0747398	0.0705231	0.071788	0.0709966	-0.133332	0.0853417
ENSMUSG00000090406	Gm17058	15	1	99596422	99612763	antisense	FALSE	2.15851	0	-0.880751	-0.804509	-1.3601	-12.1155	-1.92527	-11.4059	-1.29697	-2.93324	-1.8051	-0.990123	-1.43059	-1.65416	0.512451	0.352049	0.562679	10.0751	0.733999	9.42643	0.688688	1.19374	0.729692	0.403847	0.570139	0.630034	-1.16124	1.13578
ENSMUSG00000026200	Glb1l	1	-1	75194818	75207353	protein_coding	FALSE	2.15679	0	2.41003	2.0815	1.96172	1.76802	2.08987	1.80752	2.10626	1.68145	1.77692	1.94193	2.02421	2.07886	0.147587	0.134561	0.16518	0.205347	0.193168	0.198117	0.174043	0.175479	0.159802	0.177756	0.201087	0.167824	-0.444223	0.176325
ENSMUSG00000044141	E130201H02Rik	7	1	127741139	127741989	pseudogene	FALSE	2.15627	0	-7.79873	-8.15837	-7.77628	-7.97587	-2.24938	-8.33656	-2.96356	-8.07912	-7.69803	-8.28082	-8.06939	-7.89148	4.79421	5.44341	5.12514	4.76595	0.755086	5.34942	1.10871	5.06049	4.84118	4.91233	5.09034	5.00202	6.46935	-8.05048
ENSMUSG00000082287	Gm15333	18	-1	39501255	39501618	pseudogene	FALSE	2.15611	0	-11.9069	-10.8801	-11.4268	-12.034	-0.809949	-1.23593	-11.8779	-1.35189	-11.6471	-12.1146	-10.5796	-11.2045	10.0222	9.17127	9.95777	9.81257	0.749512	0.846501	10.0606	0.884846	9.70405	10.3405	9.90558	10.0188	14.2202	-14.779
ENSMUSG00000049612	Omg	11	-1	79314484	79317586	protein_coding	FALSE	2.14848	0	1.7055	1.8818	1.84271	2.09774	2.01695	1.95279	1.88746	1.7534	1.92285	1.806	1.77757	1.84055	0.0829313	0.0671516	0.0815482	0.0629471	0.0687673	0.0696759	0.0723827	0.0711505	0.0792323	0.0732457	0.0824975	0.0765321	0.0411033	-0.31486
ENSMUSG00000039069	Gtpbp5	2	1	179805293	179820607	protein_coding	FALSE	2.14634	0	2.10478	1.82306	1.97446	2.01959	1.99718	1.96344	2.03428	2.14773	2.1228	1.99406	1.80743	1.97438	0.0808817	0.0792655	0.0907249	0.0846523	0.0788699	0.0897223	0.0917233	0.0733463	0.0903964	0.0814511	0.108385	0.0923854	0.20802	-0.0752341
ENSMUSG00000022898	Dscr3	16	-1	94719390	94748437	protein_coding	FALSE	2.14579	0	1.77856	1.75236	1.84632	1.93377	1.95546	2.08885	1.78569	1.8715	1.99325	1.89039	1.87131	1.95691	0.098427	0.115103	0.0917022	0.102222	0.0981045	0.122405	0.104885	0.104304	0.12223	0.0782031	0.0959699	0.140417	0.106626	-0.125036
ENSMUSG00000038240	Pdss2	10	1	42941292	43184688	protein_coding	FALSE	2.1419	0	1.03538	1.20916	1.17206	1.10767	1.00504	0.832374	0.874629	0.756582	0.834097	1.0286	1.02998	1.05661	0.135431	0.114256	0.13442	0.125174	0.130601	0.147202	0.147386	0.161686	0.159071	0.116046	0.133975	0.118652	-0.464719	0.0609598
ENSMUSG00000015355	Cd48	1	1	173612140	173635389	protein_coding	FALSE	2.13909	0	-5.98693	-8.78692	-3.10488	-7.85736	-5.7746	-8.36713	-5.77106	-8.31664	-8.0627	-2.23638	-5.97972	-3.39657	4.71749	5.26163	1.10393	4.9162	4.58383	5.04114	4.32638	4.98392	5.03192	0.651932	4.44694	1.12822	-5.40146	6.72244
ENSMUSG00000043648	Pld6	11	-1	59597399	59601147	protein_coding	FALSE	2.13596	0	-1.24948	-1.49098	-1.38076	-1.63021	-1.35803	-1.78011	-3.45325	-1.95475	-1.92364	-2.17421	-1.23763	-0.904404	0.358784	0.450477	0.494367	0.367648	0.43005	0.566551	1.11876	0.613945	0.677751	0.516343	0.500015	0.335072	-1.15855	0.428136
ENSMUSG00000091514	Gm17484	8	1	26864981	26880176	protein_coding	FALSE	2.13414	0	-0.950041	-0.218835	-1.29461	0.212977	-0.00163389	-0.292703	0.390339	-0.340699	0.427878	-0.431935	-0.331779	0.157526	0.668337	0.323053	0.593386	0.191755	0.241448	0.304737	0.211933	0.346449	0.173866	0.300981	0.296372	0.227273	1.23074	-0.258124
ENSMUSG00000071415	Rpl23	11	-1	97638841	97643751	protein_coding	FALSE	2.13404	0	4.51314	4.49772	5.05373	5.00384	5.46673	4.72542	4.95795	5.27495	4.75613	4.76085	2.99756	4.8403	0.642886	0.359333	0.222672	0.275742	0.0338144	0.433917	0.444418	0.185778	0.320628	0.384301	0.324865	0.420269	0.366901	-2.07279
ENSMUSG00000074118	Gm5897	7	-1	53038302	53039837	protein_coding	FALSE	2.13273	0	-10.382	-10.3068	-6.25703	-5.77845	-4.98525	-1.09913	-0.602881	-0.655857	-5.70617	-5.16447	-5.97942	-11.3158	9.49027	9.5202	8.74601	9.12993	8.31711	0.504171	0.49172	0.486816	8.48154	7.94389	8.53481	10.4724	11.8139	-8.3326
ENSMUSG00000085948	Gm16684	17	1	32947089	32958642	lincRNA	FALSE	2.13263	0	-2.52182	-7.76683	-11.9807	-2.59103	-2.07494	-2.09612	-12.2565	-6.91448	-1.07804	-3.51613	-12.3702	-12.7325	0.837792	9.5484	9.94939	0.749292	0.638388	0.731783	9.70243	8.43999	0.436968	1.20088	9.53457	10.8016	2.18067	-2.20943
ENSMUSG00000030157	Clec2d	6	1	129130633	129136552	protein_coding	FALSE	2.13169	0	-9.8948	0.231809	0.82335	-1.05906	-9.7159	0.0691026	-0.180425	-1.05489	-10.2613	0.375056	0.183444	-9.80436	9.6486	0.355784	0.251975	1.05891	9.71925	0.442318	0.513834	1.1098	10.4629	0.331343	0.496777	9.76474	-1.40727	0.610879
ENSMUSG00000031972	Acta1	8	-1	126415669	126418651	protein_coding	FALSE	2.13051	0	-0.12658	0.341343	-0.180303	0.504462	0.245674	0.448657	0.131687	0.364719	0.746301	0.310035	0.253202	0.0460711	0.420067	0.266153	0.526826	0.249363	0.319497	0.240639	0.34103	0.269463	0.253421	0.293752	0.337518	0.32813	0.462985	-0.30705
ENSMUSG00000002870	Mcm2	6	-1	88833469	88848774	protein_coding	FALSE	2.12854	0	0.384791	0.808905	0.794437	0.99494	0.901984	0.975363	0.792924	0.790205	0.737557	0.686904	0.916778	0.838061	0.131794	0.0910273	0.110623	0.0817072	0.0891938	0.0865237	0.0992728	0.0907221	0.115165	0.103806	0.0926778	0.0966918	0.0972216	-0.198085
ENSMUSG00000050288	Fzd2	11	1	102465745	102469372	protein_coding	FALSE	2.12841	0	-1.74944	-2.21861	-3.73047	-2.47207	-1.83784	-1.81256	-2.23014	-1.76795	-1.56499	-2.42377	-2.60576	-2.5661	0.333788	0.38826	1.11747	0.485198	0.333915	0.335288	0.429544	0.293595	0.297914	0.497228	0.585344	0.553979	0.375262	-0.824639
ENSMUSG00000084671		16	-1	81261948	81262260	misc_RNA	FALSE	2.12513	0	-11.6819	-12.1333	-11.5923	-0.566085	-11.875	-1.86381	-11.1389	-1.9682	-11.6628	-11.8988	-11.8902	-12.3399	9.24914	10.4715	9.9492	0.600033	10.4101	1.18968	9.7734	1.20152	10.2976	9.78247	10.1564	11.1856	13.7843	-16.1044
ENSMUSG00000029014	Dnajc2	5	-1	21263085	21291069	protein_coding	FALSE	2.12432	0	2.17162	2.31315	2.34603	1.99516	2.20546	2.21585	2.09369	2.14713	2.22942	2.33162	2.07383	2.18562	0.0794274	0.113968	0.128748	0.0779518	0.102644	0.11072	0.0984799	0.116065	0.106367	0.0976232	0.0879568	0.0830374	-0.130212	0.117498
ENSMUSG00000045613	Chrm2	6	1	36338084	36478414	protein_coding	FALSE	2.12239	0	0.757037	1.2188	1.19816	0.861635	1.18766	0.850583	0.710014	0.832765	0.793833	1.0949	0.937652	1.20304	0.128247	0.135147	0.158036	0.152776	0.163335	0.133185	0.151998	0.16731	0.200352	0.129172	0.192496	0.12275	-0.376168	0.241743
ENSMUSG00000091344	1700037F24Rik	1	-1	134097646	134100380	lincRNA	FALSE	2.12099	0	-1.11818	-1.1124	-1.46181	-1.3083	-2.47591	-2.1238	-1.62278	-1.11515	-1.78174	-1.23455	-1.19951	-1.00253	0.449515	0.401858	0.521388	0.435698	0.766898	0.78726	0.56207	0.402751	0.640278	0.434709	0.421835	0.391403	-0.272333	0.802945
ENSMUSG00000009210	2310007L24Rik	11	1	106226788	106238428	protein_coding	FALSE	2.11821	0	-2.42699	-8.41263	-2.12363	-8.32739	-8.11388	-8.09391	-7.82859	-8.33267	-7.30043	-8.65607	-8.31929	-3.31271	0.735445	5.11123	0.857348	5.37894	5.34878	4.94943	4.89564	5.0422	5.22298	5.5985	5.37956	1.1076	-7.88013	6.45037
ENSMUSG00000032491	Nradd	9	-1	110523641	110526897	protein_coding	FALSE	2.11434	0	-0.742092	-0.660319	-0.611811	-0.439749	-0.689585	-0.504018	0.123332	-0.44074	-0.331579	-0.841813	-0.905433	-0.632696	0.484671	0.396281	0.4357	0.337675	0.377983	0.380372	0.257235	0.328556	0.369311	0.45378	0.422518	0.44938	0.749468	-0.376987
ENSMUSG00000050840	Cdh20	1	1	106665106	106892058	protein_coding	FALSE	2.11383	0	1.07241	1.05166	1.12729	0.975275	1.03765	0.948068	0.959053	1.00785	1.16833	1.06498	1.03875	1.16676	0.0782815	0.0733073	0.0825212	0.0768052	0.0767133	0.0849887	0.0878848	0.0760226	0.0845266	0.074953	0.0802152	0.0760729	-0.05271	0.147297
ENSMUSG00000051457	Spn	7	-1	134275746	134281337	protein_coding	FALSE	2.11159	0	-8.42761	-9.49432	-6.70081	-9.4872	-4.61489	-3.8762	-3.82582	-9.26222	-6.62047	-9.33453	-9.33427	-8.94046	4.91482	5.00793	4.62739	4.90604	1.12027	0.849367	0.895103	5.07927	4.29287	4.79614	4.98095	4.85721	5.81954	-7.15067
ENSMUSG00000093577		3	1	96043316	96045742	antisense	FALSE	2.11152	0	2.51726	2.16909	1.58323	1.70495	0.299031	0.93824	-9.3854	-4.46213	0.836632	1.47375	1.81572	1.32958	0.100668	0.206175	0.346119	0.303754	1.06881	0.740164	10.304	8.50128	0.672236	0.392146	0.298054	0.568043	-2.35738	0.182069
ENSMUSG00000040354	Mars	10	-1	126733277	126748842	protein_coding	FALSE	2.11008	0	3.08822	2.95621	2.98485	3.22382	3.14849	3.2196	3.42408	3.2954	3.17191	3.172	3.20869	3.10707	0.0958758	0.103823	0.134348	0.0909566	0.0757927	0.0729361	0.0831963	0.0922399	0.114668	0.0883291	0.0909475	0.0988972	0.439068	-0.0422627
ENSMUSG00000015942	Gtf2ird2	5	1	134659889	134700225	protein_coding	FALSE	2.10908	0	1.8503	1.90604	2.01903	1.91241	1.76533	1.89555	1.86908	1.88889	1.89984	2.02644	1.84878	1.93677	0.0739047	0.0604694	0.0621879	0.0602337	0.0584665	0.0592546	0.0659476	0.0521198	0.0570736	0.0529493	0.0592904	0.0730847	-0.0649969	0.12815
ENSMUSG00000092094	Zfp804b	5	-1	6769030	6876523	protein_coding	FALSE	2.10783	0	1.30807	1.23469	1.14496	1.19325	1.34345	1.29318	1.3342	1.25844	1.2959	0.965093	1.31972	1.09368	0.0731683	0.0697677	0.0849488	0.0666023	0.066786	0.0716212	0.0723368	0.0700604	0.0781825	0.0761737	0.070684	0.0828487	0.0840427	-0.19836
ENSMUSG00000052248	Gm13476	2	1	44966658	44969607	antisense	FALSE	2.10731	0	-0.593541	0.118735	-0.572256	-1.28389	-1.34387	-0.412392	-0.627503	-0.72953	-0.544921	-0.639616	-0.221274	-0.917684	0.444979	0.282465	0.645493	0.548825	1.08097	0.508372	0.460813	0.558703	0.637766	0.369485	0.598926	0.732953	-0.714397	0.412136
ENSMUSG00000045007	Tubg2	11	1	101017221	101023101	protein_coding	FALSE	2.1072	0	2.48999	2.45583	2.42151	2.32471	2.39315	2.41015	2.39269	2.45669	2.36954	2.39963	2.50228	2.36761	0.0629402	0.05749	0.0685224	0.059186	0.0640909	0.0641494	0.0697947	0.0588191	0.07219	0.0591247	0.0615829	0.0652232	-0.064007	0.0740625
ENSMUSG00000056031	9330154J02Rik	9	-1	85713848	85736892	protein_coding	FALSE	2.10618	0	-0.979571	-1.32279	-1.41553	-2.09902	-1.81162	-1.8021	-1.08041	-1.91808	-1.54519	-1.45684	-1.41955	-1.2902	0.296923	0.340179	0.417451	0.499372	0.446296	0.446472	0.335994	0.442848	0.435356	0.370579	0.386774	0.351874	-0.343157	0.7297
ENSMUSG00000024451	Arap3	18	-1	38132278	38157228	protein_coding	FALSE	2.10506	0	-1.45655	-1.5562	-1.21386	-1.3411	-2.32436	-1.57119	-1.44647	-1.84163	-1.71177	-1.58898	-1.34112	-1.36668	0.301524	0.279968	0.263384	0.28642	0.471917	0.352667	0.305535	0.360797	0.394033	0.311922	0.2343	0.31766	-0.345235	0.26039
ENSMUSG00000028300	3110043O21Rik	4	-1	35138534	35173424	protein_coding	FALSE	2.10341	0	1.65832	1.74736	1.78311	1.70479	1.78123	1.64308	1.40897	1.79248	1.78592	1.77097	1.89025	1.83567	0.0765598	0.0949821	0.0928783	0.083755	0.103732	0.102182	0.0902487	0.0995359	0.107602	0.0778383	0.119851	0.0794037	-0.116512	0.158386
ENSMUSG00000002455	Prpf6	2	1	181326573	181390365	protein_coding	FALSE	2.10066	0	2.86341	3.06877	2.96019	2.89943	3.05435	2.71014	2.77421	2.77819	2.89263	2.99649	2.80682	3.11182	0.100336	0.0771266	0.112275	0.101462	0.0875599	0.116737	0.105161	0.104257	0.118722	0.0930255	0.108229	0.0833139	-0.254335	0.111517
ENSMUSG00000044279	Crb3	17	1	57198528	57205341	protein_coding	FALSE	2.10059	0	0.600806	-0.100986	-0.0324197	0.378145	-0.0921549	-0.174175	-0.0790583	-0.269461	-0.0871434	0.121603	0.199757	0.636767	0.284286	0.342093	0.332841	0.209808	0.310152	0.334957	0.46636	0.395915	0.334011	0.281655	0.249918	0.192933	-0.509665	0.359138
ENSMUSG00000063757	4632433K11Rik	7	1	4985720	4986848	protein_coding	FALSE	2.10059	0	0.200963	-0.616647	-6.80674	-0.659705	-0.827419	-11.0558	-1.9494	-1.9808	-6.17422	-0.427967	-10.7087	-0.357412	0.313302	0.484697	8.75119	0.620846	0.637555	10.1048	1.10033	1.13561	8.51102	0.574178	9.76769	0.425783	-2.81974	0.528305
ENSMUSG00000026435	Slc45a3	1	1	133867186	133879540	protein_coding	FALSE	2.09814	0	-2.88216	-2.09266	-3.96686	-13.4354	-13.1103	-3.41082	-2.83577	-3.14737	-2.98862	-2.2589	-1.87133	-2.48394	0.673688	0.353812	1.16763	9.83611	9.6441	1.07698	0.641325	0.702535	0.63184	0.365128	0.333563	0.561223	-0.870997	2.20461
ENSMUSG00000021609	Slc6a3	13	1	73674195	73716120	protein_coding	FALSE	2.09698	0	-13.6459	-14.717	-13.5793	-3.20898	-4.28802	-2.89292	-2.39496	-3.94864	-3.24232	-4.1186	-4.25199	-13.1783	9.45645	10.1727	10.5419	0.642774	1.08167	0.62517	0.407883	0.769463	0.681715	1.14141	1.12794	10.6468	16.0517	-1.45483
ENSMUSG00000005610	Eif4g2	7	-1	118211499	118226544	protein_coding	FALSE	2.09625	0	5.649	5.45979	5.05276	5.76762	5.55817	5.59943	5.68715	5.7081	5.84442	5.00082	5.64266	5.42257	0.120801	0.304356	0.277096	0.232245	0.132662	0.205386	0.120034	0.227698	0.120238	0.36455	0.115893	0.23348	0.311375	-0.0764137
ENSMUSG00000030869	Ndufab1	7	-1	129228917	129245400	protein_coding	FALSE	2.0962	0	4.17727	4.23148	4.00711	4.08068	4.13345	3.80281	3.84452	3.892	4.12119	3.98474	3.96865	4.21531	0.144707	0.110254	0.0887912	0.130958	0.156711	0.132384	0.19996	0.145733	0.0831163	0.152659	0.18151	0.102105	-0.10256	0.172704
ENSMUSG00000053666	Gm9917	9	-1	107461141	107470746	lincRNA	FALSE	2.09442	0	-0.252785	-0.456554	-0.324451	-0.298393	-0.0101399	-0.107362	-0.106864	-0.185277	-0.764145	-0.370121	-0.358943	-0.440478	0.163121	0.162314	0.199032	0.15683	0.133625	0.144624	0.142012	0.152933	0.264361	0.167513	0.172696	0.178467	0.174558	-0.382207
ENSMUSG00000085762	4930443B20Rik	11	1	62419268	62421250	antisense	FALSE	2.09414	0	-2.88889	-1.57244	-1.62534	-2.03712	-6.92061	-3.3477	-2.75401	-2.6864	-7.14159	-1.6632	-2.18548	-2.02025	1.19451	0.423828	0.56795	0.894338	5.08497	1.1471	1.13304	0.779459	5.55902	0.528038	0.710329	0.651129	-1.55533	1.0321
ENSMUSG00000046854	Pip5kl1	2	1	32430317	32439302	protein_coding	FALSE	2.09403	0	0.818134	0.152943	0.699774	0.069855	0.354567	0.710476	0.101801	0.144793	0.253657	0.790952	0.542011	-0.428624	0.245907	0.479814	0.276513	0.36507	0.308843	0.255191	0.640971	0.467615	0.5155	0.256826	0.303587	0.760038	-0.742057	0.235273
ENSMUSG00000079157	Fam155a	8	-1	9207238	9771018	protein_coding	FALSE	2.09077	0	2.15146	2.2621	1.90844	2.19228	2.26289	2.40153	2.35145	2.10885	2.40403	2.28689	2.25611	1.98751	0.120849	0.106478	0.164236	0.100738	0.114559	0.0870759	0.102329	0.126679	0.10775	0.0961465	0.117494	0.135003	0.220325	-0.132965
ENSMUSG00000046413	D230002A01Rik	8	1	94324314	94331438	lincRNA	FALSE	2.0892	0	-7.41015	-2.76745	-2.75136	-5.80817	-6.89878	-3.72043	-7.30783	-3.79997	-3.09536	-2.75629	-2.88412	-2.59025	3.56948	0.729242	0.74004	3.48286	3.43505	0.959265	3.5813	1.03644	0.982379	0.784282	0.87991	0.679046	-1.0398	1.9542
ENSMUSG00000058979	Cecr5	6	-1	120459512	120481337	protein_coding	FALSE	2.08906	0	1.78178	1.9217	1.94043	2.0551	1.92737	2.06746	1.94219	1.89484	1.94345	1.91517	1.89847	1.99805	0.0758167	0.0614045	0.0814455	0.0551081	0.0694288	0.0614997	0.0664	0.0647826	0.0751308	0.060587	0.0746562	0.0622263	0.0573408	-0.122644
ENSMUSG00000078235	Fam43b	4	-1	137950007	137952373	protein_coding	FALSE	2.08773	0	0.562085	0.030404	-0.441624	0.510232	0.440662	0.788645	0.601954	0.658225	0.580224	0.546998	0.20766	-0.243423	0.294691	0.341481	1.03784	0.289789	0.318032	0.213662	0.284759	0.200037	0.46119	0.279571	0.396802	0.549777	0.4792	-0.432086
ENSMUSG00000043059	Zfp513	5	-1	31501354	31504676	protein_coding	FALSE	2.08647	0	2.48807	2.10561	2.1569	2.32187	2.44283	2.32684	2.26375	2.4172	2.22279	2.11995	2.05683	2.07971	0.103824	0.128446	0.129876	0.0913415	0.0963104	0.102415	0.128168	0.0953535	0.123636	0.108937	0.143405	0.135033	0.0535128	-0.392217
ENSMUSG00000016206	H2-M3	17	1	37407165	37411429	protein_coding	FALSE	2.08609	0	-0.997651	-2.05025	-2.20825	-1.817	-2.4123	-1.25982	-2.9435	-1.56206	-2.24154	-1.02399	-0.72189	-1.29866	0.330502	0.672422	0.922558	0.703741	1.11481	0.477298	1.22884	0.521346	0.997993	0.398539	0.355915	0.516765	-0.813885	0.859812
ENSMUSG00000093525	Gm8974	19	-1	46279870	46280348	pseudogene	FALSE	2.08535	0	-0.556405	-0.813295	-1.50151	-0.406151	-0.813499	-0.647608	-10.7301	-0.837684	0.00471456	-0.718711	-1.69184	-1.5434	0.625721	0.651765	1.16188	0.453983	0.654509	0.623217	10.0045	0.69547	0.463456	0.564375	1.09581	1.09446	0.74661	-0.668337
ENSMUSG00000032381	Fam96a	9	1	65974418	65986762	protein_coding	FALSE	2.08507	0	2.10934	2.26325	2.26205	2.38759	2.44571	2.28113	2.21296	2.32993	2.30093	2.29193	1.91238	2.08279	0.126797	0.0982255	0.111524	0.0842398	0.0840419	0.0974634	0.115325	0.100014	0.112296	0.0969922	0.133983	0.115855	0.0899484	-0.350947
ENSMUSG00000079654	Prrt4	6	-1	29119232	29129584	protein_coding	FALSE	2.0847	0	0.920941	0.324784	0.544221	0.605619	0.626966	0.811864	0.855245	0.841786	0.566461	0.52101	0.643637	0.47396	0.11118	0.125099	0.13943	0.120074	0.124206	0.100609	0.116933	0.092183	0.137792	0.127983	0.117182	0.135131	0.228234	-0.208218
ENSMUSG00000093682		8	1	124897937	124900344	processed_transcript	FALSE	2.08354	0	-1.59121	-1.31142	-12.353	-13.0772	-1.67018	-2.31586	-12.3132	-2.57458	-2.22655	-1.68774	-1.06864	-0.811034	0.774015	0.637391	10.2157	10.487	0.799905	1.19619	9.64478	1.21846	1.22917	0.822831	0.618168	0.551509	-1.48808	1.20723
ENSMUSG00000021831	Ero1l	14	-1	45902879	45938237	protein_coding	FALSE	2.08167	0	2.32428	2.07976	2.04244	1.88492	1.96514	2.0207	2.2804	2.03844	1.92641	2.0622	2.11111	2.17101	0.0539559	0.0559128	0.0645964	0.0667113	0.060275	0.0614564	0.0556864	0.0592854	0.0716747	0.0557705	0.0574616	0.0539693	-0.0783346	0.22406
ENSMUSG00000040998	Npnt	3	-1	132544709	132613255	protein_coding	FALSE	2.07958	0	1.4501	1.56163	1.60758	1.58879	1.60922	1.54532	1.39666	1.47675	1.34931	1.53745	1.69127	1.66476	0.0746277	0.066275	0.0725204	0.089144	0.095632	0.0922746	0.0788258	0.0724369	0.0875433	0.0871902	0.090745	0.102972	-0.183545	0.0651551
ENSMUSG00000023170	Gps2	11	1	69727390	69730093	protein_coding	FALSE	2.07914	0	3.87495	3.38903	3.34522	3.34071	4.04597	4.05071	3.96102	3.61354	3.52168	3.50683	3.39533	3.44332	0.0664458	0.0861827	0.102901	0.0875817	0.0618437	0.0701421	0.0650815	0.0767685	0.09299	0.0754053	0.114497	0.124893	0.186063	-0.614619
ENSMUSG00000024479	Mal2	15	1	54402921	54434401	protein_coding	FALSE	2.07905	0	-0.315692	0.0969507	-0.00950467	0.108276	-0.276249	-0.110605	0.101941	0.250575	0.0970076	-0.225403	-0.0520683	-0.285922	0.190257	0.136649	0.180532	0.134132	0.184657	0.167836	0.154506	0.129501	0.168816	0.162166	0.158912	0.189285	0.288119	-0.18244
ENSMUSG00000051650	B3gnt2	11	-1	22734747	22760961	protein_coding	FALSE	2.07865	0	0.322423	0.702171	0.632873	0.967668	0.433633	0.809997	1.26642	0.668706	1.20869	-0.194777	0.918346	0.877002	0.408743	0.364149	0.481238	0.237673	0.389437	0.52136	0.284669	0.306455	0.272277	0.433957	0.480495	0.353903	0.739478	-0.370484
ENSMUSG00000042419	Nfkbil1	17	-1	35357120	35372737	protein_coding	FALSE	2.07425	0	1.53513	1.63114	1.5783	1.79179	1.78605	1.60154	1.70103	1.62988	1.68273	1.42414	1.52149	1.70448	0.138894	0.117263	0.170084	0.105506	0.120806	0.134075	0.121757	0.115803	0.156227	0.151404	0.158428	0.124768	0.114772	-0.242619
ENSMUSG00000085517	Gm12963	4	-1	129701500	129725018	antisense	FALSE	2.07334	0	-2.18165	-4.28501	-1.73365	-2.08135	-3.23603	-2.68816	-4.20019	-3.99708	-5.06396	-1.56639	-3.30015	-1.14835	0.98871	3.33011	0.866264	0.839033	2.86094	1.06493	2.96247	3.10378	3.66324	0.656391	3.16841	0.51417	-3.36607	1.47287
ENSMUSG00000028843	Sh3bgrl3	4	-1	133683321	133684704	protein_coding	FALSE	2.07161	0	2.98349	3.16355	3.04299	3.23786	3.06899	3.15123	3.26147	3.03949	3.09764	3.05552	3.07746	3.05799	0.0910803	0.0736618	0.0936809	0.0790072	0.0854765	0.0884631	0.0739273	0.083141	0.0951502	0.0930616	0.0854698	0.0983747	0.0980235	-0.133767
ENSMUSG00000092418	Gm20406	8	1	124330315	124331269	processed_transcript	FALSE	2.06989	0	-12.3807	-12.5823	-12.2145	-11.8781	-2.31018	-11.917	-12.5635	-12.4379	-1.09536	-12.5824	-12.1422	-12.5463	9.90752	9.91029	9.8414	9.33361	1.16968	10.3296	9.79019	10.2891	0.78347	9.93883	10.1237	10.413	16.0987	-14.2067
ENSMUSG00000062661	Ncs1	2	1	31101343	31151509	protein_coding	FALSE	2.06886	0	2.32791	2.17241	2.07218	2.10184	2.01477	2.06577	2.19189	2.04649	2.1268	2.18239	2.1278	2.06337	0.04808	0.0500216	0.0616493	0.0525028	0.0587265	0.0519795	0.0559371	0.0552726	0.0567379	0.0497921	0.0496224	0.053219	-0.127928	0.090986
ENSMUSG00000092210	A930009A15Rik	10	1	115007042	115019504	protein_coding	FALSE	2.06799	0	0.0963414	0.448925	0.0139083	0.140887	0.222801	-0.0748344	-0.422758	0.260357	-0.319498	0.345431	0.0915017	0.368884	0.240016	0.195309	0.285957	0.239074	0.233	0.285918	0.337995	0.215943	0.367792	0.204823	0.261842	0.198318	-0.370284	0.258739
ENSMUSG00000058656	Samd12	15	-1	53293176	53734092	protein_coding	FALSE	2.06637	0	0.283203	0.596775	0.869327	0.188295	0.262409	0.48041	0.234189	0.731542	0.334328	0.611282	0.951002	0.290606	0.251748	0.283913	0.19117	0.256751	0.252584	0.221732	0.261074	0.260736	0.281271	0.213666	0.171543	0.242553	-0.293665	0.530648
ENSMUSG00000027508	Pag1	3	-1	9687479	9833679	protein_coding	FALSE	2.06559	0	1.15533	1.1375	1.15551	1.03645	1.07759	1.17668	1.04595	1.05457	1.11726	1.14044	1.23779	1.14055	0.0734102	0.0606484	0.0774283	0.139183	0.0921532	0.0993848	0.074953	0.0758291	0.0684562	0.142282	0.0958413	0.105358	-0.104008	0.110136
ENSMUSG00000022890	Atp5j	16	-1	84828111	84835870	protein_coding	FALSE	2.06063	0	4.08181	4.21859	4.21728	4.27926	4.19829	4.29235	4.27186	4.20771	4.20766	4.18281	4.15776	4.21467	0.0707019	0.0577415	0.0721099	0.0541964	0.0593819	0.062596	0.0592491	0.0598891	0.0778791	0.0589802	0.0630294	0.0680928	0.078021	-0.105871
ENSMUSG00000087564	Gm11817	4	-1	9359108	9374346	antisense	FALSE	2.06018	0	-13.1296	-13.0669	-12.6828	-2.16273	-12.467	-12.6344	-12.4316	-2.19394	-13.1343	-12.9388	-12.9784	-13.0534	10.9464	10.0538	9.80744	0.773634	9.22317	9.59329	10.0278	0.769785	11.3496	9.62835	10.2618	9.93031	15.3536	-15.4194
ENSMUSG00000035745	Grin3b	10	1	79433460	79439935	protein_coding	FALSE	2.05746	0	-0.324519	-1.02707	-0.573537	-0.52848	-1.16573	-1.39739	-0.948165	-1.16932	-1.26505	-0.415165	-0.751202	-0.815224	0.331702	0.360047	0.558593	0.390184	0.380103	0.599713	0.365729	0.30919	0.774591	0.333992	0.369521	0.483675	-0.66052	0.476155
ENSMUSG00000037225	Fgf2	3	1	37211441	37304299	protein_coding	FALSE	2.05667	0	0.119862	0.1327	1.03226	0.530235	0.130835	0.311877	-0.191892	0.243111	-0.184816	0.67892	0.788879	0.582407	0.356286	0.359385	0.371661	0.407154	0.450563	0.358326	0.486613	0.401209	0.789722	0.382472	0.323407	0.318588	-0.547698	0.502313
ENSMUSG00000030316	1500001M20Rik	6	-1	114954399	114987894	protein_coding	FALSE	2.05535	0	1.3512	1.4706	1.70651	1.4697	1.38849	1.34341	1.56724	1.40175	1.30644	1.5824	1.69757	1.47809	0.150295	0.125906	0.128388	0.142752	0.135925	0.155008	0.132676	0.152689	0.157582	0.128925	0.105121	0.138703	-0.119493	0.294343
ENSMUSG00000046722	Cdc42se1	3	1	95032654	95040331	protein_coding	FALSE	2.05326	0	1.99324	1.91888	2.10103	1.68607	1.91677	1.75644	2.03108	1.81243	1.86926	1.82097	1.93613	1.95383	0.136667	0.0939062	0.126656	0.102425	0.189193	0.139703	0.128986	0.0932331	0.134799	0.091431	0.188642	0.105244	-0.148102	0.203846
ENSMUSG00000074646	6430550D23Rik	2	-1	155799015	155833713	protein_coding	FALSE	2.05285	0	0.0911244	0.0845695	0.271315	-0.06118	-0.175213	-0.230047	0.0281427	-0.408393	-0.6897	-0.27738	0.28363	-0.0333959	0.21345	0.254005	0.29308	0.224719	0.399056	0.304654	0.322809	0.274594	0.403775	0.304241	0.292236	0.294808	-0.656718	0.184977
ENSMUSG00000078787	Cyp2t4	7	1	27938733	27943687	protein_coding	FALSE	2.05161	0	-1.30071	-1.48039	-1.48194	-1.52624	-1.77821	-1.6389	-2.15644	-1.4412	-1.98192	-0.879883	-2.29236	-0.548927	0.413733	0.682279	0.50004	0.558318	0.513928	0.622342	0.742849	0.656548	0.719401	0.359116	0.706373	0.287349	-0.625931	1.19771
ENSMUSG00000038168	Leprel1	16	-1	25959374	26105870	protein_coding	FALSE	2.04911	0	0.825157	0.806967	0.989521	0.660066	0.848533	0.678377	0.566396	0.73056	0.765058	0.743484	0.615789	1.01428	0.122783	0.139226	0.128589	0.124864	0.130395	0.152517	0.150752	0.144547	0.146519	0.126271	0.171136	0.125538	-0.267801	0.132529
ENSMUSG00000090779	Gm17110	14	1	35314901	35315870	antisense	FALSE	2.04863	0	-12.9779	-13.3489	-7.57906	-7.6093	-2.16501	-3.01814	-2.02627	-3.10738	-6.43806	-7.13754	-12.2695	-12.4016	10.14	10.0042	9.30666	9.22147	0.819607	1.21624	0.791183	1.12669	8.13079	8.91823	9.76933	9.61789	12.5425	-11.4647
ENSMUSG00000029128	Rab28	5	-1	42016215	42099394	protein_coding	FALSE	2.04542	0	3.5586	3.61007	3.50293	3.55119	3.6501	3.63473	3.64666	3.54001	3.68651	3.61325	3.52844	3.57038	0.0426118	0.0334194	0.0456998	0.0363429	0.0346561	0.0368949	0.0397866	0.0383191	0.0402077	0.0348946	0.0392466	0.0385298	0.076639	-0.0561536
ENSMUSG00000048939	Atp13a5	16	-1	29231937	29378818	protein_coding	FALSE	2.04396	0	-2.30553	-2.41269	-2.03724	-1.60051	-1.45249	-1.33486	-1.87464	-2.03431	-1.31161	-1.67684	-2.00296	-1.55117	0.390371	0.447325	0.405795	0.39965	0.276283	0.588334	0.315025	0.377818	0.307597	0.28076	0.392714	0.303907	0.784271	-0.321873
ENSMUSG00000045877	4933415A04Rik	11	1	43400542	43402550	protein_coding	FALSE	2.04295	0	-9.7753	-4.45116	-4.58179	-0.040853	-5.06363	-0.0192124	-0.370311	-5.36997	-5.80775	-11.3455	-4.9385	-10.6266	9.12838	8.17785	8.28981	0.185005	8.34954	0.213	0.423788	8.10746	8.7981	10.2001	8.02018	10.0235	8.1367	-11.9338
ENSMUSG00000075241	Gm8055	10	1	39731672	39732679	protein_coding	FALSE	2.04275	0	-12.9975	-12.6889	-13.4504	-13.9083	-3.4238	-13.274	-2.49579	-2.64328	-12.7796	-13.5791	-13.7111	-13.3893	10.1248	9.74585	9.68972	10.9141	1.1093	10.2595	0.830328	0.815437	9.23486	10.0396	10.2291	9.8879	15.0577	-14.3025
ENSMUSG00000069874	Irgm2	11	1	58028530	58036282	protein_coding	FALSE	2.04261	0	-7.38764	-1.08403	-1.54798	-2.17548	-1.11806	-0.717162	-0.739733	-1.09006	-1.07843	-1.2236	-2.35659	-6.49338	4.98196	0.640975	0.649023	1.02179	0.401216	0.267419	0.223272	0.60001	0.443328	0.493591	1.01598	4.89855	0.760736	-0.837051
ENSMUSG00000026135	Zfp142	1	-1	74611701	74634820	protein_coding	FALSE	2.04239	0	2.04295	2.06548	1.94958	1.96307	1.91417	1.8529	1.89055	1.9582	1.93421	1.93824	2.0519	1.91868	0.0808588	0.0992372	0.0820005	0.0733872	0.106993	0.0649935	0.0992777	0.11691	0.0801971	0.0745336	0.0958816	0.0647796	-0.127069	0.0711611
ENSMUSG00000056394	Lig1	7	1	13862632	13896782	protein_coding	FALSE	2.04035	0	2.11329	1.92227	1.96919	2.07464	2.23789	2.13541	2.14234	2.22593	2.28461	2.18484	1.86409	2.19707	0.127207	0.1276	0.112804	0.121769	0.131433	0.102955	0.101087	0.128801	0.159742	0.10417	0.125575	0.106181	0.284342	-0.0544611
ENSMUSG00000044595	Dnd1	18	-1	36923325	36925868	protein_coding	FALSE	2.03888	0	0.0671314	0.0576687	-0.322234	-0.171801	-0.221986	-0.325237	-0.0314603	-0.00353671	-0.336041	-0.0702398	0.334168	-0.00493089	0.19307	0.164482	0.273404	0.203613	0.227437	0.21852	0.205553	0.197013	0.267085	0.203645	0.174776	0.207183	-0.119041	0.505947
ENSMUSG00000027624	Epb4.1l1	2	1	156246645	156368950	protein_coding	FALSE	2.03503	0	3.33388	3.19636	2.98643	3.55844	3.33277	3.0442	3.35764	3.19683	3.41919	2.71574	3.16275	3.34063	0.166922	0.195852	0.318787	0.156209	0.221049	0.306715	0.163321	0.218694	0.197346	0.2923	0.252589	0.261293	0.144437	-0.45917
ENSMUSG00000003863	Ppfia3	7	-1	52594496	52622389	protein_coding	FALSE	2.02759	0	2.70641	2.42136	2.31836	2.296	2.3043	2.29485	2.63547	2.2372	2.39151	2.49379	2.37909	2.34113	0.261368	0.0536462	0.0619328	0.0609771	0.0579758	0.0563405	0.249588	0.0568207	0.0628598	0.0544066	0.0555335	0.0568875	-0.0998859	0.156566
ENSMUSG00000086705	Gm16894	1	-1	40133073	40142698	lincRNA	FALSE	2.02599	0	-1.42516	-1.0391	-2.09437	-1.4761	-3.16189	-1.51495	-1.39087	-2.40649	-2.98232	-0.683309	-1.52761	-1.48908	0.516164	0.384032	0.75735	0.529825	1.16329	0.588212	0.523599	0.760968	1.2225	0.332755	0.515558	0.560804	-0.793908	0.897888
ENSMUSG00000071537	Klrg2	6	-1	38576660	38587239	protein_coding	FALSE	2.02526	0	-2.90768	-2.66369	-2.90516	-1.98784	-2.92037	-2.08724	-2.89388	-3.99754	-1.47952	-2.92894	-2.45202	-3.1113	0.751114	0.552132	0.759662	0.388058	0.715571	0.447364	0.710709	1.13897	0.342174	0.623187	0.556627	0.770098	1.28354	-0.874359
ENSMUSG00000052658	5830454E08Rik	9	1	120486463	120487189	protein_coding	FALSE	2.02445	0	0.224417	-0.055608	-0.148385	0.217252	-0.110013	0.441383	0.510064	-0.123815	0.430487	-0.0689068	0.0987547	-0.147414	0.264765	0.256861	0.320725	0.242658	0.288088	0.215005	0.223909	0.285885	0.230732	0.279378	0.251963	0.289412	0.440248	-0.377934
ENSMUSG00000019822	Smpd2	10	-1	41205448	41210175	protein_coding	FALSE	2.02386	0	2.87199	2.8258	2.97787	2.96714	3.04493	2.91549	3.10814	2.9897	3.02713	2.88986	3.03342	2.88388	0.0686924	0.0561752	0.0763483	0.0531876	0.0624039	0.0635689	0.0667592	0.0584282	0.0751673	0.0601485	0.0631824	0.065259	0.231542	-0.0581397
ENSMUSG00000036887	C1qa	4	-1	136451832	136454718	protein_coding	FALSE	2.0219	0	0.137581	0.1498	-0.483202	-0.123768	0.523871	0.428972	0.0107287	0.334984	0.265574	0.255498	0.0442117	-0.646539	0.289335	0.252341	0.382102	0.287089	0.205585	0.210527	0.315665	0.229114	0.229604	0.220804	0.298681	0.422198	0.317351	-0.427083
ENSMUSG00000048337	Ppyr1	14	-1	34957178	34965675	protein_coding	FALSE	2.02114	0	-4.72505	-3.23314	-4.55982	-15.0785	-14.4652	-4.82863	-14.7395	-14.1319	-4.62683	-15.1908	-3.97075	-3.38313	1.11906	0.557562	1.12817	10.5004	10.5454	1.16762	9.62479	10.1275	1.32589	10.388	0.848995	0.632277	-1.8335	2.08799
ENSMUSG00000028932	Psmc2	5	1	21291101	21309605	protein_coding	FALSE	2.01919	0	3.29569	3.32595	3.31803	3.46395	3.38475	3.79526	3.1307	3.51398	3.64116	3.44623	3.49118	2.82153	0.192648	0.182355	0.193157	0.172492	0.168368	0.107247	0.229491	0.150891	0.149459	0.180719	0.155979	0.284703	0.267733	-0.366946
ENSMUSG00000086537	Nespas	2	-1	174106738	174120937	antisense	FALSE	2.01875	3	-3.04972	-4.07379	-0.966467	-4.15792	-3.64803	-3.19576	-2.82517	-3.7711	-4.8429	-1.71731	-3.7756	-3.26759	2.50813	3.16474	0.539172	3.05594	2.94681	2.40423	2.15834	2.96022	3.52293	0.57407	2.44424	2.6264	-3.38476	2.45374
ENSMUSG00000020608	Smc6	12	1	11272692	11326591	protein_coding	FALSE	2.01356	0	1.9076	1.94369	2.03005	1.91342	1.93448	1.80434	1.95358	1.9075	1.91194	1.91374	1.94839	2.07846	0.0663905	0.0606737	0.0678916	0.0606654	0.0640547	0.0701673	0.0641838	0.0642517	0.0769623	0.0636832	0.0662491	0.0570316	-0.0471442	0.142652
ENSMUSG00000031077	Fadd	7	-1	151763223	151768368	protein_coding	FALSE	2.01307	0	-0.0447476	0.190623	0.190531	0.290982	0.174838	0.362358	0.330069	0.25735	0.476822	0.299178	0.128712	0.203753	0.138006	0.10458	0.136648	0.101926	0.119112	0.109585	0.113666	0.107994	0.110313	0.0996976	0.125475	0.122226	0.325745	-0.0827203
ENSMUSG00000036368	Fam82a1	17	1	80014240	80081492	protein_coding	FALSE	2.01302	0	0.144384	0.117641	-0.228954	-0.017773	-0.372913	-0.0523354	-0.836255	-1.00785	0.0495246	-0.0101398	0.108803	-0.12647	0.196197	0.182198	0.30866	0.201168	0.29375	0.245683	0.425134	0.43607	0.253191	0.205691	0.217106	0.268559	-0.606401	0.161325
ENSMUSG00000073129	Gm10472	5	-1	23956992	23957525	protein_coding	FALSE	2.01176	0	-0.748692	-0.633376	-7.11525	-11.4571	-2.22429	-7.13957	-10.8883	-12.2238	-7.36409	-0.291172	-2.1648	-7.74849	0.61123	0.438418	8.1904	10.1383	1.1443	8.03134	10.86	10.4713	8.66351	0.368587	1.17559	8.54209	-13.0982	2.83278
ENSMUSG00000092381	Gm20512	7	1	20300365	20307080	antisense	FALSE	2.01048	0	-12.51	-2.01157	-12.8834	-12.6775	-12.3527	-12.9057	-12.1284	-12.6421	-12.605	-13.4894	-2.77138	-12.8977	10.1141	0.739992	10.514	9.39895	9.80994	10.1249	9.44449	9.89432	10.023	10.7232	1.21842	10.1254	-14.8977	13.8386
ENSMUSG00000079051	Gm14025	2	-1	128863881	128873908	protein_coding	FALSE	2.00982	0	-3.90594	-2.29438	-11.5267	-1.79484	-2.24777	-2.09587	-1.71742	-13.0435	-1.86381	-2.8083	-2.22242	-2.09	1.24075	0.485055	10.1419	0.403761	0.679475	0.670318	0.399548	10.0507	0.636413	0.706256	0.665028	0.637637	1.08823	-0.572673
ENSMUSG00000016918	Sulf1	1	1	12708626	12850452	protein_coding	FALSE	2.00624	0	1.93047	2.17419	2.08371	2.15749	2.14061	2.14764	2.03372	2.12076	2.25173	2.08475	2.10352	2.08318	0.0508975	0.04199	0.0522199	0.0407445	0.0442409	0.0428095	0.0465482	0.0432562	0.0457718	0.0446798	0.0467208	0.0467879	0.0838962	-0.0847363
ENSMUSG00000017386	Traf4	11	-1	77972001	77979091	protein_coding	FALSE	2.00624	0	-0.0452106	0.164344	-0.101923	0.372354	0.152536	0.327441	0.288911	0.18152	0.349553	0.199852	-0.244924	0.198569	0.433073	0.281992	0.362012	0.258968	0.240311	0.288007	0.337498	0.284211	0.294421	0.284961	0.32117	0.330414	0.329815	-0.307344
ENSMUSG00000027748	Trpc4	3	1	53959979	54122389	protein_coding	FALSE	2.00383	0	0.903031	0.935135	1.24051	0.578316	0.996443	0.983967	0.740257	0.906486	0.706156	1.20237	0.9107	0.896394	0.143759	0.143717	0.162348	0.180192	0.161411	0.141115	0.17568	0.149527	0.251642	0.109403	0.175353	0.151592	-0.281496	0.254141
ENSMUSG00000015950	Ncf1	5	-1	134695923	134705495	protein_coding	FALSE	2.00351	0	-2.1895	-1.57514	-1.48677	-1.04631	-0.793019	-1.16246	-1.21515	-1.67025	-1.40969	-1.26048	-1.38905	-1.99288	0.634869	0.389645	0.426256	0.475351	0.530556	0.481864	0.331437	0.42836	0.430004	0.32737	0.520834	0.545081	0.366817	-0.61472
ENSMUSG00000016018	Skiv2l2	13	-1	113657988	113717588	protein_coding	FALSE	2.00219	0	2.84733	2.96043	2.91429	2.87808	2.95502	2.93163	2.91793	2.95533	2.94639	2.87784	2.86882	2.8889	0.0514753	0.044006	0.0525936	0.0464726	0.0462894	0.0471806	0.0509338	0.0435674	0.0521627	0.0464323	0.0496821	0.0509634	0.0409135	-0.0623872
ENSMUSG00000055670	Zzef1	11	1	72609728	72740622	protein_coding	FALSE	2.00008	0	2.08882	1.97405	2.13283	1.93966	1.88829	1.97389	1.80293	1.9884	1.90905	1.9929	2.30183	2.156	0.223695	0.318239	0.253343	0.229159	0.256732	0.233795	0.320296	0.280624	0.312667	0.220793	0.174417	0.194288	-0.246327	0.342474
ENSMUSG00000078945	Naip2	13	-1	100914018	100972047	protein_coding	FALSE	1.99539	0	-3.18057	-3.51546	-3.71267	-6.80424	-4.71291	-4.30526	-6.73829	-4.7094	-4.45139	-3.74705	-7.0434	-4.27943	0.520828	0.562324	0.709321	2.53316	0.987997	0.947532	2.67051	1.05202	1.00705	0.62266	2.75878	0.931241	-1.88144	0.921918
ENSMUSG00000089760	D030046N08Rik	18	-1	84888396	84890167	lincRNA	FALSE	1.99505	0	-7.24465	-0.170799	-0.969787	-9.07862	-4.84653	-5.62132	-1.54669	-10.4413	-9.58576	-0.408953	-4.70291	-4.56209	9.27589	0.43775	4.42503	9.58838	8.03395	9.2499	4.94631	10.5701	10.4723	0.543344	8.42708	8.87046	-5.69418	8.44249
ENSMUSG00000060791	Gmfg	7	1	29222466	29233252	protein_coding	FALSE	1.99323	0	-2.61818	-2.78521	-1.6549	-4.36688	-4.33754	-3.73305	-3.40336	-2.96463	-3.51087	-1.4604	-4.20037	-3.75267	1.02254	1.75654	0.794322	1.98444	2.05288	1.71053	1.88176	1.94939	1.95195	0.566066	1.85023	1.67529	-1.71844	3.18696
ENSMUSG00000027330	Cdc25b	2	1	131012685	131024233	protein_coding	FALSE	1.99299	0	0.873867	0.298655	0.606635	0.486288	0.432214	0.252677	0.326392	0.474097	0.374875	0.561133	0.40193	0.644609	0.150648	0.252087	0.218248	0.198644	0.169013	0.278302	0.199759	0.240899	0.258406	0.183204	0.201072	0.24278	-0.445616	0.153771
ENSMUSG00000045662	4921515J06Rik	3	1	108743002	108763692	protein_coding	FALSE	1.9903	0	-4.47398	-2.00806	-3.07511	-2.78709	-1.27533	-2.01265	-1.28641	-1.97718	-1.92838	-1.96243	-2.79739	-2.13991	2.70747	0.516349	0.960121	0.927508	0.358028	0.541395	0.396724	0.534202	0.536359	0.498173	0.968138	0.52247	0.971263	-0.746959
ENSMUSG00000081236	Gm13574	2	-1	59830008	59830401	pseudogene	FALSE	1.98786	0	-1.19197	-2.33261	0.0671843	-2.33289	-1.01537	-1.27788	-2.18161	-0.899295	-11.1201	-0.129289	0.0194157	-2.16455	0.746215	1.18624	0.476048	1.21699	0.721944	0.776768	1.25322	0.621194	9.94993	0.43225	0.422353	1.21154	-0.976995	1.65934
ENSMUSG00000043833	2900005J15Rik	5	1	24606801	24615927	lincRNA	FALSE	1.98734	0	-2.61275	-2.34675	-8.0183	-2.63325	-2.2889	-2.49333	-2.19923	-3.13872	-1.50171	-3.29687	-2.73992	-3.77589	0.75323	0.556804	4.70514	0.59109	0.527941	0.573171	0.611661	1.01242	0.357489	0.936132	0.709996	1.10034	0.991695	-0.950883
ENSMUSG00000007207	Stx1a	5	1	135499352	135526970	protein_coding	FALSE	1.98645	0	1.36562	1.39201	1.26471	1.19872	1.22137	1.18701	1.21354	1.3621	1.33751	1.41192	1.26602	1.30482	0.118665	0.160566	0.139811	0.15022	0.125615	0.108451	0.106846	0.119769	0.191786	0.116091	0.110064	0.102864	-0.0749693	0.177016
ENSMUSG00000074793	Hspa12b	2	1	130953016	130972057	protein_coding	FALSE	1.98568	0	0.209557	0.548676	0.30705	0.262223	0.355493	0.206503	-0.0749093	-0.0180257	0.0305896	0.380053	0.269425	0.3123	0.129716	0.103832	0.137146	0.122824	0.145606	0.143609	0.15628	0.137146	0.161456	0.113601	0.14798	0.121554	-0.590788	0.0820114
ENSMUSG00000037999	Arap2	5	-1	62993684	63157437	protein_coding	FALSE	1.98341	0	0.207621	0.458871	0.16018	0.680196	0.344552	0.486676	0.528958	0.484964	0.479957	0.396438	0.597797	0.124807	0.231703	0.197923	0.244263	0.156494	0.22183	0.146137	0.177352	0.197324	0.186741	0.183368	0.203826	0.197926	0.288068	-0.235125
ENSMUSG00000087529	C130060C02Rik	19	1	16059580	16085402	lincRNA	FALSE	1.98242	0	-1.11269	-1.65481	-0.969637	-0.80095	-1.11046	-0.30381	-1.11739	-1.33125	-0.818264	-1.52673	-1.82194	-0.992644	0.427232	0.542229	0.375456	0.303972	0.381914	0.256361	0.417827	0.444505	0.351123	0.480354	0.528531	0.38133	0.170679	-1.0306
ENSMUSG00000073388	A330017A19Rik	17	-1	47026165	47027354	protein_coding	FALSE	1.97931	0	-0.220622	0.074449	0.0389923	0.560726	0.0741531	-0.0189684	0.0940897	0.31587	0.275287	-0.59035	0.0677937	0.18778	0.358301	0.254411	0.373718	0.180887	0.314247	0.280873	0.293693	0.218655	0.325057	0.429936	0.305277	0.239792	0.367847	-0.4427
ENSMUSG00000029823	Luc7l2	6	1	38501334	38559470	protein_coding	FALSE	1.97756	0	3.64123	3.70302	3.69249	3.5897	3.60473	3.64087	3.57607	3.61926	3.65222	3.58921	3.67584	3.63204	0.0407682	0.0392002	0.0504079	0.0483711	0.0425952	0.0602963	0.0461224	0.0436268	0.0507271	0.0486547	0.039681	0.0605595	-0.0924338	0.0458998
ENSMUSG00000021917	Spcs1	14	-1	31813012	31814858	protein_coding	FALSE	1.97512	0	3.11109	3.13848	3.16059	3.2148	3.20992	3.2476	3.06647	3.30438	3.17837	3.24494	3.14353	3.06991	0.0932505	0.076725	0.088989	0.0697839	0.0720006	0.0801415	0.102358	0.0690648	0.0898637	0.0694792	0.0791555	0.0853736	0.111737	-0.0824465
ENSMUSG00000071655	Ubxn1	19	1	8946049	8950153	protein_coding	FALSE	1.97345	0	3.62677	3.75941	3.73782	3.67195	3.67515	3.74276	3.818	3.77403	3.64658	3.73534	3.62807	3.5431	0.0986483	0.0670511	0.0912564	0.0767969	0.0710419	0.0708652	0.0872067	0.0663099	0.10219	0.0745901	0.0760645	0.0864956	0.0532745	-0.0772996
ENSMUSG00000049038	Mterfd3	10	-1	84582181	84590746	protein_coding	FALSE	1.97272	0	1.66397	1.47181	1.25858	1.72852	1.6206	1.61858	1.2526	1.63383	1.70648	1.01761	1.57939	1.31025	0.141807	0.141889	0.229128	0.102242	0.146122	0.130554	0.203125	0.127041	0.149478	0.184614	0.150867	0.17579	0.100852	-0.476701
ENSMUSG00000035954	Dock4	12	1	41172640	41573073	protein_coding	FALSE	1.972	0	0.407543	0.667565	0.613788	0.545339	0.752556	0.763683	0.592482	0.706694	0.80537	0.667286	0.589212	0.647336	0.0826521	0.0649609	0.0842463	0.0748335	0.0687318	0.066223	0.0748965	0.0651812	0.0716876	0.0636	0.07708	0.0713652	0.179298	-0.0828158
ENSMUSG00000027323	Rad51	2	1	118938529	118973181	protein_coding	FALSE	1.97139	0	0.308002	0.171563	0.593965	0.602934	0.999668	0.57266	0.603709	0.448199	0.560943	0.519656	0.577032	0.443163	0.224066	0.307344	0.223405	0.229681	0.18722	0.202269	0.220361	0.253185	0.219219	0.233072	0.24039	0.214098	0.220371	-0.349276
ENSMUSG00000006464	Bbs1	19	-1	4886898	4906627	protein_coding	FALSE	1.97061	0	2.76578	2.74702	2.73783	2.77988	2.801	2.7845	2.80986	2.74341	2.73108	2.72492	2.76724	2.74249	0.0276987	0.0259233	0.0301743	0.026182	0.0272468	0.0270051	0.0279324	0.0257046	0.0316083	0.0274741	0.027627	0.0286326	0.0171441	-0.0625317
ENSMUSG00000040479	Dgkz	2	-1	91772981	91816021	protein_coding	FALSE	1.97018	0	3.19993	2.96573	2.85138	2.79869	3.07721	2.73014	3.03609	2.91403	2.98223	2.98644	2.95085	3.27598	0.126684	0.174953	0.219513	0.231682	0.146077	0.174184	0.161534	0.178195	0.187725	0.205492	0.16676	0.110117	-0.129754	0.342125
ENSMUSG00000039358	Drd5	5	1	38710748	38713549	protein_coding	FALSE	1.96929	0	-0.251427	-0.569177	-0.399862	0.02957	-0.120513	-0.508112	-0.130015	-0.312824	-0.301859	-0.474249	-0.420654	-0.0446219	0.187768	0.221434	0.231612	0.140884	0.155036	0.211855	0.169699	0.175517	0.232368	0.206581	0.209303	0.17012	0.21964	-0.20991
ENSMUSG00000060093	Hist1h4a	13	-1	23852561	23853099	protein_coding	FALSE	1.96903	0	-10.4194	-9.18427	-4.45217	0.360784	-0.524609	-1.01155	-0.824945	-0.100507	-6.51349	-10.9899	-10.5463	-1.13475	10.438	9.90631	7.50519	0.314895	0.548979	0.986068	0.707141	0.581741	9.966	10.5267	9.49029	1.093	9.84097	-2.04837
ENSMUSG00000046908	Ltb4r1	14	1	56384799	56387331	protein_coding	FALSE	1.96838	0	-8.09378	-8.50583	-8.19447	-5.97213	-8.5204	-2.19849	-8.08758	-3.66606	-8.39175	-6.23878	-8.78096	-7.07919	4.57785	4.8896	4.80553	4.05022	4.85048	0.703532	4.77302	1.11057	5.17369	4.6308	5.70531	5.06721	6.02295	-6.86496
ENSMUSG00000059482	2610301B20Rik	4	1	10801645	10826572	protein_coding	FALSE	1.96731	0	1.96263	2.12338	2.15965	2.20116	2.12034	2.14133	2.05982	2.166	2.22235	2.11226	2.13123	2.08534	0.068669	0.0500097	0.0615719	0.058752	0.0563254	0.0605438	0.0691286	0.0626329	0.067362	0.0547075	0.0590476	0.0718829	0.0812341	-0.0591452
ENSMUSG00000021423	Ly86	13	1	37437214	37510905	protein_coding	FALSE	1.96698	0	-1.02906	-12.3457	-1.17311	-1.04879	-0.741723	-0.482976	-1.00771	-0.840778	-0.840914	-11.0662	-1.26899	-1.37285	0.42947	9.79187	0.566589	0.520516	0.382079	0.330647	0.424713	0.323071	0.464887	9.60507	0.544377	0.574303	0.299655	-0.945733
ENSMUSG00000033983	Coil	11	1	88831566	88852927	protein_coding	FALSE	1.96682	0	1.46811	1.61939	1.64442	1.47452	1.38807	1.47719	1.71583	1.50395	1.27742	1.60775	1.63225	1.73031	0.226591	0.11986	0.159417	0.166521	0.178909	0.184966	0.181459	0.136945	0.241464	0.155805	0.147789	0.147216	-0.108037	0.304852
ENSMUSG00000020982	Nemf	12	-1	70412531	70458153	protein_coding	FALSE	1.96516	0	2.59486	2.59263	2.61851	2.73308	2.53147	2.59937	2.68903	2.67312	2.60295	2.5623	2.63347	2.5489	0.0455296	0.0389476	0.0469888	0.0362018	0.043027	0.0436866	0.0437971	0.0378279	0.0486601	0.0438435	0.0412915	0.0446464	0.0857994	-0.0736671
ENSMUSG00000061311	Rag1	2	-1	101478439	101489658	protein_coding	FALSE	1.96423	0	-9.27914	-4.29237	-5.05512	-4.05368	-3.67315	-4.5089	-8.7759	-5.20288	-3.27457	-4.93229	-4.13641	-5.43227	9.10655	0.698557	1.23535	0.664985	0.555007	0.765412	8.48959	1.14544	0.50178	1.13453	0.756889	1.22242	1.29594	-0.882488
ENSMUSG00000055271	9330161L09Rik	12	-1	104645032	104646030	protein_coding	FALSE	1.96258	0	-0.454565	-0.42439	-0.276019	0.046919	-0.687719	0.0894886	-0.679217	-0.0903867	-0.0752994	-0.428922	-0.558922	-0.554989	0.310212	0.293645	0.298477	0.218777	0.344594	0.220525	0.351653	0.241321	0.270776	0.287024	0.312276	0.311942	0.254165	-0.648944
ENSMUSG00000029175	4930471M23Rik	5	1	30950306	30962104	protein_coding	FALSE	1.96117	0	1.88293	2.0016	2.29852	2.28271	2.32574	2.34728	2.38773	2.11295	1.92126	1.93254	2.21285	2.08866	0.137674	0.10302	0.104803	0.0951885	0.109494	0.0934723	0.0978599	0.106749	0.110134	0.122286	0.121303	0.107296	0.102457	-0.344361
ENSMUSG00000092595	Gm20427	17	-1	34162979	34168517	processed_transcript	FALSE	1.96031	0	-0.884861	-1.11043	0.19925	-0.095297	-0.203115	-0.0612264	0.773512	0.0488353	-0.854684	-0.896653	-0.0328623	-0.427087	0.604489	0.510989	0.285442	0.285326	0.361685	0.305401	0.207546	0.230161	0.56926	0.482536	0.372479	0.4095	0.842481	-0.388944
ENSMUSG00000016942	Tmprss6	15	-1	78270098	78299064	protein_coding	FALSE	1.95781	0	-6.17608	-5.4314	-7.67003	-5.1217	-2.57031	-2.32173	-6.0875	-5.13633	-2.02067	-4.98345	-8.49005	-3.1531	4.62715	4.36047	4.62308	4.64056	0.474494	0.532108	4.24449	4.2169	0.41513	4.42439	5.34625	1.00288	6.2007	-1.35162
ENSMUSG00000027978	Prss12	3	1	123149831	123209520	protein_coding	FALSE	1.95633	0	-1.95433	-2.37248	-1.90731	-2.27469	-2.46357	-12.1105	-2.28891	-2.33278	-2.71762	-2.29882	-2.08563	-1.45514	0.458117	0.603751	0.436133	0.539597	0.563885	9.93452	0.568578	0.603655	0.762098	0.534981	0.429396	0.350933	-0.544841	0.795062
ENSMUSG00000075427	Olfr288	15	-1	98016444	98051408	protein_coding	FALSE	1.95034	0	-5.7823	-6.14649	-5.89201	-5.81937	-2.78822	-3.69718	-5.84695	-3.16122	-5.63627	-5.82123	-5.95209	-5.96385	2.54872	2.8575	2.95124	2.78603	1.01027	1.03439	2.67868	0.747326	2.58194	2.82288	2.77364	2.69589	3.47519	-3.63459
ENSMUSG00000018334	Ksr1	11	-1	78826942	78959909	protein_coding	FALSE	1.95017	0	2.03618	1.97044	2.06474	1.84739	1.97637	1.95013	2.09013	1.97716	1.90031	2.18145	2.00729	2.20024	0.0809337	0.0741709	0.0876116	0.0788166	0.0778173	0.0694155	0.0762611	0.0714168	0.0918146	0.0657902	0.0751695	0.0595356	-0.0290404	0.313371
ENSMUSG00000073535	Gm5532	1	-1	157367303	157374241	lincRNA	FALSE	1.94964	0	-2.16418	-7.98973	-3.36762	-12.3396	-2.93888	-14.0053	-3.0521	-7.79025	-3.31336	-1.49238	-2.45202	-2.02906	0.617859	9.23941	1.09714	9.65479	0.766031	10.9261	1.10244	8.28379	1.02383	0.375525	0.579631	0.467	-1.09227	1.72538
ENSMUSG00000062542	Syt9	7	1	114514242	114692170	protein_coding	FALSE	1.94762	0	2.72684	2.64145	2.63159	2.58374	2.59279	2.57481	2.68766	2.61267	2.65026	2.58987	2.70844	2.63895	0.0476754	0.0418589	0.0493413	0.0459702	0.0520364	0.047366	0.0519496	0.0409369	0.0482693	0.0471339	0.0486213	0.0506729	-0.0301656	0.0887101
ENSMUSG00000031871	Cdh5	8	1	106625525	106668402	protein_coding	FALSE	1.94379	0	-0.306504	-0.207137	-0.11207	-0.374103	-0.419843	-0.355374	-0.586511	-0.26813	-0.373521	-0.20703	-0.43343	-0.298589	0.137293	0.121129	0.139385	0.134098	0.144555	0.136744	0.170451	0.12988	0.157988	0.123221	0.154345	0.136852	-0.248564	0.123168
ENSMUSG00000081946	Gm11472	2	-1	166912684	166913239	pseudogene	FALSE	1.94296	0	-2.6309	-1.94013	-12.1639	-7.13983	-12.69	-12.8771	-12.9415	-11.4692	-12.7291	-6.90088	-2.66169	-12.6568	1.18799	0.85707	10.2485	8.97251	9.60266	10.1752	10.6458	9.61937	10.015	8.34723	1.21467	10.0849	-14.5858	11.1991
ENSMUSG00000038398	Upf3a	8	1	13785615	13798538	protein_coding	FALSE	1.94227	0	2.90992	2.85652	2.88552	2.81395	2.66422	2.80216	2.93887	2.75565	2.86314	2.80693	2.83165	2.9014	0.0501255	0.0468063	0.054803	0.0469532	0.0552027	0.0520664	0.0529892	0.0496811	0.0596132	0.0480747	0.0530674	0.0488661	-0.0509428	0.114733
ENSMUSG00000042258	Isl1	13	-1	117088489	117099896	protein_coding	FALSE	1.94085	0	3.18821	3.12295	3.20781	2.74161	3.00788	3.37364	2.95139	3.18043	3.13843	3.38499	3.36096	3.13476	0.0935366	0.0804347	0.100752	0.0917662	0.0989455	0.0769048	0.0986772	0.0794347	0.116294	0.061544	0.0724411	0.0967138	-0.0938268	0.351741
ENSMUSG00000046101	6030422M02Rik	1	1	9898719	9932166	protein_coding	FALSE	1.94042	0	-0.631805	-1.0869	-0.934367	-1.2282	-0.977899	-1.2289	-1.29321	-1.32551	-1.82724	-0.960243	-0.815613	-1.52274	0.203556	0.2281	0.247455	0.248281	0.233897	0.241468	0.272044	0.247425	0.428329	0.218647	0.20831	0.292116	-0.763879	0.174688
ENSMUSG00000029591	Ung	5	1	114580395	114589332	protein_coding	FALSE	1.93955	0	-1.36693	-2.18737	-4.10892	-1.47641	-1.69263	-1.34695	-1.80242	-1.23216	-1.26091	-2.27674	-1.8648	-4.36098	0.428613	0.653294	2.2796	0.434912	0.501834	0.393256	0.524916	0.357363	0.395153	0.736536	0.603548	2.31643	0.455411	-0.928345
ENSMUSG00000045314	Sowahb	5	-1	93470149	93474048	protein_coding	FALSE	1.93883	0	-0.740535	-1.00838	-0.975357	-0.659291	-0.908169	-0.565415	-0.893945	-0.467435	-0.629656	-0.858943	-0.685059	-1.25314	0.238698	0.261772	0.346753	0.228353	0.271628	0.213906	0.280943	0.174445	0.273594	0.274816	0.239578	0.371733	0.417535	-0.24638
ENSMUSG00000079467	Gm14966	19	-1	6355522	6363759	antisense	FALSE	1.93882	0	-2.84832	-2.85084	0.631481	0.621626	1.05504	-0.15823	0.857213	0.986258	0.646421	0.578486	-2.08293	0.405526	4.76953	4.65306	0.67213	0.566391	0.45482	1.08546	0.481844	0.365437	0.672464	0.6267	4.49168	0.723258	0.573701	-0.445267
ENSMUSG00000014361	Mertk	2	1	128524692	128628630	protein_coding	FALSE	1.93859	0	0.53927	0.792138	0.615969	0.392934	0.314028	0.136008	0.47885	0.700574	0.542959	0.339693	0.48588	0.585873	0.107287	0.0834723	0.101049	0.100879	0.123243	0.138281	0.11584	0.0952073	0.114887	0.116528	0.11096	0.0993604	-0.117338	0.254715
ENSMUSG00000086297	Gm15632	15	-1	4019226	4022032	antisense	FALSE	1.93781	0	-11.4755	-11.4174	-10.8147	-1.51294	-11.5296	-1.36627	-1.29906	-11.207	0.781693	-11.7368	-11.444	-11.2683	10.1489	10.4172	9.74457	1.17135	9.92818	1.18971	1.22044	9.90239	0.458505	10.3533	10.199	10.2055	16.9133	-14.3823
ENSMUSG00000071867	Gm6304	18	1	15169755	15170201	pseudogene	FALSE	1.93483	0	-1.14558	-0.825468	0.780337	-10.9017	-10.4784	-7.71943	-12.2789	-12.2323	-12.088	-12.5052	-1.91774	-0.722101	1.12561	1.15073	0.562315	10.0586	9.70778	9.88754	10.1777	10.754	10.4442	11.0206	1.2387	0.881298	-17.8898	12.2975
ENSMUSG00000006024	Napa	7	1	16683807	16703324	protein_coding	FALSE	1.93384	0	4.42093	4.49782	4.45	4.4024	4.45947	4.35867	4.44892	4.33654	4.46481	4.54942	4.37743	4.43334	0.0531956	0.0394944	0.0486352	0.0393576	0.0597808	0.0473535	0.0561554	0.0339992	0.0532123	0.0486008	0.0578484	0.0516248	-0.108387	0.090996
ENSMUSG00000074210	E130208F15Rik	7	1	31106759	31108491	protein_coding	FALSE	1.9337	0	-3.74069	-3.87958	-3.54433	-2.93809	-3.72826	-2.32129	-2.2609	-13.9331	-13.4907	-13.8172	-3.72538	-3.6988	1.27206	1.17999	1.16042	0.779026	1.1953	0.618266	0.616959	10.3212	10.7367	10.3122	1.22703	1.23328	1.99002	-1.52798
ENSMUSG00000087700	Gm15283	12	-1	75027468	75050772	lincRNA	FALSE	1.93334	0	0.477404	0.771326	0.0202283	-1.58301	0.516001	-0.127737	0.0253207	-1.7476	0.0246216	0.681846	-0.26128	-0.190974	0.426715	0.160476	0.455118	1.1265	0.325869	0.556398	0.627081	1.10774	0.468486	0.187347	0.651254	0.670103	-1.1864	0.458394
ENSMUSG00000089631	Gm16326	7	1	129274606	129275019	pseudogene	FALSE	1.93296	0	-11.8448	-1.0578	-12.5421	-12.557	-12.3706	-11.3559	-12.3223	-12.0376	-12.4749	-2.39825	-12.1567	-0.537283	9.31482	0.638298	10.5519	10.2782	10.035	9.41724	10.405	9.96835	10.5069	1.17845	9.72236	0.540592	-16.0432	16.1084
ENSMUSG00000030602	Pak4	7	-1	29343838	29383204	protein_coding	FALSE	1.93237	0	1.80733	1.80587	1.83278	1.59071	1.60867	1.7703	1.92543	1.65169	1.43692	1.84359	1.75542	1.69291	0.08775	0.0832996	0.0866837	0.101051	0.0869919	0.0870266	0.0836008	0.09469	0.116968	0.0792264	0.0871771	0.0956019	-0.132478	0.159672
ENSMUSG00000074736	Tmem90b	2	1	149654947	149830128	protein_coding	FALSE	1.93187	0	0.321612	0.240942	0.180462	0.828655	0.382065	0.723481	0.655115	0.850746	0.783848	0.821179	0.155714	0.603884	0.254459	0.257138	0.33852	0.216805	0.223135	0.250875	0.215645	0.173525	0.197399	0.23252	0.274202	0.281739	0.747072	-0.11922
ENSMUSG00000051652	Lrrc3	10	-1	77360320	77365281	protein_coding	FALSE	1.93163	0	-0.47909	-0.984345	-0.529803	-0.458221	-0.7128	-0.69406	-0.516072	-0.322249	-0.419648	-0.966493	-1.0238	-0.503782	0.165455	0.224668	0.186739	0.148806	0.191882	0.19071	0.178664	0.143585	0.173187	0.221176	0.249361	0.167859	0.302013	-0.2291
ENSMUSG00000039789	Zfp597	16	-1	3858321	3884561	protein_coding	FALSE	1.93152	0	2.25432	2.15465	2.09878	1.98352	2.0327	1.99168	2.27403	1.9977	1.99985	2.01867	2.25001	2.12109	0.191502	0.187248	0.159003	0.152986	0.0994922	0.122947	0.236175	0.0844918	0.132802	0.141333	0.187792	0.0881756	-0.20001	0.150358
ENSMUSG00000022560	Slc52a2	15	1	76369373	76372560	protein_coding	FALSE	1.92766	0	1.28098	0.905131	1.02693	1.06159	1.23077	1.25253	1.21515	1.27349	1.17519	1.0977	1.11263	1.11974	0.0968135	0.113399	0.122042	0.0972055	0.0899821	0.0912218	0.102123	0.0861581	0.111891	0.101987	0.099116	0.103687	0.19212	-0.111166
ENSMUSG00000079610	Ankrd39	1	-1	36595018	36604046	protein_coding	FALSE	1.92658	0	1.35521	1.51765	1.57377	1.72045	1.60167	1.65953	1.41384	1.5177	1.64158	1.53517	1.43718	1.67442	0.0910056	0.080025	0.0883041	0.0713461	0.0801736	0.0784346	0.091717	0.0777589	0.0890161	0.081227	0.089515	0.080793	0.0558406	-0.157155
ENSMUSG00000084597		12	1	4394482	4394767	misc_RNA	FALSE	1.92519	0	-11.6235	-1.79624	-1.48175	-1.72936	-1.71121	0.0335206	-0.659638	-0.873915	-1.44614	-1.73372	-11.9556	-11.8502	9.95844	1.20192	1.15563	1.16586	1.225	0.536669	0.769424	0.795466	1.19761	1.18114	11.0881	9.82725	1.18157	-2.19023
ENSMUSG00000006386	Tek	4	1	94405980	94541667	protein_coding	FALSE	1.92467	0	-0.534746	-0.225493	-0.0140437	-0.054283	-0.0586579	-0.139838	-0.394652	-0.0250597	0.0253866	-0.321575	-0.0796673	-0.19333	0.199633	0.145266	0.253625	0.129975	0.154804	0.154325	0.201285	0.126635	0.157413	0.171447	0.156792	0.175887	0.282219	-0.158983
ENSMUSG00000068252	Apol7b	15	-1	77252640	77277922	protein_coding	FALSE	1.92394	0	-7.84056	-8.03671	-2.81655	-8.54579	-7.9025	-6.96428	-8.24505	-8.24544	-7.69344	-7.97782	-2.34994	-7.0787	4.88449	4.7203	0.898925	5.51511	5.1247	4.60704	5.67309	5.08118	5.66518	4.90892	1.12296	4.98061	-7.10166	7.02942
ENSMUSG00000089525		17	1	12963497	12963748	misc_RNA	FALSE	1.92189	0	-0.0102536	0.131727	-1.26399	-11.396	-10.9811	-1.3906	-11.7382	-11.0449	-11.5948	-0.593503	0.903315	-1.40856	0.610515	0.518439	1.19473	9.48397	9.57383	1.20228	10.6447	9.87101	10.3159	0.821099	0.385329	1.18005	-16.4201	3.11926
ENSMUSG00000034190	Chmp7	14	-1	70118055	70132296	protein_coding	FALSE	1.92091	0	1.9814	2.2189	2.41219	1.99502	2.11931	2.34443	2.19249	2.1729	1.93834	2.42726	2.32232	2.20359	0.121014	0.0912975	0.0952732	0.114938	0.105537	0.0942914	0.104848	0.095652	0.143067	0.0839803	0.0897638	0.108591	-0.146952	0.230081
ENSMUSG00000061046	Haghl	17	-1	25916788	25922618	protein_coding	FALSE	1.92019	0	2.82416	2.92458	2.90069	2.75173	2.73326	3.01469	2.77151	2.74402	2.99328	2.80524	3.12517	2.97553	0.150216	0.0808352	0.144253	0.138944	0.137877	0.121016	0.162911	0.0926656	0.146057	0.128702	0.102197	0.132691	-0.136287	0.208404
ENSMUSG00000032013	Trim29	9	1	43118846	43144208	protein_coding	FALSE	1.91981	0	-14.2213	-3.8258	-4.32211	-13.9568	-14.5073	-14.1993	-14.647	-14.0799	-14.4815	-3.79874	-3.59848	-14.4893	9.6058	0.83553	1.16053	9.82373	11.1746	9.7226	9.88353	10.4018	10.1557	0.842053	0.757514	9.88555	-14.9556	15.1118
ENSMUSG00000086093	Gm15341	16	1	96320106	96335428	antisense	FALSE	1.91975	0	-2.715	-2.8576	-12.8241	-13.4969	-13.1653	-12.2853	-12.6565	-13.0009	-12.3316	-2.91528	-13.039	-13.4693	1.18578	1.1482	10.4283	10.1233	9.87103	9.94004	10.0056	9.99712	10.0595	1.24453	10.012	10.4663	-14.1577	14.0879
ENSMUSG00000055991	Zkscan5	5	1	145965431	145982619	protein_coding	FALSE	1.91889	0	1.48448	1.59876	1.51835	1.7436	1.55835	1.62936	1.61458	1.65005	1.54825	1.59469	1.61477	1.51719	0.0694444	0.0704462	0.0736729	0.0637601	0.072705	0.0696842	0.0856549	0.0658204	0.0690701	0.0643386	0.0737003	0.0728853	0.102202	-0.108621
ENSMUSG00000089648	Gm15790	1	-1	131693185	131694435	pseudogene	FALSE	1.91821	0	-13.1535	-13.1229	-13.3503	-2.2665	-13.6828	-12.9097	-13.7958	-3.37904	-13.329	-13.433	-13.531	-13.2972	9.6348	9.47173	9.53461	0.60935	10.1936	9.0265	9.92848	1.16968	10.5412	10.0091	10.4062	9.89398	13.806	-15.9584
ENSMUSG00000031885	Cbfb	8	1	107694574	107741886	protein_coding	FALSE	1.91549	0	1.68526	1.66923	1.51849	1.67151	1.71368	1.68649	1.73251	1.71596	1.7923	1.50352	1.62507	1.72577	0.0835999	0.0751491	0.1031	0.0704742	0.0798054	0.0737656	0.0869482	0.0753805	0.0898655	0.0853217	0.0877651	0.0718535	0.147691	-0.0831564
ENSMUSG00000086156	Gm15354	8	-1	68908522	68911434	antisense	FALSE	1.91494	0	-13.1291	-13.9751	-1.49138	-3.81118	-3.57385	-2.8098	-3.38774	-3.69155	-13.1484	-2.44166	-3.51191	-12.3606	10.0009	10.5317	0.428139	1.20937	1.21449	0.862108	1.205	1.1582	9.80574	0.608324	1.15124	9.36746	-3.00311	0.789104
ENSMUSG00000044390	Tigd3	19	-1	5891139	5894107	protein_coding	FALSE	1.91467	0	-0.170255	-0.17449	-0.428015	-0.163002	-0.561717	-0.865137	-0.653641	-0.550844	-0.290102	-0.389432	-0.326579	-0.181566	0.229666	0.222846	0.309598	0.244325	0.299462	0.37634	0.350818	0.286429	0.268317	0.305916	0.263277	0.230228	-0.350728	0.219742
ENSMUSG00000062732	Lypd4	7	-1	25649639	25654960	protein_coding	FALSE	1.91373	0	-8.05366	-8.26754	-7.57386	-8.49011	-8.29668	-3.53351	-8.10742	-8.19753	-2.08171	-8.57269	-8.38939	-8.1036	5.22644	5.20785	5.30758	5.08897	5.28674	1.10472	5.06068	4.9731	0.646925	5.51815	5.3811	5.18354	8.21263	-6.35786
ENSMUSG00000019715	Gle1	2	1	29790946	29815891	protein_coding	FALSE	1.91316	0	3.03849	3.09583	2.89463	2.4298	2.84867	3.00995	2.87488	2.82806	2.73042	3.03695	2.8665	2.67637	0.11766	0.101722	0.112414	0.102309	0.120652	0.100553	0.132708	0.131176	0.136158	0.0850959	0.111038	0.133763	-0.291886	0.22539
ENSMUSG00000025724	Sec11a	7	-1	88049775	88092666	protein_coding	FALSE	1.91178	0	2.45699	2.67484	2.84506	2.24896	2.66163	2.01981	2.29824	2.55683	2.28396	2.70588	2.24091	2.67665	0.379148	0.312288	0.247934	0.321536	0.246166	0.33764	0.49946	0.355599	0.413215	0.214666	0.373172	0.22191	-0.438138	0.345703
ENSMUSG00000081890	Gm11243	4	1	76439633	76440026	pseudogene	FALSE	1.91137	0	-11.9212	-12.3617	-11.8434	-2.33612	-1.25725	-12.4439	-2.08277	-12.5451	-2.01427	-12.5301	-11.4448	-11.7274	9.38636	10.0809	10.0106	1.21714	0.754313	10.7585	1.18969	10.5471	1.21176	10.095	8.65868	10.1725	14.3096	-14.7983
ENSMUSG00000089948	Gm16583	6	-1	148009377	148016395	lincRNA	FALSE	1.90999	0	-11.8997	-7.89758	-12.2905	-7.34699	-1.85149	-12.6601	-1.76846	-8.19325	-12.7304	-7.92079	-11.7438	-12.873	10.0903	9.30086	9.88416	8.2086	0.850701	10.036	0.877555	9.54124	11.0226	9.02143	9.57136	10.2408	12.5118	-12.4823
ENSMUSG00000022103	Gfra2	14	1	71289927	71379645	protein_coding	FALSE	1.90842	0	1.97487	2.11525	2.2137	1.91014	1.84868	1.84575	1.92897	1.61695	1.62257	1.87831	1.83248	2.02568	0.0665966	0.113679	0.117952	0.135595	0.184511	0.10925	0.0849189	0.131428	0.173509	0.156082	0.188654	0.127627	-0.351444	0.101837
ENSMUSG00000092137	Gcom1	9	-1	71327132	71440072	protein_coding	FALSE	1.9081	0	-4.49812	-4.19489	-3.51097	-4.19047	-3.01487	-4.48146	-4.10702	-4.27468	-3.73871	-3.20666	-4.3234	-4.28363	2.79023	2.59043	2.39707	2.7257	2.54022	2.85829	2.64657	2.73222	2.70046	2.41923	2.52243	2.57893	-0.0313349	-0.111582
ENSMUSG00000085523	Gm15945	15	1	75491837	75493959	processed_transcript	FALSE	1.90741	0	-11.428	-11.5771	-7.08205	-1.29986	-1.86955	-8.46802	-1.47912	-1.97378	-7.19263	-2.60989	-11.9129	-7.80094	9.85878	9.78282	8.8974	0.50561	0.71381	9.20116	0.691336	0.781878	8.65955	1.09147	10.0859	8.25065	11.7057	-1.87524
ENSMUSG00000025858	Get4	5	1	139728278	139746005	protein_coding	FALSE	1.9064	0	3.36845	3.47926	3.54448	3.53791	3.64627	3.42266	3.32133	3.49204	3.39426	3.59148	3.51391	3.73132	0.0918632	0.082826	0.0799666	0.0904495	0.0787035	0.0927148	0.0745924	0.0831071	0.0801192	0.0926215	0.0763342	0.0747043	-0.109421	0.0988026
ENSMUSG00000024604	Rbm22	18	1	60720390	60732464	protein_coding	FALSE	1.90471	0	3.13578	2.95626	2.81629	2.68044	2.68255	2.66849	2.66123	2.42468	2.74767	2.71094	2.79383	2.6415	0.0802042	0.0644307	0.0651731	0.0741292	0.071085	0.0717708	0.0876644	0.0808726	0.0996029	0.0949541	0.0730087	0.0863758	-0.517312	0.0696073
ENSMUSG00000037738	Nek5	8	-1	23184088	23235525	protein_coding	FALSE	1.90452	0	-2.18958	-2.34849	-3.88502	-3.42917	-3.6013	-3.96527	-3.62664	-3.95034	-3.80405	-2.63902	-3.69292	-7.3616	0.467668	0.47786	1.05781	1.01036	0.972076	1.02185	1.0569	1.05965	1.04313	0.620181	0.987088	3.50698	-1.98995	0.904635
ENSMUSG00000032191	Bcl2l10	9	1	75195565	75199439	protein_coding	FALSE	1.90398	0	-1.27517	-2.11056	-0.596752	-0.074862	-0.230898	-0.712344	-0.478987	-0.731635	-1.33228	-0.468269	-0.364817	-0.710933	0.564438	0.743837	0.396881	0.242026	0.295191	0.344125	0.322041	0.303321	0.67539	0.311468	0.33734	0.349855	0.497998	-0.344588
ENSMUSG00000028514	Usp24	4	1	105988818	106113927	protein_coding	FALSE	1.90284	0	2.142	1.97212	1.97576	1.95631	1.95534	1.98862	1.96828	1.97104	2.00802	1.95668	2.09192	2.01759	0.0661497	0.0576235	0.0557208	0.0539261	0.0479313	0.0470637	0.0411873	0.0435407	0.0690151	0.0487997	0.0512114	0.0525527	-0.0626277	0.0752313
ENSMUSG00000024787	Snx15	19	-1	6119399	6128304	protein_coding	FALSE	1.90243	0	2.49999	2.50412	2.35554	2.4737	2.42909	2.2495	2.27321	2.37027	2.33182	2.39301	2.43792	2.6471	0.129309	0.121475	0.181195	0.143388	0.176279	0.167683	0.128189	0.123573	0.189953	0.139084	0.17402	0.130075	-0.214829	0.165748
ENSMUSG00000093309		17	-1	47030464	47030714	misc_RNA	FALSE	1.90231	0	-0.0990106	-8.00035	-5.90546	-11.8873	-11.2582	-11.1914	-10.0634	-8.41194	-6.70327	-1.57907	-1.47119	-1.49906	0.754453	9.40439	9.13027	10.2369	10.0422	9.81473	9.61251	9.85937	9.13031	1.24357	1.17048	1.22023	-11.7498	14.3141
ENSMUSG00000026814	Eng	2	1	32502115	32538189	protein_coding	FALSE	1.90123	0	0.168579	0.145216	0.619954	0.874208	0.703592	0.554164	0.590949	0.509872	0.466462	0.552199	0.337238	0.641435	0.296177	0.244958	0.282572	0.206047	0.21178	0.192351	0.226356	0.182725	0.296072	0.262333	0.275695	0.200823	0.331057	-0.234937
ENSMUSG00000074284	Gm10658	9	-1	56904437	56919773	lincRNA	FALSE	1.89814	0	-0.690014	-1.21783	-0.615222	-0.240592	-0.614072	0.212055	-0.216304	-0.532082	0.379808	-0.323069	-0.134195	-0.947094	0.401058	0.704458	0.56508	0.445334	0.374511	0.247192	0.29559	0.440424	0.296919	0.352486	0.256596	0.498347	1.05376	-0.340036
ENSMUSG00000072878	1700123L14Rik	6	-1	96114497	96116199	protein_coding	FALSE	1.89503	0	-13.7217	-4.14032	-13.472	-14.9576	-2.33478	-3.96282	-3.91943	-14.2533	-2.88487	-13.5989	-12.9487	-14.2686	9.58635	1.23069	9.43281	10.6928	0.546127	1.15002	1.18662	10.0548	0.768657	9.47887	9.74025	10.2995	1.7468	-15.7557
ENSMUSG00000082395	Gm15480	1	1	181468548	181469066	pseudogene	FALSE	1.895	0	-0.477578	0.129672	-10.8778	-1.1764	-1.14569	-1.07191	-0.474064	-11.6422	-0.755733	-0.70861	-0.0797013	-1.12909	0.650241	0.334921	10.1647	0.698369	0.771189	0.673667	0.661517	10.5465	0.671455	0.544085	0.397602	0.702797	-0.905717	0.991005
ENSMUSG00000025082	Vwa2	19	1	56948739	56986568	protein_coding	FALSE	1.89398	0	-4.65175	-9.88946	-8.55454	-3.09836	-7.20111	-3.03343	-9.74362	-4.05633	-3.37357	-3.85301	-7.40477	-4.32137	1.10838	5.14965	5.08777	0.503327	4.37076	0.521402	5.45464	0.756393	0.763909	0.738537	4.5434	1.07237	1.82741	-1.39703
ENSMUSG00000005973	Rcn1	2	-1	105226448	105239476	protein_coding	FALSE	1.8915	0	1.92042	2.12929	2.09176	2.11087	2.20467	2.10485	2.02755	2.19454	2.13818	2.12165	2.04086	2.09668	0.0802576	0.0660318	0.0866182	0.0678256	0.0677556	0.070007	0.0756113	0.0657822	0.0825694	0.0681686	0.0758773	0.071213	0.100579	-0.0744515
ENSMUSG00000087534	Gm11418	11	1	81400863	81406980	antisense	FALSE	1.88567	0	-7.01397	-7.76347	-1.80608	-12.0257	-13.0737	-12.0779	-6.63258	-7.93864	-11.7099	-1.33507	-12.7357	-1.45372	9.35632	7.97147	0.862473	11.1034	10.1386	9.20624	8.65158	8.69854	10.0534	0.656622	9.75513	0.637271	-9.472	15.8256
ENSMUSG00000085414	Gm15705	6	-1	145900176	145906054	antisense	FALSE	1.88538	0	-13.1585	-3.28725	-13.0537	-13.3159	-12.8309	-13.0928	-12.9504	-13.1107	-13.6535	-12.7946	-13.459	-2.30298	10.4111	1.2208	10.1296	9.84706	9.308	10.5724	9.52052	10.0039	10.7818	9.42507	10.3192	0.837765	-13.924	15.3102
ENSMUSG00000042688	Mapk6	9	-1	75216869	75257812	protein_coding	FALSE	1.88454	0	2.88047	2.98216	2.98755	2.89022	2.93906	2.90711	2.84763	2.93552	2.93439	2.87671	3.0273	3.00628	0.0550196	0.0551655	0.0705845	0.0561005	0.0698842	0.0694217	0.0556906	0.0613384	0.0736545	0.0599709	0.0653221	0.0623199	-0.0660365	0.0824698
ENSMUSG00000083461	Gm12935	4	1	126198913	126199331	pseudogene	FALSE	1.88426	0	-11.2521	-11.6694	-11.2176	-11.5102	-1.41653	-10.9952	-1.36475	-11.4045	-10.9926	-10.8175	-11.3743	-11.2466	9.77816	9.7422	9.6991	10.2791	1.16588	9.9826	1.18577	9.64659	9.73757	9.44492	9.30711	10.0156	14.0358	-13.6686
ENSMUSG00000037286	Stag1	9	1	100498217	100858964	protein_coding	FALSE	1.88402	0	2.36392	2.40808	2.29208	2.41411	2.50918	2.71432	2.50175	2.47432	2.48571	2.44061	2.53616	2.39136	0.153682	0.083928	0.103843	0.072063	0.0911286	0.13066	0.150736	0.0837318	0.0891568	0.0726303	0.0878022	0.166153	0.17351	-0.0314409
ENSMUSG00000040140	Tdrd6	17	-1	43752284	43767248	protein_coding	FALSE	1.88386	0	-1.70448	-1.52305	-1.40379	-0.545094	-1.45775	0.0855536	-1.1099	-1.07006	-1.04618	-1.0693	-0.144743	-1.29136	0.407016	0.282783	0.278887	0.476394	0.361746	0.345641	0.34823	0.237971	0.224947	0.441469	0.518264	0.297992	0.637924	-0.56895
ENSMUSG00000085778	Gm16892	16	1	57167514	57174526	lincRNA	FALSE	1.88328	0	0.238384	0.107135	0.200104	0.306411	0.366336	0.384009	0.368703	0.0941514	0.356014	0.342743	0.123513	-0.0347139	0.169058	0.16253	0.176531	0.146675	0.143685	0.154687	0.158301	0.171215	0.174286	0.136941	0.174712	0.196719	0.141223	-0.230735
ENSMUSG00000022548	Apod	16	-1	31296278	31314894	protein_coding	FALSE	1.88248	0	-0.413472	-0.776557	-1.28587	-1.40026	-2.10158	-2.43994	-1.41948	-2.10958	-1.4809	-1.6035	-1.59741	-1.41171	0.38137	0.350021	0.665595	0.492713	0.93806	1.00719	0.882638	0.899047	0.833457	0.573912	0.728707	0.547363	-1.38311	0.241767
ENSMUSG00000090137	Uba52	8	-1	73032162	73034700	protein_coding	FALSE	1.88244	0	4.13647	4.21232	4.10838	4.34005	4.41462	4.63034	3.96004	4.45464	4.43318	4.31611	4.02895	3.55286	0.278033	0.316202	0.345669	0.383002	0.353578	0.19761	0.469332	0.420475	0.455536	0.501918	0.51835	0.399702	0.209213	-0.92571
ENSMUSG00000080800	Gm11582	1	-1	61005074	61005309	pseudogene	FALSE	1.88181	0	-11.2181	-11.5483	-10.8438	-10.782	-11.0484	-11.3182	-11.1103	-11.6949	-11.4866	-11.3813	-11.2802	-11.2541	10.3038	9.95022	9.43094	9.09228	10.0745	9.85619	9.76782	10.3447	10.4903	10.3487	9.89834	10.3366	-0.328643	-0.389262
ENSMUSG00000034168	6430527G18Rik	12	-1	88221653	88225764	protein_coding	FALSE	1.88076	0	2.34883	2.25857	2.1925	2.18752	2.08877	2.19745	2.30083	2.19296	2.19541	2.23899	2.35668	2.15527	0.0473165	0.0445942	0.0553271	0.0473633	0.0539077	0.0485793	0.0485408	0.0487187	0.0548382	0.0455716	0.0435964	0.0514036	-0.0587772	0.14112
ENSMUSG00000046185	Zfp84	7	1	30553571	30564840	protein_coding	FALSE	1.87868	0	1.84253	2.07902	2.00226	1.98091	2.07075	2.16195	2.04048	2.05328	2.13985	1.93873	2.03844	2.086	0.0532674	0.0709638	0.0872434	0.0777153	0.0691415	0.068329	0.0794904	0.0748901	0.0790835	0.0780945	0.0864883	0.080979	0.194734	-0.0871797
ENSMUSG00000030225	Dera	6	1	137703063	137786410	protein_coding	FALSE	1.87818	0	1.07108	0.960402	0.735034	1.1736	0.869696	1.24532	0.821237	1.03588	1.15666	0.641026	0.978103	0.573573	0.126753	0.116353	0.161238	0.111586	0.13041	0.109443	0.148749	0.118125	0.122169	0.154684	0.125919	0.171187	0.11098	-0.494555
ENSMUSG00000028811	Yars	4	1	128867004	128896851	protein_coding	FALSE	1.87738	0	2.91046	2.96573	2.98157	2.85815	2.99507	2.87006	2.73627	2.82701	2.83595	3.06	2.82933	2.90666	0.0937753	0.0858683	0.0783933	0.076478	0.0834708	0.0862088	0.0982896	0.0947572	0.0676682	0.0930996	0.112456	0.089503	-0.211924	0.0540105
ENSMUSG00000042660	Wdr55	18	1	36919893	36923362	protein_coding	FALSE	1.87713	0	1.76299	1.90741	2.03032	1.83055	1.818	1.75598	1.66928	1.95652	1.92165	1.88569	1.89953	2.00732	0.0905536	0.0833302	0.0894421	0.0888005	0.0971016	0.0982264	0.103564	0.0810755	0.100265	0.0894594	0.0919809	0.0875747	-0.047407	0.185961
ENSMUSG00000086234	1700112M01Rik	5	1	74428299	74436021	antisense	FALSE	1.87695	0	-2.9399	-12.9005	-1.20761	-4.96028	-12.5251	-11.5989	-2.43779	-3.20632	-11.4592	-9.31241	-1.8283	-1.75416	1.2084	10.5847	0.661946	7.19266	9.54878	10.0975	1.11551	1.2013	11.0848	9.54146	0.723911	0.773362	-1.73007	9.86206
ENSMUSG00000086842	Gm15681	8	-1	101669286	101671989	pseudogene	FALSE	1.8764	0	-4.38318	-2.85229	-2.55467	-3.59517	-14.3741	-3.57908	-4.36562	-3.34662	-2.88123	-2.48112	-2.7864	-14.0148	1.1855	0.561457	0.506921	0.771749	10.2537	0.800378	1.16543	0.73873	0.612658	0.452519	0.529037	9.31165	-0.590961	1.4331
ENSMUSG00000033543	Gtf2a2	9	1	69860357	69870673	protein_coding	FALSE	1.87618	0	3.10753	3.2174	3.22908	3.09647	3.10528	3.23345	3.29745	3.29967	3.11268	3.05445	3.12369	3.10747	0.0830079	0.070923	0.0998174	0.0895652	0.0823827	0.0769246	0.0695871	0.0657521	0.109905	0.0843865	0.083052	0.0873158	0.122491	-0.0817489
ENSMUSG00000047515	BC049715	6	1	136777364	136789057	protein_coding	FALSE	1.87559	0	-8.098	-8.16203	-2.919	-5.84175	-7.50788	-5.47022	-7.9388	-8.22184	-7.91223	-5.82163	-2.36098	-5.78882	5.0915	4.98639	1.13723	4.18762	5.06818	4.19455	4.97313	4.9595	4.89178	4.37966	0.922527	5.13505	-6.66877	5.08076
ENSMUSG00000033809	Alg3	16	-1	20605524	20610841	protein_coding	FALSE	1.87509	0	2.21636	1.97466	2.27463	2.21857	2.175	2.07422	2.46092	2.03137	2.10409	1.9304	1.72563	1.98527	0.130658	0.124376	0.14552	0.113431	0.102434	0.155	0.107154	0.125634	0.167124	0.14843	0.150035	0.171008	0.152024	-0.431449
ENSMUSG00000021103	Mnat1	12	1	74224704	74374975	protein_coding	FALSE	1.87465	0	1.23651	1.28842	1.15766	1.14365	1.0082	1.08594	1.0806	1.23993	1.18952	1.21222	1.32152	1.33934	0.124445	0.106911	0.129178	0.104679	0.139905	0.12296	0.144313	0.113822	0.127598	0.0989694	0.112364	0.107476	-0.0768927	0.279119
ENSMUSG00000020289	Nprl3	11	-1	32125628	32167707	protein_coding	FALSE	1.87264	0	2.84263	2.66977	2.82294	2.82315	2.91529	2.95319	2.80129	2.88453	2.75301	2.8253	2.80265	2.61234	0.0776827	0.086865	0.0967934	0.0789656	0.084424	0.0795697	0.0807348	0.0788598	0.0948197	0.0790143	0.0853031	0.0971152	0.0566368	-0.194009
ENSMUSG00000080870	Gm14111	2	-1	146580443	146581441	pseudogene	FALSE	1.87237	0	-1.89341	-1.35562	-7.21009	-11.8437	-6.86735	-9.78743	-2.73667	-11.5291	-7.18125	-1.23588	-6.61185	-3.49797	0.69269	0.563442	8.70685	9.72503	8.74224	9.62264	1.10861	9.89415	9.35068	0.426648	8.59084	5.60252	-1.90596	11.6101
ENSMUSG00000086361	Gm6569	15	1	73664991	73670338	protein_coding	FALSE	1.87025	0	-2.0185	-3.34191	-8.5296	-1.64506	-3.20718	-1.81311	-1.51679	-2.31583	-7.86249	-3.01542	-13.0802	-12.5918	0.76375	1.18454	9.2588	0.569075	1.17325	0.641355	0.613362	0.754703	8.71811	1.13851	9.70779	9.56493	0.842327	-2.00521
ENSMUSG00000001670	Tat	8	1	112514337	112523703	protein_coding	FALSE	1.86947	0	-8.65805	-4.12263	-3.18795	-8.52627	-8.8554	-6.44862	-8.59957	-8.5696	-7.71167	-3.36447	-8.37727	-6.46444	5.54995	1.12705	0.849895	4.89502	5.4753	4.57921	5.26352	4.98251	4.90484	1.26988	5.17945	4.83013	-6.74323	5.75295
ENSMUSG00000028558	Calr4	4	1	108907090	108927176	protein_coding	FALSE	1.86763	0	-2.83077	-1.31055	-1.17087	-1.68591	-1.75132	-1.22093	-1.14718	-1.04587	-4.00545	-2.18087	-1.78368	-1.9836	0.945886	0.398568	0.41479	0.444624	0.553189	0.408605	0.403202	0.326167	2.25612	0.615057	0.555034	0.600186	0.368286	-0.667375
ENSMUSG00000030055	Rab43	6	-1	87738847	87762158	protein_coding	FALSE	1.86703	0	2.14599	2.23807	2.28433	2.06735	2.22915	2.31346	2.26592	2.16104	2.10053	2.32206	2.35386	2.28773	0.070657	0.0975627	0.0859133	0.093236	0.120633	0.145182	0.0680706	0.0933091	0.0896566	0.0809912	0.125115	0.142057	-0.0233893	0.227019
ENSMUSG00000038253	Hoxa5	6	-1	52151753	52154586	protein_coding	FALSE	1.86567	0	-13.857	-14.5525	-14.0489	-14.0271	-14.4253	-14.0551	-13.4985	-14.0162	-14.2855	-13.8785	-14.1491	-14.3345	9.88589	10.9023	10.2234	10.2717	10.641	10.2161	9.25899	9.65554	10.4681	9.85696	10.2316	10.4121	0.32736	0.0731255
ENSMUSG00000046480	Scn4b	9	1	44946520	44962235	protein_coding	FALSE	1.85993	0	0.241756	0.101036	0.3875	0.126994	0.0378231	0.211475	-0.127177	-0.123426	-0.124441	0.163328	0.323244	0.0213971	0.133156	0.143826	0.132864	0.149379	0.156924	0.141385	0.180116	0.184259	0.207335	0.15277	0.133578	0.172121	-0.542243	0.0913448
ENSMUSG00000057354	4930430O22Rik	5	-1	115886077	115886615	protein_coding	FALSE	1.85875	0	0.762307	0.529463	0.864419	1.02297	0.464408	1.05623	1.09394	0.786317	1.13954	0.59588	0.978784	0.788228	0.249268	0.251645	0.251793	0.192658	0.268507	0.201809	0.210075	0.216445	0.21642	0.241021	0.2107	0.232852	0.417538	-0.161361
ENSMUSG00000004383	Large	8	-1	75338498	75877439	protein_coding	FALSE	1.85774	0	2.09439	2.19434	2.20912	2.31789	2.22056	2.19936	2.08604	2.23842	2.30873	2.13741	2.18807	2.21095	0.0501518	0.046128	0.0548741	0.0414614	0.0464932	0.0471132	0.0519378	0.0464252	0.0490118	0.0465777	0.0468455	0.045932	0.0740898	-0.105273
ENSMUSG00000046794	Ppp1r3b	8	1	36438795	36451178	protein_coding	FALSE	1.85746	0	-1.94282	-2.52622	-2.5381	-2.74999	-2.37416	-2.52095	-2.65318	-2.36547	-2.30921	-1.97184	-1.86776	-1.65758	0.300876	0.349541	0.457764	0.440878	0.374776	0.389449	0.447092	0.328287	0.410413	0.295957	0.288054	0.240118	-0.230891	1.03941
ENSMUSG00000020441	2310033P09Rik	11	1	59021823	59024240	protein_coding	FALSE	1.85636	0	2.37432	2.26492	2.68589	2.31747	2.16258	2.3407	2.10256	2.31873	2.46201	2.43738	2.35347	2.32506	0.0941838	0.106686	0.0957278	0.110261	0.118918	0.115086	0.115674	0.0999578	0.120219	0.0972129	0.103451	0.118339	-0.230707	0.146539
ENSMUSG00000022664	Slc35a5	16	-1	45139686	45158819	protein_coding	FALSE	1.85566	0	1.61935	1.64715	1.77129	1.66022	2.08167	1.80709	1.70388	1.83324	1.85379	1.84144	1.71664	1.51956	0.149145	0.141373	0.132622	0.119432	0.0992962	0.118069	0.119607	0.128129	0.12893	0.110188	0.159528	0.11824	0.154314	-0.263096
ENSMUSG00000039579	Grin3a	4	-1	49674483	49858616	protein_coding	FALSE	1.8556	0	0.329841	0.526223	0.607235	0.534925	0.368313	0.369977	0.206026	0.605289	0.403859	0.530052	0.453146	0.720725	0.0988521	0.0863486	0.0900025	0.0797414	0.0955431	0.102587	0.111534	0.0810877	0.101389	0.0828205	0.0896049	0.0792842	-0.0716117	0.197964
ENSMUSG00000074781	Ube2n	10	1	94977779	95008292	protein_coding	FALSE	1.85523	0	3.24858	3.21261	3.03757	2.93781	3.06561	2.83468	2.80826	2.80776	2.9047	2.97085	2.94332	3.06327	0.0539567	0.0645511	0.0800236	0.0818604	0.0714471	0.104695	0.0722292	0.0876839	0.0888037	0.0794642	0.0794309	0.0840557	-0.515013	0.023436
ENSMUSG00000031939	Taf1d	9	1	15110658	15121441	protein_coding	FALSE	1.85458	0	2.31826	2.28575	2.08819	2.27582	2.14997	2.30207	2.41908	2.26058	2.3493	2.18038	2.18029	2.15842	0.0874753	0.0785549	0.114688	0.0818988	0.0917467	0.0888637	0.085924	0.0816969	0.09362	0.0870014	0.0913817	0.101113	0.119947	-0.10408
ENSMUSG00000074165	Zfp788	7	1	48888573	48906904	protein_coding	FALSE	1.85305	0	2.118	2.2075	2.33547	2.0671	2.12293	2.21276	2.35654	2.00691	2.11618	2.24271	2.29266	2.37087	0.10246	0.0863197	0.090491	0.086522	0.116958	0.0873705	0.0903832	0.121638	0.102434	0.0751837	0.0991138	0.0882078	-0.0494522	0.230761
ENSMUSG00000082367	Gm12363	4	1	34790234	34790901	pseudogene	FALSE	1.85175	0	-1.19169	-11.7199	-1.22629	-0.59712	-11.7731	-2.0247	-12.3798	-0.499711	-0.309346	-1.39307	-1.64327	-12.0284	0.571634	10.7924	0.998098	0.459785	9.96376	0.782001	9.93705	0.411793	0.556714	0.734173	0.737278	9.88819	1.12065	-0.81617
ENSMUSG00000031792	AA960436	8	1	97856192	97871407	protein_coding	FALSE	1.84943	0	1.81834	1.64659	1.25132	1.80352	1.78399	1.54615	2.00837	1.59601	1.75752	1.64219	1.58662	1.58672	0.137554	0.177041	0.273728	0.190471	0.160092	0.202624	0.13483	0.200806	0.200815	0.2342	0.212246	0.22455	0.239197	-0.17708
ENSMUSG00000021468	Sptlc1	13	-1	53428085	53472734	protein_coding	FALSE	1.84791	0	1.87033	1.78425	1.62219	1.6014	1.70211	1.76425	1.49093	1.74507	1.71516	1.79183	1.96884	1.6173	0.0712678	0.0698401	0.0867489	0.0781507	0.0866588	0.0805943	0.100965	0.0733397	0.0840057	0.0701172	0.0694767	0.0897416	-0.142998	0.192059
ENSMUSG00000085013	4930556M19Rik	15	1	10646899	10652226	lincRNA	FALSE	1.8475	0	-2.51367	-3.07586	-2.95976	-2.58405	-2.00625	-2.45401	-2.2631	-2.48693	-2.45945	-4.26757	-2.44004	-2.64576	0.494784	0.582538	0.697836	0.400002	0.356191	0.422683	0.403995	0.403666	0.524122	1.11388	0.462423	0.493208	0.580595	-0.527177
ENSMUSG00000020598	Nrcam	12	1	45429872	45702951	protein_coding	FALSE	1.84623	0	2.90643	3.14074	3.07753	3.06768	3.23303	3.11029	3.08766	3.07923	3.1534	3.04885	3.09334	3.13109	0.0607318	0.049026	0.0543717	0.0517663	0.0467736	0.0538309	0.053224	0.0545541	0.0561015	0.0531524	0.0495717	0.0537669	0.0687533	-0.0773056
ENSMUSG00000063445	Nmral1	16	-1	4710059	4719356	protein_coding	FALSE	1.84598	0	1.30777	1.17246	1.27069	1.49553	1.49414	1.57224	1.2136	1.51707	1.39464	1.61528	1.18705	1.45118	0.15164	0.156376	0.158244	0.128373	0.123846	0.126225	0.17972	0.123037	0.144024	0.120991	0.152224	0.13368	0.231387	-0.101737
ENSMUSG00000026830	Ermn	2	-1	57897524	57905275	protein_coding	FALSE	1.84557	0	-2.39912	-1.83261	-1.76355	-2.28798	-1.65724	-1.42441	-2.18623	-1.43031	-1.70154	-1.91048	-2.10626	-2.56787	0.447281	0.287015	0.358593	0.36515	0.276838	0.24139	0.387461	0.240704	0.341357	0.298454	0.358664	0.520505	0.386452	-0.588275
ENSMUSG00000083306	Gm13868	2	-1	102152071	102152364	pseudogene	FALSE	1.84499	0	-11.6145	-0.261284	-0.601565	-1.64026	-0.346389	-0.829407	-0.790635	-0.766921	-0.548641	0.291965	0.432782	0.0116111	10.2367	0.587246	0.739862	1.16301	0.621244	0.762249	0.766112	0.766298	0.730879	0.444613	0.427384	0.514218	-0.406482	1.40242
ENSMUSG00000032452	Clstn2	9	-1	97344814	97933600	protein_coding	FALSE	1.84451	0	1.70254	1.70448	1.84096	1.80293	1.75834	1.70658	1.60997	1.74599	1.72461	1.87209	1.93814	1.69787	0.0643744	0.0600369	0.0650809	0.0549761	0.0620202	0.0589594	0.0697691	0.0585514	0.0720619	0.0527346	0.0552047	0.0640862	-0.0678679	0.132188
ENSMUSG00000029195	Klb	5	1	65739625	65775242	protein_coding	FALSE	1.84298	0	-3.45188	-2.43269	-3.16712	-2.80583	-6.53628	-3.8232	-3.45644	-3.82406	-3.15382	-2.28983	-7.50956	-2.92101	0.967917	0.451664	0.970752	0.69147	7.79306	1.07258	0.994225	1.13619	0.943756	0.473765	8.56008	0.606932	-1.06652	0.844311
ENSMUSG00000018412	1700081L11Rik	11	-1	104194543	104330175	protein_coding	FALSE	1.84266	0	3.28163	3.29823	3.22143	3.35101	3.34182	3.36513	3.34586	3.29456	3.31021	3.24628	3.28695	3.25053	0.0634665	0.0736783	0.0885474	0.0838283	0.0959862	0.0915086	0.0514816	0.0712736	0.0783878	0.0766144	0.0832117	0.0721453	0.0734368	-0.134737
ENSMUSG00000090294	Gm17298	16	1	44330110	44333163	lincRNA	FALSE	1.84211	0	-14.7037	-14.1573	-13.7441	-4.64919	-3.60829	-4.48663	-3.01981	-3.23005	-2.88375	-4.55929	-4.46184	-14.5193	9.80251	9.62045	9.91588	1.2366	0.781642	1.29019	0.623625	0.647975	0.603384	1.22195	1.10995	10.1889	16.1124	-0.785388
ENSMUSG00000055745	Ldoc1l	15	-1	84383828	84387922	protein_coding	FALSE	1.84121	0	2.46148	2.57064	2.5131	2.542	2.46037	2.4756	2.51303	2.4883	2.48395	2.57347	2.56539	2.53345	0.04507	0.0366342	0.0411531	0.0366864	0.0420613	0.0425626	0.0417289	0.038196	0.0444797	0.0369183	0.0394049	0.0407935	-0.0397506	0.0882824
ENSMUSG00000091243	Vgll3	16	1	65815878	65863302	protein_coding	FALSE	1.84117	0	-2.16302	-1.20405	-1.52503	-0.85649	-0.987589	-1.25711	-1.08745	-1.36167	-1.27815	-1.56427	-1.07605	-0.894024	0.571348	0.242514	0.440319	0.218302	0.246716	0.335774	0.265412	0.267966	0.366354	0.363832	0.273613	0.251983	0.218424	-0.171182
ENSMUSG00000047264	Zfp358	8	1	3493138	3497208	protein_coding	FALSE	1.84066	0	2.34896	2.16533	2.4352	2.477	2.40178	2.26318	2.46725	2.41282	2.22598	2.10867	2.23149	2.38276	0.119259	0.112825	0.106475	0.0856886	0.0892501	0.115573	0.110068	0.0918278	0.129405	0.122207	0.105375	0.10328	0.0967633	-0.210836
ENSMUSG00000007872	Id3	4	1	135699412	135701670	protein_coding	FALSE	1.8402	0	1.59531	1.10323	-0.308815	1.69451	1.92079	1.93874	-0.187223	0.520798	1.96643	0.965021	-2.63647	0.646462	0.251088	1.34498	0.921575	0.439654	0.106269	0.212523	1.02861	1.42354	0.282115	0.770042	3.07132	0.624377	0.458377	-1.7662
ENSMUSG00000051504	Siglech	7	1	63023548	63034295	protein_coding	FALSE	1.84017	0	-1.36836	-1.683	-1.76733	-1.1119	-1.09147	-0.767041	-1.20369	-2.31838	-1.20583	-1.72788	-1.28444	-1.55372	0.431358	0.381323	0.541591	0.330997	0.401749	0.313584	0.459018	0.665481	0.352738	0.45558	0.515839	0.412568	0.319137	-0.825786
ENSMUSG00000022455	Wbp2nl	15	1	82129414	82144988	protein_coding	FALSE	1.84016	0	-13.0616	-13.7543	-13.3975	-13.5881	-8.92688	-2.90345	-1.94656	-13.9481	-13.9662	-13.6596	-8.94354	-13.0365	10.1084	9.59823	10.0798	9.39716	8.96243	0.888368	0.559574	10.0754	10.8187	10.0557	9.06595	9.96646	16.4487	-12.4402
ENSMUSG00000087435	Gm16323	2	1	30269236	30270858	antisense	FALSE	1.83898	0	-2.4718	-12.3647	-2.49576	-1.81092	-0.750389	-2.75358	-0.73657	-0.919855	-2.44637	-1.83872	-11.5136	-13.2742	1.20433	9.9956	1.22479	1.09699	0.474935	1.28349	0.499372	0.499241	1.13929	1.09637	9.53024	10.3875	2.28805	-1.41453
ENSMUSG00000084201	Gm11926	4	-1	32077832	32078261	pseudogene	FALSE	1.83884	0	-2.33379	-12.3201	-0.812267	-6.41875	-7.27716	-11.5724	-12.528	-12.3799	-10.8689	-6.52408	-7.5083	-1.48789	1.26389	10.2618	0.71153	8.16737	8.6923	10.6554	10.3784	9.85405	10.6736	8.74535	8.94337	0.876358	-15.4971	9.17124
ENSMUSG00000062312	Erbb2	11	1	98273784	98299030	protein_coding	FALSE	1.83758	0	-0.600073	-1.05152	-0.463994	-0.698348	-0.449821	-0.781487	-0.832215	-1.02118	-0.876894	-0.553204	-0.62227	-0.523874	0.187728	0.2555	0.196104	0.185874	0.280015	0.200754	0.247244	0.227783	0.266831	0.18744	0.163842	0.172349	-0.389	0.162376
ENSMUSG00000024070	Prkd3	17	-1	79348745	79420156	protein_coding	FALSE	1.83733	0	2.07342	2.16913	2.16479	2.15298	2.29766	2.30018	2.27437	2.3032	2.22084	2.20619	2.22158	2.24595	0.0573321	0.0489746	0.0604689	0.0455291	0.0511159	0.0571488	0.0450789	0.0493946	0.0560409	0.0467682	0.0544085	0.051501	0.189605	-0.0220958
ENSMUSG00000077611		14	-1	33005040	33005236	snoRNA	FALSE	1.83725	0	-11.6612	-1.09779	-10.0068	-11.0383	-10.7112	-10.6826	-10.7618	-11.0278	-11.0833	-11.2956	-0.926983	-11.0371	10.7019	1.22382	9.04392	9.92877	9.69831	9.61773	9.72026	9.78645	9.88219	10.5564	1.18033	9.69239	-13.8009	13.8605
ENSMUSG00000031530	Dusp4	8	1	35870351	35882948	protein_coding	FALSE	1.83616	0	2.39568	2.46827	2.48373	2.40541	2.41032	2.33488	2.42573	2.50886	2.49837	2.34408	2.32695	2.32164	0.0475121	0.0412642	0.0494848	0.0411841	0.0441182	0.0457795	0.0471281	0.0401079	0.0470088	0.0456607	0.047595	0.046447	0.0445601	-0.0787809
ENSMUSG00000081648	Gm13423	2	1	23057553	23059203	pseudogene	FALSE	1.83536	0	-0.308278	-0.795855	-1.11592	-0.455029	-0.0340339	-0.357081	-0.826795	-0.464198	-0.147638	-0.675202	-0.622563	-0.738404	0.323533	0.350979	0.503524	0.305662	0.269224	0.305087	0.443084	0.298671	0.298824	0.334285	0.393386	0.372195	0.34092	-0.605883
ENSMUSG00000090275	Cbln1	8	-1	89992768	89994967	protein_coding	FALSE	1.83152	0	-12.1319	-12.5015	-2.73106	-12.7802	-12.7493	-12.7763	-12.1491	-12.4164	-12.5227	-2.02729	-12.417	-2.56343	10.0025	9.83297	1.17679	9.72751	10.4221	9.5276	9.91441	9.98642	9.61255	0.775155	10.2152	1.1957	-13.5211	15.2093
ENSMUSG00000031770	Herpud1	8	1	96910338	96919277	protein_coding	FALSE	1.83029	0	3.03838	3.17824	3.20745	3.00199	3.06213	2.99994	2.99555	3.1519	3.14322	3.22081	3.03722	3.10181	0.0586297	0.0539737	0.0722054	0.0590644	0.0560453	0.0660118	0.0515613	0.0469626	0.0812446	0.0547089	0.0512879	0.0568877	-0.0651376	0.133158
ENSMUSG00000089682	Bcl2l2	14	1	55502214	55507071	protein_coding	FALSE	1.83007	0	3.42945	3.59943	3.39537	3.39756	3.33896	3.37085	3.53877	3.22974	3.51653	3.42844	3.5635	3.55271	0.118763	0.0717588	0.103738	0.0843459	0.103057	0.105847	0.107406	0.102029	0.0951237	0.0843014	0.0928629	0.0880399	-0.120673	0.198292
ENSMUSG00000024990	Rbp4	19	-1	38191110	38199811	protein_coding	FALSE	1.82976	0	-0.61767	-1.11254	-3.46417	-1.87234	-2.10485	-1.62617	-7.373	-7.03799	-4.05999	-1.18705	-1.01833	-6.05931	0.352407	0.377217	3.89707	0.940297	1.18101	0.641665	5.16522	4.81453	4.78453	0.541367	0.581622	4.84548	-7.54935	0.90875
ENSMUSG00000092991		5	1	134677736	134678021	misc_RNA	FALSE	1.82755	0	1.25127	-3.89722	-3.92593	-10.3371	-4.66606	-3.02457	-8.36212	-3.73879	-4.62372	0.882737	-3.45681	-4.41635	0.53443	8.22772	9.14429	10.626	8.80677	8.06327	9.52253	8.23718	9.4572	0.379706	7.80221	8.76862	-9.51995	8.94669
ENSMUSG00000072671	Gm10390	5	-1	120571112	120589272	lincRNA	FALSE	1.82749	0	-2.35799	-1.90371	-2.63527	-2.20266	-2.79705	-1.82291	-2.078	-2.83713	-2.67797	-1.5269	-1.83518	-1.68696	0.368591	0.253864	0.44181	0.340077	0.496579	0.285665	0.323337	0.458647	0.471874	0.22786	0.283068	0.276178	-0.369509	0.653987
ENSMUSG00000032503	Arpp21	9	-1	111967595	112138442	protein_coding	FALSE	1.82725	0	1.10927	0.817212	0.747367	0.810178	0.942045	0.731025	0.724941	0.698373	0.645145	0.968377	1.00992	0.76815	0.165283	0.178421	0.158119	0.196214	0.172499	0.215317	0.164394	0.180987	0.183406	0.161191	0.13533	0.217826	-0.285817	0.155138
ENSMUSG00000084966	2810471M01Rik	11	1	28581564	28593276	lincRNA	FALSE	1.82664	0	-13.6481	-12.3662	-8.62954	-4.06728	-13.6761	-2.21412	-3.86915	-2.43827	-8.27123	-14.2806	-14.2664	-13.7923	10.2216	9.92591	8.41936	1.17374	10.2014	0.513231	1.22892	0.638436	8.04606	10.4985	10.6264	10.3362	12.12	-16.6967
ENSMUSG00000018882	Mrpl45	11	1	97177030	97191234	protein_coding	FALSE	1.8264	0	2.32205	2.19959	2.29226	2.00682	2.17511	2.14895	1.99352	2.10593	1.92794	2.19737	2.07366	2.17195	0.0970862	0.0819977	0.085408	0.0872558	0.0825883	0.0857186	0.107585	0.091648	0.112648	0.0876392	0.0924729	0.0859045	-0.350194	0.0540056
ENSMUSG00000029246	Ppat	5	-1	77342274	77380603	protein_coding	FALSE	1.82457	0	0.935576	1.11933	0.722187	1.21002	0.96763	0.993027	1.02037	1.21157	1.17012	0.865416	1.10776	1.1525	0.137944	0.136223	0.155939	0.105556	0.171405	0.177986	0.105859	0.116741	0.107349	0.0956639	0.138052	0.141619	0.267647	-0.172642
ENSMUSG00000008129	4930432K21Rik	8	1	86671924	86696489	protein_coding	FALSE	1.82356	0	-0.870431	-1.28259	-0.952117	-1.11534	-0.307308	-0.434851	-0.725379	-1.12152	-0.736549	-0.728178	-1.32761	-0.875744	0.305883	0.364133	0.362607	0.332448	0.206792	0.248412	0.292634	0.334243	0.299038	0.256774	0.43569	0.343489	0.251065	-0.549013
ENSMUSG00000078636	Gm3200	7	-1	107909319	107910320	protein_coding	FALSE	1.82293	0	-8.29403	-1.72004	-7.50889	-6.59967	-10.5279	-13.5603	-8.18584	-13.1655	-6.5801	-6.16911	-1.46441	-13.4772	9.02312	0.538609	9.27986	9.21412	9.86189	9.92932	8.59534	10.7729	9.41077	8.54859	0.660933	10.6193	-10.3355	12.2743
ENSMUSG00000079065	BC005561	5	1	104937371	104951402	protein_coding	FALSE	1.82151	0	1.78166	1.83478	1.92622	1.81605	1.69286	1.79949	1.90394	1.77358	1.54906	1.82826	1.91252	1.8042	0.0901405	0.0815379	0.0895443	0.0767731	0.0972978	0.0821914	0.0822257	0.0854234	0.128716	0.0755361	0.0814949	0.0844735	-0.0819867	0.0991586
ENSMUSG00000008301	Phax	18	1	56722097	56747366	protein_coding	FALSE	1.82136	0	3.34862	3.41392	3.38044	3.32947	3.37601	3.2504	3.16222	3.27927	3.28865	3.35675	3.25647	3.39196	0.046743	0.0452246	0.110773	0.0806626	0.0911903	0.108244	0.0536766	0.0535132	0.105059	0.0953663	0.109281	0.09413	-0.221418	0.0231651
ENSMUSG00000076430	Hus1b	13	-1	31038442	31039628	protein_coding	FALSE	1.82039	0	-13.4278	-14.0002	-7.26798	-3.71063	-8.20408	-2.32547	-13.4385	-3.66628	-7.69269	-13.4729	-8.84909	-12.5091	10.1163	11.0364	8.17116	1.21947	8.20233	0.732539	10.154	1.16663	8.32777	9.70244	9.04448	10.7301	9.95968	-12.537
ENSMUSG00000086442	Gm11722	11	1	107343230	107344421	sense_intronic	FALSE	1.81851	0	-6.30201	-12.0531	-11.9314	-0.128094	-0.797919	-0.677718	-5.07709	-1.05063	-1.54314	-10.5636	-10.6043	-1.52501	9.0528	9.95291	10.3492	0.541291	0.613528	0.624459	8.79426	0.55435	0.860546	10.4478	9.64996	1.09474	12.3969	-1.78696
ENSMUSG00000032744	Heyl	4	1	122910799	122927118	protein_coding	FALSE	1.81771	0	-1.96561	-1.93446	-2.04092	-2.13836	-1.01411	-1.79816	-1.68772	-1.41648	-1.47291	-1.49263	-2.61152	-2.15162	0.457353	0.446955	0.554461	0.556447	0.265148	0.391415	0.375615	0.28991	0.372032	0.345415	0.885783	0.517299	0.673819	-0.582934
ENSMUSG00000026187	Xrcc5	1	1	72353995	72441526	protein_coding	FALSE	1.81656	0	1.64903	1.69551	1.63275	1.78093	1.75878	1.88908	1.64129	1.79285	1.7796	1.63988	1.75513	1.86932	0.0727193	0.0624718	0.0748025	0.0586567	0.0656157	0.0602789	0.0724449	0.0584916	0.0703185	0.0658755	0.0638656	0.0642669	0.120224	-0.0795342
ENSMUSG00000027882	Stxbp3a	3	-1	108596094	108643444	protein_coding	FALSE	1.81615	0	2.14349	2.17845	2.14809	2.15696	2.28253	2.18323	2.22689	2.23688	2.22367	2.12426	2.1359	2.17612	0.0853569	0.0637919	0.0826276	0.0758717	0.0712553	0.0693459	0.0819557	0.0630328	0.0718327	0.0811512	0.0758019	0.0710485	0.0996643	-0.088597
ENSMUSG00000058152	Chsy3	18	1	59335055	59570100	protein_coding	FALSE	1.81449	0	-1.65833	-1.99209	-2.78429	-2.06906	-1.4945	-1.78984	-1.9173	-1.95343	-1.33981	-2.42183	-2.01914	-2.55618	0.361851	0.434117	1.17532	0.388918	0.370638	0.532344	0.512243	0.447599	0.319319	0.44547	0.458633	0.93568	0.32445	-0.704619
ENSMUSG00000093749	4921523L03Rik	9	-1	107894015	107897987	processed_transcript	FALSE	1.81419	0	-13.0874	-8.16596	-8.44225	-2.34645	-2.63427	-6.53806	-2.14317	-8.02346	-8.31039	-12.1731	-12.483	-7.18206	9.83484	8.57279	9.03812	0.727675	0.868294	8.5468	0.590433	8.78428	8.18314	9.75316	9.66413	9.3825	10.7686	-11.6169
ENSMUSG00000028517	Ppap2b	4	1	104829952	104905369	protein_coding	FALSE	1.81174	0	2.06674	1.90232	2.00152	1.94045	1.7817	1.86945	1.6917	1.89874	1.69665	1.89778	1.92605	1.85394	0.0609733	0.0642925	0.0720441	0.0642347	0.0721409	0.0713361	0.0845085	0.0652377	0.0921179	0.0655906	0.0651451	0.0706411	-0.289623	0.0354954
ENSMUSG00000028639	Ybx1	4	-1	118950586	118967209	protein_coding	FALSE	1.81167	0	5.17466	5.37941	5.22822	5.2095	5.13051	5.25596	5.29841	5.12608	5.15335	5.27841	5.29232	5.2267	0.123262	0.0840569	0.0978649	0.102322	0.0775951	0.0900826	0.11988	0.112862	0.103961	0.102996	0.073555	0.0932831	-0.143039	0.11479
ENSMUSG00000035293	G2e3	12	1	52449048	52477973	protein_coding	FALSE	1.81161	0	0.789687	0.94471	0.774662	0.910649	1.00797	0.679404	0.883716	1.09334	0.624871	0.464548	0.767256	0.650831	0.141581	0.123908	0.142021	0.148648	0.139909	0.159154	0.135188	0.12778	0.228041	0.136536	0.129151	0.164441	0.137572	-0.359543
ENSMUSG00000086290	Snhg12	4	1	131864593	131866939	lincRNA	FALSE	1.81015	0	3.50413	3.48853	3.35985	3.45357	3.20945	3.35993	3.36109	3.5752	3.27401	3.51177	3.5657	3.65891	0.078304	0.0724329	0.0713352	0.0752759	0.0850808	0.0672478	0.0844183	0.0690603	0.0887647	0.0690167	0.0780725	0.0701918	-0.0218503	0.327338
ENSMUSG00000018166	Erbb3	10	-1	128004579	128026708	protein_coding	FALSE	1.80805	0	-14.2261	-3.74418	-4.48579	-3.02075	-2.83773	-3.07542	-2.44775	-2.92478	-3.10288	-3.44013	-3.07872	-3.07176	9.42296	0.738008	1.09354	0.399002	0.396782	0.434793	0.317995	0.428959	0.507207	0.492723	0.464342	0.443642	1.88129	-0.305447
ENSMUSG00000042861	Kcna10	3	1	106985974	106998639	protein_coding	FALSE	1.80779	0	-2.58489	-5.57484	-7.74377	-8.05167	-7.77712	-8.21827	-7.13616	-5.37632	-7.99798	-2.08385	-7.75161	-7.85285	0.732814	4.16999	5.06275	5.39534	5.13156	5.71222	5.00659	4.5296	5.73146	1.0741	5.07413	5.40771	-5.56984	7.89445
ENSMUSG00000085247	4930545L23Rik	2	-1	134995309	135041352	antisense	FALSE	1.80766	0	-13.7671	-3.62179	-3.28229	-14.4686	-13.8382	-14.3243	-13.7218	-14.6799	-14.2033	-4.477	-14.3914	-14.3563	9.82717	0.740549	0.772999	10.1303	9.51911	10.0938	8.9438	9.77289	10.225	1.16852	10.1677	10.495	-15.4107	13.6635
ENSMUSG00000021539	Lect2	13	-1	56643821	56649899	protein_coding	FALSE	1.80735	0	-8.07064	-8.22128	-8.05762	-8.38422	-2.33929	-3.15831	-8.06056	-3.31994	-7.8069	-8.61013	-8.21993	-8.03926	4.99958	5.05542	5.13013	4.92737	0.761533	1.09011	5.05761	1.1599	4.75592	5.47324	5.34162	4.92746	6.25062	-8.03829
ENSMUSG00000069223	4930451E10Rik	13	-1	55876497	55885866	antisense	FALSE	1.80591	0	-3.399	-3.8582	-1.93837	-1.38966	-5.45152	-1.26947	-2.78194	-1.93096	-1.02295	-5.11665	-2.04799	-5.12135	3.29859	2.72935	1.10822	0.686989	3.47553	0.693854	2.94039	1.02309	0.723452	3.28258	1.07392	3.35656	1.34603	-1.68766
ENSMUSG00000033762	Recql4	15	-1	76533984	76540963	protein_coding	FALSE	1.80585	0	-0.976581	-0.71812	-2.14719	-0.79644	-1.20179	-0.630731	-0.64053	-1.03899	-0.721916	-1.67333	-0.841533	-1.26796	0.311186	0.25143	1.03626	0.260239	0.374497	0.222503	0.24107	0.330872	0.340687	0.51996	0.277293	0.380869	0.145911	-0.448531
ENSMUSG00000062866	Phactr2	10	-1	12933201	13194202	protein_coding	FALSE	1.79997	2	1.91738	1.74887	1.86275	1.96622	1.94686	2.06658	1.81855	2.01167	1.78517	1.81752	1.86669	1.88233	0.0636683	0.0670886	0.0718675	0.0574287	0.060659	0.053897	0.0680525	0.056957	0.0763798	0.0653127	0.0647145	0.0636293	0.0735843	-0.204908
ENSMUSG00000015357	Clpx	9	1	65142067	65178465	protein_coding	FALSE	1.79924	0	2.37006	2.41444	2.37732	2.33718	2.3588	2.31991	2.34078	2.43697	2.32767	2.36363	2.44817	2.44937	0.101787	0.0693455	0.0772696	0.0597693	0.0818435	0.0764258	0.108243	0.0852964	0.0848666	0.0581758	0.0717443	0.070749	-0.0286887	0.107712
ENSMUSG00000037894	H2afz	3	1	137527451	137529886	protein_coding	FALSE	1.7968	0	3.94788	2.78457	2.75803	3.6338	4.40203	3.21711	2.17286	4.32377	4.41731	3.60444	2.14257	3.10156	0.185754	0.727923	0.751372	0.850147	0.0972785	1.06748	0.596137	0.323161	0.231223	0.946808	0.682984	1.3109	0.532842	-2.40953
ENSMUSG00000086015	4833417C18Rik	11	1	95720179	95722358	lincRNA	FALSE	1.79641	0	-0.488756	-1.07393	-0.140285	0.14144	-0.54315	0.324424	-0.157695	0.351753	-0.133044	-0.778833	-0.0159193	-1.12539	0.37134	0.499748	0.366591	0.284992	0.395387	0.222731	0.297979	0.183676	0.355023	0.563427	0.261043	0.668428	0.910196	-0.552758
ENSMUSG00000073758	1700029G01Rik	4	-1	125827846	125840735	protein_coding	FALSE	1.79584	0	-1.25827	-1.44155	-1.8181	-2.50461	-1.9514	-4.56567	-1.7836	-4.2155	-4.45852	-2.43745	-4.26455	-1.1049	0.438561	0.344137	0.448567	0.808385	0.479493	2.32937	0.708104	2.18225	2.14208	0.742965	1.9569	0.318169	-1.07364	1.14625
ENSMUSG00000049502	Dtx3l	16	-1	35926597	35939237	protein_coding	FALSE	1.79566	0	-0.766884	-0.868705	-0.580324	-0.80386	-1.20286	-0.896787	-0.674179	-0.814177	-1.09976	-0.372951	-0.67348	-0.217296	0.247711	0.234645	0.212523	0.227571	0.290121	0.290848	0.233549	0.232003	0.322658	0.171629	0.198367	0.168726	-0.131849	0.784391
ENSMUSG00000085859	D030068K23Rik	8	1	111599122	111797711	lincRNA	FALSE	1.79563	0	-2.00681	-2.30278	-1.85276	-2.06131	-1.2776	-1.55228	-1.65728	-3.02855	-1.51397	-3.98363	-2.41973	-6.95479	0.429275	0.440436	0.518134	0.35079	0.278288	0.284497	0.339611	0.724198	0.375647	1.08892	0.585984	3.42127	0.469656	-1.86689
ENSMUSG00000033826	Dnahc8	17	1	30761299	31012209	protein_coding	FALSE	1.79508	0	-2.71348	-8.47397	-2.9342	-2.33767	-2.67771	-2.46494	-8.30897	-2.34384	-3.42543	-3.52938	-3.15647	-4.52633	0.337154	4.72499	0.431066	0.251868	0.434305	0.245968	5.12533	0.220009	0.644452	0.630369	0.648943	1.03047	0.503143	-1.58256
ENSMUSG00000024846	Cst6	19	-1	5344705	5349574	protein_coding	FALSE	1.79437	0	-2.62742	-2.27919	-2.02802	-1.84717	-2.00225	-1.7379	-2.16883	-2.10761	-1.97427	-2.87807	-2.13591	-2.38152	0.489879	0.362031	0.386846	0.292224	0.332319	0.294729	0.359677	0.33416	0.370966	0.581936	0.379222	0.40095	0.259648	-0.742749
ENSMUSG00000017299	Dnttip1	2	1	164571483	164594107	protein_coding	FALSE	1.79358	0	2.75411	2.55623	2.44149	2.50134	2.3803	2.47268	2.24385	2.59584	2.48375	2.59853	2.59261	2.45768	0.100697	0.109865	0.118481	0.122616	0.125527	0.119663	0.134438	0.0815591	0.115091	0.116999	0.100514	0.106487	-0.150958	0.138017
ENSMUSG00000016087	Fli1	9	-1	32229793	32348974	protein_coding	FALSE	1.79279	0	-1.36774	-1.54697	-1.20799	-1.34061	-2.21898	-3.45725	-1.85817	-1.96824	-1.71829	-1.86717	-1.97938	-1.13556	0.301594	0.273909	0.356588	0.265071	0.467819	1.13351	0.40738	0.398344	0.527764	0.374353	0.419842	0.25275	-0.674131	0.205668
ENSMUSG00000026374	Tsn	1	-1	120195094	120207709	protein_coding	FALSE	1.79268	0	2.87156	2.88084	2.8942	2.8696	2.79577	2.84196	2.80342	2.84225	2.93505	2.90895	2.88359	2.9039	0.0399993	0.0344798	0.0431474	0.0347313	0.040052	0.0386924	0.0415408	0.0365422	0.0403956	0.0346106	0.0363262	0.0364927	-0.0311224	0.0864817
ENSMUSG00000073968	Trim68	7	-1	109826094	109835840	protein_coding	FALSE	1.79222	0	-0.0604706	-0.358776	-0.0637997	-0.50781	-0.299357	-0.262361	-0.2804	-0.0539597	-0.4249	-0.150517	0.0485197	-0.236479	0.155609	0.168952	0.169561	0.184098	0.174527	0.167331	0.177867	0.144369	0.204009	0.151966	0.144285	0.163281	-0.0771679	0.356736
ENSMUSG00000044005	Gls2	10	1	127631513	127647060	protein_coding	FALSE	1.7912	0	1.29825	1.60567	1.28459	1.22364	1.34438	1.10081	1.28123	1.38369	1.29138	1.30491	1.48745	1.08008	0.16145	0.142065	0.186326	0.13054	0.157279	0.174213	0.145084	0.141798	0.177894	0.136208	0.152022	0.185645	-0.147319	0.123857
ENSMUSG00000020623	Map2k6	11	1	110260436	110386836	protein_coding	FALSE	1.78915	0	1.45774	1.71697	1.56483	1.41974	1.27214	1.58292	1.37465	1.47416	1.48232	1.53854	1.45563	1.48412	0.10397	0.0882893	0.149081	0.103297	0.114776	0.110883	0.115739	0.101755	0.117122	0.0933978	0.109515	0.11217	-0.22336	0.101078
ENSMUSG00000002020	Ltbp2	12	-1	86124162	86217482	protein_coding	FALSE	1.78814	0	-2.7586	-2.19401	-2.59076	-2.46193	-1.67553	-1.6428	-1.49764	-1.83027	-2.52637	-2.63706	-2.3192	-2.16585	0.702669	0.566594	0.580612	0.540229	0.530558	0.880679	0.531243	0.554525	0.567824	0.5653	0.508087	0.614612	0.794806	-0.553833
ENSMUSG00000093557	4930555M17Rik	3	-1	5512995	5515333	lincRNA	FALSE	1.78803	0	-11.5819	-2.3097	-2.06851	-11.8901	-12.6869	-11.9109	-12.091	-12.8574	-12.006	-11.8588	-2.17875	-12.5647	9.39517	1.13896	1.14413	9.65363	10.1873	9.97052	10.22	11.038	9.88898	9.36969	1.30689	9.70583	-14.4646	13.8608
ENSMUSG00000039183	Nubp2	17	-1	25019556	25023295	protein_coding	FALSE	1.78692	0	2.15884	2.30779	2.31094	2.39498	2.26859	2.30249	2.28213	2.42155	2.17827	2.2345	2.12071	2.31243	0.0901451	0.0806398	0.0903089	0.0731091	0.0849856	0.0854255	0.0812444	0.0743039	0.102442	0.0816442	0.0980314	0.0890208	0.0795573	-0.145032
ENSMUSG00000075027	4631405J19Rik	2	1	92868113	92884889	lincRNA	FALSE	1.78557	0	-2.27123	-1.35516	-1.65613	-1.44162	-1.08131	-1.80629	-1.02398	-1.36029	-1.33009	-1.51833	-1.35474	-2.01939	0.484283	0.327121	0.37609	0.331265	0.243648	0.430896	0.384254	0.36376	0.429432	0.397601	0.391993	0.393627	0.59188	-0.461889
ENSMUSG00000036306	Lzts1	8	-1	71659345	71664908	protein_coding	FALSE	1.78528	0	-5.17321	-1.22483	-0.341127	-1.32936	-10.7989	-0.897127	-5.7877	-1.16552	-11.5078	-0.436704	0.0523567	-0.801474	8.47688	1.00498	0.268946	1.05729	9.70964	0.931055	9.13083	0.973698	10.8826	0.530202	0.199314	0.853073	-1.28925	1.57477
ENSMUSG00000022971	Ifnar2	16	1	91373028	91405834	protein_coding	FALSE	1.78378	0	1.07074	1.12344	1.13288	1.14199	1.20292	0.925261	0.929639	0.937108	1.09352	1.27287	1.34404	0.895284	0.154319	0.153172	0.186688	0.193059	0.19041	0.150652	0.16935	0.198535	0.172138	0.154306	0.153224	0.158194	-0.167064	0.164448
ENSMUSG00000079254	Itprip	19	-1	47969088	47993789	protein_coding	FALSE	1.78263	0	-3.63866	-2.76683	-3.10239	-2.79591	-2.92245	-3.94027	-3.62636	-2.54876	-3.04774	-2.98593	-4.67191	-3.00893	0.728332	0.425687	0.580447	0.453564	0.493801	1.10587	0.768891	0.398718	0.596473	0.501095	1.19336	0.64736	0.25062	-0.312295
ENSMUSG00000082114	Gm13489	2	-1	48665107	48666075	pseudogene	FALSE	1.78124	0	-13.6731	-3.50135	-1.85586	-8.44274	-8.86226	-3.10615	-13.7215	-3.51246	-12.043	-8.76045	-8.43714	-1.7274	10.4592	1.17853	0.730955	8.38374	8.79768	1.16002	10.3883	1.24774	10.1753	9.09296	9.11242	0.554302	-2.05901	2.19763
ENSMUSG00000091575	2010016I18Rik	3	-1	106284931	106286355	protein_coding	FALSE	1.77994	0	-8.68769	-3.92633	-13.6847	-13.9093	-14.2677	-14.2326	-8.56378	-13.7542	-13.7602	-3.93395	-13.6733	-3.74047	8.73253	1.18743	10.0394	10.343	10.4843	10.1913	8.02718	9.98441	10.0185	1.17839	9.66951	1.18697	-10.595	14.7521
ENSMUSG00000063427	Gm8017	16	-1	20822193	20822713	pseudogene	FALSE	1.77973	0	-6.05273	-6.07682	-5.68123	-0.069314	-5.99113	-6.23374	-6.06085	-0.326721	-0.807614	-6.0642	-1.04655	-6.37684	5.12715	4.84994	5.08993	0.789866	5.32098	5.41901	5.19704	0.781151	1.18604	4.90299	1.11854	5.59897	7.76469	-1.67439
ENSMUSG00000090631	Olfr456	6	-1	42436162	42437213	protein_coding	FALSE	1.77941	0	-3.38308	-13.0519	-13.8892	-13.9896	-13.2062	-13.56	-13.1749	-13.6036	-12.8183	-3.60158	-13.6641	-13.1554	1.15795	9.78288	10.7301	10.3427	10.0331	9.83804	9.81224	9.68447	9.58678	1.20197	10.0858	9.45104	-13.7952	13.9749
ENSMUSG00000034201	Gas2l1	11	-1	4954135	4965330	protein_coding	FALSE	1.7793	0	2.00418	1.54251	1.57011	1.30687	1.6126	1.01852	1.19045	1.14029	1.4432	1.30171	1.27176	1.553	0.0903184	0.128542	0.171698	0.124378	0.130701	0.129103	0.138709	0.157131	0.186978	0.138157	0.171057	0.123342	-0.828416	0.134628
ENSMUSG00000037784	Dzip1l	9	1	99529915	99569675	protein_coding	FALSE	1.77706	0	0.412373	0.336471	0.393891	-0.053723	0.102859	0.430935	0.134695	0.150766	0.356628	0.422036	0.311222	0.417282	0.153556	0.211363	0.275127	0.411723	0.192425	0.377162	0.195514	0.255651	0.294839	0.280782	0.175196	0.413473	-0.288427	0.307841
ENSMUSG00000040423	Rc3h1	1	1	162836549	162905109	protein_coding	FALSE	1.77507	0	1.92463	1.68201	1.73939	2.12421	1.73388	2.01682	1.76046	1.99295	1.89915	1.47301	2.03554	1.74127	0.148903	0.168947	0.21279	0.075811	0.175353	0.120163	0.174353	0.125857	0.175127	0.11925	0.130008	0.167457	0.156191	-0.459849
ENSMUSG00000028431	Ikbkap	4	-1	56762552	56815203	protein_coding	FALSE	1.77461	0	2.38561	2.20057	2.56529	2.45614	2.70659	2.46472	2.67951	2.37421	2.45586	2.51039	2.33272	2.51645	0.101438	0.116075	0.0836969	0.0980698	0.0831132	0.0914955	0.107542	0.10997	0.107063	0.0919608	0.111996	0.110301	0.11745	-0.138188
ENSMUSG00000060950	Trmt61a	12	1	112916316	112922113	protein_coding	FALSE	1.77366	0	0.749439	0.68341	0.947135	0.713572	0.686935	0.834289	0.687559	0.838126	0.549771	1.13848	0.777906	0.815503	0.13249	0.126845	0.117951	0.127153	0.129981	0.122791	0.13981	0.115209	0.163304	0.0959987	0.119899	0.135277	-0.111271	0.298597
ENSMUSG00000028654	Mycl1	4	1	122672895	122679728	protein_coding	FALSE	1.77348	0	-0.771425	-0.533234	-0.970087	-0.627355	-0.38055	-0.269007	-0.0353433	-0.18871	-0.205323	-0.541307	-0.370024	-0.586657	0.288041	0.218728	0.377123	0.252464	0.243542	0.202889	0.200027	0.171492	0.205723	0.251093	0.233786	0.250145	0.771523	-0.1331
ENSMUSG00000033316	Galnt9	5	1	110973364	111050401	protein_coding	FALSE	1.77166	0	0.951715	1.02313	1.15641	1.0289	0.98773	0.852212	0.67159	1.09186	0.994013	1.13206	0.996409	1.07898	0.109318	0.102501	0.101286	0.0975801	0.099246	0.128802	0.136024	0.0947135	0.116657	0.0909918	0.101017	0.0998373	-0.117982	0.144837
ENSMUSG00000047415	Gpr68	12	-1	102114892	102146408	protein_coding	FALSE	1.77166	0	-0.537191	-0.184572	-0.0661837	0.137001	-0.106413	0.450063	0.0232277	-0.379229	0.0280016	0.0761672	-0.151268	-0.391974	0.250408	0.292732	0.276266	0.216572	0.258883	0.211774	0.273086	0.329127	0.273435	0.267345	0.360379	0.299916	0.297808	-0.476155
ENSMUSG00000021809	Nudt13	14	1	21113912	21136797	protein_coding	FALSE	1.77028	0	0.899787	0.805397	0.737506	0.996369	0.878869	1.00509	0.735418	0.905519	0.921604	0.839625	1.0105	0.794124	0.0947415	0.0857854	0.111366	0.0800593	0.0906381	0.0856222	0.10402	0.0855736	0.101587	0.0886145	0.0854344	0.0930774	0.0595671	-0.111474
ENSMUSG00000036136	Fam110c	12	1	31758833	31764802	protein_coding	FALSE	1.76887	0	-2.05783	-2.97631	-2.40246	-2.32619	-1.92434	-1.51376	-2.35306	-1.56601	-0.968674	-1.48123	-2.32023	-3.09165	0.434184	0.713952	0.714669	0.687969	0.508827	0.298495	0.560834	0.302031	0.28337	0.359056	0.682414	0.764667	1.3647	-0.241968
ENSMUSG00000085363	Gm15478	5	1	68033640	68038015	antisense	FALSE	1.7683	0	-0.66994	-0.713882	-0.309265	-0.81074	-0.626124	-1.4324	-1.50538	-0.946545	-0.425767	-0.544744	-0.744397	-0.782764	0.245709	0.222686	0.229252	0.249913	0.222422	0.440432	0.419795	0.272899	0.250741	0.21101	0.238907	0.275392	-0.34302	0.185291
ENSMUSG00000038622	Med30	15	1	52544000	52561986	protein_coding	FALSE	1.76816	0	1.8689	2.02538	2.10968	2.26499	2.06163	2.13412	1.91739	2.16261	2.25109	1.88889	1.9524	1.93555	0.195089	0.161321	0.20587	0.151753	0.165839	0.165264	0.185471	0.148364	0.188485	0.203561	0.180395	0.201051	0.167473	-0.335267
ENSMUSG00000039021	Ttc16	2	-1	32612546	32631153	protein_coding	FALSE	1.76681	0	-1.69883	-1.23351	-1.03978	-0.93649	-0.512164	-0.651122	-0.402998	-1.17748	-1.12493	-0.760633	-1.21897	-2.68418	0.961725	0.419318	0.526072	0.40235	0.327406	0.255915	0.348838	0.425629	0.605257	0.345724	0.553909	1.28129	0.623623	-0.450435
ENSMUSG00000042807	Hecw2	1	-1	53863726	54252012	protein_coding	FALSE	1.76652	0	0.144494	0.18171	0.0834803	0.247662	0.502808	0.19126	0.277731	0.353699	0.331322	0.288764	0.137187	0.358257	0.154594	0.146318	0.176285	0.152457	0.132344	0.169324	0.144515	0.121712	0.148115	0.144617	0.189218	0.145941	0.262765	-0.0867736
ENSMUSG00000024786	1700123I01Rik	19	1	6184388	6224225	protein_coding	FALSE	1.76595	0	-3.63584	-2.85595	-3.42534	-3.75714	-8.73211	-7.81424	-8.51943	-3.75774	-8.38474	-3.03648	-8.51292	-2.82794	1.07737	0.740758	1.11328	1.13478	5.35847	5.06633	5.03674	1.15076	5.15828	0.76227	5.0011	0.869436	-1.46035	1.62844
ENSMUSG00000022325	Pop1	15	1	34425059	34460403	protein_coding	FALSE	1.7636	0	0.444259	0.218227	-0.20415	0.364565	1.00048	0.573606	0.763191	0.542392	0.785722	0.46699	0.578646	0.350482	0.457001	0.404658	0.70958	0.530062	0.498563	0.334361	0.332773	0.331974	0.271762	0.485373	0.836117	0.413647	0.681524	-0.304056
ENSMUSG00000056481	Cd248	19	1	5068078	5070637	protein_coding	FALSE	1.76225	0	-1.43525	-5.7813	-6.28158	-12.164	-11.0612	-2.3817	-12.6536	-6.8764	-5.78421	-0.561278	-1.31033	-1.46738	0.299141	8.01286	8.42819	10.3783	9.84881	1.02116	10.0043	9.07418	8.14921	0.2198	0.452392	0.51539	-9.43345	2.54454
ENSMUSG00000030079	Ruvbl1	6	1	88415403	88447566	protein_coding	FALSE	1.7622	0	2.39712	2.604	2.38177	2.51966	2.72349	2.61407	2.39719	2.48525	2.78952	2.60902	2.42678	2.47054	0.1005	0.0836677	0.130976	0.0981673	0.085354	0.0972181	0.0980571	0.0952592	0.0896208	0.0951036	0.112956	0.109396	0.111746	-0.165892
ENSMUSG00000020810	Cygb	11	-1	116506909	116515627	protein_coding	FALSE	1.76178	0	3.62412	3.56652	3.52876	3.55031	3.49746	3.46554	3.60145	3.49528	3.56095	3.55902	3.56989	3.5358	0.0314293	0.0281182	0.0351794	0.0287807	0.0304631	0.0317196	0.0320264	0.0306022	0.0343858	0.0283224	0.0306974	0.0311708	-0.0363381	0.0693527
ENSMUSG00000056849	Gm16415	18	1	42600673	42601161	protein_coding	FALSE	1.76114	0	-0.31381	-2.56878	-1.41236	-2.61384	-11.4297	-1.57623	-1.04095	-1.19109	-2.29085	-1.52533	-0.837883	-1.10115	0.425378	1.25069	0.8065	1.21018	9.8618	0.796224	0.621204	0.596964	1.1891	0.803707	0.548569	0.621962	-0.771212	1.24218
ENSMUSG00000024142	Mlst8	17	-1	24610497	24616023	protein_coding	FALSE	1.75965	0	2.28289	2.04326	2.11149	2.22041	2.1925	2.29872	2.2158	2.32882	2.26283	2.22809	2.17881	2.16855	0.0609339	0.0667114	0.075831	0.0631267	0.0639562	0.0609672	0.0664221	0.0563537	0.0685431	0.0630043	0.0661001	0.0693522	0.171095	-0.0653619
ENSMUSG00000022346	Myc	15	1	61816946	61821929	protein_coding	FALSE	1.75938	0	-1.75314	-1.16513	-0.750298	-1.15889	-2.77644	-2.40524	-1.31479	-1.74668	-1.8709	-3.32167	-0.689865	-1.51006	0.595034	0.396771	0.351755	0.394164	0.938783	1.67272	0.443701	0.521835	0.833743	1.74969	0.273199	0.783909	-0.69515	0.885471
ENSMUSG00000087328	Gm12120	11	1	33605550	33611435	antisense	FALSE	1.75922	0	0.0642184	-1.19944	-0.0458887	-1.16883	-0.632304	-2.69169	-0.0466573	-0.681808	-0.490522	-0.361972	0.230145	0.330686	0.306393	0.509095	0.337871	0.532797	0.410727	1.13157	0.332981	0.421935	0.442604	0.374851	0.279947	0.272849	-0.224209	1.61352
ENSMUSG00000031963	Bmper	9	1	23027520	23289646	protein_coding	FALSE	1.7591	0	-2.14693	-1.78917	-1.70885	-1.60357	-2.17025	-1.88297	-1.95854	-1.95988	-2.2905	-1.97219	-1.52807	-1.58789	0.419224	0.278101	0.326595	0.269415	0.420022	0.334608	0.382863	0.312713	0.493599	0.345616	0.280152	0.289837	-0.272114	0.205524
ENSMUSG00000041135	Ripk2	4	-1	16049880	16090794	protein_coding	FALSE	1.75874	0	0.529696	0.676644	0.623289	0.73147	0.690633	0.614325	0.88225	0.826089	0.796247	0.498052	0.726243	0.64197	0.167847	0.137591	0.169133	0.120426	0.138104	0.155494	0.12491	0.12664	0.148283	0.146523	0.153505	0.15755	0.31729	-0.102081
ENSMUSG00000032579	Hemk1	9	-1	107230023	107240681	protein_coding	FALSE	1.75871	0	2.39896	2.70708	2.74406	2.19728	2.54117	2.28948	2.58004	2.34077	2.35397	2.24582	2.50835	2.81889	0.159311	0.135278	0.141472	0.17573	0.143638	0.189658	0.173865	0.18412	0.209418	0.136458	0.150577	0.164967	-0.286531	0.164607
ENSMUSG00000041362	4930506M07Rik	19	-1	59047848	59150559	protein_coding	FALSE	1.75742	0	1.33424	1.13905	1.42688	1.45642	1.56267	1.37806	1.70137	1.67461	1.32224	1.39973	1.42688	1.38301	0.21598	0.250837	0.24011	0.228217	0.145147	0.220369	0.164161	0.160477	0.254704	0.231514	0.165266	0.216022	0.46041	-0.126533
ENSMUSG00000029999	Tgfa	6	1	86145420	86225151	protein_coding	FALSE	1.75646	0	-0.0992316	0.0645404	0.203925	0.238186	0.165659	0.22219	-0.173016	0.312153	0.215729	0.108678	0.00546567	-0.105531	0.124768	0.105639	0.121244	0.100503	0.106926	0.105312	0.127679	0.0968307	0.114741	0.110338	0.116362	0.122229	0.144665	-0.288356
ENSMUSG00000003527	Dgcr14	16	-1	17900804	17911441	protein_coding	FALSE	1.756	0	1.5601	1.79043	1.64688	1.77604	1.66509	1.68199	1.86016	1.63473	1.72645	1.60722	1.63149	1.68993	0.0897946	0.0677796	0.0887227	0.0700268	0.0760684	0.0798729	0.0712854	0.0761854	0.0870767	0.082747	0.0782468	0.0810644	0.0820156	-0.100105
ENSMUSG00000004018	Fancl	11	1	26286135	26371876	protein_coding	FALSE	1.7551	0	0.513809	0.566904	1.11358	0.583111	0.671978	0.450638	0.552312	0.746706	0.454556	0.882315	1.07987	1.04151	0.138455	0.148541	0.291033	0.140371	0.128421	0.162351	0.135491	0.247646	0.19757	0.217503	0.274612	0.231908	-0.0597308	0.580062
ENSMUSG00000033565	Rbfox2	15	-1	76909420	77137483	protein_coding	FALSE	1.75484	0	2.37608	2.48511	2.37588	2.56288	2.48172	2.52609	2.60967	2.47476	2.53463	2.5025	2.55422	2.44992	0.049293	0.0404257	0.0499513	0.0379503	0.0413452	0.0398	0.0408732	0.0412001	0.0438414	0.0419054	0.0392885	0.0412552	0.169389	-0.0316337
ENSMUSG00000039958	4833442J19Rik	6	1	149088371	149099693	protein_coding	FALSE	1.75468	0	0.332013	0.17465	0.48535	1.22199	-0.0477289	0.935784	1.29942	1.35823	1.0276	-0.454078	1.29176	0.0326051	0.794742	0.600357	0.823929	0.352535	0.700359	0.467092	0.4532	0.396201	0.726531	0.767856	0.368284	0.663798	1.4324	-0.256092
ENSMUSG00000081809	Gm15539	16	1	3927606	3928171	pseudogene	FALSE	1.75454	0	-0.0799256	-0.189749	-0.385244	-2.05407	-1.19917	-0.370428	-0.853325	-1.37899	-11.7976	-0.0612548	-1.15309	-1.1073	0.416983	0.357437	0.443272	1.18622	0.937629	0.462954	0.715499	0.713657	9.88498	0.350007	0.931328	0.713615	-1.34958	0.496095
ENSMUSG00000031821	Gins2	8	-1	123102533	123113204	protein_coding	FALSE	1.75369	0	-2.15218	-0.528198	-0.133992	-0.137958	-0.563577	-0.223716	0.0629797	-0.472116	-0.707703	-0.984933	-0.37929	-0.974994	0.986058	0.380653	0.322604	0.276186	0.397675	0.326025	0.2407	0.392517	0.559802	0.442472	0.350474	0.633665	0.361035	-0.592723
ENSMUSG00000024293	Esco1	18	-1	10566510	10610350	protein_coding	FALSE	1.75343	0	2.1504	2.08962	2.01073	2.05747	2.14544	1.99523	2.15687	2.31005	2.00221	2.11185	1.91054	1.90101	0.135706	0.0797808	0.102883	0.0959059	0.0827145	0.0846871	0.129535	0.0681668	0.0953906	0.0941769	0.0968266	0.0913899	0.176492	-0.135567
ENSMUSG00000017861	Mybl2	2	1	162880423	162910424	protein_coding	FALSE	1.75272	0	-0.393962	-0.072427	-0.566559	-0.368805	-0.393967	-0.796597	-0.403261	-0.346715	-0.373681	0.188273	0.0717227	0.153552	0.300527	0.289259	0.411688	0.298921	0.323598	0.299104	0.192036	0.254352	0.212248	0.222097	0.231293	0.28858	-0.120206	0.957222
ENSMUSG00000086855	Gm13844	6	1	31322895	31333877	lincRNA	FALSE	1.75222	0	-2.20524	-2.0487	-2.56111	-12.8573	-12.6835	-0.910597	-0.879255	-2.13171	-2.51357	-1.48771	-2.77094	-0.905154	1.07528	1.04409	1.23339	10.5676	9.95931	0.50896	0.537486	1.06512	1.22964	0.624376	1.1774	0.505712	1.33654	-0.4776
ENSMUSG00000066850	Vmn1r65	7	-1	5959352	5962612	protein_coding	FALSE	1.7518	0	-3.53295	-14.2111	-13.9966	-4.61923	-4.28104	-4.51285	-14.4083	-4.57473	-13.8463	-4.57909	-2.8649	-14.4935	0.830193	9.79307	9.78527	1.20442	1.17452	1.29668	10.1561	1.15859	9.0287	1.2268	0.577288	10.4069	-1.68	1.82011
ENSMUSG00000020471	Pold2	11	-1	5772183	5778295	protein_coding	FALSE	1.74928	0	1.93502	1.86812	2.05519	2.07149	2.41437	2.13493	2.12336	2.18415	2.09635	2.22419	1.93258	2.12943	0.239182	0.126681	0.112201	0.1239	0.179834	0.164409	0.12839	0.107918	0.129006	0.137212	0.128977	0.137349	0.248114	-0.11583
ENSMUSG00000030666	Calcb	7	1	121862157	121866879	protein_coding	FALSE	1.74899	0	-3.20597	-13.1077	-12.314	-13.4614	-12.9088	-12.7154	-13.1248	-13.9233	-13.7894	-13.3877	-13.8923	-2.50076	1.10933	9.55914	9.21678	10.5286	9.4915	10.2637	9.73916	10.2259	11.0942	10.4392	10.7454	0.820207	-14.6037	14.9786
ENSMUSG00000048776	Pthlh	6	-1	147200623	147212689	protein_coding	FALSE	1.7488	0	-3.41942	-2.26077	-2.7888	-13.4256	-7.50374	-3.68576	-3.41928	-3.11908	-13.7219	-2.11522	-7.52045	-2.70253	1.09042	0.606356	0.734549	11.2977	8.57739	1.14818	1.11093	1.11281	10.0504	0.49686	8.85622	0.700424	-1.02649	2.2036
ENSMUSG00000029437	Il31	5	-1	123930162	123932594	protein_coding	FALSE	1.74825	0	-8.04103	-8.06791	-8.24658	-8.22666	-3.11819	-8.08816	-3.09566	-8.33469	-7.97482	-8.07366	-8.26918	-8.23702	5.03999	4.87581	5.42987	5.05538	1.14061	5.23988	1.15095	5.20545	5.35444	5.07495	5.34256	5.1638	6.60158	-6.66639
ENSMUSG00000064508	n-R5s96	8	1	48804600	48804723	rRNA	FALSE	1.74735	0	-9.76846	-10.9025	-10.1242	-9.42178	-9.84834	-9.68713	-10.2176	-10.0231	-9.92218	-10.2941	-10.3134	-9.87796	9.7894	10.6391	9.78083	10.0111	10.0873	9.63264	10.7843	10.2053	10.5145	9.91644	9.95223	10.0814	0.259209	-0.738952
ENSMUSG00000028847	Trappc3	4	1	125939569	125953127	protein_coding	FALSE	1.74686	0	3.20245	3.37288	3.15192	3.37801	3.237	3.34518	3.28654	3.25368	3.40848	3.28453	3.26998	3.2459	0.0580983	0.0520791	0.0670413	0.0474177	0.0550491	0.0519141	0.0541142	0.0532915	0.0570316	0.0498946	0.0546495	0.056156	0.074795	-0.0843797
ENSMUSG00000027942	4933434E20Rik	3	1	89855558	89867263	protein_coding	FALSE	1.74673	0	3.55811	3.57462	3.46943	3.44198	3.53403	3.53535	3.54135	3.66588	3.51113	3.50105	3.35463	3.40503	0.0732985	0.0615871	0.092218	0.0520604	0.0714593	0.0731186	0.0756024	0.0561573	0.0677776	0.0646972	0.0900086	0.0823686	0.0581636	-0.0740908
ENSMUSG00000028047	Thbs3	3	1	89019102	89030759	protein_coding	FALSE	1.74644	0	0.357715	-0.156941	0.378305	0.216956	0.359684	0.374419	0.530798	0.561705	0.388734	-0.0538578	0.13158	0.365167	0.287948	0.390675	0.354269	0.283897	0.271247	0.216971	0.29337	0.32819	0.35925	0.348746	0.385085	0.308244	0.382845	-0.231714
ENSMUSG00000017631	Abr	11	-1	76230236	76435816	protein_coding	FALSE	1.74612	0	2.87836	2.89769	3.08317	3.05649	3.02357	3.04194	2.89433	3.04801	3.08702	2.97465	2.96183	3.03855	0.0472102	0.0535284	0.0676493	0.0541989	0.0565295	0.0567195	0.0481849	0.0550232	0.0742036	0.0520538	0.0662725	0.061139	0.0811762	-0.0722254
ENSMUSG00000087349	Gm12680	4	1	85160231	85429031	lincRNA	FALSE	1.74536	0	-1.72349	-0.927755	-1.24994	-0.97692	-1.44978	-1.12824	-1.92561	-1.33623	-1.24549	-0.941373	-0.871023	-0.828904	0.43601	0.257876	0.372493	0.270292	0.390408	0.302713	0.50308	0.334136	0.380622	0.271981	0.270028	0.274227	-0.371933	0.358946
ENSMUSG00000021276	Cinp	12	-1	112110832	112127325	protein_coding	FALSE	1.7443	0	2.48523	2.78895	2.51806	2.67448	2.82326	2.25734	2.28957	2.55565	2.4378	2.69166	2.68149	2.8122	0.13205	0.108877	0.137905	0.119354	0.11633	0.160004	0.141864	0.125777	0.147015	0.121234	0.127708	0.115606	-0.270733	0.125853
ENSMUSG00000085564	Gm12198	11	-1	50412800	50415950	lincRNA	FALSE	1.74323	0	-2.65793	-2.89297	-3.41998	-3.8312	-13.8265	-3.63095	-13.6617	-13.0401	-3.35261	-2.90379	-3.11214	-2.82498	0.637861	0.679093	1.05842	1.16486	9.75997	1.08145	10.1928	10.5278	1.12558	0.718465	0.782001	0.717269	-1.02441	1.22925
ENSMUSG00000033933	Vhl	6	1	113573953	113581627	protein_coding	FALSE	1.74187	0	2.01486	2.01292	2.0508	1.99985	1.98343	2.05427	2.00233	2.03763	1.95245	2.04773	2.08082	2.14989	0.0659372	0.0552955	0.0805107	0.0763665	0.0597299	0.0576565	0.0643671	0.0807172	0.0693672	0.0637235	0.0786758	0.0610568	-0.0398804	0.116404
ENSMUSG00000070574	2310016G11Rik	7	1	51932335	51933605	protein_coding	FALSE	1.7413	0	-13.0381	-2.4704	-2.09647	-13.7834	-13.1569	-13.4394	-13.5185	-12.7037	-13.0566	-3.36322	-13.115	-13.1617	9.68846	0.801537	0.746254	11.1149	10.0862	9.71365	10.7835	9.63313	10.1593	1.2129	10.0353	10.4595	-15.5208	14.1524
ENSMUSG00000022637	Cblb	16	1	52031662	52208160	protein_coding	FALSE	1.74109	0	1.13077	0.955139	1.1261	1.1168	1.19424	1.09823	1.12654	1.1355	0.999597	0.981712	1.03616	1.01367	0.0753136	0.0771713	0.0953207	0.0748585	0.0777787	0.0914301	0.0802349	0.0741961	0.102254	0.0800332	0.0893027	0.0894761	0.0541292	-0.189424
ENSMUSG00000084823	Gm17216	6	-1	148161889	148163095	lincRNA	FALSE	1.73991	0	-0.295535	-0.041809	-0.249311	-1.95081	-2.02748	-0.574431	-0.798295	-10.7456	-10.1063	-1.93924	-0.0570653	-1.86756	0.466946	0.319854	0.5305	1.03057	1.12449	0.448818	0.649766	9.84958	9.63452	1.02271	0.328892	1.05336	-1.06073	0.827267
ENSMUSG00000035455	Fignl1	11	-1	11687434	11708965	protein_coding	FALSE	1.73949	0	-1.54801	-0.996625	-0.719167	-1.00369	-1.14161	-2.02538	-1.3678	-1.52687	-2.06889	-1.25856	-1.19804	-0.728548	0.713446	0.386961	0.39309	0.323842	0.461053	0.655384	0.573317	0.530544	0.894373	0.493854	0.463477	0.261999	-0.86859	0.390958
ENSMUSG00000057788	Ddx49	8	-1	72816765	72826388	protein_coding	FALSE	1.73887	0	2.417	2.30229	2.44804	2.5009	2.56655	2.49431	2.63907	2.44664	2.49975	2.24857	2.27969	2.48654	0.204213	0.201187	0.260322	0.18757	0.208819	0.239602	0.174313	0.195095	0.258521	0.229895	0.284598	0.254969	0.235479	-0.26812
ENSMUSG00000060794	Tssk5	15	-1	76202388	76205368	protein_coding	FALSE	1.73877	0	-14.0639	-8.9582	-8.69607	-9.25232	-3.03747	-3.87294	-3.77919	-9.29667	-8.49585	-8.97336	-12.824	-13.5239	10.3423	8.47098	8.87179	8.92549	0.85673	1.13408	1.21857	9.26562	8.13841	8.65501	9.63322	9.83474	8.97252	-11.7824
ENSMUSG00000039801	2410089E03Rik	15	1	8119106	8221158	protein_coding	FALSE	1.73821	0	1.91435	1.87683	1.89395	2.0137	1.9225	1.90335	1.98526	1.87444	1.8935	1.80797	1.99209	1.82196	0.0570249	0.0642778	0.0730096	0.0694043	0.0583383	0.0629145	0.055657	0.0649548	0.0683186	0.0556633	0.0670862	0.0536811	0.0419708	-0.118176
ENSMUSG00000046747	Gm9812	12	1	56921598	56922567	pseudogene	FALSE	1.73702	0	-11.1449	-1.53494	-0.822647	-4.98942	-2.25941	-1.46682	-1.55622	-1.85634	-2.73734	-6.89558	-1.20999	-1.48895	9.62816	0.51506	0.402658	7.8699	0.805892	0.637407	0.702771	0.596407	1.13857	9.01441	0.446395	0.685942	-1.10428	0.695593
ENSMUSG00000027282	Mtch2	2	1	90687312	90706967	protein_coding	FALSE	1.73631	0	3.3859	3.60577	3.29062	3.17564	3.19436	3.22987	2.95874	2.87957	3.23807	3.45269	3.24904	3.19806	0.292792	0.200091	0.267581	0.250874	0.287948	0.290115	0.360013	0.361379	0.309417	0.244631	0.297917	0.367728	-0.605719	0.197797
ENSMUSG00000078952	Gm11019	13	1	98204925	98266960	lincRNA	FALSE	1.73563	0	-4.10352	-4.57684	-14.7527	-2.90453	-3.62133	-3.09022	-3.15423	-4.63583	-14.6144	-14.5774	-14.155	-14.1892	1.12423	1.14724	9.93496	0.52616	0.799365	0.614002	0.683643	1.16176	10.5532	10.1835	10.1584	10.139	1.20212	-16.1523
ENSMUSG00000019945	1700040L02Rik	10	-1	67893701	68004644	protein_coding	FALSE	1.73561	0	-3.36677	-8.27426	-1.23995	-2.74793	-7.86226	-7.28833	-8.232	-2.72417	-6.66762	-2.43638	-2.14391	-1.85677	1.12114	5.19941	0.528582	1.15287	5.48827	4.86618	5.34325	0.795505	5.52715	0.813914	0.689197	0.555086	-1.78475	1.60462
ENSMUSG00000090426	Gm17392	17	1	55696464	55702805	lincRNA	FALSE	1.73493	0	-6.41026	-7.07876	-0.769161	3.17566	-4.65337	0.596373	3.06549	2.90062	-2.42287	-7.20567	1.11056	-6.44366	9.98269	9.79683	7.23487	0.102881	9.40846	6.4715	1.70427	1.51833	8.98969	9.78434	6.46226	10.4989	9.73974	-8.13529
ENSMUSG00000086750	Gm11770	11	-1	120076396	120078307	antisense	FALSE	1.73462	0	-2.60497	-13.3144	-2.47958	-11.8598	-12.3315	-12.7022	-12.6518	-12.7551	-12.7015	-13.0436	-2.6429	-12.6747	1.17081	10.891	1.21074	9.85607	9.67795	9.99133	10.1268	10.0095	10.3472	9.73504	1.19338	9.802	-14.5639	13.4973
ENSMUSG00000089048		10	-1	25001406	25001658	misc_RNA	FALSE	1.73439	0	-10.8488	-1.55656	-11.015	-6.50593	-11.4607	-11.3811	-11.0818	-11.6788	-10.4083	-6.09148	-1.43646	-1.39322	9.2919	1.21313	10.3251	8.52337	9.84993	9.90111	9.70292	10.5819	8.86717	8.18136	1.1567	1.19525	-13.193	11.518
ENSMUSG00000027763	Mbnl1	3	1	60277032	60433670	protein_coding	FALSE	1.73337	0	3.02077	3.12518	3.09442	3.24742	3.18829	3.35211	3.15084	3.10426	3.16834	3.16398	3.3043	3.04513	0.0954615	0.0713346	0.0846587	0.0626857	0.0740124	0.0628343	0.0879155	0.0718323	0.0807973	0.0694247	0.065866	0.0859587	0.0687684	-0.112321
ENSMUSG00000027314	Dll4	2	1	119151520	119161698	protein_coding	FALSE	1.73255	0	-1.51799	-1.20042	-1.26882	-1.32837	-1.25844	-1.53543	-2.04286	-1.93979	-1.0482	-1.36068	-0.823593	-1.03162	0.366107	0.261539	0.394746	0.361464	0.364541	0.376029	0.550444	0.448689	0.381672	0.310647	0.332023	0.564907	-0.37343	0.391594
ENSMUSG00000043154	Ppp2r3a	9	-1	101007322	101154162	protein_coding	FALSE	1.72881	0	2.21977	2.13101	2.22227	2.1526	2.11866	2.13121	2.15046	2.19922	2.03249	2.06049	2.27689	2.2194	0.0416763	0.0520565	0.0634538	0.0440339	0.0439878	0.0434023	0.0397786	0.0394821	0.0778513	0.0473133	0.0416434	0.0422376	-0.0492881	0.088573
ENSMUSG00000090589	Gm17180	2	1	179834618	179836207	antisense	FALSE	1.72842	0	-7.07498	-1.5904	-12.2021	-12.5108	-11.9618	-12.4832	-7.10142	-11.6808	-12.1657	-12.2843	-12.1855	-2.1806	8.48176	0.870017	10.3741	9.88803	9.57643	10.0829	8.32296	10.0195	9.83016	9.39934	9.6679	1.1379	-11.8332	14.2097
ENSMUSG00000026421	Csrp1	1	1	137616638	137648809	protein_coding	FALSE	1.72841	0	2.29339	2.15119	2.33154	2.21282	2.33144	2.07097	2.20693	2.25315	2.09779	2.33868	2.21388	2.24382	0.0617469	0.0677849	0.0724025	0.0664865	0.0630754	0.0701424	0.0682247	0.0629254	0.08617	0.0626752	0.0695373	0.0673681	-0.0810682	0.0806405
ENSMUSG00000035189	Ano4	10	-1	88411740	88720535	protein_coding	FALSE	1.72831	0	0.491327	0.554393	0.666929	0.630971	0.626959	0.677042	0.748125	0.61843	0.721175	0.359417	0.736303	0.607904	0.126399	0.137031	0.1427	0.11211	0.141983	0.135321	0.112952	0.129085	0.144973	0.13731	0.121809	0.132047	0.195359	-0.0881924
ENSMUSG00000082304	Gm11198	11	-1	79184759	79185732	pseudogene	FALSE	1.72772	0	-11.0374	-1.73109	-0.813827	-3.17248	-3.13988	-2.53836	-1.72328	-1.35792	-1.55494	-2.24949	-1.70357	-12.779	9.37067	0.586532	0.391843	1.14768	1.13771	0.835937	0.677455	0.460318	0.590826	0.718075	0.542477	10.9753	-0.560322	1.35451
ENSMUSG00000092484	Gm20487	12	-1	22510518	22510932	pseudogene	FALSE	1.72724	0	-8.92354	-12.4446	-9.23121	-9.00214	-11.1429	-7.5597	-8.97283	-12.2522	-8.11202	-9.70026	-1.19889	-7.0587	9.84404	10.2152	10.1821	9.28299	10.4067	9.48288	9.45459	9.66338	9.0113	10.0083	0.906172	8.37572	0.687359	11.2303
ENSMUSG00000021282	Eif5	12	1	112776312	112794270	protein_coding	FALSE	1.7272	0	3.59376	3.68179	3.53933	3.51099	3.4659	3.71145	3.33932	3.49153	3.67699	3.6728	3.68442	3.59081	0.0909004	0.0878029	0.0933137	0.124471	0.147966	0.135432	0.124589	0.0973841	0.0830993	0.107734	0.11789	0.142149	-0.0897067	0.13338
ENSMUSG00000033102	Cdc14b	13	-1	64293853	64376281	protein_coding	FALSE	1.72641	0	0.511316	0.530368	0.667174	0.520095	0.72906	0.86525	0.789396	0.561384	0.789308	0.690045	0.660903	0.361272	0.188167	0.127653	0.156503	0.136006	0.119936	0.115488	0.15402	0.12613	0.150442	0.121495	0.135277	0.176234	0.179244	-0.16205
ENSMUSG00000044276	4933427E11Rik	15	1	74539591	74540804	protein_coding	FALSE	1.7262	0	-3.55811	-2.82643	-2.51297	-2.03491	-13.4033	-2.03537	-2.17226	-13.381	-1.99696	-2.83742	-2.23178	-2.53003	1.18326	0.762346	0.765903	0.525578	9.64549	0.583914	0.627181	9.82658	0.604309	0.788431	0.608466	0.762816	1.0389	-0.612704
ENSMUSG00000040212	Emp3	7	-1	53173393	53176796	protein_coding	FALSE	1.72614	0	-2.41481	-0.807934	-2.30626	-0.553084	-0.197748	-2.61283	-0.786225	-0.737783	-0.641073	-0.739981	-1.27667	-2.48851	1.07962	0.431503	1.08433	0.396184	0.347173	1.0676	0.44987	0.379708	0.432184	0.47071	0.71313	1.04024	0.665172	-0.896032
ENSMUSG00000024392	Bag6	17	1	35272123	35284265	protein_coding	FALSE	1.72502	0	4.27063	3.98883	4.08732	4.27445	4.08355	4.16829	4.28112	4.15743	4.13057	3.97339	4.19204	4.0957	0.0679597	0.0800917	0.0771379	0.0655433	0.0762085	0.056024	0.0720029	0.0701151	0.0848679	0.0763788	0.0658931	0.0633544	0.0904517	-0.122195
ENSMUSG00000062007	Hsh2d	8	1	74713567	74724894	protein_coding	FALSE	1.72397	0	-2.73024	-2.80332	-3.25016	-8.68024	-3.45794	-8.55053	-7.73137	-8.6301	-8.0793	-2.79234	-8.56433	-2.61504	0.852216	0.752396	1.08016	5.27928	1.11089	5.05746	5.14216	5.18629	4.94358	0.749427	5.2334	0.750208	-7.6009	1.63193
ENSMUSG00000066418	Gm17627	5	-1	123497382	123680880	lincRNA	FALSE	1.72366	0	-0.993091	-0.947125	-0.675917	-0.611012	-0.608697	-0.285063	-0.941165	-0.927475	-0.648344	-0.742166	-0.702934	-1.02138	0.300413	0.267613	0.294363	0.237461	0.259922	0.199406	0.288247	0.279366	0.286934	0.265814	0.272284	0.312792	0.0507949	-0.483664
ENSMUSG00000052062	Pard3b	1	1	61685398	62688858	protein_coding	FALSE	1.72066	0	-0.377332	-0.352557	-0.544108	-0.698185	-0.545826	-0.386159	-0.758215	-0.389487	-0.335066	-0.23857	-0.347249	-0.525336	0.143258	0.105846	0.173002	0.140625	0.155888	0.184131	0.191317	0.14843	0.156272	0.148621	0.149875	0.184522	-0.0888307	0.318379
ENSMUSG00000058022	9530008L14Rik	13	-1	41858517	41943053	protein_coding	FALSE	1.72048	0	-6.58526	-6.9654	-6.56349	-6.92082	-6.88389	-3.95942	-6.56159	-7.08727	-1.73687	-7.07312	-6.76737	-6.77608	3.60741	3.76621	3.30931	3.47646	3.80749	1.11522	3.34916	3.602	0.770278	3.64666	3.75956	3.53963	6.4883	-3.52801
ENSMUSG00000090248	Gm14027	2	1	128842688	128847492	processed_transcript	FALSE	1.72043	0	-1.71194	-1.38845	-11.8427	-4.91844	-6.57454	-11.5734	-11.3073	-11.6816	-12.1485	-7.98733	-6.9021	-0.732996	0.922202	0.691987	9.73474	8.14754	8.38832	9.7541	10.6008	10.5646	9.83362	9.38224	8.64889	0.605736	-14.7103	9.34161
ENSMUSG00000071322	Tcp10a	17	1	7528995	7550323	protein_coding	FALSE	1.72009	0	-3.27305	-3.06793	-2.39672	-4.0087	-4.26358	-3.98025	-2.74729	-4.14341	-3.17751	-3.98851	-3.18014	-1.85367	1.43247	0.883983	0.791372	1.61841	1.6057	1.52954	1.18397	1.60276	1.35633	1.5871	0.937496	0.526149	-0.635436	2.55294
ENSMUSG00000060152	Pop5	5	1	115685845	115695360	protein_coding	FALSE	1.71939	0	3.23192	3.28286	3.23874	3.25637	2.98571	2.86411	2.91166	3.19862	3.0204	2.92374	3.15598	3.27768	0.0987739	0.0883563	0.112252	0.0907256	0.11636	0.131403	0.130084	0.0984381	0.137679	0.1165	0.108884	0.103687	-0.257773	0.0651683
ENSMUSG00000032322	Pstpip1	9	1	55937769	55976695	protein_coding	FALSE	1.71934	0	-0.426981	-0.881095	-0.559707	-0.695526	-0.990449	-1.24462	-1.34786	-0.445583	-0.814864	-0.816623	-0.669823	-0.408325	0.332261	0.41861	0.345554	0.283353	0.396894	0.392407	0.441197	0.324413	0.347073	0.371564	0.322375	0.294754	-0.280258	0.446185
ENSMUSG00000038500	Prr3	17	-1	36109486	36117181	protein_coding	FALSE	1.71914	0	2.64621	3.09483	2.54174	2.77967	2.3262	2.84198	2.91222	2.31949	2.84214	2.57521	3.10908	2.64124	0.632468	0.231123	0.513985	0.478649	0.395901	0.477632	0.469476	0.378992	0.499364	0.496844	0.23698	0.549908	-0.487961	0.51241
ENSMUSG00000002059	Rab34	11	1	78001932	78005695	protein_coding	FALSE	1.71847	0	1.96667	1.69174	1.65943	1.20713	1.49365	1.83536	1.88204	1.64509	1.54875	2.16982	1.91791	1.81345	0.144924	0.154399	0.213971	0.212476	0.281257	0.176056	0.157657	0.157704	0.251051	0.0994433	0.204384	0.171646	-0.107775	0.710394
ENSMUSG00000037674	Rfx7	9	1	72380047	72470744	protein_coding	FALSE	1.71775	0	2.40742	2.32102	2.31073	2.30503	2.27308	2.15652	2.41552	2.20761	2.30327	2.27489	2.36603	2.41057	0.0584523	0.0532121	0.0658335	0.0564629	0.0612504	0.0667481	0.0633433	0.0581582	0.0678661	0.0613831	0.0570551	0.0561799	-0.0638987	0.146692
ENSMUSG00000029804	Herc3	6	1	58781459	58870392	protein_coding	FALSE	1.71767	0	4.46255	4.39593	4.51537	4.46714	4.50997	4.60422	4.56147	4.54402	4.59375	4.48802	4.49245	4.54624	0.0291226	0.0297206	0.0352134	0.0301111	0.0319097	0.0313929	0.0287015	0.030283	0.0343323	0.0326966	0.0342063	0.0338304	0.161725	-0.0245912
ENSMUSG00000063870	Chd4	6	1	125045999	125080609	protein_coding	FALSE	1.71756	0	4.07254	4.08315	4.14816	4.08895	3.95102	4.00085	3.91961	4.08859	4.17307	4.1073	4.07595	4.08306	0.0557691	0.051446	0.0597059	0.049635	0.0667847	0.0510785	0.0570822	0.0418537	0.0503184	0.0413782	0.0605654	0.0450213	-0.0349439	0.0966578
ENSMUSG00000091831	Gm4707	17	-1	71807664	71809262	pseudogene	FALSE	1.71635	0	-1.33302	-0.830175	-0.540179	-0.59147	-0.641981	-1.06508	-0.491902	-0.942465	-0.648246	-0.814963	-1.00902	-1.29297	0.418845	0.279637	0.309624	0.267949	0.276234	0.31223	0.252898	0.303048	0.325326	0.313742	0.360229	0.368048	0.224107	-0.395968
ENSMUSG00000001025	S100a6	3	1	90416816	90418336	protein_coding	FALSE	1.71631	0	0.512402	0.124123	0.782155	0.708797	0.249734	0.113706	-0.32501	-0.0840377	0.699131	0.231217	0.435338	1.25949	0.256161	0.376517	0.261746	0.21944	0.289246	0.381215	0.42799	0.454273	0.286861	0.311467	0.258129	0.178156	-0.380458	0.560407
ENSMUSG00000035498	Cdcp1	9	-1	123079942	123125156	protein_coding	FALSE	1.71569	0	-3.98898	-3.95348	-3.37475	-7.52473	-7.43808	-4.72766	-6.49846	-7.7743	-7.24426	-7.55962	-7.35971	-3.75512	0.989701	0.837397	0.682099	3.56985	3.44617	1.13027	3.50122	3.72561	3.38449	3.59295	3.36796	0.79986	-4.991	1.57509
ENSMUSG00000087080	Gm12199	11	-1	50531172	50532417	antisense	FALSE	1.71549	0	-12.6252	-13.164	-12.5681	-12.7594	-7.78214	-13.0383	-12.4001	-12.5186	-12.328	-12.9752	-7.83253	-11.8934	10.0901	10.7428	10.1011	10.0605	9.06534	10.3781	9.37187	9.7474	10.0101	10.4733	8.393	9.55725	0.510441	0.592187
ENSMUSG00000049583	Grm5	7	1	94750952	95283417	protein_coding	FALSE	1.71531	0	1.02789	0.955293	1.06256	1.34069	1.03392	1.16081	0.993213	1.21046	1.2647	0.96293	1.27023	1.09909	0.110359	0.109364	0.12933	0.0887052	0.122718	0.134994	0.11554	0.0912662	0.113997	0.118919	0.104607	0.148243	0.224765	-0.131115
ENSMUSG00000048120	Entpd1	19	1	40686856	40816092	protein_coding	FALSE	1.71506	0	-0.862991	-0.337193	-0.144141	-0.11905	-0.0926879	-0.372677	-0.798265	-0.280897	-0.0348624	-0.762103	-0.451028	-0.835864	0.451932	0.363462	0.471965	0.31512	0.354847	0.364971	0.499724	0.373538	0.395894	0.403035	0.366244	0.517279	0.185263	-0.661991
ENSMUSG00000086985	Gm16973	14	-1	57315117	57320105	lincRNA	FALSE	1.71504	0	1.3047	1.29773	1.13224	1.34578	1.5378	1.35309	1.67664	1.46838	1.06761	1.38915	1.28795	1.22227	0.126547	0.106055	0.127301	0.1001	0.0945402	0.111323	0.0975306	0.0945601	0.133742	0.104072	0.114791	0.122305	0.309691	-0.161955
ENSMUSG00000034855	Cxcl10	5	-1	92775664	92777915	protein_coding	FALSE	1.7131	0	-5.74259	-6.09511	-5.58895	-2.39726	-5.91459	-6.0033	-5.7305	-3.15485	-5.67698	-5.81782	-5.82755	-5.89886	3.396	3.66677	3.52415	0.804271	3.34264	3.72812	3.63006	1.11634	3.70404	3.41379	3.50173	3.64847	3.24074	-4.49055
ENSMUSG00000024785	Rcl1	19	1	29175865	29218333	protein_coding	FALSE	1.71306	0	1.51394	1.3876	1.3429	1.7043	1.51173	1.54586	1.41715	1.54924	1.65692	1.34268	1.51477	1.72789	0.0859499	0.0897392	0.107277	0.0767767	0.0872364	0.0880091	0.0947958	0.0820236	0.0861828	0.0947309	0.0904273	0.0792161	0.177415	-0.0656938
ENSMUSG00000019489	Cd70	17	-1	57285420	57289200	protein_coding	FALSE	1.71258	0	-8.48126	-7.69602	-1.16525	-6.83246	-12.9845	-6.20827	-8.48559	-6.44932	-11.9078	-7.3892	-1.78836	-6.26043	9.18681	9.37758	0.609403	8.40731	10.2792	8.47263	9.41309	8.17036	10.5459	9.13517	0.618987	8.65583	-10.4865	9.11099
ENSMUSG00000085191	Gm16847	14	1	118507053	118516322	lincRNA	FALSE	1.71236	0	-0.19287	-0.16129	-0.449999	-0.542497	-0.391538	-0.663784	-0.311717	-0.607213	-0.407348	-0.501115	-0.598656	-0.328567	0.144158	0.130729	0.178998	0.162453	0.1555	0.186001	0.153578	0.171073	0.171998	0.156411	0.173655	0.155475	-0.281043	0.0719874
ENSMUSG00000081707	Gm11343	13	1	24287766	24288364	pseudogene	FALSE	1.71134	0	-1.84165	-2.85606	-1.67801	-2.84898	-13.2081	-12.9402	-13.3633	-12.8617	-12.5379	-2.93155	-1.86218	-12.2544	0.801212	1.20784	0.751146	1.16387	10.7687	9.77834	10.9761	9.83139	10.2412	1.22841	0.760794	9.68011	-15.8081	1.30244
ENSMUSG00000006269	Atp6v1b1	6	1	83693011	83708803	protein_coding	FALSE	1.71059	0	-2.25466	-6.66493	-8.59311	-7.38408	-8.18057	-13.4121	-12.3769	-8.0742	-8.98933	-7.8646	-8.5468	-3.28773	0.697827	7.85637	8.42165	8.09595	8.86508	10.236	10.4677	9.36683	8.20723	8.91152	8.74942	0.889891	-10.4403	8.36986
ENSMUSG00000029837	1700111E14Rik	6	1	36887048	36935777	protein_coding	FALSE	1.70993	0	-2.30692	-2.53095	-3.05329	-12.9195	-13.8914	-13.3613	-13.1102	-3.35745	-12.8524	-2.48258	-13.1959	-12.7112	0.772643	0.822853	1.24034	9.17681	10.3359	10.3852	10.4168	1.17136	9.37059	0.770856	10.2092	9.36236	-1.58714	15.4954
ENSMUSG00000048327	Ckap2l	2	-1	129093946	129122948	protein_coding	FALSE	1.70891	0	-2.00672	-3.32926	-2.50213	-1.78035	-1.30828	-2.44119	-2.17015	-2.24841	-2.45368	-2.80804	-3.91741	-2.39591	0.400057	0.71786	0.705956	0.343803	0.243859	0.47954	0.419467	0.389909	0.676802	0.712257	1.19722	0.460799	0.154811	-1.50111
ENSMUSG00000027422	Rrbp1	2	-1	143773131	143836999	protein_coding	FALSE	1.70709	0	2.23105	2.2906	2.32227	2.38312	2.52622	2.18487	2.5599	2.4915	2.60622	2.35613	2.29148	2.36822	0.123953	0.0982069	0.0726945	0.0833171	0.0859063	0.0842802	0.0900083	0.0957356	0.0843343	0.059615	0.0777878	0.0877795	0.376312	-0.0325113
ENSMUSG00000085093	Gm12737	4	1	108186386	108189422	sense_intronic	FALSE	1.70665	0	-10.8325	-1.12887	-0.283706	-0.103573	-0.774701	-0.130568	0.488213	-1.19402	-1.17281	-11.9673	-0.708934	-0.692817	9.42158	0.612253	0.551167	0.274087	0.958908	0.370455	0.240549	0.671778	1.09785	9.92812	0.924313	0.582792	1.32477	-0.83506
ENSMUSG00000057469	E2f6	12	1	16817771	16833549	protein_coding	FALSE	1.70662	0	2.01669	1.55074	1.6855	1.50441	1.52877	1.57875	1.79519	1.62683	1.57849	1.8112	1.54975	1.6359	0.173564	0.115044	0.119327	0.139083	0.1307	0.12123	0.224958	0.108387	0.130501	0.203635	0.136069	0.127022	-0.0868813	0.132844
ENSMUSG00000026826	Nr4a2	2	-1	56959241	56976414	protein_coding	FALSE	1.70621	0	1.31339	0.982607	0.692894	0.767395	0.833268	0.630929	0.487843	0.668737	0.713806	0.749461	0.914339	0.928495	0.171542	0.17072	0.259172	0.216144	0.331629	0.269706	0.26666	0.216273	0.232293	0.195429	0.253406	0.199294	-0.618647	0.168269
ENSMUSG00000001441	Npepps	11	-1	97067156	97141952	protein_coding	FALSE	1.70594	0	3.92952	3.87218	4.03723	3.93282	3.79225	3.83396	3.90153	3.89728	3.7851	3.92386	3.88401	3.84791	0.0418621	0.0446675	0.0462574	0.0465245	0.0552474	0.0566026	0.043218	0.0419437	0.0526117	0.0442384	0.0536418	0.057782	-0.104425	0.0421918
ENSMUSG00000021189	Atxn3	12	-1	103157111	103196456	protein_coding	FALSE	1.70574	0	-0.180148	1.49541	1.35448	0.634307	0.0731001	0.848628	-2.03517	0.217846	0.708554	1.31293	1.20871	0.720267	0.544958	0.152585	0.325059	1.40819	1.47586	0.785775	1.93647	1.78512	0.911848	0.335092	0.579536	0.896176	-1.67134	0.813886
ENSMUSG00000017264	Exosc10	4	1	147932538	147956510	protein_coding	FALSE	1.70541	0	3.3249	2.97926	3.17123	3.21648	3.28088	3.2837	3.19707	3.25363	3.10668	3.0061	3.07267	2.96363	0.162495	0.1429	0.174979	0.148887	0.139885	0.110457	0.179756	0.122033	0.178069	0.177429	0.153962	0.130569	0.0910543	-0.371321
ENSMUSG00000085705	Gm16046	17	-1	13812667	13820523	lincRNA	FALSE	1.70394	0	-1.78448	-1.94869	-1.81632	-1.00789	-2.10853	-2.01331	-4.75414	-1.99121	-0.66016	-4.83574	-2.37371	-2.32674	0.782514	1.09495	0.745921	0.523534	0.782746	0.850437	3.12632	0.724541	0.580371	3.46599	1.11248	1.11972	0.831189	-1.4236
ENSMUSG00000091138	E530011L22Rik	9	-1	121666325	121668906	lincRNA	FALSE	1.70386	0	0.0427954	0.0491185	0.419758	0.157812	0.242393	-0.270326	0.133374	0.168402	-0.221612	0.0253492	0.331413	0.399132	0.234135	0.212688	0.185666	0.204998	0.228846	0.294148	0.235937	0.193422	0.312225	0.225908	0.223017	0.181209	-0.170718	0.257852
ENSMUSG00000050959	Olfr1392	11	1	49106799	49107816	protein_coding	FALSE	1.7037	0	-3.26411	-2.71179	-12.7044	-13.4938	-8.24353	-13.4334	-13.538	-12.7304	-13.4964	-11.4821	-7.86306	-2.51637	1.10727	0.851638	9.99116	10.135	9.41623	10.0555	10.6327	10.492	9.62066	9.89919	9.65801	0.763644	-14.8677	12.9212
ENSMUSG00000082895	Rpsa-ps9	2	1	28332686	28333570	pseudogene	FALSE	1.70334	0	-8.22985	-1.80831	-12.511	-12.3864	-6.40582	-11.9186	-7.94378	-11.9256	-12.934	-2.23815	-5.80055	-2.14815	9.05287	0.725896	9.87105	10.2183	9.05985	10.0477	8.82955	10.5116	10.976	0.820968	8.04171	0.926917	-12.4132	11.137
ENSMUSG00000089922	3110039M20Rik	12	1	50486161	50508333	protein_coding	FALSE	1.70182	0	-4.83123	-6.51237	-2.51311	-6.12469	-6.21202	-6.48724	-4.9403	-6.27246	-4.70217	-3.87972	-3.97769	-6.38211	2.67652	3.69263	0.978563	3.31427	3.57067	4.11648	2.93299	3.43979	2.76398	1.21204	1.27435	3.67571	-3.14796	3.15868
ENSMUSG00000024826	Dpf2	19	-1	5896516	5913010	protein_coding	FALSE	1.70135	0	3.63542	3.4011	3.46834	3.46696	3.50836	3.44312	3.72025	3.54338	3.49197	3.45064	3.40938	3.39863	0.0378379	0.0385497	0.0446027	0.0388868	0.0410294	0.0422456	0.0385748	0.0380757	0.0491113	0.039777	0.0434238	0.0434958	0.132476	-0.0745963
ENSMUSG00000086376	1700071G01Rik	5	1	73548253	73549119	antisense	FALSE	1.70114	0	-7.07868	-10.7048	-11.8883	-2.18804	-12.2717	-7.1942	-7.30157	-0.911745	-11.8723	-12.3947	-12.0462	-6.69787	8.60267	9.30799	9.89898	1.1682	10.6649	8.81697	8.42815	0.81273	10.0923	10.6967	9.85885	8.3193	12.4324	-10.7307
ENSMUSG00000043448	Gjc2	11	-1	58989068	58996715	protein_coding	FALSE	1.70094	0	-1.32487	-1.15694	-1.62147	-1.64686	-4.18309	-4.80575	-3.9188	-2.85661	-1.61963	-2.42739	-1.25209	-1.44089	0.562597	0.291968	0.603479	0.50653	2.65581	2.59512	2.55072	0.972256	0.598235	0.896252	0.528204	0.377608	-1.11834	0.51544
ENSMUSG00000084419		11	1	53514681	53514990	misc_RNA	FALSE	1.70016	0	-11.6749	-11.925	-11.5553	-12.2239	-1.8842	-11.7244	-1.75393	-1.87402	-11.8186	-11.8256	-11.4917	-11.2984	9.52876	10.9114	9.74216	10.163	1.1913	10.2541	1.19869	1.22035	10.7577	9.45131	9.48978	9.71479	14.1777	-13.5487
ENSMUSG00000029730	Mcm7	5	-1	138605811	138613650	protein_coding	FALSE	1.69853	0	2.00347	2.11823	2.05032	2.05586	1.81469	2.06816	1.89077	2.08437	1.81476	1.97903	2.21006	1.93306	0.112027	0.0980285	0.116909	0.0977686	0.129004	0.115766	0.102016	0.103736	0.129817	0.0997647	0.0974826	0.117585	-0.170595	0.0798844
ENSMUSG00000088948		7	-1	118219574	118219741	snoRNA	FALSE	1.69844	0	-10.4577	-9.78002	-10.1152	-0.45755	-9.68988	-0.468563	-0.480255	1.37494	-10.1065	-9.99482	-9.77561	-10.0793	10.6076	9.90995	10.2899	1.1814	9.76797	1.17182	1.20362	0.493131	10.13	9.53102	10.3964	10.2181	16.1406	-13.5966
ENSMUSG00000085080	2310044K18Rik	7	1	90808085	90809473	antisense	FALSE	1.69805	0	-12.5382	-12.6215	-12.3547	-2.97634	-2.87197	-12.4993	-2.80275	-12.7625	-13.1784	-13.321	-12.9194	-13.1006	9.96719	9.18004	10.2299	1.21906	1.16905	9.48517	1.2436	10.1417	11.0666	10.4588	10.5725	9.9985	13.6161	-14.5964
ENSMUSG00000051185	Fam174a	1	1	97210205	97231861	protein_coding	FALSE	1.69763	0	1.54951	1.7512	1.83021	1.64318	1.57651	1.75892	1.69922	1.64699	1.58446	1.75025	1.72948	1.68767	0.0822462	0.0681778	0.0727759	0.070991	0.0766583	0.0735188	0.0758018	0.0700255	0.0878563	0.0658918	0.0712913	0.0776807	-0.108579	0.0930467
ENSMUSG00000092181	Gm20432	5	-1	24938854	24939103	pseudogene	FALSE	1.69658	0	-10.1047	-6.27639	-5.84417	-3.37692	-6.32269	-0.546477	-0.543332	-5.40922	-4.95722	-5.0099	-6.42394	-10.2936	9.41876	9.15736	8.83752	8.20101	8.58805	0.867366	0.826417	8.27711	8.54262	9.25503	8.20301	9.8923	9.6515	-9.25562
ENSMUSG00000071342	Gm889	12	-1	40902973	40925902	protein_coding	FALSE	1.69608	0	-8.64725	-8.95105	-3.19581	-1.99833	-2.64323	-3.44276	-8.2056	-2.26153	-8.18757	-8.30496	-8.69783	-8.40094	5.44587	5.45747	1.11418	0.542565	0.73028	1.11282	5.1146	0.633805	5.28926	5.4197	5.69436	5.12072	1.72399	-8.75573
ENSMUSG00000034269	Setd5	6	1	113027359	113103429	protein_coding	FALSE	1.69564	0	3.16945	2.95363	2.89258	3.03009	3.08876	2.95887	3.14314	3.07013	3.05445	2.9128	2.96366	3.08467	0.07139	0.0697329	0.0857652	0.0610639	0.059168	0.0888369	0.0727944	0.0633221	0.0720307	0.072113	0.0665087	0.0792495	0.10134	-0.0885373
ENSMUSG00000005357	Slc1a6	10	1	78243241	78277570	protein_coding	FALSE	1.69562	0	0.612654	0.171297	1.03062	0.683277	0.231408	0.182422	-0.624373	0.562199	-1.06176	0.429242	0.468856	0.878143	0.236752	0.364638	0.214459	0.240178	0.35134	0.383991	0.685522	0.271772	1.16266	0.3088	0.295058	0.210549	-0.577121	0.292331
ENSMUSG00000022369	Mtbp	15	1	55388963	55457978	protein_coding	FALSE	1.69515	0	0.631686	0.997232	0.974744	1.12316	0.731966	1.01723	1.1972	0.70864	1.20962	0.423239	1.02238	0.591722	0.266007	0.233985	0.28461	0.223896	0.233609	0.260585	0.235604	0.301964	0.259273	0.190472	0.215542	0.139303	0.293845	-0.462786
ENSMUSG00000053839	Gm9924	5	1	31397357	31399667	protein_coding	FALSE	1.69512	0	-13.6107	-4.46301	-2.14923	-4.4298	-14.5861	-12.632	-3.41355	-4.36169	-3.50052	-4.39789	-13.976	-2.6944	10.1622	1.21767	0.519093	1.15058	10.169	9.82081	0.844954	1.13707	1.15409	1.14309	9.48554	0.664194	-1.6693	2.16712
ENSMUSG00000027134	Lpcat4	2	1	112079625	112087268	protein_coding	FALSE	1.69475	0	2.42151	1.86146	1.67253	2.10848	2.0566	2.13188	2.64746	2.11425	2.01616	1.98512	2.04135	1.78746	0.115987	0.148776	0.188977	0.128951	0.140713	0.134584	0.105147	0.120185	0.14584	0.139355	0.127491	0.167107	0.313727	-0.201497
ENSMUSG00000057092	Fxyd3	7	-1	31853191	31861723	protein_coding	FALSE	1.69429	0	-1.61149	-0.759165	-0.114064	-1.14618	-1.70887	-1.60257	-0.975815	-0.72085	-0.845814	-0.214929	-0.933583	0.262043	0.848207	0.560116	0.529124	0.651122	1.26871	0.889897	0.493409	0.534582	0.783642	0.488797	0.659363	0.358142	-0.338304	1.86701
ENSMUSG00000087511	A330009N23Rik	15	-1	101051627	101054552	lincRNA	FALSE	1.69382	0	-1.58144	-1.20727	-1.37564	-1.11574	-1.82045	-1.11192	-1.10423	-1.63461	-0.54785	-1.63047	-0.865933	-3.40883	0.660758	0.498477	0.681737	0.376007	1.03776	0.336875	0.486817	0.670627	0.375458	0.558364	0.524058	1.17716	0.65137	-0.403394
ENSMUSG00000060416	Gm839	6	-1	89161159	89166231	protein_coding	FALSE	1.6935	0	-14.1123	-14.574	-14.2396	-4.18348	-14.2757	-13.2493	-14.4043	-4.20609	-14.1948	-13.6996	-13.919	-13.9204	10.0888	10.295	10.3444	1.19954	10.3892	8.93979	10.6032	1.17796	10.3096	9.78068	9.58217	9.98286	14.2108	-13.5241
ENSMUSG00000085171	D830026I12Rik	6	1	17147751	17160152	lincRNA	FALSE	1.6932	0	-6.17255	-6.57302	-6.03355	-3.08552	-3.53251	-6.42739	-3.54739	-3.61815	-5.98968	-6.443	-6.63574	-6.45478	3.3077	3.63625	3.24793	1.14858	1.1149	3.49856	1.10372	1.05961	3.37422	3.4257	3.58782	3.43267	3.65907	-4.38173
ENSMUSG00000033918	Parl	16	-1	20279893	20302460	protein_coding	FALSE	1.6929	0	3.00595	2.59812	2.60871	2.92019	2.75927	2.83303	2.52867	2.8276	2.98585	2.53854	2.73193	2.64138	0.0989136	0.131222	0.141502	0.0897232	0.12259	0.117671	0.155455	0.109139	0.101798	0.120558	0.12846	0.141261	0.0602499	-0.321729
ENSMUSG00000029209	Gnpda2	5	-1	69964347	69983576	protein_coding	FALSE	1.69208	0	1.95355	1.87382	2.18131	1.90133	1.85061	1.68273	1.41208	1.80658	1.427	1.72479	1.96104	2.04679	0.153246	0.124694	0.117207	0.142564	0.218739	0.302064	0.253328	0.138958	0.251872	0.171095	0.197116	0.218572	-0.514489	0.0356397
ENSMUSG00000038199	4931409K22Rik	5	-1	24049252	24061287	protein_coding	FALSE	1.69174	0	-3.12883	-15.1745	-13.6689	-14.0713	-4.4593	-13.2879	-12.6873	-4.59498	-14.3172	-3.70562	-13.7277	-3.15112	0.748109	10.0986	9.47503	10.4657	1.23703	10.0295	9.92245	1.2334	10.0168	0.804024	9.16372	0.719549	-2.30862	1.8572
ENSMUSG00000024553	Galr1	18	-1	82561888	82576169	protein_coding	FALSE	1.69152	0	-14.3752	-13.9595	-3.78355	-2.55469	-14.7817	-3.01678	-2.79335	-3.2722	-2.8775	-3.92771	-13.9196	-3.1095	10.4542	9.55849	1.16856	0.488689	10.2987	1.00721	0.511335	0.62297	0.693369	1.15154	9.55973	1.05471	1.58828	-1.27905
ENSMUSG00000029102	Hgfac	5	1	35384202	35391085	protein_coding	FALSE	1.6912	0	-12.6284	-14.5871	-13.456	-4.31857	-4.18909	-14.0793	-2.29163	-14.4905	-3.1574	-14.6192	-14.2913	-13.9196	10.5789	10.1623	10.3834	1.22451	1.15143	10.3224	0.702899	10.0908	0.866934	10.1716	10.2255	9.89641	15.7454	-14.363
ENSMUSG00000023007	Prpf40b	15	1	99125518	99147449	protein_coding	FALSE	1.69097	0	3.27161	3.5014	3.28774	3.13899	2.95162	3.18713	3.53372	3.1897	2.99966	3.36232	3.4504	3.31851	0.203919	0.171982	0.166988	0.23837	0.224636	0.214329	0.180532	0.224023	0.21042	0.199537	0.1576	0.178159	-0.123216	0.419417
ENSMUSG00000014867	Surf4	2	-1	26775560	26789448	protein_coding	FALSE	1.6908	0	2.72403	2.78003	2.78805	3.03813	2.96447	2.86801	2.71198	2.8511	2.81402	2.79887	2.75757	2.91026	0.0439953	0.0518939	0.0460799	0.0716794	0.0723128	0.0913128	0.0505047	0.0752692	0.0579476	0.0827979	0.0466625	0.0988702	0.0200245	-0.262248
ENSMUSG00000082509	Gm15673	7	1	108386855	108387792	pseudogene	FALSE	1.69025	0	-12.9717	-1.80515	-12.4593	-2.13605	-13.2604	-3.31483	-3.23587	-12.7413	-2.23626	-12.1798	-1.38163	-13.3134	9.08873	0.572668	10.2703	0.743417	10.6559	1.17249	1.24871	10.7881	0.846372	9.87577	0.463666	9.89847	-1.02671	1.55808
ENSMUSG00000002205	Vrk3	7	1	52003783	52032885	protein_coding	FALSE	1.6902	0	2.64206	2.54877	2.58661	2.58673	2.56859	2.67143	2.97554	2.48842	2.75359	2.48908	2.71039	2.52458	0.139616	0.0673945	0.106005	0.0721647	0.168586	0.0906396	0.100393	0.0720565	0.093323	0.0662179	0.155136	0.106242	0.159795	-0.131165
ENSMUSG00000058046	4933430I17Rik	4	1	62186403	62209027	protein_coding	FALSE	1.69012	0	-1.12634	-1.35154	-1.20345	-1.61443	-3.17512	-1.34835	-3.2039	-2.96348	-1.23413	-1.56034	-1.41779	-1.17022	0.325546	0.373406	0.500458	0.499717	1.1528	0.383385	1.16313	1.10402	0.515585	0.470119	0.382539	0.343144	-0.800227	0.310266
ENSMUSG00000034639	Setmar	6	1	108015039	108027116	protein_coding	FALSE	1.68995	0	1.08222	0.798208	0.613474	1.0419	0.929816	0.815922	0.92763	0.976584	1.09509	0.852639	0.806174	0.918227	0.133227	0.131414	0.17919	0.114456	0.142187	0.138835	0.143985	0.120261	0.12808	0.138955	0.144413	0.124862	0.19499	-0.115415
ENSMUSG00000042607	Asb4	6	1	5333386	5383022	protein_coding	FALSE	1.68906	4	-8.61239	-9.22785	-6.63962	-4.56235	-5.9528	-9.00075	-3.60645	-4.54953	-6.49754	-9.08057	-6.44683	-8.72874	5.2261	5.18527	4.52568	1.1431	4.22909	4.97191	0.806926	1.15186	4.36249	5.33369	4.69625	5.06889	5.82677	-4.47944
ENSMUSG00000039501	Znfx1	2	-1	166861293	166888515	protein_coding	FALSE	1.68873	0	1.98021	2.08957	2.06293	2.01464	2.02823	1.93495	1.95907	2.13332	1.83571	2.25417	2.1148	2.09255	0.107277	0.149781	0.151886	0.158731	0.14057	0.112333	0.0897095	0.198292	0.17732	0.150582	0.136489	0.125632	-0.0962792	0.234794
ENSMUSG00000028976	Slc2a5	4	1	149493392	149518278	protein_coding	FALSE	1.68819	0	-1.30326	-1.89573	-1.41143	-1.71982	-4.37698	-1.76874	-4.707	-2.13525	-1.70313	-2.03797	-1.03064	-1.78526	0.327567	0.904967	0.8588	0.675482	2.75864	0.612318	2.5955	0.75202	0.595881	0.705813	0.264664	0.620249	-0.840199	0.828587
ENSMUSG00000042770	Hebp1	6	-1	135087537	135118233	protein_coding	FALSE	1.68802	0	-0.105293	-0.046742	-0.496597	-0.563706	-0.360421	-0.170261	-0.987705	-0.389332	-0.355691	0.0743722	-0.340774	-0.584342	0.243489	0.218489	0.349671	0.282297	0.334591	0.262857	0.425093	0.264947	0.337185	0.207434	0.315796	0.327353	-0.500112	0.270038
ENSMUSG00000025726	Slc28a1	7	1	88259685	88315302	protein_coding	FALSE	1.68795	0	-3.22328	-3.81214	-4.24125	-9.69549	-9.5143	-6.26091	-8.28261	-9.05927	-4.20152	-4.49354	-3.61311	-6.12638	0.778547	0.823819	1.11193	5.02271	5.41681	4.61033	4.84309	5.20401	1.11842	1.13201	0.75578	4.38033	-1.37084	6.31404
ENSMUSG00000051177	Plcb1	2	1	134611895	135300994	protein_coding	FALSE	1.68781	0	1.43985	1.02641	0.980021	1.43548	1.21194	1.50025	0.911346	1.44887	1.42705	1.2959	1.42894	0.989483	0.146569	0.150356	0.153168	0.128679	0.12454	0.169641	0.210281	0.133142	0.160535	0.144124	0.140784	0.200472	0.263536	-0.102102
ENSMUSG00000059854	Hydin	8	1	112790877	113134153	protein_coding	FALSE	1.68757	0	-2.26966	-1.86446	-1.76079	-2.72709	-2.10373	-2.39937	-2.03551	-2.10778	-2.15782	-1.84963	-2.34713	-1.84157	0.360869	0.34695	0.299201	0.470904	0.340749	0.489897	0.326834	0.433911	0.425726	0.228895	0.411298	0.313626	-0.218645	0.586664
ENSMUSG00000032299	Commd4	9	-1	57002848	57006106	protein_coding	FALSE	1.68731	0	2.66412	2.73523	2.83871	2.82238	2.71024	2.88044	3.00372	2.72913	2.8469	2.79858	2.7917	2.68604	0.0814481	0.0662849	0.0745363	0.0646833	0.0747689	0.0681005	0.0662709	0.0690028	0.0768805	0.0656154	0.0661224	0.0753448	0.166759	-0.0656169
ENSMUSG00000018634	Crhr1	11	1	103994169	104036837	protein_coding	FALSE	1.68727	0	0.975014	0.746138	0.664043	0.909717	0.937057	0.93203	0.868034	0.911789	0.932461	0.758658	0.688164	0.717816	0.173964	0.145837	0.24941	0.158646	0.161837	0.134781	0.198145	0.135503	0.19045	0.180219	0.197468	0.165679	0.137989	-0.293787
ENSMUSG00000085303	Gm16751	2	-1	160666572	160713764	sense_intronic	FALSE	1.68704	0	-13.8738	-14.2152	-9.04888	-13.4106	-3.04746	-13.3702	-13.8579	-4.10128	-8.49365	-14.1156	-14.4615	-13.9509	9.63527	10.2817	8.77348	9.60553	0.792816	9.00722	10.0113	1.16563	8.73469	10.6665	10.4689	10.0003	11.2226	-15.8318
ENSMUSG00000027742	Cog6	3	-1	52786045	52821145	protein_coding	FALSE	1.68686	0	2.341	2.36997	2.38486	2.40111	2.34955	2.37763	2.38351	2.38482	2.23292	2.42407	2.47767	2.46447	0.0505852	0.0461515	0.0557584	0.0465774	0.0532339	0.0513085	0.0527166	0.0470672	0.0613218	0.0477771	0.0480801	0.0466681	-0.0253367	0.111173
ENSMUSG00000034744	Nagk	6	1	83744976	83753414	protein_coding	FALSE	1.68622	0	2.11613	2.25176	2.27235	2.13629	1.97558	2.14578	1.91077	1.90203	2.16534	2.15836	2.05278	2.24492	0.255228	0.225104	0.204414	0.223733	0.230841	0.325341	0.305969	0.336756	0.237656	0.229668	0.220971	0.28446	-0.281306	0.0890122
ENSMUSG00000027403	Tgm6	2	1	129938152	129979968	protein_coding	FALSE	1.68504	0	-5.43151	-6.28165	-6.66558	-3.39759	-5.58967	-4.34931	-5.43295	-3.87295	-6.61243	-6.78399	-5.52538	-4.37443	2.2981	2.56054	2.78583	0.619484	2.53634	2.12298	2.38435	0.838216	2.7715	2.7593	2.17369	2.30782	2.60684	-2.66477
ENSMUSG00000017418	Arl5b	2	1	14971022	15004083	protein_coding	FALSE	1.68503	0	1.59687	1.51091	1.54706	1.37206	1.47463	1.78493	1.55782	1.57654	1.42128	1.77641	1.67039	1.35828	0.0602797	0.0686541	0.156103	0.0937447	0.0676373	0.213189	0.084033	0.151148	0.0713093	0.163963	0.151241	0.205181	-0.0992676	0.254313
ENSMUSG00000086454	4930500J02Rik	2	1	104399320	104411586	lincRNA	FALSE	1.68482	0	-0.668455	-3.94382	-3.65782	-3.99111	-3.78825	-3.71401	-2.60879	-3.8706	-3.64652	-3.81481	-3.87558	-2.18524	0.531029	1.93153	1.94334	1.87422	1.99189	1.95185	1.80423	1.87095	2.02691	1.85251	1.9774	0.941472	-3.26645	1.60055
ENSMUSG00000036872	Abcc12	8	-1	89006159	89104585	protein_coding	FALSE	1.68446	0	-3.42173	-3.32226	-3.96057	-4.9276	-4.28876	-4.58286	-4.42835	-3.94972	-3.89691	-3.71256	-4.20556	-3.04906	0.693348	0.705792	1.29884	1.34851	1.25991	1.3623	1.30566	1.27575	1.23991	0.77263	1.23491	0.592785	-0.916831	1.69531
ENSMUSG00000045679	Pqlc3	12	-1	16995454	17007214	protein_coding	FALSE	1.68387	0	-0.262794	-0.767616	-0.572652	-0.68524	-0.929489	-0.791957	-0.705206	-0.755446	-0.47174	-0.501322	-0.410091	-0.391	0.219704	0.283123	0.283038	0.266441	0.360969	0.312395	0.305697	0.259466	0.286583	0.238393	0.26382	0.242032	-0.237012	0.493093
ENSMUSG00000038738	Shank1	7	1	51565623	51613721	protein_coding	FALSE	1.68238	0	3.26042	2.76604	2.74042	2.87396	3.04079	2.91003	3.73058	2.72878	2.95759	2.7738	2.79358	2.82178	0.217139	0.111399	0.163142	0.0810787	0.144743	0.143289	0.205184	0.122046	0.137756	0.0891234	0.180799	0.165844	0.207904	-0.18334
ENSMUSG00000091102	5830462I19Rik	9	-1	110274552	110277934	protein_coding	FALSE	1.67887	0	-0.986691	-1.81165	-1.74768	-1.17138	-0.790209	-1.36027	-0.895095	-1.16288	-1.33769	-0.914963	-1.34042	-1.25583	0.260543	0.335399	0.35693	0.263061	0.191691	0.282711	0.244796	0.226582	0.293856	0.206969	0.258515	0.25561	0.429693	-0.155069
ENSMUSG00000092353	Gm20539	2	-1	18664342	18682489	processed_transcript	FALSE	1.67838	0	-12.6552	-13.9314	-3.17769	-3.05685	-2.86252	-13.7884	-2.40529	-13.9759	-3.07208	-12.337	-13.5784	-13.6261	10.1869	10.3873	1.16141	0.912464	0.792148	10.3553	0.709662	10.1411	1.0538	9.00764	9.9669	10.3231	1.12159	-14.6129
ENSMUSG00000074476	Spc24	9	-1	21559886	21564733	protein_coding	FALSE	1.67829	0	-4.13072	-2.05105	-6.91861	-1.9704	-1.06382	-4.30039	-4.30249	-2.10394	-1.1067	-2.18685	-7.48548	-4.38878	4.49412	0.648632	5.05328	0.892573	0.378024	4.34064	4.80121	0.670944	0.435533	0.989529	5.4205	4.63354	1.0836	-1.7631
ENSMUSG00000085144	A930029G22Rik	17	-1	69766000	69788644	lincRNA	FALSE	1.67789	0	0.204532	0.416414	0.375945	-0.053074	0.0384481	0.316592	0.403825	0.0205593	0.142323	0.489765	0.265461	0.00484411	0.204668	0.157175	0.183103	0.195033	0.22025	0.184587	0.171781	0.192271	0.21686	0.151233	0.179615	0.208866	-0.201731	0.27522
ENSMUSG00000044303	Cdkn2a	4	-1	88920377	88940557	protein_coding	FALSE	1.67778	0	-6.23523	-6.41866	-6.37071	-6.61179	-2.97861	-6.40226	-6.2158	-6.42075	-2.72808	-6.2908	-6.3137	-6.3391	3.40795	3.45833	3.69706	3.45625	1.03435	3.8146	3.53676	3.32856	1.07194	3.41332	3.47304	3.52813	4.36099	-4.09609
ENSMUSG00000063594	Gng8	7	1	17477135	17480784	protein_coding	FALSE	1.67777	0	-1.22738	-1.08276	-0.695428	-1.24549	-1.14219	-11.2662	-10.7491	-1.96439	-11.5895	-1.26161	-1.43823	-0.634306	0.58316	0.577175	0.416843	0.618373	0.461621	9.39747	9.56972	1.08596	10.0668	0.642969	0.566999	0.378551	-1.81143	0.345112
ENSMUSG00000047986	Palm3	8	1	86545370	86554194	protein_coding	FALSE	1.67704	0	-1.29226	-1.01285	-0.105852	-0.564939	-1.12507	-1.51458	-0.435241	-0.695458	-0.955374	-0.845793	-0.450428	-0.282923	0.575718	0.345302	0.371353	0.391015	0.589738	0.574377	0.297171	0.422842	0.37729	0.528096	0.336448	0.314536	0.0819925	0.703157
ENSMUSG00000020644	Id2	12	-1	25778666	25780957	protein_coding	FALSE	1.67686	0	1.33083	1.54954	1.68847	1.70234	1.66673	1.34824	1.67888	1.87531	1.62187	1.4411	1.45419	1.69069	0.151514	0.131807	0.137403	0.103958	0.113163	0.152411	0.118858	0.102492	0.150284	0.133514	0.135684	0.117561	0.317887	-0.107025
ENSMUSG00000087524	Gm14285	2	1	131387350	131388915	antisense	FALSE	1.67671	0	-12.3014	-11.9913	-11.745	-2.21926	-12.0523	-11.6886	-2.03061	-11.9818	-12.9015	-12.0841	-11.7701	-11.9943	10.2938	9.67303	9.6642	1.17903	9.80185	9.71819	1.23686	9.72483	11.0492	9.96892	9.6524	9.92308	13.967	-13.6375
ENSMUSG00000089707	4921525B02Rik	14	-1	104092200	104098659	antisense	FALSE	1.6759	0	-1.78253	-1.49799	-2.84935	-2.22801	-2.62865	-2.39587	-2.23864	-3.16524	-1.88182	-2.09344	-1.52613	-3.4624	0.325819	0.247097	0.590918	0.353389	0.464241	0.414765	0.443047	0.62301	0.349883	0.326859	0.257708	0.734759	-0.690774	0.745543
ENSMUSG00000033510	Otud7a	7	1	70589637	70903914	protein_coding	FALSE	1.67578	0	1.51315	1.75006	1.75695	1.60495	1.676	1.60275	1.38915	1.52931	1.88813	1.70817	1.7943	1.7897	0.114926	0.103988	0.155016	0.0993678	0.127492	0.151759	0.179765	0.140643	0.19043	0.104429	0.161968	0.122455	-0.123598	0.183025
ENSMUSG00000084572		17	-1	47129572	47129865	misc_RNA	FALSE	1.67538	0	-0.786721	-0.153701	-0.119703	-1.85124	-0.847349	-12.0661	0.0328447	-1.69916	-1.48605	0.142791	-0.0313523	-0.752044	0.773321	0.549804	0.613054	1.17236	0.772912	10.2934	0.527078	1.1824	1.21918	0.451126	0.54775	0.75731	-0.20202	1.61976
ENSMUSG00000044763	Rg9mtd1	16	-1	56032722	56037932	protein_coding	FALSE	1.67519	0	1.06596	1.0499	1.0223	1.03565	1.03328	1.05871	0.972987	1.06901	0.817194	1.0844	1.00496	1.16854	0.0808596	0.0720849	0.0856466	0.0728538	0.0802243	0.0782345	0.0880783	0.0745058	0.100135	0.0701376	0.0832325	0.0713213	-0.100836	0.0741124
ENSMUSG00000056258	Kcnq3	15	-1	65826733	66117786	protein_coding	FALSE	1.67461	0	-0.0596336	0.0839662	0.0858483	0.21838	0.319284	0.451769	0.20978	0.365647	0.00663256	0.205638	0.27784	0.293593	0.251076	0.189936	0.197606	0.151571	0.168645	0.159378	0.202421	0.154016	0.201527	0.162863	0.17315	0.187951	0.252824	-0.102903
ENSMUSG00000073656	Gm10558	1	-1	66368850	66375370	lincRNA	FALSE	1.67417	0	-1.4082	-1.64012	-1.0202	-1.07271	-0.680241	-1.61214	-1.03887	-0.800428	-1.77819	-1.1772	-1.73321	-1.42936	0.409768	0.437044	0.361715	0.291268	0.26498	0.432218	0.337057	0.25639	0.575304	0.326092	0.495484	0.388223	0.47304	-0.557432
ENSMUSG00000004151	Etv1	12	1	39505967	39594802	protein_coding	FALSE	1.67409	0	1.30547	1.33371	1.0163	0.954914	0.98463	1.39652	1.1354	1.05313	1.13815	1.50668	1.35847	0.921309	0.215436	0.159967	0.235323	0.201158	0.188998	0.197592	0.237536	0.202299	0.223559	0.160709	0.175348	0.256426	-0.215223	0.343351
ENSMUSG00000089896	Wnk1	6	-1	119912385	119913686	pseudogene	FALSE	1.67359	0	0.369029	-0.122458	0.358111	-0.77594	-0.0542149	-0.0340074	-11.0164	-0.931795	-8.24312	-0.0439648	-0.121423	0.309175	0.208263	0.52505	0.380472	0.830937	0.608127	0.486464	9.74556	1.00231	9.65934	0.4324	0.615371	0.362668	-2.05876	0.409581
ENSMUSG00000036934	4921524J17Rik	8	-1	87932658	87956740	protein_coding	FALSE	1.67338	0	0.971346	1.20445	1.47137	0.75122	0.865927	0.959482	1.20014	1.25721	0.908336	1.38093	1.26448	0.973364	0.185695	0.150954	0.15916	0.205986	0.234248	0.17812	0.163046	0.13933	0.248947	0.124285	0.167093	0.183272	-0.0789525	0.557672
ENSMUSG00000039438	Ttc36	9	-1	44607483	44611034	protein_coding	FALSE	1.67305	0	-11.19	-6.20854	-6.19162	-1.59983	-6.22694	-5.52082	-1.18326	-6.09869	-6.37481	-11.8413	-6.08187	-6.70808	9.85209	8.3643	9.00627	0.679117	9.29435	7.96108	0.635746	7.84066	8.73928	10.4916	8.79271	9.48552	9.16175	-8.97166
ENSMUSG00000077751		9	1	112425033	112425164	snoRNA	FALSE	1.67217	0	-10.2029	-9.90006	-9.91679	-10.2199	-9.92634	-9.63004	-10.0702	-10.5845	-9.97098	-9.91282	-9.96591	-9.75718	9.74322	9.80484	10.4173	10.8185	10.0132	10.1342	11.0623	10.5808	10.4871	9.70466	9.93931	9.90939	-0.288748	0.0491364
ENSMUSG00000090946	2010109K11Rik	12	1	33063569	33067808	protein_coding	FALSE	1.67193	0	0.161732	-0.158133	-0.219969	0.127252	0.00730211	0.0811766	0.207935	0.0731913	0.00471756	-0.328536	0.137498	-0.0703169	0.168772	0.160865	0.200061	0.128613	0.148687	0.164981	0.162884	0.132537	0.171616	0.195782	0.127644	0.193825	0.22312	-0.13682
ENSMUSG00000020359	Agxt2l2	11	1	51398259	51417991	protein_coding	FALSE	1.67172	0	2.04144	1.67594	1.65138	1.79581	1.94818	1.84686	1.97007	1.88551	2.06332	1.85679	1.78842	1.79247	0.10625	0.107525	0.102818	0.0890968	0.103333	0.0937464	0.116253	0.0957851	0.100092	0.0880407	0.108772	0.0926221	0.264024	-0.0569298
ENSMUSG00000022769	Sdf2l1	16	-1	17130231	17132476	protein_coding	FALSE	1.67164	0	0.421184	1.11883	1.223	1.21007	0.662319	0.841656	1.17526	1.2277	1.02074	0.761599	0.948293	0.516207	0.36528	0.237044	0.300091	0.213806	0.315058	0.278334	0.189231	0.210778	0.363398	0.307789	0.250938	0.384344	0.24307	-0.25995
ENSMUSG00000026571	Dcaf6	1	-1	167259642	167390596	protein_coding	FALSE	1.67101	0	2.34649	2.43342	2.37335	2.3693	2.48756	2.41825	2.54341	2.43285	2.45191	2.40239	2.3995	2.42054	0.0483479	0.0415352	0.0518134	0.0439166	0.0435304	0.0454171	0.0428918	0.0411088	0.0493468	0.0463722	0.0475311	0.0431598	0.124837	-0.0249784
ENSMUSG00000031984	2810004N23Rik	8	-1	127363255	127386929	protein_coding	FALSE	1.67089	0	1.3258	1.52572	1.20333	1.30491	1.53617	1.50159	1.55555	1.42107	1.36545	1.4174	1.2792	1.34208	0.120733	0.095288	0.141793	0.109535	0.0959542	0.105355	0.106593	0.108002	0.124799	0.104787	0.115932	0.110263	0.0869874	-0.152783
ENSMUSG00000001143	Lman2l	1	-1	36478910	36502116	protein_coding	FALSE	1.67042	0	2.73899	2.76629	2.74292	2.68708	2.65954	2.57597	2.70908	2.60209	2.65651	2.69854	2.67816	2.61488	0.0503996	0.0465745	0.0513018	0.0495434	0.0568896	0.0564642	0.0522461	0.0545062	0.0599102	0.0525084	0.0560066	0.0532987	-0.134061	0.0270845
ENSMUSG00000083506	Gm13993	2	1	106015686	106070447	pseudogene	FALSE	1.66946	0	-13.2276	-3.74505	-13.7828	-13.1648	-12.1543	-13.4179	-13.9532	-13.6188	-14.0511	-3.63701	-2.30774	-13.8235	9.46988	1.17998	10.5746	9.19149	9.81532	9.99323	10.5236	10.3678	10.6567	1.15609	0.713866	9.86475	-14.2257	14.7173
ENSMUSG00000027967	Neurog2	3	1	127336054	127338549	protein_coding	FALSE	1.66865	0	-0.0486586	0.0506299	-0.278588	-0.171643	-0.0950839	0.00176361	0.249231	0.298281	0.0970806	0.0415662	-0.173875	-0.399341	0.165954	0.148935	0.207213	0.162407	0.166057	0.160466	0.149153	0.127297	0.171599	0.144976	0.173765	0.207037	0.41992	-0.0554234
ENSMUSG00000041559	Fmod	1	1	135933831	135944854	protein_coding	FALSE	1.6684	0	-0.876701	-1.32272	-0.976637	-1.09624	-0.621403	-1.11314	-0.955785	-0.963835	-1.00172	-1.2032	-1.06746	-1.30748	0.242535	0.256875	0.312092	0.244216	0.184267	0.270474	0.309686	0.213598	0.263634	0.267387	0.255514	0.350639	0.124826	-0.438199
ENSMUSG00000091019	Gm7502	18	1	7932780	7933512	pseudogene	FALSE	1.66822	0	-13.1236	-2.31045	-7.74661	-6.30665	-13.2442	-11.441	-13.0027	-12.2709	-8.29771	-7.17905	-3.07181	-2.17837	10.8836	0.823627	8.63221	8.17574	9.86591	9.32884	10.0406	10.4598	9.19265	8.91036	1.17703	0.871088	-12.3548	10.5758
ENSMUSG00000089651	Gm16353	9	-1	74980766	74981988	pseudogene	FALSE	1.66749	0	-0.638351	-0.58639	-0.945537	-0.94381	-1.53146	-0.684253	-1.5818	-0.795358	-0.896164	-0.377034	-1.03302	-1.01583	0.304408	0.274388	0.383849	0.336666	0.439254	0.307093	0.504857	0.300418	0.391762	0.236981	0.341131	0.372111	-0.412207	0.395042
ENSMUSG00000075266	Cenpw	10	-1	29915817	29920346	protein_coding	FALSE	1.66587	0	-1.74627	-2.27103	-2.25395	-3.89788	-2.29285	-2.35825	-3.45159	-2.02937	-13.5186	-1.83628	-1.04527	-1.7503	0.456442	0.513946	0.601984	1.22706	0.572135	0.597719	1.23379	0.472734	10.6267	0.431177	0.315746	0.435581	-0.268413	1.52028
ENSMUSG00000090146	4930405H06Rik	5	1	100054855	100056081	antisense	FALSE	1.66432	0	-13.4284	-3.23918	-2.97447	-3.25952	-2.1996	-1.97859	-13.3628	-2.35916	-2.00844	-3.2236	-1.72823	-1.91693	10.697	1.18687	1.27996	1.17707	0.760063	0.776487	10.442	0.776719	0.776923	1.20076	0.658873	0.728436	1.39929	0.408259
ENSMUSG00000034413	Neurl1b	17	1	26551910	26583283	protein_coding	FALSE	1.66415	0	-2.21182	-1.95575	-1.70547	-2.17308	-1.85214	-2.37122	-2.0572	-2.17368	-2.09064	-1.62283	-2.58643	-1.92086	0.325567	0.273696	0.272638	0.359573	0.260847	0.42082	0.303161	0.312974	0.354931	0.248613	0.437463	0.300081	-0.256525	0.238651
ENSMUSG00000074978	Actg-ps1	8	1	47314920	47315327	pseudogene	FALSE	1.66332	0	-1.29921	-5.43302	-11.5679	-10.2027	-11.8026	-5.40847	-11.8631	-6.09967	-12.4885	-0.419979	-12.0569	-6.57289	0.898864	8.87434	9.4536	10.1914	10.6203	8.7758	11.0168	8.14421	10.0865	0.654932	10.0375	9.70591	-11.5345	11.7996
ENSMUSG00000060715	1700019A02Rik	1	-1	53215421	53244461	protein_coding	FALSE	1.66314	0	-6.64962	-6.83807	-12.155	-13.26	-1.4787	-2.80756	-6.92353	-7.49044	-2.62155	-12.845	-13.071	-13.3614	8.18193	8.63277	9.6562	10.0042	0.621325	1.17198	8.8881	9.15709	1.2409	9.50629	9.9124	10.7312	7.84341	-16.2548
ENSMUSG00000078442	Ccdc105	10	-1	78209669	78215812	protein_coding	FALSE	1.66137	0	-8.04987	-11.9701	-8.86988	-2.50744	-7.16517	-8.17874	-7.13874	-2.10712	-8.91777	-12.8369	-8.50676	-8.31947	9.31252	10.1101	9.08895	0.709709	8.49833	9.01275	7.81311	0.570728	8.65871	10.1762	9.34308	9.10011	10.5771	-10.2783
ENSMUSG00000005982	Nat15	16	1	3872375	3904770	protein_coding	FALSE	1.66121	0	3.42288	3.51438	3.52768	3.57488	3.48152	3.48652	3.65153	3.49706	3.44777	3.42463	3.50281	3.51493	0.0927944	0.0880197	0.0922317	0.071512	0.101621	0.077697	0.0824128	0.0858576	0.0938991	0.0812585	0.0970489	0.0759533	0.0734975	-0.0619992
ENSMUSG00000029784	1700025E21Rik	6	1	30459849	30470254	protein_coding	FALSE	1.65975	0	-2.18682	-4.44564	-2.67865	-1.51053	-1.36852	-1.897	-2.1202	-1.32469	-1.48212	-4.91087	-2.09429	-1.7256	0.885533	2.93538	1.03525	0.573977	0.563333	0.694359	0.880565	0.436526	0.524997	3.41378	0.998632	0.606536	1.46468	-0.492133
ENSMUSG00000071340	Bet3l	10	1	33757403	33829619	protein_coding	FALSE	1.65943	0	-13.2777	-13.6842	-3.36289	-13.6333	-13.9319	-13.6194	-13.4919	-13.9594	-13.2484	-3.75844	-13.3181	-13.4518	10.2121	9.70718	1.17322	10.1278	10.0054	9.59279	10.2774	10.2257	9.69161	1.2477	9.59353	9.79417	-14.3091	13.9344
ENSMUSG00000032035	Ets1	9	1	32443806	32565405	protein_coding	FALSE	1.65914	0	-1.23346	-1.03132	-1.14666	-0.636507	-0.855549	-0.660313	-1.48554	-0.548467	-0.656464	-0.841663	-0.916673	-0.700266	0.285588	0.231224	0.337595	0.179893	0.211958	0.185957	0.318826	0.170505	0.224103	0.1904	0.227072	0.203451	0.567631	-0.158403
ENSMUSG00000037984	Neurod6	6	-1	55627812	55631257	protein_coding	FALSE	1.65897	0	-0.791351	-0.819249	-0.720043	-1.46105	-11.2631	-2.13177	-11.8694	-1.9197	-12.0167	-2.87268	-0.802033	-2.02136	0.270243	0.302847	0.26256	0.391841	9.6388	0.990632	10.0764	0.725766	10.218	1.14209	0.399691	0.973514	-1.80126	0.588595
ENSMUSG00000085337	Gm15964	16	1	91611713	91624106	lincRNA	FALSE	1.65872	0	-0.909751	-1.00191	-1.12332	-0.624782	-0.878649	-1.45675	-0.654508	-0.716872	-0.631265	-1.27818	-1.19277	-0.610753	0.249829	0.243331	0.307646	0.194413	0.236378	0.348563	0.215708	0.204226	0.227712	0.295218	0.275919	0.205034	0.471438	-0.123418
ENSMUSG00000050592	Fam78a	2	-1	31905575	31940377	protein_coding	FALSE	1.65801	0	1.24444	1.13389	1.15726	1.22766	1.25901	0.983307	1.38276	1.18197	1.29042	1.11917	1.08376	1.18101	0.147497	0.105842	0.136402	0.124808	0.104333	0.166779	0.128589	0.120446	0.133359	0.142605	0.144639	0.147706	0.162746	-0.100617
ENSMUSG00000029179	Zcchc4	5	1	53166648	53215904	protein_coding	FALSE	1.65774	0	1.30463	1.23925	1.55495	1.50678	1.41904	1.36265	1.58571	1.36753	1.28948	1.10542	1.36778	1.29244	0.0945264	0.0880061	0.0898055	0.0786434	0.0917665	0.0885354	0.0769766	0.0735461	0.0986841	0.091895	0.0867377	0.0912622	0.092511	-0.254498
ENSMUSG00000022463	Srebf2	15	1	81977696	82035806	protein_coding	FALSE	1.65758	0	3.27366	3.28332	3.25248	3.30691	3.31838	3.24893	3.29819	3.31505	3.30328	3.25164	3.21909	3.33554	0.0287136	0.0258754	0.0321044	0.0268	0.0273065	0.028914	0.0288934	0.0270002	0.0312873	0.0276215	0.0289252	0.0274929	0.0491713	-0.0327587
ENSMUSG00000077711		7	1	29136527	29136651	snoRNA	FALSE	1.65615	0	-9.9396	-10.0331	0.180687	-10.0481	-10.0695	-9.82073	-10.3419	-10.3021	-9.16101	-9.92242	-0.00779033	-9.6083	9.91266	10.0186	1.1098	10.5087	10.4046	9.90584	10.956	9.87712	9.32368	9.77311	1.19863	9.86775	-14.1549	13.9704
ENSMUSG00000024677	Ms4a6b	19	1	11591002	11605746	protein_coding	FALSE	1.6557	0	-1.74553	-3.41183	-2.71137	-4.94245	-3.84098	-3.67943	-4.60203	-5.1566	-4.84252	-2.94556	-5.03895	-4.87969	0.979399	0.91963	0.839393	2.39522	1.16579	1.09322	2.39548	2.38976	2.48276	0.69923	2.36735	2.25988	-3.18223	0.890205
ENSMUSG00000029576	Radil	5	-1	142960793	143027052	protein_coding	FALSE	1.65566	0	1.81016	1.95263	1.92883	1.95343	1.91204	2.17858	2.619	1.75234	1.97307	1.85979	1.70857	2.02425	0.184843	0.245389	0.313983	0.259936	0.226867	0.334828	0.175761	0.311309	0.366582	0.339242	0.263258	0.388377	0.67929	-0.228295
ENSMUSG00000061451	Tmem151a	19	-1	5070859	5085531	protein_coding	FALSE	1.65379	0	1.71497	1.17892	1.31454	1.50692	1.61566	1.5247	1.59923	1.66515	1.56779	1.57933	1.43468	1.41235	0.0817632	0.131895	0.128771	0.101776	0.097716	0.10677	0.0962931	0.0882055	0.107955	0.0989242	0.116796	0.116278	0.155449	-0.0929244
ENSMUSG00000058700	Gm8724	6	-1	128480936	128481322	pseudogene	FALSE	1.65048	0	-11.9068	-11.9817	-11.969	-12.2861	-11.8285	-2.16315	-0.383312	-2.31054	-12.0693	-12.5573	-11.9392	-12.8227	9.65319	9.75227	10.449	9.94871	9.17496	1.16977	0.556842	1.22038	10.0698	10.179	10.407	10.6623	16.1688	-14.4038
ENSMUSG00000020143	Dock2	11	-1	34126815	34597394	protein_coding	FALSE	1.65036	0	-2.29518	-2.78234	-2.61198	-2.3615	-1.96513	-2.08223	-1.66566	-2.3461	-1.46001	-2.2192	-2.14518	-2.73285	0.827271	0.650707	0.688254	0.542034	0.477572	0.386781	0.368115	0.463857	0.382519	0.494431	0.627382	0.75411	1.21614	-0.277015
ENSMUSG00000091570	Gm7707	14	-1	33079779	33080934	pseudogene	FALSE	1.64931	0	-1.68337	-1.41552	-1.25692	-3.02204	-1.95616	-1.47726	-2.59741	-1.39634	-2.30149	-1.08008	-1.92496	-12.2474	0.613084	0.607538	0.453531	1.11835	0.681374	0.438798	1.1116	0.631726	0.764044	0.352432	0.701126	9.89565	-0.70436	0.712478
ENSMUSG00000085896	5330429C05Rik	13	1	55014596	55015835	lincRNA	FALSE	1.6491	0	-11.9197	-11.1323	-7.47412	-6.06985	-1.64963	-6.76468	-11.9347	-1.35586	-6.90285	-6.78499	-11.7257	-6.41958	10.3281	9.64345	9.03219	8.45798	0.818615	8.61393	9.56228	0.753081	8.47455	9.27195	10.2647	8.45508	12.28	-9.00138
ENSMUSG00000064558		13	-1	46862889	46863018	snoRNA	FALSE	1.64863	0	-10.4733	-10.3489	-9.52831	-10.6099	-0.0826389	-10.5114	-10.1431	-9.79676	0.119161	-10.0284	-10.2191	-9.79086	10.7894	10.062	9.75555	10.5243	1.13272	10.3053	10.1176	9.75052	1.21483	10.1266	10.3197	10.0606	14.3033	-13.9716
ENSMUSG00000073802	Cdkn2b	4	-1	88952198	88956941	protein_coding	FALSE	1.64859	0	-1.87111	-2.19772	-2.36144	-1.99237	-1.76889	-2.53558	-11.892	-2.52849	-2.3236	-1.74304	-12.0845	-1.27027	0.569119	0.516649	0.981497	0.510005	0.560796	0.755076	9.20669	0.619548	0.991881	0.455622	11.095	0.371391	-0.592033	0.798979
ENSMUSG00000050721	Plekho2	9	-1	65402193	65427847	protein_coding	FALSE	1.64805	0	1.80265	1.67215	1.58913	1.59419	1.55203	1.59596	1.73361	1.60968	1.44063	1.67602	1.58519	1.63163	0.0596818	0.0588894	0.0729906	0.0606143	0.0648477	0.0665071	0.0629824	0.0643952	0.0802965	0.0593512	0.0663385	0.0639315	-0.119085	0.076792
ENSMUSG00000028617	Lrrc42	4	-1	106906119	106926137	protein_coding	FALSE	1.64766	0	2.15516	2.33384	2.28451	2.13043	2.31987	2.26251	2.11315	2.24845	2.27968	2.41735	2.22723	2.23171	0.10072	0.0866327	0.083609	0.0786244	0.109553	0.135433	0.121018	0.111052	0.107257	0.129614	0.114423	0.0755683	-0.0680782	0.0851056
ENSMUSG00000018168	Ikzf3	11	-1	98326216	98407345	protein_coding	FALSE	1.64763	0	-5.73281	-6.24886	-5.74462	-3.0371	-6.04526	-6.02269	-3.02218	-6.20717	-5.70339	-6.07604	-5.97511	-5.90443	2.58978	3.03939	2.7054	1.19668	2.97268	2.91289	1.06311	2.89985	2.76795	2.74946	2.83005	2.86368	3.1942	-3.18195
ENSMUSG00000015659	Serac1	17	-1	6042196	6079741	protein_coding	FALSE	1.64753	0	1.61372	1.70418	1.69936	1.49386	1.61971	1.62524	1.76683	1.59173	1.54801	1.62417	1.71381	1.69119	0.110209	0.0906814	0.113768	0.105743	0.1081	0.101589	0.109106	0.100018	0.120207	0.100772	0.115054	0.100485	-0.0555324	0.134158
ENSMUSG00000081828	Gm11420	11	-1	82559306	82559707	pseudogene	FALSE	1.64664	0	-12.1969	-2.30275	-12.0136	-12.4881	-12.5598	-12.3883	-12.3065	-12.526	-11.7292	-2.3498	-12.9094	-11.9294	10.7265	1.14624	9.57049	10.2168	9.7342	9.79814	10.4236	10.1305	10.1644	1.15274	10.9737	10.2369	-13.9037	14.2777
ENSMUSG00000087066	Gm15518	16	-1	49758689	49798983	antisense	FALSE	1.6462	0	-2.74395	-2.28948	-3.95731	-1.7988	-2.29736	-2.53108	-2.73794	-2.29694	-2.31239	-2.8539	-2.51659	-2.8133	0.595266	0.454124	1.15734	0.341519	0.476833	0.522133	0.619939	0.453976	0.522568	0.615917	0.525581	0.612513	0.266197	-0.884233
ENSMUSG00000039853	Trim14	4	-1	46506653	46549013	protein_coding	FALSE	1.64616	0	-2.15346	-2.63991	-3.94761	-3.35829	-4.06834	-3.153	-3.60738	-3.22872	-3.01047	-1.38977	-2.79082	-3.09409	0.821158	0.771744	1.8752	1.65326	1.71082	1.49431	1.6611	1.29105	0.981336	0.541377	0.932026	1.37756	-0.931325	2.31641
ENSMUSG00000000732	Icosl	10	1	77532105	77546000	protein_coding	FALSE	1.64581	0	-1.80944	-1.41321	-1.49928	-1.36348	-1.85973	-1.30457	-1.82157	-2.34796	-1.91969	-1.34091	-1.17811	-1.27067	0.346903	0.360963	0.335155	0.269865	0.483046	0.295748	0.381296	0.494534	0.42603	0.264526	0.241737	0.310837	-0.589648	0.225135
ENSMUSG00000074847	Gm10775	13	1	65360847	65362134	protein_coding	FALSE	1.64577	0	-4.92368	-1.72119	-0.56525	-1.57839	-1.34462	-2.74978	-6.73041	-1.67235	-12.3973	-1.29461	-1.31207	-1.33266	7.93787	0.512033	0.322286	0.47998	0.462724	1.15168	9.09137	0.498421	10.8895	0.429859	0.461116	0.452365	-1.17121	0.352803
ENSMUSG00000081747	Rpl7a-ps9	7	1	88590806	88591582	pseudogene	FALSE	1.64523	0	-1.07186	-3.29548	-1.26435	-13.0018	-2.95765	-11.6058	-3.00902	-3.22156	-0.911864	-1.87712	-0.833653	-1.19252	0.475542	1.22831	0.601867	10.1698	1.17895	9.72722	1.13737	1.20874	0.503839	0.643387	0.39943	0.51693	-0.25642	2.98336
ENSMUSG00000027900	Dram2	3	1	106350611	106377763	protein_coding	FALSE	1.64468	0	2.11743	2.39501	1.7531	2.43211	2.42004	2.22295	2.11092	2.06542	2.53545	1.99036	1.89551	2.1009	0.190765	0.158949	0.366524	0.146076	0.143829	0.264933	0.252225	0.182717	0.151186	0.22454	0.163942	0.26576	0.108037	-0.630136
ENSMUSG00000026276	2013-09-02	1	1	95375541	95406837	protein_coding	FALSE	1.64336	0	2.99982	3.09658	3.10117	2.97589	3.01399	3.02136	2.92346	3.00694	3.17759	3.05629	3.09084	3.0251	0.0698138	0.0664445	0.123605	0.124545	0.073952	0.0988209	0.0726305	0.0713775	0.113293	0.130004	0.0666184	0.0947625	-0.0804521	0.0837595
ENSMUSG00000092512	Gm4152	17	-1	34117431	34117689	pseudogene	FALSE	1.64327	0	-11.114	-11.4168	-10.8331	-0.250816	-0.601136	-1.47442	-1.48189	-11.423	-10.9956	-11.9999	-11.5556	-11.7546	9.98933	9.8441	10.1016	0.64215	0.776888	1.18465	1.19578	9.55798	9.81006	10.172	10.3265	10.2342	13.4983	-16.1849
ENSMUSG00000027331	D2Ertd750e	2	1	118639739	118679693	protein_coding	FALSE	1.64131	0	-0.0147816	-0.594411	-0.222815	0.161655	0.347931	0.109472	0.118603	0.246133	0.35484	0.0187772	0.186346	0.159445	0.428705	0.542184	0.402736	0.31518	0.286337	0.401271	0.237411	0.284705	0.330164	0.2403	0.230056	0.308611	0.642746	-0.161422
ENSMUSG00000033389	Arhgap44	11	-1	64815541	64976463	protein_coding	FALSE	1.6413	0	2.78621	2.71988	2.73894	2.70424	2.71952	2.71041	2.77996	2.664	2.73087	2.78632	2.7652	2.71479	0.0446199	0.0374386	0.0439901	0.0411398	0.0415734	0.0395957	0.0449404	0.0373987	0.0435991	0.0392103	0.0405465	0.0371918	-0.0396207	0.0612166
ENSMUSG00000083731	Gm16202	9	-1	86209748	86210291	pseudogene	FALSE	1.64023	0	-2.62387	-12.6564	-12.4659	-12.9437	-12.7919	-12.9869	-12.7438	-13.0608	-12.8046	-12.5252	-12.4071	-2.58247	1.23363	9.56756	9.89255	9.43762	10.3382	10.4045	10.6209	10.7181	10.7308	9.90556	9.77785	1.16941	-14.3336	14.5071
ENSMUSG00000087487	4933401P06Rik	5	-1	37264834	37268118	antisense	FALSE	1.6395	0	-3.32129	-3.56987	-2.86469	-2.31085	-2.23435	-1.35916	-3.3017	-1.9139	-12.9732	-1.98101	-12.7049	-2.59831	1.13718	1.14667	0.886974	0.570175	0.60349	0.376549	1.07177	0.471764	9.79616	0.492488	10.8334	0.761735	1.47389	-0.58448
ENSMUSG00000039063	Echdc3	2	-1	6109511	6134079	protein_coding	FALSE	1.63798	0	-2.21149	-1.08046	-2.39033	-0.84468	-1.88055	-1.82724	-1.71806	-1.96924	-2.35749	-1.46241	-1.1555	-0.994024	0.708766	0.360961	0.782764	0.429053	0.62577	0.486273	0.420844	0.437437	0.786893	0.503417	0.428539	0.306664	-0.630327	0.391246
ENSMUSG00000075585	6330403L08Rik	5	1	139471010	139476530	protein_coding	FALSE	1.6375	0	-0.0660806	-0.49266	-0.403605	-0.26023	-0.354666	-0.185188	-0.278953	-0.22538	-0.219595	-0.433221	-0.376023	-0.311551	0.124141	0.138376	0.153194	0.125008	0.14235	0.127811	0.144667	0.121365	0.146603	0.146602	0.143848	0.137269	0.0809353	-0.159089
ENSMUSG00000039153	Runx2	17	-1	44632936	44951746	protein_coding	FALSE	1.63745	0	-0.963071	-1.22996	-0.881997	-1.5284	-0.73347	-0.858137	-0.767785	-0.759661	-0.928974	-1.21394	-1.23775	-1.14414	0.384963	0.541349	0.383679	0.429076	0.362407	0.327239	0.335113	0.394361	0.432884	0.328022	0.629303	0.363561	0.255982	-0.305018
ENSMUSG00000038402	Foxf2	13	1	31717685	31723272	protein_coding	FALSE	1.63653	0	-0.824281	-2.12398	-2.4321	-5.99032	-12.1341	-2.49807	-12.0115	-1.65366	-2.34711	-6.6965	-0.984023	-1.60597	0.254218	0.634625	0.961296	8.15806	10.2768	1.00851	10.4592	0.486339	0.956885	8.43575	0.264502	0.568505	-1.05082	2.22386
ENSMUSG00000085166	Gm15522	5	1	34993367	34995126	lincRNA	FALSE	1.63629	0	-12.587	-12.4251	-12.7969	-3.22717	-3.14309	-2.20345	-2.21049	-1.5414	-1.51637	-13.5441	-3.0908	-13.6148	10.8168	9.47775	10.1784	1.1588	1.2163	0.770654	0.830639	0.547918	0.599862	10.4157	1.25126	11.0099	15.7746	-1.03345
ENSMUSG00000074283	Zfp109	7	-1	25013067	25022128	protein_coding	FALSE	1.63613	0	0.813852	0.622292	0.907027	0.368355	0.722319	0.728424	0.539404	0.791293	0.278538	0.924946	0.424591	0.795229	0.147689	0.149279	0.13996	0.183081	0.134587	0.156035	0.196275	0.12744	0.21308	0.130103	0.170331	0.156765	-0.228294	0.168186
ENSMUSG00000030922	Lyrm1	7	1	127039375	127060270	protein_coding	FALSE	1.63601	0	1.04669	1.04868	1.08661	1.15378	1.09081	1.49034	1.3839	1.09218	0.998607	1.05759	0.981551	1.17406	0.225424	0.181273	0.175679	0.173187	0.192042	0.160622	0.204017	0.166228	0.220547	0.176563	0.187442	0.187095	0.132774	-0.284806
ENSMUSG00000087070	Gm12505	4	-1	55423315	55431714	lincRNA	FALSE	1.63515	0	-13.3728	-13.1467	-12.6936	-13.0484	-12.779	-12.6547	-12.9607	-12.934	-12.7782	-13.3069	-12.9302	-13.0397	10.2735	9.83415	9.81106	10.108	9.28103	9.29033	9.54176	9.63607	10.3649	10.2455	9.97352	9.71111	0.238081	-0.392822
ENSMUSG00000027272	Ubr1	2	-1	120686005	120796451	protein_coding	FALSE	1.63499	0	2.55719	2.58844	2.36086	2.4211	2.72416	2.63217	2.66938	2.54189	2.53366	2.55544	2.54124	2.56359	0.098474	0.100756	0.134534	0.114355	0.0911738	0.0929416	0.0923358	0.110302	0.133122	0.099493	0.118056	0.120179	0.10324	-0.0899846
ENSMUSG00000086772	Gm11705	11	1	106886995	106887221	antisense	FALSE	1.63403	0	-9.57731	-9.44304	-9.95229	-9.88017	-9.70254	-9.94353	-9.41104	-9.37394	-9.67009	-9.91032	-9.95781	-10.0645	9.66951	9.60087	10.3165	10.3462	10.2708	10.1991	10.4515	9.71907	10.0264	10.0024	10.169	10.3602	0.230104	-0.192392
ENSMUSG00000041977	Arhgef11	3	1	87421481	87541956	protein_coding	FALSE	1.63254	0	2.76621	2.58369	2.54378	2.63165	2.66109	2.7299	2.66392	2.713	2.68455	2.62733	2.64231	2.67232	0.0339333	0.0384369	0.0447735	0.0397179	0.0375963	0.0366332	0.03661	0.0354116	0.0400515	0.0364532	0.040191	0.0387564	0.052547	-0.0434778
ENSMUSG00000085167	Gm12063	11	1	23976559	23977367	lincRNA	FALSE	1.6322	0	-12.8531	-3.15056	-12.1382	-13.7703	-12.5903	-12.7393	-13.4582	-12.8734	-12.0074	-3.06876	-13.3978	-13.0658	10.0272	1.19939	9.37009	10.5859	9.3894	9.73529	10.3513	10.1562	9.27681	1.18349	10.3723	9.79164	-13.4099	13.9094
ENSMUSG00000036158	Prickle1	15	-1	93329545	93426322	protein_coding	FALSE	1.63197	0	2.36904	2.27027	2.31668	2.37556	2.34367	2.32545	2.3514	2.38149	2.3202	2.3066	2.33794	2.31542	0.0390148	0.0373765	0.0423376	0.0346847	0.0372232	0.0375822	0.0407164	0.0353538	0.0440566	0.0375641	0.0373935	0.0374572	0.0552263	-0.042785
ENSMUSG00000033227	Wnt6	1	1	74818466	74831893	protein_coding	FALSE	1.62986	0	-9.19997	-3.49037	-8.81623	-14.2296	-13.4063	-12.6327	-9.073	-13.5353	-9.70757	-14.3625	-14.4124	-2.65188	8.97529	0.84397	8.30429	9.94674	9.31087	10.5914	9.11153	9.65995	9.78396	9.84254	9.88274	0.693684	-10.2702	15.4168
ENSMUSG00000087574	C030037D09Rik	11	1	88579959	88590207	lincRNA	FALSE	1.62941	0	0.354641	0.0542289	-1.91808	0.506841	0.780723	0.715117	1.13049	0.177203	0.702718	0.24743	-0.150255	-1.92479	1.42741	1.15136	3.47012	0.717257	0.675087	0.705257	0.924177	1.14629	0.558051	0.805502	0.836705	3.42464	0.981634	-0.969251
ENSMUSG00000084804	1700095J12Rik	4	-1	137693510	137694433	antisense	FALSE	1.62925	0	-1.60383	-2.7564	-1.95744	-1.38822	-2.15582	-1.37031	-2.986	-2.63738	-2.77515	-0.614255	-12.8902	-2.25192	0.650892	1.15155	0.775806	0.525342	0.821048	0.642833	1.19129	1.11097	1.20274	0.35814	9.82225	1.13451	-1.274	1.09131
ENSMUSG00000054728	Phactr1	13	1	42775992	43233895	protein_coding	FALSE	1.62921	0	3.17494	3.23408	3.33434	3.33862	3.24467	3.25849	3.29272	3.27715	3.3229	3.21305	3.29194	3.30775	0.0591307	0.0500369	0.0620588	0.0434055	0.0600113	0.0484089	0.0577815	0.0504532	0.0615866	0.0521092	0.0563636	0.0507171	0.0734571	-0.0277693
ENSMUSG00000038611	Phrf1	7	1	148414683	148448649	protein_coding	FALSE	1.62887	0	3.16713	3.07113	3.10221	3.03527	3.09267	2.98634	3.09899	3.0732	3.0302	3.06276	3.01777	3.15667	0.0519479	0.0546989	0.0676927	0.0607344	0.0624148	0.0679248	0.066804	0.0520337	0.079593	0.0460764	0.0585394	0.0752244	-0.0651548	0.0369819
ENSMUSG00000027122	2700007P21Rik	2	-1	106802684	106814581	protein_coding	FALSE	1.62824	0	2.51804	2.51958	2.49658	2.31025	2.50856	2.4014	2.19396	2.2525	2.34652	2.3949	2.27544	2.58195	0.0775279	0.0683998	0.0889419	0.0745652	0.0797085	0.0752498	0.0877969	0.0793779	0.0964671	0.0733633	0.0919763	0.0701439	-0.367162	0.0572591
ENSMUSG00000087049	Gm11932	4	1	32338736	32352810	sense_intronic	FALSE	1.62816	0	-2.47704	-12.7724	-12.4074	-12.6041	-12.5489	-12.913	-12.3434	-12.5516	-12.7843	-12.7841	-2.48169	-13.0089	1.18576	10.6714	9.74515	9.69624	9.69597	10.2804	10.8099	10.3778	10.6676	9.78319	1.19707	10.8103	-14.1637	14.3153
ENSMUSG00000026510	Trp53bp2	1	1	184339303	184392563	protein_coding	FALSE	1.62713	0	2.01428	2.11098	2.14791	2.17411	2.09561	2.13859	2.17839	2.04375	2.09232	2.12884	2.08597	2.05327	0.0536399	0.0451625	0.0538519	0.0446699	0.0505607	0.0470868	0.0483935	0.0495423	0.0569161	0.0458244	0.0511683	0.0495884	0.0199519	-0.0688575
ENSMUSG00000034833	Tespa1	10	1	129759908	129801091	protein_coding	FALSE	1.62607	0	-2.08285	-1.01252	-0.832257	-0.80772	-1.08438	-0.842127	-1.37897	-1.18765	-0.658403	-1.24879	-1.22337	-0.850254	0.701467	0.32304	0.376657	0.271861	0.327011	0.329967	0.429118	0.370812	0.338532	0.364931	0.33664	0.337124	0.0582262	-0.291538
ENSMUSG00000028631	Kcnq4	4	-1	120368743	120421217	protein_coding	FALSE	1.62499	0	-0.738114	-0.788682	-0.276907	-0.722321	-0.674345	-0.591845	-0.577901	-0.717157	-0.605663	-0.310938	-0.415793	-0.339715	0.202547	0.240801	0.157479	0.18577	0.195778	0.190433	0.18979	0.203463	0.211384	0.160094	0.17403	0.164936	-0.158312	0.448902
ENSMUSG00000025350	Rdh5	10	-1	128350649	128359944	protein_coding	FALSE	1.62482	0	0.967073	1.19538	1.12599	0.981966	0.867849	1.03724	0.142895	0.912466	0.87867	1.01002	1.26113	0.71521	0.178933	0.22518	0.247674	0.223433	0.246236	0.207259	0.347608	0.291266	0.343023	0.207206	0.178858	0.274232	-0.567143	0.138389
ENSMUSG00000072592	Gm10373	15	-1	43262489	43308582	protein_coding	FALSE	1.62371	0	-7.8709	-12.929	-11.7227	-12.9876	-2.94247	-12.918	-8.08301	-13.2494	-1.83614	-12.6064	-12.7674	-13.3686	8.43496	9.61945	9.6459	9.59614	1.19026	10.709	9.69895	10.8635	0.813908	9.63033	10.0478	11.2266	12.4442	-13.9374
ENSMUSG00000074577	Fam65c	2	-1	167805664	167836118	protein_coding	FALSE	1.62339	0	-4.04829	-4.32651	-3.77906	-2.75941	-4.11174	-5.20344	-4.18686	-4.31176	-3.57993	-5.73372	-3.95678	-2.95294	2.24184	2.38147	2.39148	0.532763	2.35218	2.56584	2.52794	2.33088	2.17278	2.6357	2.25399	0.690006	0.0810195	-0.40219
ENSMUSG00000024136	Dnase1l2	17	-1	24577026	24580050	protein_coding	FALSE	1.62286	0	1.73148	1.42445	1.38804	1.37375	1.74877	1.47859	1.96561	1.67876	1.18198	1.49266	1.34554	1.34091	0.223485	0.166177	0.168152	0.195678	0.150332	0.153929	0.185173	0.132378	0.213869	0.188435	0.205463	0.173985	0.257049	-0.242257
ENSMUSG00000032496	Ltf	9	1	110921796	110945270	protein_coding	FALSE	1.62266	0	-14.508	-15.3432	-14.526	-4.60533	-14.5447	-14.613	-4.37441	-14.1543	-13.9274	-14.3645	-14.9313	-14.8749	10.2548	10.841	9.9702	1.16833	9.98328	9.83427	1.20805	9.96353	9.51421	9.86247	9.77525	10.3346	14.5774	-14.2034
ENSMUSG00000036712	Cyld	8	1	91220927	91275844	protein_coding	FALSE	1.6225	0	2.01775	2.18013	2.17781	1.97455	1.85412	2.13223	2.0298	2.16526	2.01615	2.12238	2.32192	2.15965	0.0842264	0.0726197	0.0913956	0.100991	0.165303	0.117888	0.0843263	0.0760103	0.0976198	0.0911046	0.106759	0.125358	-0.0667958	0.270316
ENSMUSG00000024853	Sf3b2	19	-1	5273923	5295455	protein_coding	FALSE	1.62202	0	4.37023	4.30159	4.31299	4.30305	4.26176	4.24773	4.21639	4.34381	4.2546	4.30747	4.24692	4.36988	0.0421816	0.0368855	0.0411403	0.0382591	0.0406092	0.0413626	0.050658	0.035387	0.0453891	0.0387688	0.0415545	0.0380299	-0.0538452	0.05657
ENSMUSG00000017002	Slpi	2	-1	164179806	164214831	protein_coding	FALSE	1.62156	0	-5.84441	-5.96985	-5.55103	-6.03151	-2.74513	-5.65479	-2.48212	-5.95876	-5.71761	-5.93811	-5.8817	-5.93843	3.39709	3.31799	3.5978	3.61845	1.14652	3.33272	1.13819	3.50198	3.46805	3.33863	3.58597	3.33114	3.93589	-3.78389
ENSMUSG00000026322	Htr4	18	1	62483858	62627456	protein_coding	FALSE	1.62116	0	-5.03678	-15.2656	-15.2115	-3.56847	-15.5239	-10.698	-5.026	-4.20397	-3.92611	-13.3109	-5.00789	-10.1295	1.21696	10.1699	10.416	0.616742	9.73194	9.81053	1.24147	0.752128	0.790496	9.91368	1.21076	9.07388	1.57012	-2.26799
ENSMUSG00000043753	Dmrta1	4	1	89346127	89361463	protein_coding	FALSE	1.62005	0	-5.05372	-3.91719	-5.62252	-6.9415	-8.27134	-7.46726	-4.92363	-8.27912	-5.44257	-3.34975	-3.3435	-2.94061	3.9781	0.893016	4.27766	4.54864	4.83607	5.36534	3.95528	5.34379	4.17071	0.941321	0.70686	0.717463	-2.6373	6.27276
ENSMUSG00000031917	Nip7	8	1	109580777	109584826	protein_coding	FALSE	1.61882	0	1.07752	1.25571	1.21342	1.24531	1.27448	1.15729	1.07528	1.29368	1.24571	1.15474	1.15316	1.15605	0.0803829	0.0669693	0.080504	0.0667819	0.0696226	0.0752744	0.0840358	0.0632949	0.0795005	0.0715641	0.0749036	0.0746987	0.0461198	-0.108169
ENSMUSG00000021919	Chat	14	-1	33221389	33279095	protein_coding	FALSE	1.61845	0	1.04948	1.18466	1.04655	1.25544	1.45346	1.3234	1.23015	1.08853	1.31681	1.36808	1.23365	1.23683	0.124878	0.105768	0.133168	0.0986368	0.0922087	0.10369	0.107256	0.114202	0.111516	0.0918198	0.106087	0.10938	0.155735	-0.087388
ENSMUSG00000090078	Gm16147	18	-1	5611556	5611834	pseudogene	FALSE	1.618	0	-11.5618	-11.7472	-11.7633	-1.70631	-11.4848	-11.9872	-11.4451	-11.8264	-1.39366	-11.7786	-11.7171	-11.6043	10.5235	9.80828	10.4748	1.18801	9.97491	11.0524	9.70478	9.99054	1.15553	10.1935	9.86488	10.4091	14.4638	-14.0581
ENSMUSG00000007080	Pole	5	1	110715325	110766493	protein_coding	FALSE	1.61779	0	-0.714799	-0.980635	-0.68924	-1.21296	-0.894649	-0.885187	-0.957785	-1.20724	-1.32741	-1.15163	-0.764561	-0.926254	0.247332	0.207068	0.282765	0.241633	0.270611	0.30095	0.350603	0.260361	0.325841	0.232946	0.279873	0.228708	-0.507769	0.0789545
ENSMUSG00000045752	Tssc4	7	1	150255154	150256998	protein_coding	FALSE	1.61747	4	2.55579	2.60397	2.68495	2.54791	2.6263	2.5468	2.54127	2.56951	2.54581	2.7241	2.59125	2.5268	0.0731841	0.0640967	0.071285	0.0730847	0.0712475	0.0768259	0.0772888	0.0671881	0.0820537	0.0629556	0.0748513	0.0765753	-0.0878264	0.076824
ENSMUSG00000037750	BC017647	11	1	77908162	77970202	protein_coding	FALSE	1.6167	0	2.38875	2.34018	2.33639	2.12727	2.16284	2.30545	2.39241	2.06612	2.06234	2.2901	2.18283	2.15457	0.084031	0.0706679	0.0871907	0.0940714	0.09225	0.085613	0.0862387	0.0886859	0.113885	0.0826707	0.0939749	0.0940434	-0.229194	0.0165429
ENSMUSG00000030553	Pgpep1l	7	-1	75381494	75409119	protein_coding	FALSE	1.61662	0	-13.9468	-1.38531	-2.58283	-2.25687	-13.0439	-2.15725	-1.53468	-2.39366	-1.63525	-3.18124	-0.761915	-2.04239	10.9314	0.435343	1.09142	0.703846	10.648	1.02988	0.520798	0.774245	0.67076	1.17293	0.342942	1.01248	-0.269279	1.73217
ENSMUSG00000022840	Adcy5	16	1	35154963	35305823	protein_coding	FALSE	1.61651	0	1.75033	1.74507	1.80187	1.75327	1.77978	1.81434	1.6526	1.71978	1.74205	1.84184	1.75891	1.83296	0.0439953	0.0425281	0.0480815	0.0426296	0.0442008	0.0441236	0.0494804	0.0452185	0.04982	0.0408819	0.044548	0.0437329	-0.0831809	0.0454169
ENSMUSG00000020109	Dnajb12	10	1	59342304	59362050	protein_coding	FALSE	1.61627	0	2.85084	2.91875	2.9561	3.02985	2.97269	3.09974	2.93348	2.97618	2.94105	3.03218	2.88394	2.98364	0.0592084	0.0569553	0.0608214	0.0474006	0.0505582	0.0567128	0.0585117	0.0580639	0.0627326	0.0477775	0.0607887	0.0596239	0.0617138	-0.0742018
ENSMUSG00000022657	Cd96	16	-1	46035770	46120364	protein_coding	FALSE	1.61569	0	-13.8787	-14.8266	-13.9408	-14.1498	-14.411	-4.29841	-4.18908	-14.5543	-14.033	-14.4288	-14.0129	-14.4918	9.239	10.4038	9.54016	9.95562	10.0853	1.19847	1.13015	10.7147	10.9291	9.73764	10.3267	10.1758	14.0941	-14.054
ENSMUSG00000086928	Gm14210	2	-1	135637681	135638663	lincRNA	FALSE	1.61519	0	-12.0552	-2.70665	-6.95989	-8.12088	-6.54583	-11.4124	-12.6371	-12.7462	-7.44051	-7.25869	-6.7315	-1.75375	9.25534	1.19509	8.05652	9.2368	8.1511	9.88934	10.2961	10.555	8.71031	8.14505	8.5374	0.899236	-10.8967	9.40136
ENSMUSG00000072423	Psmb11	14	1	55244147	55248393	protein_coding	FALSE	1.61489	0	-12.9345	-13.8568	-3.95038	-4.29652	-4.12518	-3.43721	-3.03619	-4.21268	-3.9194	-14.212	-13.8442	-4.80797	9.99741	9.45429	1.05292	0.891449	0.872445	0.617476	0.611644	0.853671	1.06613	9.84694	9.46401	1.21805	0.932037	-1.83674
ENSMUSG00000035790	1500031L02Rik	16	1	32099886	32108155	protein_coding	FALSE	1.61436	0	2.27244	2.42103	2.41312	2.6465	2.58119	2.32588	2.36843	2.51985	2.34085	2.29688	2.23944	2.38973	0.0999897	0.0893589	0.0989282	0.0704027	0.0830458	0.093082	0.0902136	0.0835341	0.106642	0.096979	0.114287	0.091967	0.0716857	-0.327794
ENSMUSG00000025869	Nop16	13	-1	54685546	54691451	protein_coding	FALSE	1.61431	0	2.15069	2.31604	2.17518	2.08442	2.11462	1.99384	1.88068	2.25161	2.2382	2.27904	2.05635	2.04204	0.119649	0.109115	0.0948959	0.120526	0.115567	0.134035	0.103145	0.115149	0.134933	0.0967227	0.131388	0.140912	-0.173807	0.134386
ENSMUSG00000085720	Gm7854	5	-1	43626241	43626591	protein_coding	FALSE	1.61412	0	-1.99296	-0.446219	-1.84125	-2.14679	-2.05478	-1.97998	-12.0265	-2.14136	-11.6813	-1.26981	-1.09062	-12.2601	1.26802	0.508544	1.22972	1.21719	1.16364	1.23961	10.6169	1.18168	9.39334	0.829305	0.755349	10.0068	-2.30131	1.23349
ENSMUSG00000085680	Gm13327	2	-1	21263552	21290738	antisense	FALSE	1.6138	0	-3.35637	-14.9733	-14.0627	-14.766	-14.0732	-14.367	-14.096	-15.0785	-13.725	-4.44419	-13.6976	-14.3039	0.765335	10.4839	9.71719	11.204	9.72746	10.0043	9.86599	11.1526	9.58861	1.19335	9.14548	9.41148	-15.502	13.8779
ENSMUSG00000071862	Lrrtm2	18	-1	35368665	35374678	protein_coding	FALSE	1.61344	0	1.2599	1.30356	1.30587	1.17346	1.2472	1.04059	1.07258	1.12191	1.03517	1.11069	1.23921	1.16962	0.0573182	0.0498973	0.0628216	0.054717	0.0585887	0.0651156	0.0660738	0.0587606	0.0752877	0.060593	0.0603456	0.0620111	-0.298176	0.0164384
ENSMUSG00000016541	Atxn10	15	1	85166768	85294266	protein_coding	FALSE	1.61302	0	3.57019	3.86551	3.88072	3.91175	3.89188	3.91946	3.83606	3.89194	3.92358	3.9073	3.9065	3.83391	0.0676732	0.0468956	0.0575669	0.0453273	0.0504329	0.0492468	0.0541071	0.048174	0.0572832	0.0474504	0.0493292	0.0532322	0.114123	-0.0325713
ENSMUSG00000033955	Tnks1bp1	2	1	84888179	84913205	protein_coding	FALSE	1.61259	0	2.51223	1.94543	1.7997	2.39877	1.98901	2.04629	2.51251	2.10162	2.57243	1.88378	2.32612	2.1109	0.157174	0.220638	0.30833	0.189885	0.299957	0.262804	0.171611	0.226976	0.168368	0.219082	0.244496	0.232901	0.29094	-0.183189
ENSMUSG00000028175	Depdc1a	3	1	159158397	159192919	protein_coding	FALSE	1.61199	0	-3.42026	-2.83825	-4.14112	-6.02378	-6.96174	-4.30528	-6.80303	-6.742	-7.62975	-5.98601	-3.43392	-7.49347	0.917151	0.560907	1.06829	2.9991	3.29744	1.07336	3.48711	3.45806	3.57316	2.91326	0.842477	3.33868	-5.56791	1.25009
ENSMUSG00000039419	Cntnap2	6	1	45010060	47251368	protein_coding	FALSE	1.6103	0	3.23619	3.28395	3.3269	3.29848	3.32146	3.28654	3.23519	3.32156	3.33212	3.24051	3.28823	3.17231	0.039471	0.0410822	0.0403443	0.0385703	0.045808	0.0530139	0.040924	0.0374843	0.0419428	0.0355188	0.039134	0.0396146	0.0225702	-0.0985792
ENSMUSG00000034973	Dopey1	9	1	86360761	86449413	protein_coding	FALSE	1.60934	0	2.42618	2.37432	2.41661	2.30096	2.36505	2.4544	2.44064	2.39633	2.31982	2.34009	2.46563	2.45049	0.0418023	0.0377873	0.0453821	0.0447165	0.0461487	0.0395269	0.0423452	0.0400028	0.0514285	0.0500969	0.0437821	0.039812	-0.0133461	0.0671656
ENSMUSG00000091577	Gm6211	13	-1	103949875	103954149	pseudogene	FALSE	1.60906	0	-6.76912	-7.38368	-6.48669	-2.93438	-5.463	-6.25063	-6.7955	-3.44979	-6.59339	-7.82548	-5.51345	-6.23452	4.51795	4.62694	4.19044	0.581673	4.02444	4.29659	4.55552	0.870758	4.52234	4.88423	4.15934	4.58136	4.5872	-4.84824
ENSMUSG00000055547	Apobec4	1	1	154597681	154604674	protein_coding	FALSE	1.60818	0	-2.60105	-1.66539	-3.16971	-1.25466	-1.15156	-2.6949	-1.35453	-2.22051	-3.34888	-1.5608	-3.10077	-1.84687	0.743946	0.402594	1.06451	0.325225	0.349548	0.749167	0.365489	0.552192	1.16551	0.407385	1.14056	0.471188	0.399586	-0.629411
ENSMUSG00000050901	Mtnr1b	9	-1	15667058	15679000	protein_coding	FALSE	1.60706	0	-12.7909	-8.55757	-13.261	-9.05004	-13.9329	-2.83522	-1.88175	-8.53228	-14.3724	-8.74151	-13.6395	-12.9613	9.82132	8.61476	9.44964	8.88445	10.2758	0.857584	0.541081	8.30309	11.5316	8.75994	9.57933	10.4878	13.5269	-12.3372
ENSMUSG00000038319	Kcnh2	5	-1	23825407	23857422	protein_coding	FALSE	1.60666	0	3.07349	3.05341	3.12647	3.17288	3.23368	3.3272	3.13534	3.22185	3.04466	3.27665	3.0907	2.9979	0.129214	0.163739	0.196219	0.188319	0.205193	0.146611	0.121372	0.140375	0.216694	0.183463	0.229807	0.193315	0.107239	-0.186713
ENSMUSG00000022999	Lmbr1l	15	-1	98734352	98748662	protein_coding	FALSE	1.6066	0	3.36375	3.04675	3.34898	3.08939	3.01283	3.08749	3.26157	3.32337	2.98609	3.2092	3.22382	3.10941	0.0568885	0.0641504	0.0866104	0.0615076	0.0704236	0.0757312	0.0560005	0.0730536	0.070338	0.0561178	0.0873696	0.0714514	-0.0709241	0.168905
ENSMUSG00000073681	1500002C15Rik	4	-1	155107973	155108359	protein_coding	FALSE	1.60643	0	0.127654	-0.326508	-0.752961	-0.571393	-0.734579	-1.29978	0.116791	-0.579524	-1.65411	0.421953	0.843335	-0.470866	0.409077	0.458315	0.711356	0.546473	0.594676	0.771185	0.411547	0.530843	1.18199	0.32441	0.276805	0.52831	-0.103222	1.86968
ENSMUSG00000025746	Il6	5	1	30339701	30346508	protein_coding	FALSE	1.60628	1	-13.9253	-9.39278	-3.29639	-14.3701	-14.0156	-13.9602	-13.0001	-8.09257	-13.66	-13.5206	-13.962	-12.9743	11.0105	10.1482	1.20785	10.4206	10.368	10.1169	9.83889	8.00413	10.2779	10.0127	10.7424	9.40019	-10.8315	0.966585
ENSMUSG00000083157	Gm13511	2	-1	39072452	39072814	pseudogene	FALSE	1.60587	0	-7.09507	-6.3159	-1.46695	-0.618764	-0.785199	-2.01233	-6.83892	-6.32896	-0.0549014	-10.462	-10.7267	-12.0084	9.02944	8.66624	1.14295	0.658831	0.732044	1.13058	8.49055	8.43048	0.551053	9.79994	10.3103	10.2851	2.20156	-14.6359
ENSMUSG00000069206	Zfp874a	13	-1	67527195	67552560	protein_coding	FALSE	1.60552	0	0.63412	0.622842	0.761048	0.667288	0.828198	0.70287	0.642627	0.85466	0.893248	0.646476	0.757518	0.634555	0.133398	0.0990212	0.114912	0.0954135	0.0910509	0.100447	0.111998	0.0910299	0.150541	0.101779	0.110171	0.122207	0.176295	-0.0814301
ENSMUSG00000078648	Gm17546	15	-1	95654890	95660503	protein_coding	FALSE	1.60481	0	-3.02769	-3.12077	-2.83328	-3.15867	-12.813	-2.12073	-13.3508	-13.3911	-1.44104	-3.14374	-13.1403	-13.1757	1.15056	1.17892	1.18068	1.16917	9.52997	0.780393	10.7188	10.2845	0.609944	1.21102	10.1791	10.8731	2.12585	-1.31901
ENSMUSG00000086997	Gm12981	4	-1	132059476	132065564	antisense	FALSE	1.60456	0	-0.73458	-6.97279	-6.38447	-7.61863	-11.6425	-5.47087	-11.2838	-6.3524	-7.39335	-7.82929	-0.556956	-5.70184	0.601749	9.30132	8.61054	8.46142	10.3567	7.97961	10.5152	9.13129	8.62028	8.03503	0.419998	8.52574	-10.4792	10.2814
ENSMUSG00000023919	Cenpq	17	-1	41060000	41071996	protein_coding	FALSE	1.60312	0	0.517019	0.356157	0.510471	0.624979	0.512704	0.485426	0.723696	0.851992	0.611364	0.479315	0.140401	0.663035	0.240493	0.180837	0.189726	0.211174	0.19547	0.204792	0.19482	0.152379	0.209871	0.24971	0.222365	0.181992	0.442043	-0.113739
ENSMUSG00000028633	Ctps	4	-1	120212473	120242881	protein_coding	FALSE	1.60288	0	1.42558	1.66497	1.75514	1.61587	1.63884	1.72275	1.37984	1.66314	1.58792	1.76844	1.73478	1.63602	0.111183	0.0917611	0.0855252	0.0695929	0.0957337	0.0737819	0.0919792	0.0956108	0.0950093	0.0720626	0.0726506	0.0786829	-0.150755	0.0824411
ENSMUSG00000035085	1700020L24Rik	11	1	83251188	83254734	protein_coding	FALSE	1.60285	0	-2.52351	-2.10013	-2.66596	-2.50922	-1.08479	-12.396	-12.0808	-1.61634	-1.22919	-12.8621	-12.0827	-12.1255	1.16328	0.760289	1.16064	1.18319	0.477329	10.0473	10.187	0.574031	0.545955	10.2737	10.4158	9.76368	1.29731	-15.9352
ENSMUSG00000070305	Mpzl3	9	1	44863269	44885519	protein_coding	FALSE	1.60251	0	-0.715049	-0.167519	-0.78996	-0.401261	-1.05208	-0.53135	-0.593425	-0.602777	-0.612209	-0.167159	0.00966867	-0.662495	0.401531	0.250852	0.409171	0.273795	0.426241	0.336458	0.316347	0.280296	0.259945	0.240305	0.251267	0.35065	-0.264053	0.541459
ENSMUSG00000086411	Gm14236	2	1	167836029	167837006	antisense	FALSE	1.60129	0	-13.1626	-13.575	-3.04458	-13.2006	-12.5988	-13.0028	-12.9428	-12.8765	-13.6547	-13.12	-2.40556	-13.1422	9.7819	10.1463	1.17748	9.93119	10.0882	9.59871	9.7814	9.72504	10.2514	9.34545	0.83595	9.68638	-14.1622	14.9612
ENSMUSG00000038387	Rras	7	1	52273348	52277016	protein_coding	FALSE	1.60099	0	1.56264	1.44341	1.61889	1.77712	1.47834	1.58644	1.39398	1.59758	1.72575	1.31853	1.29141	1.38062	0.142895	0.133309	0.136346	0.114683	0.139347	0.145007	0.159449	0.122922	0.130362	0.167216	0.163448	0.172122	0.0797289	-0.445523
ENSMUSG00000085058	8030453O22Rik	6	1	39477512	39494485	antisense	FALSE	1.60067	0	-1.19286	-1.80218	-1.84533	-1.60419	-2.88591	-2.52483	-6.52654	-2.21643	-1.81392	-1.48241	-1.67387	-1.55099	0.509858	0.559748	0.594976	0.45724	1.09172	0.744729	5.46637	0.719786	0.593935	0.650884	0.509062	0.431319	-0.622956	0.569363
ENSMUSG00000003824	Syce2	8	1	87396010	87412120	protein_coding	FALSE	1.6005	0	0.278009	-0.398639	1.88484	1.75743	1.15168	1.56869	2.12149	2.11182	0.868035	0.699843	1.91361	1.07195	0.440234	0.672929	0.259534	0.311237	0.831337	0.656471	0.133948	0.134694	0.359772	0.562657	0.428663	0.864329	1.08306	-0.360122
ENSMUSG00000044288	Cnr1	4	1	34011568	34035806	protein_coding	FALSE	1.60023	0	1.09992	1.15259	1.3102	1.06463	1.17346	1.22075	1.0716	1.10784	0.931207	1.20425	1.30198	1.0609	0.0996069	0.0870787	0.0814589	0.0942379	0.0941739	0.090597	0.105985	0.0907809	0.118905	0.0837038	0.0853533	0.102517	-0.214645	0.0705362
ENSMUSG00000028587	Orc1	4	1	108252028	108288633	protein_coding	FALSE	1.60016	0	-0.771651	-0.808981	-0.552767	-0.634295	-0.342488	-0.421622	-0.350519	-0.31412	-0.807724	-0.943003	-0.445671	-0.264917	0.430147	0.33076	0.459924	0.362828	0.368278	0.393784	0.345165	0.330185	0.625536	0.370055	0.376693	0.340139	0.49581	-0.0950207
ENSMUSG00000015846	Rxra	2	1	27531960	27618477	protein_coding	FALSE	1.59938	0	2.35316	2.46985	2.46513	2.60419	2.53953	2.46448	2.73134	2.32086	2.44849	2.32944	2.339	2.5354	0.0507373	0.0449305	0.0631325	0.0468255	0.056564	0.0456042	0.100591	0.0547716	0.0656619	0.0427983	0.0671986	0.0544567	-0.00337435	-0.202005
ENSMUSG00000093559		6	-1	99334601	99338493	sense_intronic	FALSE	1.59914	0	-3.21183	-3.03422	-1.6906	-4.23812	-3.35803	-3.00186	-13.2149	-3.87292	-3.01834	-14.1673	-2.49989	-2.92013	0.840996	0.719566	0.494841	1.19469	1.13079	0.737641	9.8561	1.16375	1.09234	10.1822	0.67667	0.737692	-1.66306	0.904896
ENSMUSG00000086505	Gm16058	5	-1	27879091	27880415	antisense	FALSE	1.59748	0	-12.5335	-12.6674	-11.8078	-12.3153	-2.39996	-1.40653	-11.7186	-12.7458	-12.0937	-1.52816	-0.610121	-12.6028	9.54907	10.2618	10.3087	9.62527	1.1952	0.820134	9.47618	10.8206	10.1527	0.805514	0.515299	10.0684	0.297739	1.26683
ENSMUSG00000075604	Cyp11b1	15	-1	74665004	74672073	protein_coding	FALSE	1.59685	0	-9.27977	-3.64516	-5.7822	-5.03788	-4.57798	-7.03937	-9.24976	-8.68004	-6.03579	-5.28248	-5.11971	-2.01248	5.04536	0.891036	4.15338	4.39897	4.27258	5.06813	5.0279	5.38946	4.79173	4.4802	4.86381	0.672678	-5.75976	4.70354
ENSMUSG00000031441	Atp11a	8	1	12757014	12868728	protein_coding	FALSE	1.59674	0	4.33273	4.24526	4.23269	4.23942	4.3439	4.36255	4.47609	4.32373	4.26836	4.30013	4.27962	4.22798	0.0790649	0.0684948	0.0738315	0.0751618	0.0643782	0.0750701	0.0706993	0.0620839	0.0716411	0.0730611	0.067354	0.0865501	0.126336	-0.0640963
ENSMUSG00000042606	Hirip3	7	1	134005486	134008891	protein_coding	FALSE	1.595	0	3.71476	3.74697	3.82884	3.59618	3.73622	3.52758	3.60706	3.68772	3.5693	3.6624	3.53151	3.75426	0.0973021	0.0796649	0.0831324	0.0906808	0.093951	0.083161	0.124731	0.0921104	0.0992466	0.0876601	0.11502	0.0795636	-0.20286	0.0912471
ENSMUSG00000061136	Prpf40a	2	-1	52993738	53050318	protein_coding	FALSE	1.59496	0	3.36555	3.31416	2.86446	2.95739	3.0219	2.96958	3.18131	3.06167	3.2148	3.16043	3.14352	3.14027	0.188716	0.204729	0.278512	0.117872	0.264062	0.297512	0.222954	0.209849	0.230059	0.120485	0.252014	0.289825	-0.143475	0.26965
ENSMUSG00000028619	2210012G02Rik	4	-1	106806760	106851721	protein_coding	FALSE	1.59434	0	1.17349	0.753177	0.774929	0.709014	0.803113	0.583153	0.856504	0.969701	0.537905	1.17128	1.03796	0.838111	0.207989	0.22067	0.308831	0.224909	0.222716	0.298764	0.297208	0.26153	0.307959	0.24035	0.280533	0.287865	-0.183327	0.457267
ENSMUSG00000040552	C3ar1	6	-1	122797156	122806179	protein_coding	FALSE	1.59423	0	-3.36311	-2.68208	-2.05524	-3.71612	-2.27748	-2.46551	-2.89152	-2.99334	-13.356	-2.2917	-2.24124	-2.42127	0.703702	0.441238	0.361015	0.748917	0.506393	0.521801	0.557896	0.527175	10.8377	0.331424	0.491384	0.512575	-0.732643	0.457487
ENSMUSG00000080791	Gm11442	11	1	85030099	85030556	pseudogene	FALSE	1.59406	0	-1.1055	-0.820158	-0.811527	-0.96227	-0.881899	-1.32411	-2.00105	-2.59448	-1.27183	-1.42773	-0.562107	-0.511048	0.721731	0.500005	0.602778	0.588963	0.606964	0.763976	1.13687	1.24211	0.775458	0.737618	0.507424	0.487575	-1.22924	0.456624
ENSMUSG00000075593	Gal3st4	5	-1	138706149	138714068	protein_coding	FALSE	1.59372	0	-0.594063	-1.27326	-4.08376	-2.16307	-2.41725	-2.75339	-1.96392	-2.76759	-1.83623	-1.75094	-1.55103	-2.08525	0.410311	1.28546	2.27954	1.97851	2.08142	1.60919	1.19384	2.05549	1.20032	1.3131	1.64866	1.41495	-1.83425	0.975429
ENSMUSG00000066382	Iqcf5	9	1	106416904	106418334	protein_coding	FALSE	1.59308	0	-12.6603	-2.73059	-12.4412	-12.5868	-12.6967	-12.4618	-11.931	-12.6359	-12.7271	-12.3937	-12.7252	-2.55275	9.99689	1.12259	10.7471	10.2267	9.99383	9.32856	9.17589	9.38115	10.4431	9.74983	10.4805	1.10715	-13.6291	14.1218
ENSMUSG00000027166	Dnajc24	2	-1	105806866	105843706	protein_coding	FALSE	1.59307	0	1.92079	1.76448	2.29978	2.34535	2.2126	2.10663	2.08034	2.26565	2.33502	2.25007	1.9572	2.26117	0.163852	0.138339	0.127164	0.120063	0.123322	0.121491	0.137469	0.10256	0.120835	0.120415	0.141426	0.114334	0.318282	-0.0621839
ENSMUSG00000034993	Vat1	11	-1	101320059	101327544	protein_coding	FALSE	1.59278	0	2.12598	2.05344	1.97834	2.06317	2.02101	1.98375	2.08553	2.10759	2.09852	1.90303	2.09878	1.90944	0.0556582	0.0530287	0.0659691	0.052615	0.0564981	0.0586786	0.0590947	0.052305	0.0622251	0.0613453	0.0539023	0.0616434	0.0546109	-0.0626823
ENSMUSG00000087670	9530036M11Rik	6	-1	54096881	54100931	antisense	FALSE	1.59241	0	-3.25565	-14.1359	-13.4577	-13.5961	-14.0232	-9.80863	-12.8266	-14.321	-14.29	-3.45668	-14.8157	-9.21419	0.85177	9.55716	9.62667	10.5429	9.81198	9.39575	9.94843	9.7586	10.0711	0.890925	10.8801	9.17794	-14.9982	12.6359
ENSMUSG00000065121		18	-1	67334539	67334645	snRNA	FALSE	1.5915	0	-10.4141	-9.38907	-9.85419	-9.11495	-9.57429	-9.75214	-9.76297	-9.62128	-9.39773	-9.89942	-9.93111	-9.84426	10.624	9.37301	10.6017	10.2255	9.92287	10.2876	10.497	9.71265	9.75045	10.4104	10.4593	10.9788	0.370411	-0.594143
ENSMUSG00000018921	Pelp1	11	-1	70206385	70223533	protein_coding	FALSE	1.59131	0	2.0987	1.90961	1.86606	1.98327	1.8858	1.95704	2.12584	1.98689	1.91444	1.82126	1.86978	1.85509	0.0563905	0.0591552	0.0709257	0.0582332	0.0630854	0.0620988	0.0571213	0.0562662	0.0671271	0.0606535	0.0653849	0.0651498	0.0650523	-0.140084
ENSMUSG00000086355	4933428C19Rik	4	-1	40429873	40472581	lincRNA	FALSE	1.59119	0	-12.8499	-13.5716	-2.98121	-13.8316	-12.769	-13.4804	-13.7323	-13.3616	-13.1867	-3.22706	-3.10026	-13.1784	9.8066	10.195	1.23504	10.7846	9.91782	10.3487	10.7461	9.80978	10.7541	1.19555	1.13024	9.45487	-14.6275	14.5645
ENSMUSG00000085203	Gm12927	4	-1	118925127	118929580	antisense	FALSE	1.59118	0	-12.0166	-11.9745	-1.90378	-12.2696	-12.1073	-11.1784	-12.1269	-11.7513	-11.3637	-11.9881	-2.08866	-11.7304	9.93951	9.81188	1.18921	9.89462	9.93761	8.89547	11.2784	9.46667	9.56344	9.86148	1.15518	10.5196	-13.7347	13.6582
ENSMUSG00000002475	Abhd3	18	-1	10644409	10706769	protein_coding	FALSE	1.59085	0	1.58742	1.8668	1.82062	2.04322	2.35231	1.73662	1.94719	1.90716	1.83888	1.42292	0.536525	1.80003	0.387562	0.198693	0.368785	0.260753	0.151854	0.282513	0.277231	0.200126	0.349228	0.443176	0.824691	0.274008	0.13767	-0.820395
ENSMUSG00000063586	Gm5513	19	-1	15034039	15035256	pseudogene	FALSE	1.59082	0	-13.2459	-13.626	-13.0997	-13.6226	-12.9862	-3.61194	-12.9339	-3.79641	-13.6652	-13.6173	-13.5146	-13.3516	9.40782	9.65402	9.30725	9.74566	9.49318	1.15274	8.84555	1.21529	10.3067	10.6044	10.0156	10.1835	13.3029	-13.8629
ENSMUSG00000066592	Gm7589	9	-1	58993481	58994017	protein_coding	FALSE	1.59061	0	-1.66992	-6.92544	-12.8191	-11.9322	-7.87652	-6.9091	-12.0026	-6.56726	-11.834	-1.83917	-6.99905	-6.41768	0.821452	8.64514	10.6488	10.4666	8.75517	8.85559	10.0913	8.27279	9.47759	0.8679	7.79431	7.88906	-11.4473	9.56162
ENSMUSG00000074056	Gm10615	9	1	110020207	110022420	protein_coding	FALSE	1.59009	0	0.263225	0.489868	0.353264	0.014719	-0.0466329	0.512403	0.538191	0.220427	-0.184917	0.327915	0.414259	0.337697	0.169869	0.134687	0.181854	0.179726	0.242708	0.147018	0.146601	0.155265	0.261308	0.150435	0.167648	0.166057	-0.120292	0.157761
ENSMUSG00000087143	A830082K12Rik	13	1	78337278	78375825	lincRNA	FALSE	1.58913	0	0.450066	0.657422	0.687225	0.255371	0.246862	0.248194	0.497091	0.755232	0.27824	0.808488	0.458429	0.59733	0.237141	0.23981	0.25051	0.221008	0.225505	0.261548	0.218034	0.225688	0.232746	0.182501	0.24266	0.249223	-0.115543	0.591524
ENSMUSG00000029235	Pdcl2	5	-1	76741140	76760181	protein_coding	FALSE	1.58906	0	-8.19049	-2.8061	-3.20773	-7.72787	-8.47092	-3.38535	-8.47422	-7.8924	-8.35173	-2.75051	-8.19951	-8.62881	4.83545	0.866368	1.14112	4.94054	5.21906	1.08689	5.4981	5.24085	5.28334	0.860257	5.0847	5.57316	-7.4644	1.07926
ENSMUSG00000025544	Tm9sf2	14	1	122506260	122558826	protein_coding	FALSE	1.58847	0	2.96911	2.98556	2.93959	2.78728	2.91163	2.89279	2.98594	2.9835	2.87014	2.95753	2.97887	3.03365	0.0604174	0.0473638	0.0614711	0.0415326	0.0664011	0.0470594	0.055255	0.0342733	0.0519177	0.0534908	0.0556224	0.0529168	-0.0169417	0.206387
ENSMUSG00000064289	Tank	2	1	61416642	61492228	protein_coding	FALSE	1.58736	0	2.06866	1.90261	1.79625	1.93826	1.97733	2.14212	2.32537	2.22158	2.0444	1.91931	2.07026	1.99236	0.0740398	0.07786	0.0983692	0.0875318	0.0922307	0.0842002	0.0670748	0.0706719	0.0951256	0.0946307	0.0922685	0.0821481	0.407847	-0.0417915
ENSMUSG00000030662	Ipo5	14	1	121310416	121347264	protein_coding	FALSE	1.58219	0	2.95559	3.09286	3.14262	3.03275	3.00377	3.13764	2.88212	3.07302	3.08745	3.12862	3.14083	3.07194	0.0382378	0.0325982	0.037475	0.0335396	0.0350533	0.0324269	0.0408765	0.0349838	0.0384841	0.0322412	0.0323397	0.0355026	-0.0646531	0.0791903
ENSMUSG00000029563	Foxp2	6	1	14851349	15391977	protein_coding	FALSE	1.58204	0	-0.397936	-0.210292	-0.0984157	-0.57001	-0.114344	0.0487606	-0.651473	-0.787986	-0.502302	0.258812	-0.122598	-0.362684	0.257652	0.223102	0.278501	0.37262	0.296644	0.253063	0.331261	0.379084	0.369074	0.255642	0.322712	0.355181	-0.585982	0.191944
ENSMUSG00000020032	Nuak1	10	-1	83833650	83903342	protein_coding	FALSE	1.58189	0	0.994189	1.17802	1.10964	1.08047	1.04219	0.993052	0.937101	0.950188	1.16594	1.02891	1.11077	1.12828	0.0714563	0.0663383	0.115753	0.0693252	0.0687106	0.0843954	0.0800643	0.0813898	0.0847454	0.0718357	0.0772179	0.0738538	-0.119007	0.0626904
ENSMUSG00000021852	Slc35f4	14	-1	49918194	50145721	protein_coding	FALSE	1.58162	0	0.696302	0.672786	0.57902	0.366476	0.331669	0.358258	0.553453	0.432891	0.638193	0.301145	0.667349	0.543655	0.182276	0.149568	0.205026	0.190345	0.281881	0.191203	0.20328	0.180424	0.251865	0.204026	0.22684	0.171809	-0.198204	0.205936
ENSMUSG00000036002	B230312A22Rik	4	-1	43045286	43059092	protein_coding	FALSE	1.58148	0	1.68782	1.4759	1.99127	1.76211	1.53319	1.48266	1.51151	1.71074	1.38347	1.50809	1.61313	1.85273	0.160583	0.212488	0.161381	0.183201	0.249615	0.147754	0.132447	0.23158	0.177826	0.174013	0.271034	0.15705	-0.35992	0.147747
ENSMUSG00000072255	Gm16382	12	-1	55802283	55802698	protein_coding	FALSE	1.58119	0	-12.5866	-11.6271	-2.10305	-12.1135	-11.749	-12.4036	-12.3357	-12.5064	-11.8061	-13.0251	-2.30727	-11.8621	10.0548	9.19986	1.22188	9.73992	10.4285	10.4568	10.5108	10.0841	9.68826	10.4395	1.24403	10.0088	-14.1179	13.6924
ENSMUSG00000085230	Gm16013	11	-1	71243330	71249682	lincRNA	FALSE	1.58107	0	-11.6044	-12.2551	-12.2676	-2.21144	-1.13909	-1.9842	-12.0042	-12.3029	-1.74386	-11.7838	-12.2029	-12.1233	9.54598	10.094	10.69	1.18855	0.778066	1.2346	10.2666	10.3924	1.12243	9.94191	10.147	10.233	14.4747	-15.0878
ENSMUSG00000020327	Fgf22	10	1	79217821	79219760	protein_coding	FALSE	1.58059	0	-3.10407	-1.61607	-2.97457	-0.570133	-1.3137	0.104706	0.154048	-1.88865	0.456616	-0.638481	-1.11548	-2.61635	4.8274	3.13644	4.12527	1.12633	3.59558	0.612602	0.587748	3.94258	0.374569	1.22054	3.30132	4.29982	3.86287	-1.07613
ENSMUSG00000043541	Casc1	6	-1	145123354	145159490	protein_coding	FALSE	1.58	0	-0.711836	-0.805326	-0.839077	-0.648948	-0.868959	-1.03278	-1.29943	-0.861635	-0.878314	-0.616374	-0.549641	-0.52656	0.293079	0.261838	0.315938	0.206994	0.28024	0.276627	0.444762	0.274077	0.313961	0.256232	0.271179	0.369157	-0.231645	0.338989
ENSMUSG00000088406		17	1	32164883	32165153	misc_RNA	FALSE	1.57943	0	-11.1175	-10.9845	-11.4355	-12.1535	-11.317	-11.473	-11.6077	-12.0464	-11.045	-11.7323	-11.7843	-12.0892	10.1348	8.9496	10.2658	10.7574	9.86895	9.42321	10.4166	10.1915	9.52142	10.1109	10.042	10.6359	-0.5497	-0.355049
ENSMUSG00000089988	Gm16238	3	-1	127394853	127395440	pseudogene	FALSE	1.57929	0	-0.980041	-1.16455	-1.19091	-2.85846	-2.79948	-1.87573	-12.2361	-2.73871	-1.0499	-2.78793	-1.75069	-1.27366	0.514718	0.509411	0.612861	1.15514	1.21576	0.790714	9.34965	1.12338	0.634235	1.16759	0.777258	0.638206	-0.565361	0.95183
ENSMUSG00000033825	Tpsb2	17	1	25503486	25505804	protein_coding	FALSE	1.57914	0	-7.94094	-8.02366	-7.91471	-8.28218	-7.91022	-8.37136	-8.21403	-7.96268	-7.88908	-8.1882	-8.1225	-7.90335	4.80209	5.00815	5.08391	5.16177	4.86345	5.23976	5.42387	5.01927	5.22932	5.05448	4.98745	4.96779	-0.0809292	0.151427
ENSMUSG00000053684	BC048403	10	1	121176993	121189934	protein_coding	FALSE	1.57864	0	0.318652	-0.348703	-0.255249	-0.108159	-0.3408	-0.149746	-0.377886	-0.259252	-0.117924	-0.16153	-0.0659863	-0.0639419	0.120975	0.163219	0.178476	0.152672	0.201779	0.178382	0.189004	0.14277	0.173198	0.153561	0.175252	0.169158	-0.362903	0.111025
ENSMUSG00000061969	Gm5581	6	-1	131116383	131132397	protein_coding	FALSE	1.57856	0	-14.5711	-3.65568	-13.7108	-14.7497	-14.3276	-9.41844	-14.6309	-14.6149	-14.1126	-4.48388	-14.4318	-9.04629	10.1046	0.788476	9.59223	9.79553	10.0501	8.88304	10.0593	9.96726	9.71	1.2197	10.0526	8.07741	-15.3753	11.3253
ENSMUSG00000077615		7	-1	66597596	66597664	snoRNA	FALSE	1.578	0	-8.57138	-9.15658	-9.11889	-8.5581	-9.07496	-8.96553	-8.61281	-9.30097	-9.20153	-8.79934	-9.01512	-9.0436	9.93185	10.2348	10.8623	10.0881	10.0775	10.3873	10.2161	10.3751	10.6418	9.54432	10.1381	10.1972	-0.1395	-0.117733
ENSMUSG00000062275	Fbxw24	9	-1	109503631	109528571	protein_coding	FALSE	1.5761	0	-2.81014	-13.9117	-13.4047	-14.0844	-14.0953	-14.4375	-13.3713	-14.3291	-13.8656	-13.5821	-3.84666	-13.5837	0.751911	10.4908	10.1305	9.8968	10.5896	10.4949	9.88294	10.0354	10.0146	10.083	1.22747	9.89092	-15.763	14.5268
ENSMUSG00000092085	Gm17224	1	1	174143152	174143811	antisense	FALSE	1.57529	0	0.525311	-0.45848	0.157407	0.112444	0.530339	0.563479	0.198435	0.525408	0.197718	-1.26619	0.124975	-10.9649	0.337211	0.570411	0.380471	0.417274	0.302714	0.258952	0.410306	0.286464	0.374504	1.15891	0.376794	9.9389	0.183347	-0.710116
ENSMUSG00000091829	9330159M07Rik	9	-1	88736636	88753691	lincRNA	FALSE	1.57461	0	2.09972	2.06385	2.18259	1.9172	2.28038	2.11807	2.06603	2.0421	1.82897	2.14603	2.21186	2.15912	0.109758	0.0991267	0.117846	0.118273	0.0917194	0.10116	0.108815	0.111818	0.159571	0.102082	0.114965	0.119727	-0.14111	0.0508528
ENSMUSG00000057672	Pkn1	8	-1	86193661	86223078	protein_coding	FALSE	1.57437	0	2.39998	2.06975	2.21288	1.9767	2.09788	2.34326	2.26714	1.89654	1.91657	2.05547	2.32102	2.21672	0.102674	0.109888	0.107489	0.133363	0.113995	0.110723	0.11808	0.124039	0.128768	0.125609	0.111319	0.105005	-0.285097	0.0716753
ENSMUSG00000072884	Gm10433	12	1	101426178	101431750	lincRNA	FALSE	1.57434	0	-6.32153	-2.57461	-2.95986	-2.33944	-3.6312	-1.68125	-2.12776	-1.7993	-1.64903	-2.09931	-2.39339	-2.70882	4.70786	0.6045	0.782674	0.563662	1.15302	0.453786	0.69151	0.439372	0.464216	0.451272	0.606093	0.743071	1.3806	-0.311054
ENSMUSG00000022015	Tnfsf11	14	-1	78677252	78707850	protein_coding	FALSE	1.57391	0	-9.13455	-9.25413	-8.8387	-4.25816	-9.38439	-9.16787	-8.94773	-4.21851	-9.08264	-9.17214	-9.06775	-8.96489	4.94389	5.40226	5.30353	1.1914	5.70181	5.25557	4.71086	1.14985	5.2195	4.88588	4.83191	5.04758	6.33452	-6.3154
ENSMUSG00000023999	Kif6	17	1	49754461	50049172	protein_coding	FALSE	1.57272	0	-1.801	-1.98228	-1.43468	-1.36907	-1.5214	-1.53403	-0.803795	-1.63266	-1.66813	-2.09206	-2.31017	-2.28207	0.855025	0.903906	0.591652	0.513415	0.500734	0.610418	0.614685	0.710738	0.747385	1.07197	0.961009	0.909667	0.503479	-1.11083
ENSMUSG00000049287	A230051G13Rik	11	-1	58968871	58977241	protein_coding	FALSE	1.57249	0	0.184951	0.595586	0.315626	0.379817	0.414756	0.449665	0.542382	0.2231	0.644742	0.376973	0.161138	0.22865	0.248354	0.272079	0.293189	0.187247	0.262359	0.219865	0.229234	0.389773	0.227361	0.236877	0.345091	0.283974	0.265218	-0.184714
ENSMUSG00000029196	Tada2b	5	-1	36816319	36826934	protein_coding	FALSE	1.57177	0	1.63991	1.9683	1.62604	2.11013	1.96116	1.62735	1.95794	1.96247	1.88185	1.83083	1.83788	2.06157	0.123309	0.253892	0.214547	0.16009	0.154916	0.272005	0.139011	0.238349	0.192339	0.161817	0.137018	0.203988	0.362095	-0.133986
ENSMUSG00000022018	1190002H23Rik	14	-1	79688563	79701452	protein_coding	FALSE	1.57131	0	0.261148	-0.139152	0.502358	-0.213985	0.362759	0.67916	0.290866	0.765853	0.50488	0.383467	0.0461177	-0.121693	0.37863	0.467532	0.324248	0.51445	0.379373	0.287235	0.364883	0.230084	0.335296	0.335121	0.495235	0.547646	0.455718	-0.345239
ENSMUSG00000039851	4932438H23Rik	16	-1	91054180	91095367	protein_coding	FALSE	1.57051	0	-3.63131	-5.16777	-3.01211	-4.04051	-3.98994	-2.77081	-3.66307	-5.13983	-3.72947	-3.02217	-6.83944	-2.86427	1.06766	2.97339	0.744196	1.07499	1.11143	0.7497	1.06334	3.04669	1.11815	0.641101	3.49219	0.613122	-0.703881	0.538336
ENSMUSG00000002319	Ipo4	14	-1	56244237	56256732	protein_coding	FALSE	1.57033	0	3.08433	2.98927	2.87253	3.15465	3.04188	3.07515	3.32955	3.0666	2.89778	2.94132	3.04515	3.05456	0.115619	0.11827	0.1019	0.120037	0.117473	0.123858	0.121196	0.109734	0.112466	0.129738	0.089039	0.0977881	0.164681	-0.0907081
ENSMUSG00000022993	4930415O20Rik	15	1	98401452	98420010	protein_coding	FALSE	1.57019	0	-11.8623	-2.79817	-7.24766	-12.6423	-1.78208	-7.8707	-0.309905	-12.7634	-7.44216	-13.0419	-12.5758	-7.29452	9.97389	1.26701	8.43952	9.71391	0.794523	8.4964	0.416288	9.9548	8.66828	9.97866	10.004	8.35187	3.87734	-12.4117
ENSMUSG00000087363	Gm16347	8	1	16433175	16437040	antisense	FALSE	1.57004	0	-7.94663	-8.12782	-5.15059	-2.53774	-7.8927	-8.03983	-7.76355	-7.73183	-2.23055	-5.42043	-8.05783	-7.53076	5.32079	5.56857	4.70933	1.07863	5.17226	5.36271	4.91035	4.63157	1.06324	4.67064	5.24617	4.71555	5.98619	-5.71682
ENSMUSG00000024910	Ctsw	19	-1	5465240	5468498	protein_coding	FALSE	1.56979	0	-12.7201	-3.80017	-12.8935	-2.41582	-6.65549	-2.34834	-2.27129	-3.75581	-3.40215	-12.9605	-7.55868	-12.108	10.3243	1.19563	9.04155	0.67671	7.97779	0.720477	0.727205	1.20335	1.18337	10.2332	8.35367	9.7497	1.79336	-11.6123
ENSMUSG00000055015	Gm9961	16	1	11901456	11930693	protein_coding	FALSE	1.56978	0	-2.63263	-12.7648	-2.48766	-13.1037	-12.8443	-12.2087	-12.6867	-12.5284	-12.2647	-12.6387	-2.70794	-12.4625	1.16922	9.95174	1.22306	10.0202	10.0672	10.04	10.0536	9.67347	9.61832	10.0047	1.22994	9.44455	-14.212	14.0021
ENSMUSG00000087196	Gm13373	2	-1	28170536	28179570	lincRNA	FALSE	1.56927	0	-1.9369	-0.848719	-2.73065	-1.49712	-2.50374	-2.34133	-1.93973	-1.17021	-2.71465	-0.923523	-1.04206	-1.34963	0.773905	0.457404	1.27632	0.628451	1.19277	1.10991	0.79289	0.579899	1.14888	0.435602	0.52984	0.64616	-0.505748	1.1387
ENSMUSG00000032596	Uba7	9	1	107877836	107886391	protein_coding	FALSE	1.56926	0	-0.587717	0.114724	0.5295	-0.458018	-0.0117169	-0.320128	-0.555884	-0.872095	-0.0103934	-0.54133	0.268175	-0.125906	0.433105	0.380608	0.370766	0.38611	0.406968	0.348175	0.354882	0.669852	0.481402	0.457944	0.334416	0.436121	-0.749424	0.333153
ENSMUSG00000056870	Gulp1	1	1	44608356	44853678	protein_coding	FALSE	1.56916	0	2.38293	1.85938	1.65769	2.12816	1.94953	2.32978	1.96727	2.2541	2.28699	2.0267	2.0988	2.04094	0.117278	0.151546	0.151724	0.125627	0.159917	0.10904	0.167846	0.13071	0.131198	0.119932	0.153955	0.151871	0.226283	-0.189445
ENSMUSG00000066158	AY512931	8	-1	46146056	46150772	lincRNA	FALSE	1.5687	0	-5.13661	-3.74386	-3.6677	-3.99745	-4.28873	-0.63783	-4.91171	-1.69426	-1.33403	-1.71033	-3.90645	-3.36342	4.7856	4.82164	4.67702	4.93448	4.94892	0.730654	4.45171	1.5049	1.1972	1.84132	4.8312	1.52106	3.68959	-2.85045
ENSMUSG00000050138	Kcnk12	17	-1	88145177	88197334	protein_coding	FALSE	1.56839	0	-0.141732	-0.400359	-0.268589	-0.277496	0.376462	-0.102302	0.106448	0.262343	-0.189955	0.346214	-0.769883	-0.369133	0.377786	0.396054	0.609689	0.43109	0.18219	0.390517	0.312325	0.230438	0.59934	0.25274	0.475127	0.476849	0.632238	-0.292003
ENSMUSG00000028271	Gtf2b	3	1	142428190	142446567	protein_coding	FALSE	1.56828	0	2.54574	2.81204	2.4238	2.25005	2.53238	2.6047	2.43449	2.45587	2.76636	2.80327	2.54112	2.77331	0.0921734	0.0710227	0.119508	0.116956	0.0960397	0.0916394	0.103858	0.0998303	0.0939593	0.0762659	0.097745	0.0831466	-0.13877	0.339724
ENSMUSG00000007880	Arid1a	4	-1	133234923	133312684	protein_coding	FALSE	1.56723	0	3.45425	3.2162	3.21168	3.34697	3.30635	3.28651	3.5022	3.23993	3.27183	3.21114	3.23635	3.18262	0.130087	0.052645	0.0607028	0.072022	0.0709767	0.0592559	0.132777	0.0574912	0.0633356	0.081355	0.0763534	0.0690958	0.0615576	-0.146484
ENSMUSG00000090330	9130221H12Rik	7	1	26013706	26015276	protein_coding	FALSE	1.56685	0	1.36939	1.44802	1.3454	1.33797	1.37641	1.42885	1.56964	1.46391	1.55515	1.44032	1.30971	1.24852	0.111897	0.0940115	0.122022	0.105152	0.104211	0.10178	0.0998307	0.0976415	0.104051	0.0951859	0.106421	0.12	0.18825	-0.0497215
ENSMUSG00000085290	Gm16129	3	1	63647038	63647991	pseudogene	FALSE	1.56642	0	-12.5096	-1.65411	-10.8402	-1.25783	-0.643862	-7.55197	-2.42976	-1.53311	-0.960444	-11.9021	-10.7437	-7.71619	10.3366	1.066	10.1133	0.620681	0.619768	8.38674	1.23142	0.938484	0.691506	10.4023	9.52207	9.6521	0.706776	-13.0888
ENSMUSG00000079362	Gbp6	5	-1	105699723	105722718	protein_coding	FALSE	1.56617	0	-0.318691	-0.411664	-0.608091	-0.97465	-0.415774	-1.15648	-1.57352	-0.794587	-0.17348	-0.367818	-0.867613	-0.319724	0.249257	0.215399	0.39358	0.333873	0.224732	0.39876	0.69187	0.306785	0.28242	0.204319	0.315749	0.200768	-0.207982	0.373441
ENSMUSG00000036552	2210404J11Rik	17	1	15178605	15201196	protein_coding	FALSE	1.56576	0	2.41906	2.39263	2.41952	1.90456	2.40726	2.34471	2.38164	2.12317	2.19156	2.68502	2.14412	2.41551	0.63763	0.409783	0.39637	0.200288	0.449353	0.444089	0.566463	0.388004	0.497648	0.122552	0.529548	0.424414	-0.298695	0.865801
ENSMUSG00000027011	Ube2e3	2	1	78708281	78761450	protein_coding	FALSE	1.56544	0	3.18661	3.18813	3.1793	3.17146	3.08273	3.38394	3.23886	3.29065	3.26262	3.23579	3.16389	3.12467	0.0610581	0.0649326	0.0765472	0.0625645	0.0677329	0.061771	0.0580552	0.0639067	0.0717103	0.0597464	0.0661095	0.0727242	0.111187	-0.0559084
ENSMUSG00000035399	3230401D17Rik	2	-1	163231558	163250433	protein_coding	FALSE	1.56518	0	2.61904	2.6134	2.521	2.56177	2.58134	2.60937	2.61203	2.65042	2.58076	2.63391	2.40435	2.54094	0.068081	0.0591328	0.0746439	0.0627368	0.0603989	0.0659432	0.0707479	0.0574035	0.0727563	0.0636842	0.0692824	0.0715986	0.0425386	-0.0733694
ENSMUSG00000082726	Gm11424	11	1	82784594	82785422	pseudogene	FALSE	1.56487	0	-3.13648	-13.1116	-12.7918	-13.7119	-12.8682	-13.1151	-13.5906	-13.0816	-12.42	-3.21835	-13.2024	-12.8777	1.19439	9.91273	10.1103	10.237	9.45075	10.7579	11.1474	9.57953	9.42565	1.15181	9.66781	9.86701	-13.7955	14.0382
ENSMUSG00000092494	Gm20420	15	1	79144629	79145988	processed_transcript	FALSE	1.56475	0	-13.534	-12.2372	-12.9211	-6.69386	-1.15983	-6.89978	-12.5307	-2.13127	-12.6485	-6.33933	-12.1328	-6.89209	11.0148	10.0122	10.3482	8.5622	0.5136	8.52012	9.66998	0.855666	10.4793	8.35511	10.2812	8.81388	15.2582	-9.8511
ENSMUSG00000022337	Ttc35	15	1	43308775	43359323	protein_coding	FALSE	1.56469	0	2.46041	2.55864	2.44848	2.25116	2.35264	2.5104	2.26964	2.47044	2.48928	2.48539	2.44786	2.38952	0.10717	0.0952191	0.11196	0.117128	0.124084	0.0978909	0.126882	0.105176	0.112528	0.09396	0.11564	0.114438	-0.105436	0.0822575
ENSMUSG00000082532	Rpl31-ps6	5	1	123916518	123916895	pseudogene	FALSE	1.56402	0	-12.1641	-2.28397	-6.77431	-11.8841	-12.1541	-12.4271	-11.6716	-12.0936	-7.00376	-12.5528	-2.12347	-12.1154	10.5505	1.19832	8.29062	9.48209	10.0155	10.9087	9.49724	10.2675	8.66461	10.108	1.27538	10.1065	-10.7585	13.9818
ENSMUSG00000085597	4932441J04Rik	5	-1	57961321	58109158	lincRNA	FALSE	1.56368	0	-13.0484	-2.23163	-12.2235	-8.18019	-13.2995	-11.902	-12.8253	-13.0895	-12.6993	-8.46023	-13.6396	-2.15139	9.95378	0.765937	9.25976	9.53785	10.5302	10.0751	10.1672	9.64912	9.78913	9.57594	10.3625	0.870129	-15.166	12.5104
ENSMUSG00000066197	Gpr139	7	-1	126287837	126327888	protein_coding	FALSE	1.56247	0	-0.65687	-1.3799	-0.658832	-0.182731	-0.585138	-0.102952	-1.65741	-0.756605	0.114877	-0.522621	-0.548882	-0.212095	0.367062	0.57474	0.422328	0.300902	0.42509	0.297502	0.718019	0.3875	0.274719	0.389497	0.423913	0.31028	0.70086	-0.224694
ENSMUSG00000055723	Rras2	7	-1	121190299	121261295	protein_coding	FALSE	1.56218	0	-0.178454	-0.57612	-0.669942	0.397034	-0.467357	-0.110513	-0.605301	0.210957	-0.523783	-11.2749	-0.0336353	-0.551548	0.438279	0.517574	1.02778	0.129992	0.633341	0.430397	0.621313	0.268163	0.923628	9.70076	0.454101	0.602336	0.603368	-0.809061
[truncated: 27,880 more rows]
