# Supplementary material for: Hybrid Mice Reveal Parent-of-Origin and Cis- and Trans-Regulatory Effects in the Retina
Source: PLoS One. 2014 Oct 23;9(10):e109382. doi: 10.1371/journal.pone.0109382 (PMC4207689; doi:10.1371/journal.pone.0109382)
Supplement: Supporting Information S2 — RNA-seq differential expression analysis of F0 C57BL/6J and F0 Cast/EiJ adult retinas. This Excel file summarizes the DESeq analysis of F0 samples. The first sheet contains all 37,991 genes, the second sheet contains all 34,964 autosomal genes, and third sheet contains the 3,799 autosomal genes found to be differentially expressed at 5% false discovery rate (FDR). Each sheet is sorted on FDR-adjusted P-values. Unique CBR identifiers and tally of CBR read counts are based on data from [6]. (XLSX) [file pone.0109382.s002.xlsx]

## Sheet: 1-all_genes
Ensembl_ID	MGI_symbol	Chromosome	Strand	Start_position	End_position	Gene_biotype	Mean_all_samples	Mean_F0_C57BL/6J	Mean_F0_Cast/EiJ	Fold_change(Cast/B6)	log2(Fold_change)	P-value	FDR-adjusted_p-value	CBR-associated?	unique CBR identifer(s) assigned to gene	tally of CBR read counts assigned to gene
ENSMUSG00000041440	Gk5	9	1	96019781	96085046	protein_coding	2079.83	44.3333	4115.33	92.8271	6.53647	0	0	yes	8906	13
ENSMUSG00000050708	Ftl1	7	-1	52713314	52715254	protein_coding	950.5	1885.67	15.3333	0.00813152	-6.94226	1.5119e-302	1.69023e-298	no		0
ENSMUSG00000082926	Gm8172	X	-1	66858632	66859428	pseudogene	888.167	1	1775.33	1775.33	10.7939	3.03209e-274	2.25981e-270	no		0
ENSMUSG00000060989	Gm11847	4	1	12159927	12165171	pseudogene	733.5	16	1451	90.6875	6.50283	1.06433e-250	5.94932e-247	no		0
ENSMUSG00000044341	Gm5601	7	1	126883440	126885740	pseudogene	713.333	16.6667	1410	84.6	6.40259	1.1623e-246	5.19755e-243	yes	9899	10
ENSMUSG00000066553	Gm6969	12	-1	25322866	25323897	pseudogene	445.167	0	890.333	Inf	Inf	1.25764e-240	4.68661e-237	no		0
ENSMUSG00000063953	Amd2	10	-1	35428497	35431697	protein_coding	597.333	2	1192.67	596.333	9.21998	1.05437e-230	3.15082e-227	no		0
ENSMUSG00000082809	Gm14150	2	1	151284692	151286045	pseudogene	2114.83	5.33333	4224.33	792.062	9.62947	1.12736e-230	3.15082e-227	no		0
ENSMUSG00000063524	Eno1	4	1	149610830	149622988	protein_coding	16862.5	31084.3	2640.67	0.0849517	-3.55721	1.12978e-195	2.80676e-192	yes	3952	32
ENSMUSG00000044533	Rps2	17	1	24855061	24858874	protein_coding	1239.5	2305.33	173.667	0.0753326	-3.73058	1.10603e-163	2.47298e-160	no		0
ENSMUSG00000079139	Gm4204	1	1	137129022	137129801	pseudogene	540.5	1.66667	1079.33	647.6	9.33896	1.1274e-138	2.2916e-135	no		0
ENSMUSG00000060342	Gm15454	1	1	136414607	136415258	pseudogene	201.833	0.666667	403	604.5	9.2396	1.60158e-138	2.98414e-135	no		0
ENSMUSG00000037846	Rtkn2	10	1	67442318	67522488	protein_coding	300.333	18	582.667	32.3704	5.0166	2.83709e-136	4.87957e-133	yes	8517	13
ENSMUSG00000041453	Rpl21	5	1	147644466	147648608	protein_coding	1182.17	2300.33	64	0.0278221	-5.16763	3.64401e-136	5.81975e-133	no		0
ENSMUSG00000059040	Gm5506	18	1	48204989	48208032	protein_coding	8192.33	1.66667	16383	9829.8	13.2629	1.77551e-130	2.64658e-127	no		0
ENSMUSG00000079942	Rpl28-ps3	4	-1	125747071	125747561	pseudogene	325.5	2	649	324.5	8.34207	2.44215e-130	3.41275e-127	no		0
ENSMUSG00000075391	Gm13443	2	1	35195929	35196483	pseudogene	283.667	0.333333	567	1701	10.7322	2.81145e-125	3.69772e-122	no		0
ENSMUSG00000056752	Dnahc9	11	-1	65644784	65982053	protein_coding	277.333	544.667	10	0.0183599	-5.7673	2.3681e-119	2.94157e-116	yes	2813;2814	82
ENSMUSG00000083563	Gm13340	2	-1	22443623	22445167	pseudogene	22645.3	10.3333	45280.3	4381.97	12.0974	1.15058e-112	1.35399e-109	no		0
ENSMUSG00000035299	Mid1	X	1	166123129	166443668	protein_coding	512.667	937.667	87.6667	0.0934945	-3.41897	1.24958e-110	1.39697e-107	yes	8478	14
ENSMUSG00000040624	Plekhg1	10	-1	6379238	6606177	protein_coding	900.833	189.667	1612	8.49912	3.08731	1.87154e-110	1.99265e-107	no		0
ENSMUSG00000065950	Gm5908	8	-1	33587355	33587801	protein_coding	238.833	0.666667	477	715.5	9.48281	1.21493e-108	1.23475e-105	no		0
ENSMUSG00000062647	Rpl7a	2	1	26766284	26768838	protein_coding	1190.33	2251	129.667	0.057604	-4.11769	1.02652e-107	9.97912e-105	yes	6313	20
ENSMUSG00000075591	Gm10874	5	1	138804947	138829515	protein_coding	177.833	0.333333	355.333	1066	10.058	2.55572e-106	2.38097e-103	no		0
ENSMUSG00000084349	Rpl3-ps1	X	1	12779697	12780906	pseudogene	1214.33	2	2426.67	1213.33	10.2448	5.63454e-106	5.03931e-103	no		0
ENSMUSG00000043192	Gm1840	8	1	5639584	5640996	protein_coding	609.667	1.66667	1217.67	730.6	9.51294	9.45675e-102	8.13244e-99	no		0
ENSMUSG00000028188	Spata1	3	-1	146120167	146162717	protein_coding	275.833	527.333	24.3333	0.0461441	-4.43771	1.38559e-100	1.14742e-97	no		0
ENSMUSG00000069106	Gm8910	3	-1	11013518	11015193	protein_coding	2759.17	1.66667	5516.67	3310	11.6926	7.56848e-97	6.0437e-94	no		0
ENSMUSG00000070692	Gm14059	2	1	122045646	122046140	pseudogene	206.5	0.333333	412.667	1238	10.2738	1.56428e-96	1.20606e-93	no		0
ENSMUSG00000046341	Gm11223	4	-1	69586235	69587205	pseudogene	336	0.333333	671.667	2015	10.9766	2.30642e-96	1.71898e-93	no		0
ENSMUSG00000087168	Gm15983	16	1	5254879	5289714	lincRNA	208.5	414.667	2.33333	0.00562701	-7.47342	8.81433e-93	6.35741e-90	yes	9996	9
ENSMUSG00000029082	Bst1	5	1	44210125	44234510	protein_coding	394.167	69.3333	719	10.3702	3.37437	9.41156e-93	6.57603e-90	yes	7915;255	137
ENSMUSG00000087617	Gm14268	2	-1	166206328	166223687	lincRNA	128.333	254.667	2	0.0078534	-6.99247	4.48062e-92	3.03582e-89	yes	10026;1994;8263	75
ENSMUSG00000053420	Gm4792	10	-1	93756410	93761448	protein_coding	536.5	960	113	0.117708	-3.08671	5.47592e-92	3.60106e-89	yes	112	149
ENSMUSG00000058064	Gm10036	18	1	15991296	15991878	protein_coding	178.833	1	356.667	356.667	8.47843	3.92276e-90	2.50597e-87	no		0
ENSMUSG00000030761	Myo7a	7	-1	105199570	105268034	protein_coding	312.833	603.333	22.3333	0.0370166	-4.75568	1.02315e-89	6.3546e-87	no		0
ENSMUSG00000084817	Gm5526	1	-1	45914177	45914632	pseudogene	183.667	0	367.333	Inf	Inf	2.64084e-89	1.59585e-86	no		0
ENSMUSG00000070610	Gm13127	4	1	144177147	144178535	pseudogene	188	0.666667	375.333	563	9.13699	1.74342e-87	1.02582e-84	no		0
ENSMUSG00000031449	Atp4b	8	-1	13386209	13396778	protein_coding	399.5	3.66667	795.333	216.909	7.76095	2.10562e-86	1.20717e-83	no		0
ENSMUSG00000043091	Tuba1c	15	1	98860322	98868536	protein_coding	1046.5	8.66667	2084.33	240.5	7.90989	3.16567e-85	1.76953e-82	no		0
ENSMUSG00000085566	A730017L22Rik	2	-1	130698795	130732132	processed_transcript	114	227.667	0.333333	0.00146413	-9.41574	2.10976e-84	1.15054e-81	no		0
ENSMUSG00000079162	Trim43b	9	-1	88979462	88987673	protein_coding	107.667	0.666667	214.667	322	8.33092	4.17608e-83	2.22317e-80	no		0
ENSMUSG00000008668	Rps18	17	-1	34088944	34092946	protein_coding	822.333	1567	77.6667	0.0495639	-4.33457	1.93621e-82	1.00678e-79	yes	6280	20
ENSMUSG00000087412	Gm15501	7	-1	100327493	100328179	pseudogene	1201.67	0	2403.33	Inf	Inf	1.58253e-79	8.04178e-77	no		0
ENSMUSG00000064193	Gm13699	2	1	80677284	80678919	pseudogene	2844.5	4.66667	5684.33	1218.07	10.2504	4.10863e-78	2.04144e-75	no		0
ENSMUSG00000086968	4933431E20Rik	3	-1	107691768	107699131	lincRNA	252.833	463.333	42.3333	0.0913669	-3.45218	1.16575e-76	5.66631e-74	no		0
ENSMUSG00000030554	Synm	7	-1	74875047	74904628	protein_coding	498	876	120	0.136986	-2.8679	1.87779e-74	8.9331e-72	yes	2690	43
ENSMUSG00000059647	Gm10068	1	1	58703452	58705161	protein_coding	334.833	0	669.667	Inf	Inf	5.11828e-74	2.38416e-71	yes	6179	20
ENSMUSG00000001642	Akr1b3	6	-1	34253934	34267497	protein_coding	169.167	315	23.3333	0.0740741	-3.75489	6.68299e-74	3.04949e-71	no		0
ENSMUSG00000071456	1110002L01Rik	12	-1	3405308	3426644	protein_coding	187.333	351.333	23.3333	0.0664137	-3.91238	1.41646e-72	6.33413e-70	no		0
ENSMUSG00000045055	Rpsa-ps2	10	-1	128213798	128214307	pseudogene	143.5	0	287	Inf	Inf	2.57839e-72	1.1304e-69	yes	5454	23
ENSMUSG00000058126	Tpm3-rs7	14	1	113713830	113715935	protein_coding	188.167	0	376.333	Inf	Inf	3.13775e-72	1.34917e-69	no		0
ENSMUSG00000057262	Gm10020	15	-1	52309169	52309783	protein_coding	165.833	2.33333	329.333	141.143	7.14101	3.63834e-72	1.5349e-69	no		0
ENSMUSG00000080935	Got2-ps1	5	-1	138805488	138806780	pseudogene	142.833	0	285.667	Inf	Inf	5.52763e-72	2.28875e-69	no		0
ENSMUSG00000086822	5330413P13Rik	2	-1	131645742	131673396	processed_transcript	94	188	0	0	#NAME?	7.32486e-71	2.97776e-68	yes	3282	37
ENSMUSG00000073411	H2-D1	17	1	35399675	35404444	protein_coding	221.167	407	35.3333	0.0868141	-3.52593	2.7914e-70	1.11452e-67	no		0
ENSMUSG00000061330	Gm11361	13	1	28349496	28350006	pseudogene	222.167	0	444.333	Inf	Inf	2.82861e-69	1.10956e-66	no		0
ENSMUSG00000080242	Gm15487	6	1	37756086	37756553	pseudogene	549.667	0.666667	1098.67	1648	10.6865	1.50373e-67	5.79688e-65	no		0
ENSMUSG00000057886	Gm6984	14	-1	74353729	74355393	protein_coding	132	0	264	Inf	Inf	2.18363e-67	8.27521e-65	no		0
ENSMUSG00000062822	4833420G17Rik	13	1	120251566	120274924	protein_coding	314.167	554.333	74	0.133494	-2.90516	8.44545e-67	3.1472e-64	yes	3020	39
ENSMUSG00000075392	Gm5561	1	-1	181450388	181451039	protein_coding	176	0	352	Inf	Inf	9.64658e-67	3.53587e-64	no		0
ENSMUSG00000024248	Cox7a2l	17	-1	83901259	83913673	protein_coding	691.167	1154	228.333	0.197863	-2.33743	1.60253e-65	5.77921e-63	yes	3501	35
ENSMUSG00000011382	Dhdh	7	-1	52728326	52744175	protein_coding	227.667	412.333	43	0.104285	-3.2614	1.83501e-65	6.51254e-63	yes	8397	14
ENSMUSG00000041144	Dnahc7b	1	1	46123583	46430395	protein_coding	400.5	696.333	104.667	0.150311	-2.73398	6.88821e-65	2.40646e-62	no		0
ENSMUSG00000058492	Scp2-ps2	9	-1	123216626	123217057	pseudogene	120.667	0	241.333	Inf	Inf	1.36093e-63	4.68138e-61	no		0
ENSMUSG00000004035	Gstm7	3	-1	107729252	107734735	protein_coding	268.833	60	477.667	7.96111	2.99297	3.07905e-63	1.0431e-60	no		0
ENSMUSG00000083879	Gm14038	2	-1	134587805	134589385	pseudogene	109.333	0	218.667	Inf	Inf	3.93454e-63	1.31302e-60	no		0
ENSMUSG00000082575	Gm13050	4	-1	142831927	142833271	pseudogene	161.667	0	323.333	Inf	Inf	9.77876e-63	3.21534e-60	no		0
ENSMUSG00000084111	Gm15710	5	-1	91701001	92569955	pseudogene	378	5.66667	750.333	132.412	7.04889	1.86896e-62	6.05626e-60	yes	2871;3668;8790	88
ENSMUSG00000083076	Gm11408	4	-1	79649300	79649818	pseudogene	70.8333	0	141.667	Inf	Inf	2.16994e-62	6.93109e-60	no		0
ENSMUSG00000032667	Pon2	6	-1	5214147	5248455	protein_coding	148.667	278.333	19	0.0682635	-3.87274	8.12885e-62	2.5599e-59	no		0
ENSMUSG00000089789	Rdh1	10	1	127196777	127205353	protein_coding	106.167	9	203.333	22.5926	4.49778	8.46776e-61	2.62959e-58	no		0
ENSMUSG00000078821	Gm17414	17	-1	36131461	36136694	antisense	206.833	385	28.6667	0.0744589	-3.74741	4.37394e-59	1.33968e-56	no		0
ENSMUSG00000031966	Glb1l3	9	-1	26625538	26668408	protein_coding	90.5	180.333	0.666667	0.00369686	-8.07948	5.93694e-59	1.79384e-56	yes	9636;9316	23
ENSMUSG00000085092	Gm16867	14	-1	69981561	70162426	lincRNA	148	276.667	19.3333	0.0698795	-3.83899	3.20045e-58	9.54118e-56	yes	5994	21
ENSMUSG00000061062	Gm10093	17	1	78890905	78892881	protein_coding	141.167	0	282.333	Inf	Inf	4.6256e-58	1.36084e-55	no		0
ENSMUSG00000050936	Hist2h2bb	3	1	96073644	96082924	protein_coding	79.8333	1.33333	158.333	118.75	6.89178	6.99877e-58	2.03228e-55	no		0
ENSMUSG00000020415	Pttg1	11	-1	43233752	43239753	protein_coding	121.667	237.333	6	0.0252809	-5.30581	1.15201e-57	3.30227e-55	no		0
ENSMUSG00000062382	Gm10116	13	1	74543844	74544765	protein_coding	607.667	0.333333	1215	3645	11.8317	5.70355e-57	1.61425e-54	no		0
ENSMUSG00000046440	Gm5564	5	1	138946066	138947174	pseudogene	302.667	0.333333	605	1815	10.8258	8.85375e-57	2.47451e-54	no		0
ENSMUSG00000072476	Gm9008	6	-1	76445472	76447778	protein_coding	73	0	146	Inf	Inf	2.77901e-56	7.6711e-54	no		0
ENSMUSG00000084788	Gm11342	13	-1	24428139	24429212	lincRNA	69	138	0	0	#NAME?	1.14128e-54	3.11193e-52	no		0
ENSMUSG00000091269	Gm6682	12	1	4789021	4789317	pseudogene	137.333	0	274.667	Inf	Inf	1.51971e-53	4.09389e-51	no		0
ENSMUSG00000051255	Gm6563	19	1	23750309	23750995	pseudogene	99.8333	0	199.667	Inf	Inf	4.36584e-53	1.16209e-50	no		0
ENSMUSG00000005233	Spc25	2	-1	69031952	69044251	protein_coding	761.167	1221.67	300.667	0.246112	-2.02261	8.83105e-53	2.32298e-50	no		0
ENSMUSG00000057666	Gapdh	6	-1	125111871	125116485	protein_coding	23893.7	47485	302.333	0.00636692	-7.29519	1.15043e-52	2.99098e-50	yes	6377;2793	62
ENSMUSG00000049928	Glp2r	11	-1	67475004	67584655	protein_coding	1363	2561	165	0.064428	-3.95617	1.35015e-52	3.46988e-50	yes	9709;384;852	198
ENSMUSG00000043889	Gm8399	13	1	81203683	81204802	pseudogene	878.5	3	1754	584.667	9.19147	3.38646e-52	8.6043e-50	no		0
ENSMUSG00000062758	Gm16477	7	-1	138757660	138758511	protein_coding	325.5	1.33333	649.667	487.25	8.92852	4.24265e-52	1.06586e-49	no		0
ENSMUSG00000036995	Asap3	4	1	135762280	135801131	protein_coding	386	126.667	645.333	5.09474	2.34901	1.9246e-51	4.78134e-49	yes	4963	26
ENSMUSG00000061897	Gm14292	2	1	178912130	178912585	pseudogene	94.6667	0	189.333	Inf	Inf	2.18327e-50	5.36436e-48	yes	3405	36
ENSMUSG00000082179	Gm11407	4	1	79648235	79649292	pseudogene	141.5	0.333333	282.667	848	9.72792	2.71082e-50	6.58817e-48	no		0
ENSMUSG00000063696	Gm8730	8	-1	105388679	105389777	protein_coding	461.333	1	921.667	921.667	9.8481	6.65514e-50	1.60003e-47	no		0
ENSMUSG00000085195	6430562O15Rik	13	-1	100166879	100182819	lincRNA	121.333	231	11.6667	0.0505051	-4.30743	1.06645e-49	2.53668e-47	yes	2629	43
ENSMUSG00000055368	Slc6a2	8	1	95483978	95525566	protein_coding	84.3333	5	163.667	32.7333	5.03269	1.76477e-49	4.15353e-47	no		0
ENSMUSG00000038538	Ubn2	6	1	38383925	38474825	protein_coding	7390	3588.33	11191.7	3.1189	1.64104	8.63615e-49	2.01141e-46	no		0
ENSMUSG00000040705	A930016O22Rik	7	-1	20004161	20006766	protein_coding	239	54.3333	423.667	7.79755	2.96302	4.78732e-48	1.1035e-45	no		0
ENSMUSG00000054206	Gzmm	10	1	79151765	79158006	protein_coding	168.833	306	31.6667	0.103486	-3.27249	6.66507e-48	1.52066e-45	yes	877	79
ENSMUSG00000054150	4831426I19Rik	12	-1	106168159	106248019	protein_coding	1046.67	1633	460.333	0.281894	-1.82677	2.52018e-47	5.69179e-45	yes	6234;127;601;4520;1909	337
ENSMUSG00000046711	Hmga1	17	1	27693565	27700619	protein_coding	837.5	1509.67	165.333	0.109516	-3.19078	1.27139e-46	2.8427e-44	yes	5087	25
ENSMUSG00000087278	A930006I01Rik	2	-1	103178758	103212921	lincRNA	371.833	611	132.667	0.21713	-2.20337	1.29356e-46	2.86364e-44	yes	222;7531	143
ENSMUSG00000041528	Rnf123	9	-1	107953865	107985677	protein_coding	3136.83	4753.33	1520.33	0.319846	-1.64455	2.24212e-46	4.91487e-44	yes	3707	34
ENSMUSG00000066705	Fxyd6	9	1	45178268	45204241	protein_coding	447.333	730	164.667	0.225571	-2.14835	4.05545e-46	8.80348e-44	no		0
ENSMUSG00000083097	Gm14494	2	1	153651789	153652570	pseudogene	192.667	7	378.333	54.0476	5.75616	4.19363e-46	9.0159e-44	no		0
ENSMUSG00000058779	Tomm20	8	-1	129458043	129469723	protein_coding	560.167	892.667	227.667	0.255041	-1.9712	1.34303e-45	2.85989e-43	yes	1778	56
ENSMUSG00000073705	Apitd1	4	-1	148501230	148511738	protein_coding	140.167	28.3333	252	8.89412	3.15285	2.41683e-45	5.0979e-43	no		0
ENSMUSG00000074482	Gm16589	8	1	4087543	4089900	pseudogene	49	0	98	Inf	Inf	5.72629e-45	1.19658e-42	no		0
ENSMUSG00000078134	Gm12355	11	-1	98485665	98486975	protein_coding	154.167	0	308.333	Inf	Inf	6.85015e-45	1.41817e-42	no		0
ENSMUSG00000057808	Gm10031	1	1	158454362	158455283	pseudogene	83.8333	0	167.667	Inf	Inf	9.63021e-45	1.97543e-42	no		0
ENSMUSG00000081855	Rpl17-ps5	5	-1	22118416	22119019	pseudogene	510.5	0	1021	Inf	Inf	1.68827e-44	3.43164e-42	no		0
ENSMUSG00000083992	Gm11478	11	-1	86443930	86444528	pseudogene	88	0.666667	175.333	263	8.03892	2.49637e-44	5.0285e-42	no		0
ENSMUSG00000090433	9430037G07Rik	9	-1	88490163	88494354	lincRNA	585.5	170.667	1000.33	5.86133	2.55123	6.67433e-44	1.33242e-41	no		0
ENSMUSG00000034783	Cd207	6	-1	83621201	83627851	protein_coding	65.5	4.33333	126.667	29.2308	4.86942	1.12813e-43	2.23221e-41	no		0
ENSMUSG00000056148	Rdh9	10	1	127196843	127229753	protein_coding	76	6.33333	145.667	23	4.52356	1.57408e-43	3.08726e-41	no		0
ENSMUSG00000056666	Retsat	6	1	72548469	72558419	protein_coding	393.333	150	636.667	4.24444	2.08558	2.33053e-43	4.53115e-41	no		0
ENSMUSG00000020937	Plcd3	11	-1	102931618	102962972	protein_coding	2044.83	1000.33	3089.33	3.0883	1.62681	2.58644e-43	4.98537e-41	yes	1642	58
ENSMUSG00000029561	Oasl2	5	1	115346943	115362243	protein_coding	78.6667	153.333	4	0.026087	-5.26053	3.12994e-43	5.98139e-41	no		0
ENSMUSG00000072844	G530011O06Rik	X	-1	166412975	166416849	lincRNA	47.3333	94.3333	0.333333	0.00353357	-8.14466	6.88245e-43	1.30411e-40	no		0
ENSMUSG00000040540	Gm9770	10	1	129849555	129850368	pseudogene	79.8333	0	159.667	Inf	Inf	7.02897e-43	1.32068e-40	no		0
ENSMUSG00000059658	Gm16379	9	-1	14649688	14650215	pseudogene	153.5	3.33333	303.667	91.1	6.50938	9.89991e-43	1.8446e-40	no		0
ENSMUSG00000085666	Gm9855	10	-1	41773919	41775160	pseudogene	82.8333	0.333333	165.333	496	8.9542	1.33463e-42	2.46621e-40	no		0
ENSMUSG00000078878	Gm14305	2	1	176493037	176506522	protein_coding	105.5	210	1	0.0047619	-7.71425	4.04072e-42	7.40545e-40	no		0
ENSMUSG00000035181	Heatr5a	12	-1	52976860	53072308	protein_coding	1151.67	1757	546.333	0.310947	-1.68526	4.62677e-42	8.34392e-40	yes	6479;1248;2626;4877;5479	178
ENSMUSG00000054580	Pla2r1	2	-1	60255600	60391365	protein_coding	2284.33	3428	1140.67	0.33275	-1.58749	4.62742e-42	8.34392e-40	yes	1161;4736;91	252
ENSMUSG00000022836	Mylk	16	1	34745296	35002520	protein_coding	1720.83	2598.33	843.333	0.324567	-1.62341	8.68805e-42	1.55405e-39	yes	2039;483;3920;2746;1290	291
ENSMUSG00000027597	Ahcy	2	-1	154885046	154900233	protein_coding	344.333	584.333	104.333	0.178551	-2.48559	1.01441e-41	1.8001e-39	no		0
ENSMUSG00000001672	Marveld3	8	-1	112471814	112486103	protein_coding	73.5	139.667	7.33333	0.052506	-4.25137	1.33658e-41	2.35311e-39	yes	7646	16
ENSMUSG00000042010	Acacb	5	1	114596544	114700770	protein_coding	131.833	29.6667	234	7.88764	2.97959	2.42883e-41	4.24267e-39	no		0
ENSMUSG00000081824	BC002163	16	1	42955744	42956064	pseudogene	123.167	3	243.333	81.1111	6.34183	2.77798e-41	4.81495e-39	no		0
ENSMUSG00000033717	Adra2a	19	1	54119672	54123472	protein_coding	233	393	73	0.185751	-2.42856	3.51678e-41	6.04859e-39	yes	4088;6566	50
ENSMUSG00000092254	A930015D03Rik	17	1	36131449	36175386	processed_transcript	119.5	8.66667	230.333	26.5769	4.7321	5.3685e-41	9.16293e-39	no		0
ENSMUSG00000090098	Alms1-ps2	6	1	85724387	85754051	pseudogene	100.333	11	189.667	17.2424	4.10789	1.64858e-40	2.79248e-38	no		0
ENSMUSG00000082895	Rpsa-ps9	2	1	28332686	28333570	pseudogene	93.6667	2.66667	184.667	69.25	6.11374	1.66776e-40	2.80372e-38	no		0
ENSMUSG00000048365	Gm9825	6	-1	7932358	7933386	pseudogene	75.1667	0	150.333	Inf	Inf	1.70386e-40	2.84303e-38	no		0
ENSMUSG00000033871	Ppargc1b	18	-1	61457790	61560085	protein_coding	567.167	884.667	249.667	0.282216	-1.82513	3.23972e-40	5.3657e-38	yes	1340;6294;2657;646;1508;6295;3273	336
ENSMUSG00000050490	Gm8394	10	1	84776220	84777184	protein_coding	74	0	148	Inf	Inf	6.43327e-40	1.05766e-37	no		0
ENSMUSG00000038208	Pgap3	11	-1	98249991	98261804	protein_coding	319.833	519.333	120.333	0.231707	-2.10962	1.68952e-39	2.75738e-37	yes	3361;5472	59
ENSMUSG00000027715	Ccna2	3	-1	36463788	36471072	protein_coding	209.5	360.667	58.3333	0.161738	-2.62827	1.72602e-39	2.79652e-37	no		0
ENSMUSG00000061232	H2-K1	17	-1	34132962	34137278	protein_coding	123	221.333	24.6667	0.111446	-3.16559	1.89101e-39	3.04181e-37	no		0
ENSMUSG00000036083	Slc17a3	13	1	23931303	23952583	protein_coding	58	113.667	2.33333	0.0205279	-5.60627	2.48133e-39	3.96285e-37	yes	1154	70
ENSMUSG00000078139	AK157302	13	1	21587092	21589015	protein_coding	41.5	0.333333	82.6667	248	7.9542	3.1518e-39	4.99795e-37	no		0
ENSMUSG00000047347	Gm5806	15	1	82346705	82349711	protein_coding	71.6667	0	143.333	Inf	Inf	4.47637e-39	7.04839e-37	no		0
ENSMUSG00000078851	Hist3h2a	11	1	58768187	58770176	protein_coding	2643.5	1370	3917	2.85912	1.51557	5.08316e-39	7.94785e-37	no		0
ENSMUSG00000040694	Apobec2	17	-1	48558556	48572053	protein_coding	195	61.6667	328.333	5.32432	2.4126	1.19997e-38	1.8632e-36	yes	8207	14
ENSMUSG00000077450	Rab11b	17	-1	33882895	33897475	protein_coding	1634.33	2431.67	837	0.344208	-1.53865	2.30236e-38	3.55023e-36	no		0
ENSMUSG00000046191	Pcdhb20	18	1	37663926	37667476	pseudogene	160.333	274.333	46.3333	0.168894	-2.56581	4.64139e-38	7.10801e-36	no		0
ENSMUSG00000032221	Mns1	9	1	72286336	72306381	protein_coding	85	158	12	0.0759494	-3.71882	5.82008e-38	8.85246e-36	yes	2501;3705	79
ENSMUSG00000051242	Pcdhb9	18	1	37560509	37563563	protein_coding	123.167	215	31.3333	0.145736	-2.77857	5.91945e-38	8.94276e-36	no		0
ENSMUSG00000021336	Slc17a4	13	-1	23989607	24006876	protein_coding	47	94	0	0	#NAME?	1.31599e-37	1.97477e-35	no		0
ENSMUSG00000032939	Nup93	8	1	96738497	96838966	protein_coding	624	289.333	958.667	3.31336	1.7283	1.99275e-37	2.97039e-35	yes	8426;4315	44
ENSMUSG00000073079	Srp54c	12	1	56331155	56377912	protein_coding	1039.83	2077.33	2.33333	0.00112323	-9.79812	4.62028e-37	6.84138e-35	no		0
ENSMUSG00000071419	Rps15-ps2	6	1	57967484	57967969	pseudogene	307.833	0.333333	615.333	1846	10.8502	1.44621e-36	2.12736e-34	no		0
ENSMUSG00000041920	Slc16a6	11	-1	109312169	109334912	protein_coding	2084.33	3064.33	1104.33	0.360383	-1.4724	1.97848e-36	2.8913e-34	yes	8104;8105	28
ENSMUSG00000029059	2810405K02Rik	4	-1	154269613	154273244	protein_coding	125.167	250.333	0	0	#NAME?	4.11279e-36	5.97128e-34	yes	540;404	203
ENSMUSG00000081111	Gm5913	8	-1	99951130	99953079	pseudogene	38.8333	0	77.6667	Inf	Inf	4.24762e-36	6.12727e-34	no		0
ENSMUSG00000083327	Vcp-rs	X	-1	101541168	101543573	pseudogene	1132.17	6	2258.33	376.389	8.55608	6.73278e-36	9.64988e-34	no		0
ENSMUSG00000022041	Chrna2	14	1	66759797	66771785	protein_coding	55.6667	107	4.33333	0.0404984	-4.62599	7.68599e-36	1.09459e-33	no		0
ENSMUSG00000020432	Tcn2	11	-1	3817195	3832162	protein_coding	682.833	325.333	1040.33	3.19775	1.67706	9.077e-36	1.28451e-33	yes	7713;9959;1736	80
ENSMUSG00000089709	Gm16262	9	-1	94596123	94602738	antisense	71.3333	139.667	3	0.0214797	-5.54088	3.97127e-35	5.5845e-33	no		0
ENSMUSG00000045319	5430407P10Rik	2	-1	6021071	6051257	protein_coding	140.833	243	38.6667	0.159122	-2.65179	4.32525e-35	6.04427e-33	no		0
ENSMUSG00000021364	Elovl2	13	-1	41277864	41315774	protein_coding	2153	1161.67	3144.33	2.70674	1.43656	7.60666e-35	1.05638e-32	yes	5491;1500;3903	116
ENSMUSG00000078183	Gm15610	5	1	8971911	8972359	pseudogene	133.167	5.33333	261	48.9375	5.61287	1.4573e-34	2.01134e-32	no		0
ENSMUSG00000063684	Gm13910	2	1	108788963	108790390	pseudogene	92.3333	0	184.667	Inf	Inf	3.46983e-34	4.75963e-32	no		0
ENSMUSG00000002324	Rec8	14	1	56236874	56244232	protein_coding	59.6667	115.333	4	0.0346821	-4.84967	3.90823e-34	5.32831e-32	no		0
ENSMUSG00000060096	Amd-ps3	18	-1	64608334	64609669	protein_coding	116.167	0	232.333	Inf	Inf	4.56683e-34	6.18847e-32	no		0
ENSMUSG00000089782	Gm3531	1	-1	99845478	99845966	pseudogene	90.5	0.333333	180.667	542	9.08215	5.81405e-34	7.83111e-32	no		0
ENSMUSG00000034105	4632415K11Rik	8	-1	122284487	122302316	protein_coding	377.333	591	163.667	0.276932	-1.8524	5.9607e-34	7.98055e-32	yes	9309;8433;3097;2596;6156	130
ENSMUSG00000073452	Zfp97	17	1	17258379	17283795	protein_coding	113	195.667	30.3333	0.155026	-2.68942	1.03684e-33	1.37992e-31	no		0
ENSMUSG00000023931	Efhb	17	-1	53538214	53602646	protein_coding	34.6667	0	69.3333	Inf	Inf	1.5074e-33	1.99431e-31	no		0
ENSMUSG00000032679	Cd59a	2	1	103935958	103955511	protein_coding	292	462	122	0.264069	-1.92101	2.0485e-33	2.69426e-31	no		0
ENSMUSG00000009376	Met	6	1	17413800	17523980	protein_coding	211	76.3333	345.667	4.52838	2.179	2.70945e-33	3.54273e-31	no		0
ENSMUSG00000086615	Gm16862	17	1	45871455	45925543	lincRNA	309.667	553.667	65.6667	0.118603	-3.07578	3.07313e-33	3.99488e-31	yes	185;8205;8661;6025	181
ENSMUSG00000054910	4931415C17Rik	8	1	12672186	12679229	lincRNA	50.5	98.3333	2.66667	0.0271186	-5.20457	5.42297e-33	7.0088e-31	no		0
ENSMUSG00000047675	Rps8	4	-1	116826432	116828848	protein_coding	2101.5	3279.67	923.333	0.281533	-1.82863	6.81725e-33	8.76016e-31	no		0
ENSMUSG00000057706	Mex3b	7	1	90015843	90020073	protein_coding	241.333	392	90.6667	0.231293	-2.11221	8.54394e-33	1.09162e-30	yes	4992;3831	59
ENSMUSG00000044211	Gm7887	6	-1	48474553	48475099	pseudogene	108.667	9.66667	207.667	21.4828	4.42511	1.23949e-32	1.57465e-30	no		0
ENSMUSG00000043773	1700048O20Rik	9	1	121847253	121856132	protein_coding	74.1667	147.333	1	0.00678733	-7.20294	2.48443e-32	3.13838e-30	no		0
ENSMUSG00000028602	Tnfrsf8	4	-1	144857040	144905067	protein_coding	88.1667	176.333	0	0	#NAME?	3.45057e-32	4.33435e-30	no		0
ENSMUSG00000017009	Sdc4	2	-1	164249747	164269387	protein_coding	1189.83	641.333	1738.33	2.7105	1.43856	5.38382e-32	6.72496e-30	yes	1163;1432	133
ENSMUSG00000054702	Ap1s3	1	-1	79603451	79668547	protein_coding	140	239.667	40.3333	0.168289	-2.57098	5.98967e-32	7.44017e-30	no		0
ENSMUSG00000021846	Peli2	14	1	48740544	48880558	protein_coding	481	731	231	0.316005	-1.66198	6.38378e-32	7.88591e-30	yes	6256;1915	73
ENSMUSG00000026678	Rgs5	1	1	171585632	171625944	protein_coding	557.167	841	273.333	0.32501	-1.62144	9.44811e-32	1.16072e-29	no		0
ENSMUSG00000081214	Rpl35a-ps2	1	-1	183172076	183172498	pseudogene	330.5	0	661	Inf	Inf	1.48492e-31	1.81428e-29	no		0
ENSMUSG00000034320	Slc26a2	18	-1	61352573	61371266	protein_coding	1268.17	1846	690.333	0.373962	-1.41904	1.50516e-31	1.82901e-29	yes	6549;70	182
ENSMUSG00000002055	Spag5	11	1	78115031	78135959	protein_coding	383.833	616	151.667	0.246212	-2.02203	1.77591e-31	2.14635e-29	no		0
ENSMUSG00000067547	Gm7666	15	1	6603923	6604870	pseudogene	126.333	0	252.667	Inf	Inf	2.15616e-31	2.59191e-29	no		0
ENSMUSG00000057657	Gm10260	13	-1	98530042	98530587	protein_coding	508.833	0	1017.67	Inf	Inf	2.42897e-31	2.90424e-29	yes	859;5261	104
ENSMUSG00000059058	Gm15431	1	1	173641219	173641413	pseudogene	294.333	0.666667	588	882	9.78463	3.0196e-31	3.59123e-29	no		0
ENSMUSG00000091282	Gm17431	5	1	5781530	5783636	lincRNA	4320.5	0	8641	Inf	Inf	4.01448e-31	4.74919e-29	no		0
ENSMUSG00000029534	St7	6	1	17642933	17893025	protein_coding	389.833	180.333	599.333	3.32348	1.73269	5.20788e-31	6.12858e-29	no		0
ENSMUSG00000021959	Lats2	14	-1	58260914	58377225	protein_coding	1380.67	760.333	2001	2.63174	1.39602	5.61345e-31	6.57126e-29	yes	5070;9743	35
ENSMUSG00000090760	Gm10634	9	1	88642897	88725754	protein_coding	65.8333	5	126.667	25.3333	4.66297	5.8716e-31	6.83767e-29	no		0
ENSMUSG00000034274	Thoc5	11	1	4795323	4828870	protein_coding	3052	1749	4355	2.48999	1.31614	7.61583e-31	8.82292e-29	yes	1049;5705;5036	120
ENSMUSG00000073233	Gm9144	12	1	7866633	7868011	pseudogene	40.5	0	81	Inf	Inf	1.8184e-30	2.09576e-28	no		0
ENSMUSG00000068706	Gm10250	15	-1	5070653	5071135	protein_coding	114.5	7	222	31.7143	4.98706	1.95316e-30	2.23952e-28	no		0
ENSMUSG00000083863	Gm13341	2	-1	22442811	22443482	pseudogene	9892.17	8.66667	19775.7	2281.81	11.156	1.9976e-30	2.27879e-28	no		0
ENSMUSG00000005649	Cabp5	7	1	13983481	13994236	protein_coding	1833.33	1038	2628.67	2.53243	1.34052	2.63512e-30	2.9908e-28	no		0
ENSMUSG00000053654	Krt42	11	-1	100124196	100131185	protein_coding	30.6667	0	61.3333	Inf	Inf	3.17471e-30	3.58502e-28	yes	6774	18
ENSMUSG00000072653	Zfp783	6	1	47893170	47905912	pseudogene	148.333	263.667	33	0.125158	-2.99818	3.96015e-30	4.4495e-28	no		0
ENSMUSG00000024654	Asrgl1	19	-1	9184358	9210126	protein_coding	824.333	1203	445.667	0.370463	-1.4326	4.61483e-30	5.15915e-28	yes	7504	16
ENSMUSG00000020014	Gm872	10	-1	92238364	92544363	protein_coding	299.667	132	467.333	3.5404	1.82391	7.55949e-30	8.40908e-28	no		0
ENSMUSG00000058661	Gm7452	6	1	36906644	36910417	pseudogene	97	21	173	8.2381	3.04231	8.91522e-30	9.86808e-28	no		0
ENSMUSG00000058174	Gm5148	3	-1	37613112	37623412	protein_coding	56.1667	108.667	3.66667	0.0337423	-4.8893	9.80111e-30	1.07952e-27	no		0
ENSMUSG00000047676	Rpsa-ps10	3	-1	149735554	149736584	protein_coding	195.333	0	390.667	Inf	Inf	1.10207e-29	1.2079e-27	no		0
ENSMUSG00000032532	Cck	9	-1	121398943	121404807	protein_coding	71	134	8	0.0597015	-4.06609	1.28084e-29	1.39699e-27	no		0
ENSMUSG00000083397	Gm5466	2	1	181631528	181633417	pseudogene	116.333	221.333	11.3333	0.0512048	-4.28758	1.85497e-29	2.01336e-27	yes	10156;8725	21
ENSMUSG00000028950	Tas1r1	4	-1	151402023	151412677	protein_coding	1385.83	61	2710.67	44.4372	5.47369	2.5559e-29	2.76075e-27	no		0
ENSMUSG00000050211	Pla2g4e	2	-1	119992148	120071071	protein_coding	157.833	56	259.667	4.6369	2.21316	5.4649e-29	5.8745e-27	no		0
ENSMUSG00000014164	Klhl3	13	-1	58024533	58214953	protein_coding	314.833	486	143.667	0.29561	-1.75823	6.23874e-29	6.67425e-27	yes	1054;735;6244	178
ENSMUSG00000083328	Gm11826	4	-1	13409863	13410382	pseudogene	56.8333	0	113.667	Inf	Inf	1.05194e-28	1.12001e-26	no		0
ENSMUSG00000027750	Postn	3	1	54165031	54194961	protein_coding	170.5	50.3333	290.667	5.77483	2.52978	1.65276e-28	1.75137e-26	no		0
ENSMUSG00000083261	Gm7816	5	1	40189453	40190646	pseudogene	51.1667	0	102.333	Inf	Inf	2.2781e-28	2.40264e-26	no		0
ENSMUSG00000086306	Gm11754	11	-1	118967642	118972739	lincRNA	34.6667	69	0.333333	0.00483092	-7.69349	2.84245e-28	2.98377e-26	yes	3012	39
ENSMUSG00000084907	Gm14505	X	1	14373861	14417106	lincRNA	34.5	69	0	0	#NAME?	3.732e-28	3.89637e-26	no		0
ENSMUSG00000091908	Gm17231	9	1	57625672	57682102	protein_coding	112.667	215	10.3333	0.048062	-4.37896	3.74667e-28	3.89637e-26	yes	1318;8894;945;450;9926;41	450
ENSMUSG00000000560	Gabra2	5	-1	71352296	71487088	protein_coding	246.333	108.667	384	3.53374	1.8212	4.23956e-28	4.38854e-26	yes	9856	10
ENSMUSG00000038569	Rad9b	5	-1	122773232	122804242	protein_coding	61.8333	113.333	10.3333	0.0911765	-3.45519	4.67217e-28	4.81405e-26	no		0
ENSMUSG00000002290	Rab11b-ps2	19	-1	7471991	7473611	pseudogene	568.833	9	1128.67	125.407	6.97048	6.14507e-28	6.30264e-26	no		0
ENSMUSG00000022040	Ephx2	14	-1	66703214	66743337	protein_coding	159.833	259.667	60	0.231065	-2.11363	7.74842e-28	7.91081e-26	no		0
ENSMUSG00000015653	Steap2	5	-1	5664831	5694578	protein_coding	993.167	1427.33	559	0.391639	-1.3524	1.35166e-27	1.37372e-25	no		0
ENSMUSG00000067158	Col4a4	1	-1	82447298	82583424	protein_coding	79.1667	145.333	13	0.0894495	-3.48278	1.65063e-27	1.66997e-25	no		0
ENSMUSG00000056055	Sag	1	1	89700255	89741733	protein_coding	83625.2	51306.7	115944	2.25982	1.17621	1.71426e-27	1.72654e-25	yes	6438;8491;9674;6	278
ENSMUSG00000027359	Slc27a2	2	1	126378143	126413979	protein_coding	52.1667	7	97.3333	13.9048	3.79751	2.12422e-27	2.12984e-25	no		0
ENSMUSG00000026999	Nup35	2	1	80457393	80499063	protein_coding	277	424	130	0.306604	-1.70555	2.14862e-27	2.14469e-25	no		0
ENSMUSG00000042155	Klhl23	2	1	69660001	69674708	protein_coding	581	854	308	0.360656	-1.47131	3.10111e-27	3.08168e-25	yes	3517;8250	49
ENSMUSG00000082087	Gm12138	11	-1	40486312	40487358	pseudogene	61.5	2	121	60.5	5.91886	3.87198e-27	3.83069e-25	no		0
ENSMUSG00000023942	Slc29a1	17	-1	45722149	45736555	protein_coding	890.833	221.667	1560	7.03759	2.81508	5.12398e-27	5.047e-25	no		0
ENSMUSG00000092098	Gm17529	12	1	60054082	60068998	lincRNA	52.6667	99	6.33333	0.0639731	-3.96639	1.30074e-26	1.27559e-24	yes	9725	10
ENSMUSG00000028121	Bcar3	3	1	122122698	122233098	protein_coding	128.333	212.667	44	0.206897	-2.27302	1.34663e-26	1.31482e-24	yes	6337;5559	43
ENSMUSG00000072694	1500011B03Rik	5	-1	115258205	115263985	protein_coding	473.167	694	252.333	0.363593	-1.4596	7.50746e-26	7.29823e-24	no		0
ENSMUSG00000060739	Nsa2	13	-1	97899382	97907881	protein_coding	515.833	753.333	278.333	0.369469	-1.43647	1.48631e-25	1.43863e-23	no		0
ENSMUSG00000083111	Gm14421	2	-1	176838221	176841543	pseudogene	306.833	118.667	495	4.17135	2.06051	2.12913e-25	2.05195e-23	no		0
ENSMUSG00000053835	H2-T24	17	-1	36142640	36157505	protein_coding	113.667	201.667	25.6667	0.127273	-2.974	2.326e-25	2.23206e-23	no		0
ENSMUSG00000082319	Gm8822	X	-1	79065723	79068069	pseudogene	45	0	90	Inf	Inf	2.35432e-25	2.24958e-23	no		0
ENSMUSG00000080006	Rps19-ps7	2	-1	139898733	139899222	pseudogene	47.5	0.333333	94.6667	284	8.14975	2.39304e-25	2.27685e-23	yes	4747	27
ENSMUSG00000036928	Stag3	5	1	138721468	138753621	protein_coding	95.3333	172.667	18	0.104247	-3.26192	2.41339e-25	2.28648e-23	yes	5375	24
ENSMUSG00000032908	Sgpp2	1	1	78306921	78416861	protein_coding	304.167	459.667	148.667	0.323423	-1.62851	2.5969e-25	2.44996e-23	no		0
ENSMUSG00000035910	Dcdc2a	13	1	25147873	25302575	protein_coding	210.667	94	327.333	3.48227	1.80003	2.7571e-25	2.59017e-23	yes	9417;1803	66
ENSMUSG00000075359		NT_165795	1	212252	214625	protein_coding	44.3333	0	88.6667	Inf	Inf	3.11499e-25	2.91415e-23	no
ENSMUSG00000021306	Gpr137b	13	-1	13449890	13485891	protein_coding	462.833	243	682.667	2.80933	1.49022	3.7665e-25	3.50897e-23	no		0
ENSMUSG00000074634	Gm7120	13	1	120276748	120284312	protein_coding	134.5	219.667	49.3333	0.224583	-2.15468	3.84815e-25	3.57015e-23	no		0
ENSMUSG00000085396	6720401G13Rik	X	-1	47908921	47988498	lincRNA	200.167	343.667	56.6667	0.164888	-2.60044	4.25632e-25	3.93252e-23	no		0
ENSMUSG00000040548	Tex2	11	-1	106363461	106474737	protein_coding	1556.17	931.667	2180.67	2.34061	1.22688	5.43235e-25	4.99843e-23	yes	491;7392;5242;7082	156
ENSMUSG00000082100	Glns-ps1	11	1	19620358	19621475	pseudogene	110	1	219	219	7.77479	5.51261e-25	5.05149e-23	no		0
ENSMUSG00000081400	Gm13680	2	-1	83193314	83194106	pseudogene	44.5	0	89	Inf	Inf	5.98038e-25	5.45777e-23	no		0
ENSMUSG00000074243	Gm10651	7	-1	28734174	28734782	pseudogene	55.1667	1.66667	108.667	65.2	6.0268	6.96051e-25	6.32643e-23	no		0
ENSMUSG00000022671	Mzt2	16	-1	15848534	15863462	protein_coding	199.667	86.6667	312.667	3.60769	1.85108	7.10433e-25	6.431e-23	yes	4070	31
ENSMUSG00000081406	Gm13654	2	-1	75029091	75029887	pseudogene	841.333	1682.67	0	0	#NAME?	8.03304e-25	7.24237e-23	no		0
ENSMUSG00000015879	Fam184b	5	-1	45920945	46030740	protein_coding	513.167	279.667	746.667	2.66985	1.41676	9.87218e-25	8.86474e-23	no		0
ENSMUSG00000051860	Samd7	3	1	30645215	30666096	protein_coding	4774	2980.33	6567.67	2.20367	1.13991	1.31959e-24	1.18019e-22	yes	1;2	562
ENSMUSG00000031765	Mt1	8	1	96702989	96704225	protein_coding	440.5	666.667	214.333	0.3215	-1.63711	2.13627e-24	1.90298e-22	yes	7313	17
ENSMUSG00000082536	Gm13456	2	1	40411272	40412636	pseudogene	97.6667	1.66667	193.667	116.2	6.86047	3.18688e-24	2.8276e-22	no		0
ENSMUSG00000067149	Igj	5	-1	88949537	88956916	protein_coding	44.6667	84.6667	4.66667	0.0551181	-4.18133	3.36565e-24	2.97441e-22	no		0
ENSMUSG00000091580	Gm6467	16	1	21896579	21897189	pseudogene	45.5	0.333333	90.6667	272	8.08746	5.35136e-24	4.71067e-22	no		0
ENSMUSG00000022639	5330426P16Rik	16	-1	50719410	50732862	protein_coding	77.1667	134.667	19.6667	0.14604	-2.77557	5.55398e-24	4.86986e-22	no		0
ENSMUSG00000093606	B130034C11Rik	16	1	87496244	87504278	processed_transcript	27.6667	54.6667	0.666667	0.0121951	-6.35755	5.7397e-24	5.01304e-22	no		0
ENSMUSG00000067203	H2-K2	17	-1	34111731	34115733	pseudogene	28.1667	55.6667	0.666667	0.011976	-6.3837	5.84074e-24	5.08145e-22	yes	7153	17
ENSMUSG00000067399	Trim43a	9	1	88475729	88483945	protein_coding	177.833	62.6667	293	4.67553	2.22513	6.58386e-24	5.70576e-22	no		0
ENSMUSG00000091549	Gm6548	17	-1	79250132	79251296	pseudogene	98	15.3333	180.667	11.7826	3.55859	6.79149e-24	5.86297e-22	no		0
ENSMUSG00000087259	2610035D17Rik	11	-1	112905209	113063152	lincRNA	91.8333	157.333	26.3333	0.167373	-2.57886	7.89533e-24	6.78968e-22	yes	7733	15
ENSMUSG00000045690	Wdr89	12	-1	76732510	76770489	protein_coding	330	503	157	0.312127	-1.67979	8.47075e-24	7.25661e-22	yes	1742;1602;9726;7407;5977	162
ENSMUSG00000054659	Pm20d2	4	-1	33261205	33276712	protein_coding	182.833	78.6667	287	3.64831	1.86723	9.93368e-24	8.47737e-22	no		0
ENSMUSG00000066554	Gm10167	5	-1	148994475	148995953	pseudogene	62.6667	4.66667	120.667	25.8571	4.69249	1.02239e-23	8.69184e-22	no		0
ENSMUSG00000040183	Ankrd6	4	-1	32891010	33037816	protein_coding	728	419.667	1036.33	2.46942	1.30417	1.1202e-23	9.48736e-22	no		0
ENSMUSG00000074797	Itpa	2	1	130493346	130507350	protein_coding	185.167	284.333	86	0.302462	-1.72517	1.13538e-23	9.57958e-22	no		0
ENSMUSG00000021908	Gm6768	12	1	120499451	120501328	pseudogene	66.3333	0	132.667	Inf	Inf	1.16616e-23	9.80231e-22	no		0
ENSMUSG00000086938	4930481A15Rik	19	1	5406740	5422847	protein_coding	80.8333	151	10.6667	0.0706402	-3.82337	1.18421e-23	9.91674e-22	no		0
ENSMUSG00000024891	Slc29a2	19	1	5024006	5031971	protein_coding	383.667	564.333	203	0.359716	-1.47507	1.47793e-23	1.23302e-21	yes	1751	56
ENSMUSG00000058400	Qrfpr	3	-1	36078346	36121197	protein_coding	35.6667	70.3333	1	0.014218	-6.13614	1.78813e-23	1.48628e-21	no		0
ENSMUSG00000027940	Tpm3	3	1	89876571	89904824	protein_coding	912.333	1308.67	516	0.394294	-1.34265	1.99504e-23	1.64626e-21	no		0
ENSMUSG00000083899	Gm12346	11	1	77106946	77109400	pseudogene	327.167	18.6667	635.667	34.0536	5.08973	1.99533e-23	1.64626e-21	no		0
ENSMUSG00000007097	Atp1a2	1	-1	174201840	174228195	protein_coding	334	501.333	166.667	0.332447	-1.5888	2.02635e-23	1.6657e-21	yes	9681	10
ENSMUSG00000071984	Fndc1	17	-1	7931434	8020167	protein_coding	269	453	85	0.187638	-2.41398	2.72014e-23	2.22782e-21	no		0
ENSMUSG00000079941	Gm11273	13	-1	21592898	21593287	protein_coding	46.3333	0.666667	92	138	7.10852	2.80082e-23	2.28553e-21	no		0
ENSMUSG00000020062	Slc5a8	10	1	88348737	88392250	protein_coding	36.8333	73	0.666667	0.00913242	-6.77479	2.98064e-23	2.42342e-21	no		0
ENSMUSG00000069170	Gpr98	13	-1	81234067	81772153	protein_coding	2840.83	3899.67	1782	0.456962	-1.12985	3.09177e-23	2.50467e-21	yes	8138;8607;3749;1372	124
ENSMUSG00000028708	Mknk1	4	1	115511803	115551855	protein_coding	279.333	420	138.667	0.330159	-1.59877	4.00192e-23	3.23028e-21	yes	4593;7898;9842	53
ENSMUSG00000032553	Srprb	9	-1	103090363	103104467	protein_coding	836.833	1179.67	494	0.418762	-1.2558	4.02351e-23	3.23603e-21	no		0
ENSMUSG00000081476	Itpa-ps1	2	-1	94224659	94225255	pseudogene	66.5	5.66667	127.333	22.4706	4.48997	5.33341e-23	4.27418e-21	no		0
ENSMUSG00000044749	Abca6	11	-1	110038134	110113090	protein_coding	107.5	178	37	0.207865	-2.26628	5.69932e-23	4.55111e-21	no		0
ENSMUSG00000039126	Prune2	19	1	17030608	17298422	protein_coding	2065.33	2838.33	1292.33	0.455314	-1.13507	7.55426e-23	6.01088e-21	no		0
ENSMUSG00000037325	Bbs7	3	-1	36472064	36512399	protein_coding	1498.5	2072.33	924.667	0.446196	-1.16425	7.67858e-23	6.08813e-21	yes	9163;3653;935	123
ENSMUSG00000033581	Igf2bp2	16	-1	22059082	22163372	protein_coding	290.667	124.667	456.667	3.6631	1.87307	8.86634e-23	7.00503e-21	yes	1919	53
ENSMUSG00000026413	Pkp1	1	-1	137767972	137815784	protein_coding	76.1667	131.667	20.6667	0.156962	-2.67151	9.4884e-23	7.47011e-21	no		0
ENSMUSG00000018570	2810408A11Rik	11	-1	69710854	69714489	protein_coding	101.667	11.6667	191.667	16.4286	4.03814	9.92278e-23	7.78468e-21	no		0
ENSMUSG00000033036	Gm7879	5	1	44304412	44304945	pseudogene	40.3333	0	80.6667	Inf	Inf	1.03408e-22	8.08429e-21	no		0
ENSMUSG00000050908	Fam18a	16	-1	10420650	10447455	protein_coding	245.333	369.333	121.333	0.32852	-1.60595	1.28555e-22	1.00152e-20	yes	10137;9468	19
ENSMUSG00000040424	Hipk4	7	1	28308280	28316194	protein_coding	51.1667	94.3333	8	0.0848057	-3.5597	1.41137e-22	1.09572e-20	no		0
ENSMUSG00000048648	Gm9830	9	1	44272240	44273615	protein_coding	74.8333	0	149.667	Inf	Inf	1.76619e-22	1.36644e-20	no		0
ENSMUSG00000067017	Gm3608	1	1	107352560	107353433	pseudogene	105	0	210	Inf	Inf	1.8318e-22	1.41232e-20	no		0
ENSMUSG00000091592	Gm17460	7	-1	46843888	46847049	lincRNA	67.8333	0	135.667	Inf	Inf	2.73195e-22	2.09909e-20	no		0
ENSMUSG00000004098	Col5a3	9	-1	20574494	20619511	protein_coding	114	39	189	4.84615	2.27684	3.60093e-22	2.7573e-20	yes	427	105
ENSMUSG00000070282	3000002C10Rik	9	-1	109730457	109735220	pseudogene	61.1667	108	14.3333	0.132716	-2.91359	5.76796e-22	4.40157e-20	no		0
ENSMUSG00000059937	Gdap10	12	1	33506737	33511769	lincRNA	55.1667	99.3333	11	0.110738	-3.17477	7.45132e-22	5.6668e-20	no		0
ENSMUSG00000085882	2610507I01Rik	11	-1	59013338	59015887	lincRNA	35.8333	67.6667	4	0.0591133	-4.08037	9.04713e-22	6.85711e-20	no		0
ENSMUSG00000090381	Gm6158	14	1	24889296	24889859	protein_coding	144.167	12	276.333	23.0278	4.5253	1.03553e-21	7.82211e-20	no		0
ENSMUSG00000032698	Lmo2	2	1	103798143	103822035	protein_coding	140.5	55.3333	225.667	4.07831	2.02797	1.06597e-21	8.02496e-20	no		0
ENSMUSG00000017493	Igfbp4	11	1	98902558	98915706	protein_coding	254.5	382	127	0.332461	-1.58874	1.13946e-21	8.54937e-20	no		0
ENSMUSG00000034450	Gulo	14	-1	66605624	66628047	protein_coding	390.5	215	566	2.63256	1.39647	1.30566e-21	9.76362e-20	yes	6509;133	162
ENSMUSG00000087153	Gm6483	8	1	19682268	19698275	protein_coding	2469.67	1570	3369.33	2.14607	1.1017	1.41261e-21	1.05282e-19	no		0
ENSMUSG00000029366	Dck	5	1	89194021	89212306	protein_coding	155.333	242.667	68	0.28022	-1.83537	2.06314e-21	1.53255e-19	no		0
ENSMUSG00000072594	Gm16439	14	1	45216340	45216903	pseudogene	42.5	0.666667	84.3333	126.5	6.98299	2.44474e-21	1.81e-19	no		0
ENSMUSG00000023995	Tspo2	17	-1	48587281	48590847	protein_coding	36.5	0.333333	72.6667	218	7.76818	2.81859e-21	2.0799e-19	no		0
ENSMUSG00000078584	AU022252	4	-1	118876175	118905317	protein_coding	661.5	930.333	392.667	0.422071	-1.24444	3.74193e-21	2.75216e-19	yes	2252	48
ENSMUSG00000047759	Hs3st3a1	11	1	64248834	64336343	protein_coding	89	11.6667	166.333	14.2571	3.83361	3.92561e-21	2.87779e-19	no		0
ENSMUSG00000080830	Gm12671	4	-1	91518179	91519431	pseudogene	25573.3	372.333	50774.3	136.368	7.09136	4.29866e-21	3.13074e-19	no		0
ENSMUSG00000085376	Gm14508	5	1	116459325	116466114	antisense	119.167	192.333	46	0.239168	-2.0639	4.28806e-21	3.13074e-19	yes	7595;206;8351	160
ENSMUSG00000029201	Ugdh	5	-1	65804441	65827185	protein_coding	757.333	457.333	1057.33	2.31195	1.20911	4.78736e-21	3.47534e-19	no		0
ENSMUSG00000030088	Aldh1l1	6	1	90436421	90550197	protein_coding	104.333	172	36.6667	0.213178	-2.22987	5.23035e-21	3.78464e-19	no		0
ENSMUSG00000070522	Gm6505	3	-1	28662453	28664314	protein_coding	39	1.66667	76.3333	45.8	5.51728	5.32937e-21	3.84385e-19	no		0
ENSMUSG00000052369	Tmem106c	15	1	97794710	97800705	protein_coding	460.667	656.667	264.667	0.403046	-1.31098	7.75482e-21	5.57524e-19	yes	3918	32
ENSMUSG00000045410	Akr1e1	13	-1	4590003	4608420	protein_coding	473.833	674	273.667	0.406034	-1.30033	8.21713e-21	5.88868e-19	yes	825	81
ENSMUSG00000028700	Pomgnt1	4	1	115796445	115832454	protein_coding	953.167	588.333	1318	2.24023	1.16364	1.29921e-20	9.28084e-19	yes	1941	53
ENSMUSG00000043621	Ubxn10	4	-1	138265752	138293082	protein_coding	51.1667	91.6667	10.6667	0.116364	-3.10329	1.70844e-20	1.21653e-18	no		0
ENSMUSG00000024049	Myom1	17	1	71368861	71476196	protein_coding	236	121	351	2.90083	1.53646	2.119e-20	1.50409e-18	no		0
ENSMUSG00000021666	Gfm2	13	1	97907892	97951150	protein_coding	418	597.333	238.667	0.399554	-1.32354	2.13598e-20	1.51134e-18	yes	2156	49
ENSMUSG00000056900	Usp13	3	1	32716468	32836993	protein_coding	637.667	383.667	891.667	2.32407	1.21665	3.72982e-20	2.63076e-18	yes	721;8274;8732	113
ENSMUSG00000041607	Mbp	18	1	82644538	82755029	protein_coding	292.667	428.667	156.667	0.365474	-1.45216	3.97007e-20	2.79141e-18	yes	6297	20
ENSMUSG00000062611	Gm10119	14	-1	88522821	88523615	protein_coding	514.167	0.333333	1028	3084	11.5906	4.42413e-20	3.10091e-18	no		0
ENSMUSG00000027438	Napb	2	-1	148519721	148558203	protein_coding	3811.67	5109.67	2513.67	0.491943	-1.02344	4.81055e-20	3.36122e-18	yes	4412;2173	78
ENSMUSG00000081989	Gm13300	4	1	42104736	42107058	pseudogene	38.8333	76	1.66667	0.0219298	-5.51096	5.17187e-20	3.60242e-18	no		0
ENSMUSG00000048106	4632415L05Rik	3	1	19794886	19795962	protein_coding	172	261	83	0.318008	-1.65287	5.84848e-20	4.06106e-18	yes	9534	11
ENSMUSG00000025868	Higd2a	13	1	54691568	54692519	protein_coding	315.667	454.667	176.667	0.388563	-1.36378	6.04687e-20	4.18582e-18	no		0
ENSMUSG00000074303	Gm10664	8	-1	67538755	67561235	processed_transcript	38.6667	73	4.33333	0.0593607	-4.07435	7.6159e-20	5.25567e-18	yes	2405;10093	55
ENSMUSG00000038151	Prdm1	10	-1	44156983	44248307	protein_coding	465.5	271.333	659.667	2.4312	1.28167	8.03205e-20	5.5258e-18	yes	224;2271;6454;6455;2717;4016	284
ENSMUSG00000062358	Gm5619	9	-1	85675425	85676279	protein_coding	417.167	0.666667	833.667	1250.5	10.2883	1.06303e-19	7.2909e-18	no		0
ENSMUSG00000024810	Il33	19	1	29999604	30035208	protein_coding	402.833	575.333	230.333	0.400348	-1.32067	1.09853e-19	7.51133e-18	no		0
ENSMUSG00000021020	Srp54a	12	1	56181557	56214680	protein_coding	102.5	0	205	Inf	Inf	1.10929e-19	7.56176e-18	no		0
ENSMUSG00000026126	Ptpn18	1	1	34516591	34532499	protein_coding	77.3333	24.6667	130	5.27027	2.39788	1.1606e-19	7.88752e-18	no		0
ENSMUSG00000040972	Igsf21	4	-1	139582761	139802699	protein_coding	753.333	462.667	1044	2.25648	1.17408	1.89257e-19	1.28231e-17	yes	7906;364;9203	137
ENSMUSG00000081128	Gm13328	2	-1	20156672	20157691	pseudogene	36.6667	0.333333	73	219	7.77479	1.99028e-19	1.34038e-17	no		0
ENSMUSG00000086880	C430042M11Rik	17	-1	84251015	84253733	lincRNA	33.6667	63.6667	3.66667	0.0575916	-4.118	1.9862e-19	1.34038e-17	yes	4081;667	120
ENSMUSG00000048458	6530418L21Rik	3	1	105507517	105523760	protein_coding	888.167	1220.67	555.667	0.455216	-1.13538	2.02598e-19	1.36033e-17	yes	1164;623;2861	202
ENSMUSG00000022799	Arhgap31	16	-1	38598453	38713387	protein_coding	562	786.333	337.667	0.429419	-1.21954	2.79694e-19	1.87236e-17	yes	5512	23
ENSMUSG00000055452	Gm7353	7	-1	3108535	3111950	protein_coding	199.167	0	398.333	Inf	Inf	2.88858e-19	1.9222e-17	no		0
ENSMUSG00000056687	Gm11696	11	-1	109216092	109224968	protein_coding	83.6667	138.333	29	0.209639	-2.25402	2.88837e-19	1.9222e-17	no		0
ENSMUSG00000083657	Gm12245	11	-1	57762231	57762587	pseudogene	33.8333	0	67.6667	Inf	Inf	2.92476e-19	1.94049e-17	yes	1050	73
ENSMUSG00000057762	Gm6169	13	-1	97868192	97869296	protein_coding	65.1667	123.667	6.66667	0.0539084	-4.21335	3.07512e-19	2.03422e-17	no		0
ENSMUSG00000091171	Gm10060	8	1	19789798	19798548	lincRNA	403	202.667	603.333	2.97697	1.57385	3.25903e-19	2.14952e-17	no		0
ENSMUSG00000085607	Gm16854	6	1	18794220	18797360	lincRNA	238	352.667	123.333	0.349716	-1.51574	3.30382e-19	2.17265e-17	no		0
ENSMUSG00000032066	Bco2	9	-1	50341192	50363286	protein_coding	73.1667	23.6667	122.667	5.1831	2.37381	3.58178e-19	2.34854e-17	yes	8442	14
ENSMUSG00000092486	2610524H06Rik	5	-1	115271944	115273477	protein_coding	62.6667	108	17.3333	0.160494	-2.63941	3.96178e-19	2.5901e-17	no		0
ENSMUSG00000087177	E130307A14Rik	10	-1	39341218	39451813	lincRNA	127.167	199.667	54.6667	0.27379	-1.86886	4.08556e-19	2.66324e-17	yes	6742;4496	46
ENSMUSG00000064351	mt-Co1	MT	1	5328	6872	protein_coding	109747	161365	58129.7	0.360237	-1.47298	4.12895e-19	2.6837e-17	no
ENSMUSG00000001794	Capns1	7	-1	30971961	30980183	protein_coding	1148.33	1559	737.667	0.473167	-1.07958	4.44919e-19	2.88346e-17	yes	6126	21
ENSMUSG00000051855	Mest	6	1	30673547	30698457	protein_coding	799.5	458.333	1140.67	2.48873	1.31541	4.81423e-19	3.11102e-17	yes	5862	22
ENSMUSG00000034248	Slc25a37	14	-1	69859908	69903160	protein_coding	405.833	601	210.667	0.350527	-1.5124	4.87132e-19	3.13884e-17	yes	9057	12
ENSMUSG00000079575	Rbpsuh-rs3	6	-1	46479350	46480921	protein_coding	75.6667	0	151.333	Inf	Inf	5.45352e-19	3.50389e-17	no		0
ENSMUSG00000032549	Rab6b	9	1	103014404	103087600	protein_coding	3517.33	4693.67	2341	0.498757	-1.00359	5.67619e-19	3.6365e-17	no		0
ENSMUSG00000045932	Ifit2	19	1	34625184	34650909	protein_coding	73.8333	124.667	23	0.184492	-2.43837	6.00162e-19	3.83401e-17	no		0
ENSMUSG00000029663	Gngt1	6	1	3943797	3947436	protein_coding	13313.7	8756	17871.3	2.04104	1.0293	6.78507e-19	4.32215e-17	yes	1404	64
ENSMUSG00000025420	Katnal2	18	-1	77215887	77286047	protein_coding	131	205.667	56.3333	0.273906	-1.86825	7.0611e-19	4.4852e-17	yes	1556	60
ENSMUSG00000041258	Zfp236	18	-1	82762989	82862126	protein_coding	1350.83	1827	874.667	0.478745	-1.06267	7.29207e-19	4.61879e-17	no		0
ENSMUSG00000028452	Vcp	4	-1	42992835	43013379	protein_coding	3481.5	4634.33	2328.67	0.502481	-0.992858	7.49415e-19	4.73338e-17	yes	1029	74
ENSMUSG00000053925	Gm9929	1	1	172798776	172811852	lincRNA	54.1667	94	14.3333	0.152482	-2.71329	7.85472e-19	4.94714e-17	yes	4843	26
ENSMUSG00000023452	Pisd	5	-1	33078949	33128295	protein_coding	515.167	262.667	767.667	2.92259	1.54725	8.27382e-19	5.19647e-17	yes	8786;9852	23
ENSMUSG00000086164	Gm13029	4	1	139698788	139700548	antisense	33.6667	63.6667	3.66667	0.0575916	-4.118	1.03756e-18	6.49827e-17	no		0
ENSMUSG00000020657	Dnajc27	12	1	4082612	4110602	protein_coding	1281.83	1732.67	831	0.479608	-1.06007	1.08988e-18	6.8069e-17	no		0
ENSMUSG00000038155	Gstp2	19	-1	4040291	4042221	protein_coding	43.6667	3	84.3333	28.1111	4.81307	1.17459e-18	7.31548e-17	no		0
ENSMUSG00000053740	Gm6457	18	1	14728622	14730186	protein_coding	31.3333	1.66667	61	36.6	5.19377	1.19629e-18	7.42995e-17	no		0
ENSMUSG00000001520	Nrip2	6	1	128349314	128358950	protein_coding	243.333	355.333	131.333	0.369606	-1.43594	1.24232e-18	7.69448e-17	no		0
ENSMUSG00000022894	Adamts5	16	-1	85858415	85901370	protein_coding	776	417.333	1134.67	2.71885	1.443	1.2996e-18	8.00488e-17	no		0
ENSMUSG00000060636	Rpl35a	16	1	33056539	33060275	protein_coding	613	1025.33	200.667	0.195709	-2.35322	1.2983e-18	8.00488e-17	no		0
ENSMUSG00000078879	Gm14306	2	1	176455231	176503794	protein_coding	74.6667	139.667	9.66667	0.0692124	-3.85283	1.34624e-18	8.26939e-17	no		0
ENSMUSG00000061259	Tmprss11d	5	-1	86731242	86802445	protein_coding	49.8333	12	87.6667	7.30556	2.86899	1.52992e-18	9.37191e-17	no		0
ENSMUSG00000082580	Gm13182	2	1	3468009	3468466	pseudogene	66	0	132	Inf	Inf	1.60626e-18	9.81264e-17	no		0
ENSMUSG00000070729	Gm12966	4	1	129576337	129577146	pseudogene	34.5	0.333333	68.6667	206	7.6865	1.93684e-18	1.17999e-16	no		0
ENSMUSG00000091683	Gm17357	10	-1	81069113	81072536	lincRNA	99.6667	164.333	35	0.212982	-2.2312	1.98477e-18	1.20591e-16	no		0
ENSMUSG00000080198	Gm13573	2	-1	60113001	60113631	pseudogene	155.333	0.333333	310.333	931	9.86264	2.01771e-18	1.2226e-16	no		0
ENSMUSG00000052609	Plekhg3	12	1	77634547	77680026	protein_coding	465.167	654	276.333	0.422528	-1.24288	2.08656e-18	1.2609e-16	yes	3248;126	181
ENSMUSG00000034620	Tmem5	10	-1	121515170	121534427	protein_coding	302.667	469.667	135.667	0.288857	-1.79157	2.22006e-18	1.33796e-16	yes	2520	44
ENSMUSG00000074896	Ifit3	19	1	34658021	34663221	protein_coding	82.3333	137.333	27.3333	0.199029	-2.32895	2.71013e-18	1.62892e-16	no		0
ENSMUSG00000020692	Nle1	11	-1	82714270	82721913	protein_coding	322.5	178	467	2.6236	1.39155	2.96884e-18	1.77963e-16	yes	8557	13
ENSMUSG00000037224	Zfyve28	5	-1	34537523	34631098	protein_coding	923.167	1255.33	591	0.470791	-1.08684	2.99032e-18	1.78771e-16	yes	794	83
ENSMUSG00000048807	Slc35e4	11	-1	3807024	3814667	protein_coding	679.833	423.333	936.333	2.21181	1.14523	3.02732e-18	1.80501e-16	no		0
ENSMUSG00000078880	Gm14308	2	-1	176398073	176421053	protein_coding	40.8333	81.6667	0	0	#NAME?	3.73153e-18	2.21897e-16	no		0
ENSMUSG00000087590	2410004N09Rik	18	1	33954575	33955640	lincRNA	35.3333	64.3333	6.33333	0.0984456	-3.34453	3.83935e-18	2.27703e-16	no		0
ENSMUSG00000051226	Gm9851	16	-1	8618997	8621311	protein_coding	146.5	293	0	0	#NAME?	3.90026e-18	2.30704e-16	no		0
ENSMUSG00000028255	Clca3	3	-1	144667501	144695740	protein_coding	70.8333	119.667	22	0.183844	-2.44345	4.15616e-18	2.45192e-16	yes	2673	43
ENSMUSG00000078249	Hmga1-rs1	11	1	120624108	120625733	protein_coding	371.5	0	743	Inf	Inf	4.55511e-18	2.6802e-16	no		0
ENSMUSG00000091084	BC065403	9	-1	72209542	72257750	lincRNA	49	95.6667	2.33333	0.0243902	-5.35755	5.20106e-18	3.05224e-16	yes	6707;2328	66
ENSMUSG00000070639	Lrrc8b	5	1	105844794	105915208	protein_coding	2016	1342	2690	2.00447	1.00322	5.78912e-18	3.38845e-16	yes	4127;5594;3957	86
ENSMUSG00000075118	Gpr137b-ps	13	-1	12711351	12742564	lincRNA	32.3333	59.3333	5.33333	0.0898876	-3.47573	6.03413e-18	3.52264e-16	no		0
ENSMUSG00000081788	Gm5898	7	1	70687365	70689435	pseudogene	100.333	8.66667	192	22.1538	4.46949	8.43618e-18	4.9121e-16	no		0
ENSMUSG00000037855	Zfp365	10	-1	67348851	67375410	protein_coding	3915	2659.67	5170.33	1.94398	0.959012	9.19041e-18	5.33736e-16	yes	526;1597;4849	181
ENSMUSG00000049871	Nlrc3	16	-1	3946933	3976632	protein_coding	53.6667	15	92.3333	6.15556	2.62189	1.12006e-17	6.48792e-16	no		0
ENSMUSG00000035107	Dcbld2	16	1	58408556	58469840	protein_coding	785.5	503.667	1067.33	2.11913	1.08347	1.2272e-17	7.09017e-16	no		0
ENSMUSG00000027380	Acoxl	2	1	127664612	127949609	protein_coding	21.1667	42	0.333333	0.00793651	-6.97728	1.29999e-17	7.49134e-16	yes	4944;5327;2855	91
ENSMUSG00000035270	Impg2	16	1	56204426	56273869	protein_coding	7623.67	5232	10015.3	1.91425	0.936776	1.36358e-17	7.83763e-16	yes	1380	64
ENSMUSG00000079465	Col4a3	1	1	82583496	82718634	protein_coding	122.667	228	17.3333	0.0760234	-3.71741	1.57624e-17	9.03668e-16	yes	8940	12
ENSMUSG00000089637	Hmga1-rs1	11	1	120624108	120625706	pseudogene	217.167	0	434.333	Inf	Inf	1.71531e-17	9.80888e-16	no		0
ENSMUSG00000024747	Aldh1a7	19	-1	20767443	20802052	protein_coding	26	51	1	0.0196078	-5.67243	1.76033e-17	1.0024e-15	no		0
ENSMUSG00000032554	Trf	9	-1	103106331	103132774	protein_coding	408.167	677.333	139	0.205217	-2.28478	1.76189e-17	1.0024e-15	no		0
ENSMUSG00000041921	Metap1d	2	1	71291333	71363251	protein_coding	515	743.333	286.667	0.38565	-1.37464	1.80408e-17	1.02379e-15	yes	8705	13
ENSMUSG00000034485	Uaca	9	1	60642355	60728177	protein_coding	705.333	449	961.667	2.1418	1.09882	1.83399e-17	1.03813e-15	yes	8000	15
ENSMUSG00000073940	Hbb-b2	7	-1	110961038	110962510	protein_coding	16.1667	32.3333	0	0	#NAME?	2.32106e-17	1.31052e-15	no		0
ENSMUSG00000027298	Tyro3	2	1	119623469	119643840	protein_coding	225.667	329	122.333	0.371834	-1.42727	2.42196e-17	1.36405e-15	yes	1393	64
ENSMUSG00000043639	Rbm20	19	1	53751796	53941570	protein_coding	286	444	128	0.288288	-1.79442	2.49176e-17	1.39983e-15	yes	340;373;1429;5108;7190	326
ENSMUSG00000055653	Gpc3	X	-1	49625603	49967127	protein_coding	54.5	94.3333	14.6667	0.155477	-2.68523	2.55255e-17	1.43039e-15	no		0
ENSMUSG00000059422	Gm8116	9	-1	78668445	78669647	pseudogene	30.1667	0	60.3333	Inf	Inf	2.70731e-17	1.51332e-15	no		0
ENSMUSG00000069456	Rdh16	10	1	127238208	127283621	protein_coding	23	1.33333	44.6667	33.5	5.06609	3.26667e-17	1.82143e-15	no		0
ENSMUSG00000043024	Gm16433	6	-1	108513599	108515582	pseudogene	30	0	60	Inf	Inf	3.32858e-17	1.85133e-15	no		0
ENSMUSG00000078779	Zfp59	7	1	28627874	28641995	protein_coding	100.333	156.667	44	0.280851	-1.83212	3.509e-17	1.94684e-15	no		0
ENSMUSG00000039632	Ccdc151	9	-1	21794315	21807078	protein_coding	98.5	39.6667	157.333	3.96639	1.98783	3.60691e-17	1.99621e-15	yes	5422	24
ENSMUSG00000068323	Slc4a5	6	1	83169822	83254939	protein_coding	350.167	493.333	207	0.419595	-1.25293	3.62321e-17	2.00028e-15	yes	2585;819	126
ENSMUSG00000005054	Cstb	10	1	77888415	77890364	protein_coding	127.5	195.333	59.6667	0.305461	-1.71094	3.68633e-17	2.02513e-15	no		0
ENSMUSG00000041577	Prelp	1	-1	135806881	135817991	protein_coding	396.667	556.667	236.667	0.42515	-1.23396	3.68194e-17	2.02513e-15	no		0
ENSMUSG00000028013	Ppa2	3	1	132973074	133041199	protein_coding	559	768.333	349.667	0.455098	-1.13575	3.70626e-17	2.03109e-15	yes	61;2116;3947	250
ENSMUSG00000021396	Nxnl2	13	1	51266394	51270556	protein_coding	1447.33	965.333	1929.33	1.99862	0.999003	3.91757e-17	2.14164e-15	yes	7753;756;3250;278;809	337
ENSMUSG00000035941	Ibtk	9	-1	85580963	85642830	protein_coding	961	628.667	1293.33	2.05726	1.04073	4.05013e-17	2.2087e-15	yes	9328	12
ENSMUSG00000015568	Lpl	8	1	71404390	71431347	protein_coding	150.333	226.667	74	0.326471	-1.61498	4.11193e-17	2.23695e-15	no		0
ENSMUSG00000033634	Cml2	6	-1	85815416	85819152	protein_coding	23.6667	1	46.3333	46.3333	5.53398	4.16818e-17	2.26205e-15	no		0
ENSMUSG00000041073	Nacad	11	-1	6497826	6506056	protein_coding	1197.33	792	1602.67	2.02357	1.0169	4.54351e-17	2.45977e-15	no		0
ENSMUSG00000087566	C920006O11Rik	9	1	78023721	78026686	lincRNA	27.5	51.6667	3.33333	0.0645161	-3.9542	4.67343e-17	2.52399e-15	yes	9326	12
ENSMUSG00000028836	Slc30a2	4	1	133899096	133910399	protein_coding	87.6667	21.3333	154	7.21875	2.85175	5.12346e-17	2.76037e-15	no		0
ENSMUSG00000074817	Papolb	5	-1	143001792	143006030	protein_coding	113	49	177	3.61224	1.8529	5.66057e-17	3.04242e-15	no		0
ENSMUSG00000004637	Wwox	8	1	116963555	117876608	protein_coding	371.5	521.333	221.667	0.425192	-1.23381	6.44825e-17	3.45747e-15	yes	5900;9306;9307;3569;1954	134
ENSMUSG00000062328	Rpl17	18	1	75160131	75163035	protein_coding	1514.17	2008.33	1020	0.507884	-0.97743	6.74535e-17	3.60812e-15	yes	7496;3039;9497	66
ENSMUSG00000059866	Tnip2	5	-1	34838736	34856646	protein_coding	325.833	460.333	191.333	0.415641	-1.26659	6.89692e-17	3.68038e-15	yes	7587;5590	39
ENSMUSG00000041261	Car8	4	-1	8070514	8166188	protein_coding	489.667	672.667	306.667	0.455897	-1.13322	7.86451e-17	4.18673e-15	no		0
ENSMUSG00000027952	Pmvk	3	1	89263040	89272935	protein_coding	215.667	314	117.333	0.373673	-1.42015	8.08626e-17	4.29455e-15	no		0
ENSMUSG00000090035	Galnt4	10	1	98570793	98575881	protein_coding	648.167	881	415.333	0.471434	-1.08487	8.54515e-17	4.52751e-15	no		0
ENSMUSG00000038141	Tmem181a	17	1	6270475	6305783	protein_coding	267.5	384	151	0.393229	-1.34656	1.0458e-16	5.52793e-15	no		0
ENSMUSG00000067023	Gm626	14	1	34361743	34388440	protein_coding	1101.83	1474.67	729	0.494349	-1.0164	1.06391e-16	5.61034e-15	no		0
ENSMUSG00000022987	Zfp641	15	-1	98116019	98126561	protein_coding	255.667	366.333	145	0.395814	-1.3371	1.16145e-16	6.11034e-15	no		0
ENSMUSG00000005124	Wisp1	15	1	66722882	66754763	protein_coding	402.5	558.333	246.667	0.441791	-1.17856	1.37159e-16	7.1989e-15	yes	67;573;94	412
ENSMUSG00000034708	Grn	11	1	102291629	102298362	protein_coding	649.167	413.667	884.667	2.1386	1.09667	1.46794e-16	7.68659e-15	no		0
ENSMUSG00000028648	Ndufs5	4	-1	123389953	123395445	protein_coding	346.5	513.333	179.667	0.35	-1.51457	1.66093e-16	8.6768e-15	yes	7229	17
ENSMUSG00000085715	Tsix	X	1	100626856	100680296	antisense	20.6667	0	41.3333	Inf	Inf	1.68292e-16	8.77118e-15	no		0
ENSMUSG00000018844	Fndc8	11	1	82705626	82714303	protein_coding	69.6667	24	115.333	4.80556	2.2647	2.2918e-16	1.19168e-14	no		0
ENSMUSG00000073738	Gm10567	1	-1	9950252	9952890	protein_coding	78	31	125	4.03226	2.01159	2.6179e-16	1.35809e-14	no		0
ENSMUSG00000036273	Lrrk2	15	1	91503606	91646551	protein_coding	332	195	469	2.40513	1.26611	2.69425e-16	1.39446e-14	no		0
ENSMUSG00000027070	Lrp2	2	-1	69262397	69424122	protein_coding	270.167	390.667	149.667	0.383106	-1.38419	3.00164e-16	1.54997e-14	yes	5112;2559	69
ENSMUSG00000078897	Gm4724	2	-1	175247801	175261308	protein_coding	26.5	52	1	0.0192308	-5.70044	3.85603e-16	1.98656e-14	no		0
ENSMUSG00000047033	Pcdhb15	18	1	37633200	37635994	protein_coding	73	118.667	27.3333	0.230337	-2.11818	3.95725e-16	2.03403e-14	no		0
ENSMUSG00000035121	Neil2	14	-1	63801280	63812378	protein_coding	25	47.3333	2.66667	0.056338	-4.14975	4.66917e-16	2.39445e-14	yes	1549	60
ENSMUSG00000044442	N6amt1	16	1	87354430	87368987	protein_coding	134.5	202.333	66.6667	0.329489	-1.6017	5.30183e-16	2.71267e-14	no		0
ENSMUSG00000083375	Gm15057	X	1	142425285	142425818	pseudogene	29.8333	0.333333	59.3333	178	7.47573	5.3923e-16	2.75266e-14	no		0
ENSMUSG00000092416	Zfp141	7	-1	49728756	49761096	protein_coding	423.667	94.6667	752.667	7.9507	2.99108	5.6203e-16	2.86251e-14	no		0
ENSMUSG00000027350	Chgb	2	1	132607014	132620815	protein_coding	3927.5	5118.67	2736.33	0.534579	-0.903524	5.82193e-16	2.95847e-14	no		0
ENSMUSG00000038070	Cntln	4	1	84530213	84777825	protein_coding	539.333	735	343.667	0.467574	-1.09673	6.17355e-16	3.13003e-14	yes	910;1619	137
ENSMUSG00000040511	Pvr	7	-1	20488927	20506509	protein_coding	165.167	245.667	84.6667	0.34464	-1.53684	6.30743e-16	3.19067e-14	no		0
ENSMUSG00000046157	Tmem229b	12	-1	80062782	80108614	protein_coding	2581.67	1786.33	3377	1.89046	0.918741	6.90387e-16	3.48451e-14	yes	1369;2730	106
ENSMUSG00000078496	Gm13152	4	1	146866526	146887595	protein_coding	19.3333	38	0.666667	0.0175439	-5.83289	7.00731e-16	3.52875e-14	no		0
ENSMUSG00000055313	Pgbd1	13	-1	21513144	21532927	protein_coding	50.6667	87.6667	13.6667	0.155894	-2.68137	8.03807e-16	4.03872e-14	no		0
ENSMUSG00000040234	Tm7sf3	6	-1	146550874	146591346	protein_coding	785.833	519	1052.67	2.02826	1.02024	9.71509e-16	4.8704e-14	no		0
ENSMUSG00000084322	Gm14778	X	1	89686711	89687157	pseudogene	27.1667	0	54.3333	Inf	Inf	1.0047e-15	5.02554e-14	no		0
ENSMUSG00000089996	Tmsb15b2	X	-1	133489804	133492564	protein_coding	124.833	53.3333	196.333	3.68125	1.8802	1.11796e-15	5.57959e-14	no		0
ENSMUSG00000021750	Fam107a	14	-1	9128788	9150537	protein_coding	215.167	310.333	120	0.386681	-1.37078	1.14361e-15	5.69489e-14	no		0
ENSMUSG00000001588	Acap1	11	-1	69695069	69709041	protein_coding	59.1667	2.33333	116	49.7143	5.63559	1.15411e-15	5.73438e-14	no		0
ENSMUSG00000042129	Rassf4	6	-1	116583026	116623854	protein_coding	263.667	374	153.333	0.409982	-1.28637	1.2465e-15	6.17971e-14	no		0
ENSMUSG00000051111	Sv2c	13	-1	96729398	96902532	protein_coding	285	402.333	167.667	0.416736	-1.2628	1.30047e-15	6.43302e-14	no		0
ENSMUSG00000054717	Hmgb2	8	1	59990640	59994796	protein_coding	465.333	748	182.667	0.244207	-2.03382	1.55894e-15	7.69456e-14	yes	7978;2060	66
ENSMUSG00000002428	Hltf	3	1	19957811	20018376	protein_coding	540.667	734	347.333	0.473206	-1.07946	1.66303e-15	8.19022e-14	no		0
ENSMUSG00000030321	BC060267	6	-1	115760747	115788430	antisense	118.667	50.6667	186.667	3.68421	1.88136	1.68705e-15	8.29028e-14	no		0
ENSMUSG00000040848	Sft2d2	1	-1	167104472	167124564	protein_coding	256	361.667	150.333	0.415668	-1.2665	2.02331e-15	9.92089e-14	no		0
ENSMUSG00000087178	A230056P14Rik	7	1	63217901	63236238	lincRNA	31.3333	57.3333	5.33333	0.0930233	-3.42626	2.03257e-15	9.94448e-14	no		0
ENSMUSG00000043857	Mgat5b	11	1	116780177	116848262	protein_coding	424.5	266	583	2.19173	1.13207	2.1473e-15	1.04829e-13	yes	8574;386	121
ENSMUSG00000054619	Mettl7a1	15	1	100135248	100144782	protein_coding	190.667	104	277.333	2.66667	1.41504	2.19404e-15	1.06877e-13	no		0
ENSMUSG00000091829	9330159M07Rik	9	-1	88736636	88753691	lincRNA	307.833	132.667	483	3.6407	1.86422	2.42528e-15	1.17885e-13	no		0
ENSMUSG00000084099	Gm12929	4	-1	126153546	126153915	pseudogene	26.3333	0	52.6667	Inf	Inf	3.18852e-15	1.54647e-13	no		0
ENSMUSG00000046949	Nqo2	13	1	34056528	34080334	protein_coding	126.167	191.333	61	0.318815	-1.64921	3.31823e-15	1.60589e-13	no		0
ENSMUSG00000026270	Capn10	1	1	94830953	94844518	protein_coding	495.333	316.667	674	2.12842	1.08978	3.38914e-15	1.63314e-13	yes	7347	16
ENSMUSG00000067274	Rplp0	5	1	116009476	116013736	protein_coding	1550.5	2236.33	864.667	0.386645	-1.37092	3.38816e-15	1.63314e-13	no		0
ENSMUSG00000032375	Aph1b	9	-1	66623009	66643297	protein_coding	161	236	86	0.364407	-1.45638	3.62255e-15	1.74186e-13	no		0
ENSMUSG00000091795	Gm17692	17	1	6314199	6492328	lincRNA	188.167	40	336.333	8.40833	3.07182	3.87321e-15	1.85839e-13	no		0
ENSMUSG00000039323	Igfbp2	1	1	72871077	72899048	protein_coding	208	117.333	298.667	2.54545	1.34792	4.22102e-15	2.02094e-13	no		0
ENSMUSG00000030484	Lypd5	7	1	25134243	25138852	protein_coding	17.1667	0	34.3333	Inf	Inf	4.53243e-15	2.1654e-13	no		0
ENSMUSG00000087286	Gm9013	14	-1	60658447	60659328	pseudogene	25.5	51	0	0	#NAME?	4.5533e-15	2.17073e-13	no		0
ENSMUSG00000027012	Dync1i2	2	1	71049763	71101360	protein_coding	2177.33	1519	2835.67	1.8668	0.900566	4.72178e-15	2.24626e-13	yes	6315	20
ENSMUSG00000022912	Pros1	16	1	62854133	62929172	protein_coding	343.167	138.333	548	3.96145	1.98603	4.76995e-15	2.26436e-13	no		0
ENSMUSG00000001604	Tcea3	4	1	135803644	135830813	protein_coding	92.8333	39	146.667	3.76068	1.91099	4.78687e-15	2.26758e-13	yes	2776	42
ENSMUSG00000067147	Rpl7a-ps11	X	1	163292134	163292985	pseudogene	295.167	2	588.333	294.167	8.20049	4.91634e-15	2.32398e-13	no		0
ENSMUSG00000059713	Rcan3	4	-1	134968223	134989768	protein_coding	1143.5	1504.67	782.333	0.519938	-0.943589	5.13765e-15	2.42347e-13	no		0
ENSMUSG00000073519	Gm10524	18	1	82862341	82875566	lincRNA	102.167	159	45.3333	0.285115	-1.81038	5.54667e-15	2.61091e-13	no		0
ENSMUSG00000089890	Gm16055	6	-1	8304056	8314136	antisense	45.3333	77.6667	13	0.167382	-2.57878	5.91385e-15	2.7779e-13	no		0
ENSMUSG00000043398	Gpr135	12	-1	73170605	73171978	protein_coding	131.833	65	198.667	3.05641	1.61184	6.03811e-15	2.83032e-13	yes	239	124
ENSMUSG00000034424	Gcsh	8	-1	119505710	119517437	protein_coding	263.833	370.667	157	0.423561	-1.23936	6.12441e-15	2.86477e-13	no		0
ENSMUSG00000039763	Dnajc28	16	-1	91614502	91619271	protein_coding	300.5	418	183	0.437799	-1.19166	6.45702e-15	3.01404e-13	yes	9476	11
ENSMUSG00000071414	Gm6736	12	-1	13461465	13462815	protein_coding	73.5	13.3333	133.667	10.025	3.32553	6.92343e-15	3.22502e-13	no		0
ENSMUSG00000087673	Gm16884	3	1	95659889	95665408	lincRNA	40.1667	10	70.3333	7.03333	2.81421	8.61583e-15	4.00502e-13	no		0
ENSMUSG00000037971	1110032A03Rik	9	-1	50570933	50583625	protein_coding	179.167	259.333	99	0.381748	-1.38931	9.36609e-15	4.34474e-13	yes	3331	37
ENSMUSG00000030852	Tacc2	7	1	137720998	137908298	protein_coding	684.167	914.333	454	0.496537	-1.01003	9.48762e-15	4.392e-13	no		0
ENSMUSG00000039047	Pigk	3	1	152377064	152643372	protein_coding	719.833	960.333	479.333	0.499132	-1.00251	9.57064e-15	4.42128e-13	no		0
ENSMUSG00000019139	Isyna1	8	1	73118380	73121187	protein_coding	352.167	213.667	490.667	2.29641	1.19938	9.91812e-15	4.57236e-13	no		0
ENSMUSG00000052085	Dock8	19	1	25074019	25276922	protein_coding	71.1667	114.667	27.6667	0.241279	-2.05123	1.06048e-14	4.87888e-13	yes	30;10012;486	296
ENSMUSG00000030898	Cckbr	7	1	112574331	112619412	protein_coding	110.667	169.333	52	0.307087	-1.70328	1.12272e-14	5.15459e-13	yes	5881;4804	49
ENSMUSG00000026627	Tmem206	1	1	193149791	193174793	protein_coding	212	122	302	2.47541	1.30767	1.17249e-14	5.37205e-13	no		0
ENSMUSG00000089774	Slc5a3	16	1	92058567	92087718	protein_coding	602.667	397.333	808	2.03356	1.02401	1.35091e-14	6.17691e-13	no		0
ENSMUSG00000021583	Erap1	13	1	74777320	74829983	protein_coding	309.833	189	430.667	2.27866	1.18819	1.37622e-14	6.27977e-13	no		0
ENSMUSG00000006782	Cnp	11	1	100436218	100453043	protein_coding	116.167	175.333	57	0.325095	-1.62107	1.47801e-14	6.73053e-13	no		0
ENSMUSG00000090003	Gm15882	8	1	61002091	61003123	antisense	38.3333	76.3333	0.333333	0.00436681	-7.8392	1.5354e-14	6.97765e-13	no		0
ENSMUSG00000028550	Atg4c	4	1	98860625	98926478	protein_coding	375	512.667	237.333	0.462939	-1.11111	2.01631e-14	9.14456e-13	yes	911;5568;4592;3948	161
ENSMUSG00000088835		6	1	124665250	124665520	snoRNA	18	35.3333	0.666667	0.0188679	-5.72792	2.10925e-14	9.54672e-13	no		0
ENSMUSG00000036061	Smug1	15	-1	102983738	102988383	protein_coding	817.833	1107.67	528	0.476678	-1.06891	2.12291e-14	9.5891e-13	yes	7138;372;443	229
ENSMUSG00000073393	B230354K17Rik	17	1	45570801	45579493	lincRNA	453.5	292	615	2.10616	1.07462	2.326e-14	1.04853e-12	no		0
ENSMUSG00000078875	Gm14419	2	1	176785661	176797492	protein_coding	100.167	29.3333	171	5.82955	2.54338	2.46301e-14	1.10806e-12	no		0
ENSMUSG00000019845	Tube1	10	1	38853829	38870864	protein_coding	252.833	354.667	151	0.425752	-1.23192	2.65424e-14	1.19169e-12	yes	1595	59
ENSMUSG00000032852	Rspo4	2	1	151668663	151700404	protein_coding	15.6667	31.3333	0	0	#NAME?	2.97807e-14	1.3344e-12	no		0
ENSMUSG00000048949	Gm6206	X	-1	100358233	100360766	pseudogene	164.167	40.6667	287.667	7.07377	2.82248	3.45718e-14	1.54598e-12	yes	8922	13
ENSMUSG00000019763	Rmnd1	10	1	5914153	5944626	protein_coding	290	402	178	0.442786	-1.17532	3.48108e-14	1.55356e-12	no		0
ENSMUSG00000040364	Sec1	7	-1	52933059	52949772	protein_coding	39	69	9	0.130435	-2.9386	3.60452e-14	1.60353e-12	no		0
ENSMUSG00000043313	Pcdhb19	18	1	37656651	37663781	protein_coding	208.333	297.667	119	0.399776	-1.32274	3.6074e-14	1.60353e-12	no		0
ENSMUSG00000074264	Amy1	3	-1	113258628	113309617	protein_coding	1020.67	1351	690.333	0.51098	-0.968663	3.70153e-14	1.64211e-12	no		0
ENSMUSG00000075232	Amd1	10	-1	40007265	40021992	protein_coding	1637.67	2124.67	1150.67	0.541575	-0.884767	3.71501e-14	1.64483e-12	yes	1451	62
ENSMUSG00000045589	6430704M03Rik	4	-1	56970045	57003263	protein_coding	676.833	897.333	456.333	0.508544	-0.975556	3.83836e-14	1.69609e-12	no		0
ENSMUSG00000053644	Aldh7a1	18	-1	56669341	56732605	protein_coding	650	863.333	436.667	0.505792	-0.983385	3.97401e-14	1.74911e-12	no		0
ENSMUSG00000074280	Gm6166	9	1	57331720	57332392	pseudogene	50.5	0.666667	100.333	150.5	7.23362	3.96734e-14	1.74911e-12	yes	8892;172	149
ENSMUSG00000025208	Mrpl43	19	-1	45079504	45080932	protein_coding	229.333	321.667	137	0.425907	-1.23139	4.15944e-14	1.82713e-12	no		0
ENSMUSG00000078486	2310042D19Rik	4	1	155590036	155595416	protein_coding	116.333	174.667	58	0.332061	-1.59048	4.35306e-14	1.90843e-12	no		0
ENSMUSG00000066571	4931406P16Rik	7	-1	35021726	35098570	protein_coding	2255	1597.67	2912.33	1.82287	0.866209	4.39388e-14	1.92256e-12	yes	7619	16
ENSMUSG00000022580	Rhpn1	15	1	75534710	75544840	protein_coding	806.833	547.333	1066.33	1.94823	0.962167	4.45719e-14	1.94266e-12	yes	3619	34
ENSMUSG00000026839	Upp2	2	1	58419709	58645382	protein_coding	47.3333	80	14.6667	0.183333	-2.44746	4.44876e-14	1.94266e-12	no		0
ENSMUSG00000035637	Grhpr	4	1	44994267	45003606	protein_coding	144.333	212.667	76	0.357367	-1.48452	4.54332e-14	1.97634e-12	no		0
ENSMUSG00000020396	Nefh	11	-1	4838757	4848067	protein_coding	1219.5	1589.33	849.667	0.534606	-0.903453	5.04595e-14	2.19073e-12	no		0
ENSMUSG00000039646	Vasn	16	1	4639941	4650802	protein_coding	250.333	352	148.667	0.422348	-1.24349	5.25246e-14	2.27596e-12	no		0
ENSMUSG00000038268	Ovca2	11	-1	74989444	74992337	protein_coding	208	306.667	109.333	0.356522	-1.48794	5.52391e-14	2.38896e-12	no		0
ENSMUSG00000027530	Fabp12	3	-1	10244209	10301183	protein_coding	1215.17	1583.33	847	0.534947	-0.902531	6.14962e-14	2.65443e-12	yes	9821;8726;2952;10029;232	197
ENSMUSG00000057147	Atpbd4	2	-1	114342152	114480700	protein_coding	283.333	392.667	174	0.443124	-1.17422	6.54728e-14	2.82063e-12	yes	8713	13
ENSMUSG00000006301	Tmbim1	1	-1	74334821	74352196	protein_coding	468.667	632.333	305	0.482341	-1.05188	6.67789e-14	2.87136e-12	yes	8042	14
ENSMUSG00000081683	Fzd10	5	1	129106719	129109968	protein_coding	103.667	158.667	48.6667	0.306723	-1.70499	6.85406e-14	2.94146e-12	no		0
ENSMUSG00000024424	Ttc39c	18	1	12758435	12895559	protein_coding	911.167	626.333	1196	1.90953	0.933215	7.26338e-14	3.11115e-12	yes	401;7162;5525	147
ENSMUSG00000039457	Ppl	16	-1	5086384	5132574	protein_coding	110.5	54.3333	166.667	3.06748	1.61706	7.85871e-14	3.35971e-12	no		0
ENSMUSG00000090693	Trim43c	9	1	88734147	88743022	protein_coding	60.1667	22.6667	97.6667	4.30882	2.10729	8.12201e-14	3.46565e-12	no		0
ENSMUSG00000022680	Pdxdc1	16	-1	13833241	13903224	protein_coding	1109.5	1447	772	0.533518	-0.906392	8.66611e-14	3.69077e-12	yes	8178	14
ENSMUSG00000093661		6	-1	99575129	99616765	protein_coding	92.6667	144.667	40.6667	0.281106	-1.83081	8.80545e-14	3.74299e-12	no		0
ENSMUSG00000082908	Gm13736	2	1	87366301	87366561	pseudogene	26.3333	1	51.6667	51.6667	5.69116	9.2525e-14	3.92555e-12	no		0
ENSMUSG00000050550	Gm11868	4	-1	18771349	18772928	pseudogene	49.5	0	99	Inf	Inf	9.48854e-14	4.01807e-12	no		0
ENSMUSG00000021519	Mterfd1	13	-1	67007904	67034024	protein_coding	503.833	303	704.667	2.32563	1.21762	9.59229e-14	4.05433e-12	yes	5988	21
ENSMUSG00000006154	Eps8l1	7	1	4412276	4431006	protein_coding	96.5	185	8	0.0432432	-4.53138	1.02292e-13	4.31539e-12	no		0
ENSMUSG00000091900	Gm4353	7	-1	123226376	123228133	protein_coding	73.3333	0	146.667	Inf	Inf	1.08239e-13	4.55767e-12	no		0
ENSMUSG00000026511	Srp9	1	1	184054868	184062538	protein_coding	281.667	387.667	175.667	0.453138	-1.14198	1.16067e-13	4.87808e-12	no		0
ENSMUSG00000027999	Pla2g12a	3	1	129581524	129598739	protein_coding	106.5	159	54	0.339623	-1.558	1.17381e-13	4.92405e-12	no		0
ENSMUSG00000026117	Zap70	1	1	36818695	36839663	protein_coding	19.8333	37.3333	2.33333	0.0625	-4	1.21003e-13	5.0665e-12	no		0
ENSMUSG00000046818	Ddit4l	3	1	137284576	137291297	protein_coding	102.667	50.6667	154.667	3.05263	1.61005	1.22631e-13	5.12507e-12	no		0
ENSMUSG00000073476	Gm10516	1	1	193960780	193974895	lincRNA	41.8333	71.6667	12	0.167442	-2.57827	1.29382e-13	5.3971e-12	no		0
ENSMUSG00000032374	Plod2	9	1	92437061	92503266	protein_coding	286.333	177	395.667	2.2354	1.16054	1.31405e-13	5.47128e-12	yes	4626	28
ENSMUSG00000024211	Grm8	6	-1	27225121	28085178	protein_coding	285	394.333	175.667	0.445478	-1.16658	1.33165e-13	5.53425e-12	yes	6637;4135	50
ENSMUSG00000030218	Mgp	6	-1	136820957	136824326	protein_coding	64.8333	104.667	25	0.238854	-2.0658	1.3898e-13	5.76521e-12	no		0
ENSMUSG00000024993	Fam45a	19	1	60887488	60912130	protein_coding	684.167	901.333	467	0.518121	-0.948638	1.41023e-13	5.82836e-12	yes	5320;3397	60
ENSMUSG00000026072	Il1r1	1	1	40281925	40373043	protein_coding	51.5	85.3333	17.6667	0.207031	-2.27208	1.41019e-13	5.82836e-12	no		0
ENSMUSG00000069367	Rps2-ps10	18	-1	61418734	61419615	pseudogene	36.6667	72.6667	0.666667	0.00917431	-6.76818	1.62272e-13	6.69415e-12	no		0
ENSMUSG00000031461	Myom2	8	1	15057653	15133541	protein_coding	25.3333	3.33333	47.3333	14.2	3.82782	1.63164e-13	6.70624e-12	no		0
ENSMUSG00000075602	Ly6a	15	-1	74825308	74828064	protein_coding	34	60.6667	7.33333	0.120879	-3.04836	1.63024e-13	6.70624e-12	yes	10134	8
ENSMUSG00000041313	Slc7a1	5	-1	149138986	149211480	protein_coding	306.167	423	189.333	0.447597	-1.15973	1.70064e-13	6.97701e-12	no		0
ENSMUSG00000090723	Gm9625	13	1	67911106	67912204	pseudogene	47	3.33333	90.6667	27.2	4.76553	1.77016e-13	7.24891e-12	no		0
ENSMUSG00000066090	Insl5	4	-1	102690477	102699447	protein_coding	28.5	52.3333	4.66667	0.089172	-3.48727	1.93804e-13	7.92189e-12	no		0
ENSMUSG00000091454	Dynlt1b	17	1	6429221	6435441	protein_coding	282.833	177.667	388	2.18386	1.12688	2.06076e-13	8.40814e-12	no		0
ENSMUSG00000081291	Gm14738	X	-1	79451332	79453811	pseudogene	152	267.333	36.6667	0.137157	-2.8661	2.07956e-13	8.4694e-12	no		0
ENSMUSG00000019923	Zwint	10	1	72117593	72137712	protein_coding	2993	3823.67	2162.33	0.565513	-0.822368	2.59381e-13	1.05445e-11	no		0
ENSMUSG00000047067	Dusp28	1	1	94803566	94805197	protein_coding	134.833	197	72.6667	0.368866	-1.43883	2.66242e-13	1.08038e-11	no		0
ENSMUSG00000086368	Gm13830	5	1	115751129	115769217	lincRNA	30	54	6	0.111111	-3.16993	2.94885e-13	1.19444e-11	no		0
ENSMUSG00000027293	Ehd4	2	-1	119914911	119980342	protein_coding	401.667	541.667	261.667	0.483077	-1.04968	3.02374e-13	1.22257e-11	yes	1299;5116	91
ENSMUSG00000054715	Zscan22	7	1	13483164	13494432	protein_coding	510	341	679	1.9912	0.99364	3.11572e-13	1.25748e-11	yes	9254;2398	58
ENSMUSG00000039057	Myo16	8	1	10272572	10634741	protein_coding	240.333	334.667	146	0.436255	-1.19676	3.46435e-13	1.39566e-11	yes	9904	10
ENSMUSG00000033434	Gtpbp6	5	-1	110532994	110537216	protein_coding	569.167	383	755.333	1.97215	0.979769	3.486e-13	1.40186e-11	no		0
ENSMUSG00000073643	Wdfy1	1	-1	79698837	79772718	protein_coding	570.5	296.667	844.333	2.84607	1.50897	3.52284e-13	1.41413e-11	yes	8487	13
ENSMUSG00000041697	Cox6a1	5	-1	115795651	115798990	protein_coding	1889	1353.33	2424.67	1.79163	0.841269	3.94431e-13	1.58048e-11	yes	5154	25
ENSMUSG00000066438	3830431G21Rik	12	1	81793578	81825201	protein_coding	360.833	488	233.667	0.478825	-1.06243	3.9943e-13	1.59765e-11	no		0
ENSMUSG00000040483	Xaf1	11	1	72115131	72127235	protein_coding	79.6667	35.3333	124	3.50943	1.81124	4.16583e-13	1.66328e-11	no		0
ENSMUSG00000053279	Aldh1a1	19	1	20676451	20717952	protein_coding	307.833	421.333	194.333	0.461234	-1.11643	4.7677e-13	1.9002e-11	no		0
ENSMUSG00000037010	Apln	X	-1	45378323	45388030	protein_coding	54.8333	17.3333	92.3333	5.32692	2.4133	5.35572e-13	2.13076e-11	no		0
ENSMUSG00000047228	BC048546	6	-1	128489840	128531624	protein_coding	14.3333	28.3333	0.333333	0.0117647	-6.40939	6.41725e-13	2.54855e-11	no		0
ENSMUSG00000079018	Ly6c1	15	-1	74875447	74879260	protein_coding	92.8333	141.333	44.3333	0.313679	-1.67264	6.48471e-13	2.57077e-11	no		0
ENSMUSG00000034587	8430429K09Rik	11	1	3352368	3379834	lincRNA	38.5	66	11	0.166667	-2.58496	6.5774e-13	2.60291e-11	no		0
ENSMUSG00000074635	3110070M22Rik	13	-1	120276068	120277190	protein_coding	36.1667	61	11.3333	0.185792	-2.42824	6.91395e-13	2.73126e-11	no		0
ENSMUSG00000047767	Atg16l2	7	-1	108437906	108450765	protein_coding	227.333	136.667	318	2.32683	1.21837	7.44112e-13	2.93432e-11	yes	3090	39
ENSMUSG00000025076	Casp7	19	1	56471619	56516834	protein_coding	256.5	353	160	0.453258	-1.1416	8.09232e-13	3.1855e-11	yes	10018	9
ENSMUSG00000001435	Col18a1	10	-1	76514923	76629293	protein_coding	149	216.333	81.6667	0.377504	-1.40544	8.35565e-13	3.28337e-11	no		0
ENSMUSG00000027531	Impa1	3	-1	10313540	10331439	protein_coding	1044.5	738.667	1350.33	1.82807	0.87032	8.54073e-13	3.35021e-11	no		0
ENSMUSG00000064294	Aox3	1	1	58169974	58257542	protein_coding	16.3333	1	31.6667	31.6667	4.98489	8.76752e-13	3.43315e-11	no		0
ENSMUSG00000086219	2410137F16Rik	5	1	116888729	116915496	antisense	211.667	296.333	127	0.428571	-1.22239	9.26597e-13	3.62199e-11	no		0
ENSMUSG00000030946	Lhpp	7	1	139802321	139898103	protein_coding	162	231	93	0.402597	-1.31259	1.02624e-12	4.0045e-11	no		0
ENSMUSG00000032194	Kank2	9	-1	21571217	21602990	protein_coding	136.5	199.333	73.6667	0.369565	-1.4361	1.03525e-12	4.0326e-11	no		0
ENSMUSG00000006611	Hfe	13	-1	23793903	23802723	protein_coding	85	131	39	0.29771	-1.74802	1.10215e-12	4.28575e-11	no		0
ENSMUSG00000074674	Gm10742	3	-1	17683514	17686898	protein_coding	327.333	442.667	212	0.478916	-1.06216	1.31241e-12	5.09447e-11	yes	6326;6594;6065;5336	84
ENSMUSG00000022253	1110020G09Rik	15	1	9001009	9040244	protein_coding	1044.17	1348	740.333	0.549209	-0.864574	1.33662e-12	5.17946e-11	yes	2536;3378;8157;1976;6810	164
ENSMUSG00000033644	Piwil2	14	-1	70772287	70828901	protein_coding	38	65	11	0.169231	-2.56294	1.35793e-12	5.25294e-11	no		0
ENSMUSG00000086421	Gm14091	2	-1	118655610	118659858	antisense	68.6667	119.333	18	0.150838	-2.72893	1.36238e-12	5.26106e-11	no		0
ENSMUSG00000024210	Ip6k3	17	-1	27280914	27304709	protein_coding	81	36	126	3.5	1.80735	1.40623e-12	5.42103e-11	yes	6021;5086	46
ENSMUSG00000090015	Gm15446	5	1	110352419	110372955	protein_coding	496.667	335.667	657.667	1.95929	0.970327	1.41262e-12	5.43626e-11	no		0
ENSMUSG00000034175	Rhbdd3	11	1	4998929	5006096	protein_coding	237.667	146	329.333	2.25571	1.17358	1.47082e-12	5.65053e-11	no		0
ENSMUSG00000032482	Cspg5	9	1	110146287	110165079	protein_coding	1341.33	958.667	1724	1.79833	0.846659	1.47354e-12	5.65126e-11	yes	1530	61
ENSMUSG00000035539	E230008N13Rik	4	1	45903175	45963639	protein_coding	38	66	10	0.151515	-2.72247	1.51063e-12	5.78361e-11	yes	6911	18
ENSMUSG00000047766	Lrrc49	9	-1	60416666	60535965	protein_coding	1188	846.667	1529.33	1.8063	0.853037	1.5725e-12	6.01018e-11	yes	9644	11
ENSMUSG00000027286	Lrrc57	2	-1	120429974	120435256	protein_coding	374.5	246.333	502.667	2.0406	1.02899	1.58058e-12	6.03077e-11	yes	7860	15
ENSMUSG00000087598	Zfp111	7	-1	24978966	24996462	protein_coding	222.667	308.333	137	0.444324	-1.17031	1.63534e-12	6.22906e-11	no		0
ENSMUSG00000039452	Snx22	9	-1	65912983	65917538	protein_coding	36.3333	63.3333	9.33333	0.147368	-2.7625	1.67186e-12	6.35734e-11	no		0
ENSMUSG00000023004	Tuba1b	15	-1	98761856	98764996	protein_coding	8512.5	10730.3	6294.67	0.586624	-0.769493	1.73143e-12	6.57266e-11	yes	4390;6517;2641;7798	106
ENSMUSG00000017390	Aldoc	11	1	78136470	78141283	protein_coding	7895.33	5835	9955.67	1.7062	0.770785	1.78785e-12	6.77535e-11	yes	9388	11
ENSMUSG00000058831	Opn1sw	6	-1	29326671	29338468	protein_coding	3565.67	4515.33	2616	0.579359	-0.78747	1.88549e-12	7.13328e-11	no		0
ENSMUSG00000026885	Ttll11	2	-1	35606761	35835433	protein_coding	157.833	261.333	54.3333	0.207908	-2.26598	1.96923e-12	7.4375e-11	yes	4091;2371	77
ENSMUSG00000078495	Gm13157	4	-1	147128083	147183895	protein_coding	22.3333	43.6667	1	0.0229008	-5.44846	2.04155e-12	7.69763e-11	no		0
ENSMUSG00000041762	Gpr155	2	-1	73179563	73224629	protein_coding	505.5	343	668	1.94752	0.96164	2.10367e-12	7.9185e-11	no		0
ENSMUSG00000091469	4930525G20Rik	13	-1	67918998	67931922	lincRNA	44.5	74.3333	14.6667	0.197309	-2.34147	2.15484e-12	8.0975e-11	no		0
ENSMUSG00000003559	As3mt	19	1	46781933	46815585	protein_coding	509.167	346.333	672	1.94033	0.9563	2.18186e-12	8.18529e-11	no		0
ENSMUSG00000078864	Gm14322	2	1	177493993	177505177	protein_coding	147.167	56	238.333	4.25595	2.08948	2.26527e-12	8.48395e-11	no		0
ENSMUSG00000020022	Ndufa12	10	1	93661700	93684188	protein_coding	530.167	698	362.333	0.519102	-0.94591	2.27876e-12	8.50597e-11	yes	3725	33
ENSMUSG00000085665	Gm12059	11	1	22967998	22975574	lincRNA	24.8333	46	3.66667	0.0797101	-3.64909	2.27826e-12	8.50597e-11	yes	6758	18
ENSMUSG00000026365	Cfh	1	-1	141982432	142079988	protein_coding	77	119.667	34.3333	0.286908	-1.80134	2.37608e-12	8.85446e-11	no		0
ENSMUSG00000044783	Hjurp	1	-1	90155690	90174208	protein_coding	457.833	605.667	310	0.511833	-0.966256	2.43732e-12	9.06755e-11	yes	1784	55
ENSMUSG00000067206	Lrrc66	5	-1	73997882	74023744	protein_coding	82.8333	126.667	39	0.307895	-1.69949	2.44216e-12	9.07049e-11	no		0
ENSMUSG00000066107	Gm12666	4	-1	91857435	91858440	protein_coding	21	0	42	Inf	Inf	2.5781e-12	9.55948e-11	no		0
ENSMUSG00000042680	Fam59a	18	-1	21285702	21458639	protein_coding	651.833	450.667	853	1.89275	0.920485	2.61068e-12	9.66429e-11	yes	836;7825	96
ENSMUSG00000056904	Gm5620	9	1	90991986	90993338	pseudogene	54.6667	3	106.333	35.4444	5.14749	2.65704e-12	9.81961e-11	no		0
ENSMUSG00000018340	Anxa6	11	-1	54792610	54846947	protein_coding	413.167	550	276.333	0.502424	-0.993022	2.74807e-12	1.01393e-10	no		0
ENSMUSG00000028015	Ctso	3	1	81736523	81760647	protein_coding	193.333	272.333	114.333	0.419829	-1.25213	2.77187e-12	1.02103e-10	no		0
ENSMUSG00000074735	Gm10749	2	-1	150080254	150081327	protein_coding	20.8333	0	41.6667	Inf	Inf	2.8313e-12	1.0412e-10	no		0
ENSMUSG00000032840	2410131K14Rik	5	1	118695236	118716102	protein_coding	980	1262.33	697.667	0.55268	-0.855483	2.92457e-12	1.07373e-10	yes	1108	72
ENSMUSG00000075470	Alg10b	15	1	90054742	90060985	protein_coding	859.833	1110.33	609.333	0.548784	-0.865689	3.14775e-12	1.15378e-10	yes	7133;7794	32
ENSMUSG00000022419	Deptor	15	1	54943872	55090826	protein_coding	368.167	492.667	243.667	0.494587	-1.0157	3.28889e-12	1.20354e-10	no		0
ENSMUSG00000068329	Htra2	6	-1	83001260	83005267	protein_coding	360.5	236.667	484.333	2.04648	1.03314	3.39154e-12	1.23907e-10	yes	6947	18
ENSMUSG00000048388	Fam171b	2	1	83652793	83723643	protein_coding	3655.17	4613.33	2697	0.58461	-0.774454	3.87614e-12	1.41381e-10	yes	8708	13
ENSMUSG00000039252	Lgi2	5	-1	52924758	52957542	protein_coding	246.833	340.333	153.333	0.450539	-1.15028	3.89866e-12	1.41971e-10	no		0
ENSMUSG00000089937	Gm7281	1	-1	85329291	85338661	pseudogene	20.6667	0	41.3333	Inf	Inf	3.92695e-12	1.42769e-10	no		0
ENSMUSG00000024114	Prss41	17	-1	23973752	23981139	protein_coding	21.3333	3.33333	39.3333	11.8	3.56071	4.14792e-12	1.50557e-10	no		0
ENSMUSG00000072663	Spef2	15	-1	9507948	9678623	protein_coding	58.1667	21.6667	94.6667	4.36923	2.12738	4.19475e-12	1.5201e-10	no		0
ENSMUSG00000028800	Hdac1	4	-1	129193348	129219957	protein_coding	455.667	600.333	311	0.518046	-0.948849	4.34643e-12	1.57252e-10	yes	8312	14
ENSMUSG00000028370	Pappa	4	1	64785208	65018543	protein_coding	115.333	61.6667	169	2.74054	1.45446	4.35463e-12	1.57294e-10	no		0
ENSMUSG00000085644	2310015A10Rik	12	-1	81221535	81233831	lincRNA	410.167	547.333	273	0.498782	-1.00352	4.41494e-12	1.59215e-10	yes	9016	12
ENSMUSG00000030104	Edem1	6	1	108778635	108809350	protein_coding	352.833	233.667	472	2.01997	1.01433	4.46893e-12	1.60903e-10	no		0
ENSMUSG00000087298	Gm9392	7	-1	54075637	54077418	pseudogene	111	168.667	53.3333	0.316206	-1.66107	4.74446e-12	1.70549e-10	yes	4990;9268	38
ENSMUSG00000074211	Sdhaf1	7	-1	31106430	31107394	protein_coding	293	395.333	190.667	0.482293	-1.05202	5.4439e-12	1.95378e-10	yes	7944	15
ENSMUSG00000024120	Lrpprc	17	-1	85104587	85190129	protein_coding	1196.83	1532.67	861	0.561766	-0.831959	5.49453e-12	1.96879e-10	yes	7484;8214	30
ENSMUSG00000059814	Gm8355	10	-1	14465084	14467190	pseudogene	627.167	11	1243.33	113.03	6.82057	5.54458e-12	1.98354e-10	no		0
ENSMUSG00000079364	Gm3558	14	-1	8377665	8401080	protein_coding	44	7.33333	80.6667	11	3.45943	5.59955e-12	2.00001e-10	no		0
ENSMUSG00000036480	Prss56	1	1	89083240	89084978	lincRNA	47.1667	15.3333	79	5.15217	2.36518	5.97038e-12	2.12905e-10	no		0
ENSMUSG00000048149	Gm12663	11	-1	16534866	16536110	pseudogene	20.3333	0	40.6667	Inf	Inf	5.98319e-12	2.13022e-10	no		0
ENSMUSG00000047810	Ccdc88b	19	-1	6919113	6932701	protein_coding	257.833	163.667	352	2.15071	1.10481	6.22714e-12	2.21355e-10	no		0
ENSMUSG00000028797	2510006D16Rik	4	1	129277912	129301303	protein_coding	523.833	686.667	361	0.525728	-0.927611	6.94775e-12	2.46579e-10	no		0
ENSMUSG00000030177	Ccdc77	6	-1	120274341	120314392	protein_coding	201.167	279.333	123	0.440334	-1.18333	6.96031e-12	2.46633e-10	yes	2257;8377;9248	74
ENSMUSG00000021182	Ccdc88c	12	-1	102149734	102267269	protein_coding	367.333	490.667	244	0.497283	-1.00786	7.28664e-12	2.57788e-10	no		0
ENSMUSG00000068874	Selenbp1	3	1	94736978	94748680	protein_coding	124.5	187.667	61.3333	0.326821	-1.61343	8.00838e-12	2.82874e-10	no		0
ENSMUSG00000078160	Gm16503	4	1	146914327	146917609	protein_coding	14	27.3333	0.666667	0.0243902	-5.35755	8.42467e-12	2.97109e-10	no		0
ENSMUSG00000025413	Ttc4	4	-1	106334861	106351549	protein_coding	471.5	620.333	322.667	0.52015	-0.942999	8.69905e-12	3.06022e-10	no		0
ENSMUSG00000031516	Dctn6	8	-1	35153474	35171850	protein_coding	438	576.667	299.333	0.519075	-0.945985	8.70477e-12	3.06022e-10	yes	3092	39
ENSMUSG00000020620	Abca8b	11	-1	109793504	109857159	protein_coding	453.5	597	310	0.519263	-0.945463	9.35524e-12	3.28373e-10	no		0
ENSMUSG00000038079	Als2cr4	1	-1	59157438	59177203	protein_coding	1020.5	733.667	1307.33	1.78192	0.83343	9.46162e-12	3.31587e-10	yes	3336	36
ENSMUSG00000085139	A730046J19Rik	X	1	140588238	140600817	lincRNA	542.167	375.333	709	1.88899	0.917613	9.57087e-12	3.34891e-10	no		0
ENSMUSG00000031574	Star	8	1	26918946	26925782	protein_coding	94.1667	140.667	47.6667	0.338863	-1.56123	9.66899e-12	3.37795e-10	no		0
ENSMUSG00000042647	Acad12	5	-1	122048293	122068947	protein_coding	79	38.6667	119.333	3.08621	1.62583	1.03732e-11	3.61833e-10	no		0
ENSMUSG00000016194	Hsd11b1	1	-1	195047824	195090248	protein_coding	27.5	6.66667	48.3333	7.25	2.85798	1.04478e-11	3.63866e-10	no		0
ENSMUSG00000048899	Rimkla	4	-1	119137888	119165233	protein_coding	701.833	908.333	495.333	0.545321	-0.874822	1.05167e-11	3.65696e-10	yes	8309	14
ENSMUSG00000026628	Atf3	1	-1	192994175	193007219	protein_coding	39.1667	69	9.33333	0.135266	-2.88613	1.06758e-11	3.70654e-10	yes	2512	44
ENSMUSG00000028709	Mob3c	4	1	115500697	115508790	protein_coding	69.3333	108.667	30	0.276074	-1.85688	1.08554e-11	3.76304e-10	no		0
ENSMUSG00000079108	Srp54b	12	1	56181483	56290200	protein_coding	2039.17	3119.33	959	0.307437	-1.70164	1.18461e-11	4.1001e-10	yes	9013	12
ENSMUSG00000045876	Pcdhb8	18	1	37514726	37517264	protein_coding	54.6667	86	23.3333	0.271318	-1.88194	1.31034e-11	4.52827e-10	no		0
ENSMUSG00000040253	Gbp7	3	1	142193302	142213047	protein_coding	44	74.3333	13.6667	0.183857	-2.44335	1.37355e-11	4.73939e-10	no		0
ENSMUSG00000070337	Gpr179	11	-1	97193423	97213391	protein_coding	2243	2830	1656	0.585159	-0.773099	1.42377e-11	4.90511e-10	no		0
ENSMUSG00000021033	Gstz1	12	1	88488668	88505673	protein_coding	369.333	247.667	491	1.9825	0.987323	1.45725e-11	5.01273e-10	no		0
ENSMUSG00000029633	Gm5578	6	1	112555538	112556773	pseudogene	50.3333	1	99.6667	99.6667	6.63904	1.46294e-11	5.02456e-10	no		0
ENSMUSG00000042351	Grap2	15	1	80453935	80480989	protein_coding	98.3333	50.3333	146.333	2.90728	1.53967	1.5263e-11	5.23413e-10	no		0
ENSMUSG00000089417		3	-1	68889027	68889369	snoRNA	392.667	632.333	153	0.241961	-2.04715	1.60366e-11	5.49101e-10	no		0
ENSMUSG00000004655	Aqp1	6	1	55286426	55298549	protein_coding	1327	1758.33	895.667	0.509384	-0.973175	1.62902e-11	5.5693e-10	yes	6642;10066;3081	67
ENSMUSG00000090622	A930033H14Rik	10	-1	68672510	68675846	protein_coding	273.5	394.333	152.667	0.387151	-1.36903	1.70047e-11	5.80472e-10	yes	1534	60
ENSMUSG00000083557	Gm6877	8	-1	34301668	34302768	pseudogene	19.5	0	39	Inf	Inf	1.71655e-11	5.85066e-10	no		0
ENSMUSG00000060036	Rpl3	15	-1	79908211	79913836	protein_coding	3230	4376.67	2083.33	0.476009	-1.07094	1.73308e-11	5.89801e-10	no		0
ENSMUSG00000025049	Taf5	19	1	47142238	47157969	protein_coding	317.833	209.333	426.333	2.03662	1.02618	1.74519e-11	5.93021e-10	yes	5319;6870	42
ENSMUSG00000026579	F5	1	1	166081969	166150408	protein_coding	48.8333	18.3333	79.3333	4.32727	2.11346	1.82496e-11	6.19186e-10	no		0
ENSMUSG00000090311	Gm17327	7	1	35009774	35015255	lincRNA	174.333	245	103.667	0.423129	-1.24083	1.83452e-11	6.21487e-10	no		0
ENSMUSG00000062198	2700097O09Rik	12	-1	56146648	56181097	protein_coding	181.333	253.667	109	0.429698	-1.21861	1.88187e-11	6.3656e-10	no		0
ENSMUSG00000052562	Slc22a30	19	-1	8409861	8479601	protein_coding	18.1667	35.6667	0.666667	0.0186916	-5.74147	1.92061e-11	6.48685e-10	yes	3509	35
ENSMUSG00000030717	Nupr1	7	-1	133766763	133770524	protein_coding	41	70.3333	11.6667	0.165877	-2.59182	1.95825e-11	6.60401e-10	no		0
ENSMUSG00000067869	Tcea1-ps1	15	1	90713043	90713951	pseudogene	65.6667	0.666667	130.667	196	7.61471	2.06525e-11	6.95435e-10	yes	5280	24
ENSMUSG00000091845	Gm4604	6	-1	108090114	108090503	pseudogene	183.5	29.3333	337.667	11.5114	3.52499	2.1935e-11	7.3751e-10	no		0
ENSMUSG00000027559	Car3	3	1	14863538	14872351	protein_coding	22.6667	41.3333	4	0.0967742	-3.36923	2.28159e-11	7.65977e-10	no		0
ENSMUSG00000087305	A430035B10Rik	6	-1	8438795	8460430	lincRNA	205.333	282.333	128.333	0.454545	-1.1375	2.3365e-11	7.83236e-10	yes	435;6367;3961;7923	171
ENSMUSG00000021408	Ripk1	13	1	34094232	34127039	protein_coding	190.167	111.667	268.667	2.40597	1.26662	2.36526e-11	7.9169e-10	no		0
ENSMUSG00000052407	4930473A06Rik	4	1	83171449	83510635	protein_coding	68.1667	106.333	30	0.282132	-1.82556	2.3805e-11	7.956e-10	yes	7890;7220;8301;1830	101
ENSMUSG00000039110	Mycbpap	11	-1	94362661	94383056	protein_coding	73.1667	27.6667	118.667	4.28916	2.10069	2.40351e-11	8.02089e-10	no		0
ENSMUSG00000025202	Scd3	19	1	44277759	44318506	protein_coding	32.8333	57.3333	8.33333	0.145349	-2.78241	2.44402e-11	8.14394e-10	no		0
ENSMUSG00000036907	C1ql2	1	1	122237159	122239748	protein_coding	543.167	380	706.333	1.85877	0.89435	2.51442e-11	8.36606e-10	no		0
ENSMUSG00000031640	Klkb1	8	-1	46354796	46380213	protein_coding	17.6667	35.3333	0	0	#NAME?	2.65965e-11	8.83612e-10	no		0
ENSMUSG00000042015	Wdr41	13	1	95746299	95793269	protein_coding	421.5	555.333	287.667	0.518007	-0.948956	2.67917e-11	8.88776e-10	yes	5260;6495	43
ENSMUSG00000029851	Fam115c	6	-1	42573018	42595253	protein_coding	18.3333	34.3333	2.33333	0.0679612	-3.87915	2.7074e-11	8.95483e-10	no		0
ENSMUSG00000086682	Gm16023	4	-1	154982409	154998864	lincRNA	48.3333	78.3333	18.3333	0.234043	-2.09516	2.70408e-11	8.95483e-10	yes	9576	11
ENSMUSG00000027284	Cdan1	2	-1	120541890	120675864	protein_coding	1833.67	1274.67	2392.67	1.87709	0.908499	2.80105e-11	9.25091e-10	yes	3647	34
ENSMUSG00000026114	Cnga3	1	1	37275181	37320229	protein_coding	173.667	243	104.333	0.429355	-1.21976	2.97291e-11	9.80403e-10	no		0
ENSMUSG00000004267	Eno2	6	-1	124710071	124719691	protein_coding	9081.33	6847.67	11315	1.65239	0.724552	2.99629e-11	9.86656e-10	yes	2968	40
ENSMUSG00000072647	Adam1a	5	-1	121968613	121971704	protein_coding	522.167	362.667	681.667	1.8796	0.910422	3.12578e-11	1.02778e-09	no		0
ENSMUSG00000006784	Ttc25	11	1	100406921	100433882	protein_coding	86	132	40	0.30303	-1.72247	3.13585e-11	1.02958e-09	yes	4658;8100	41
ENSMUSG00000044375	BC027072	17	-1	72092897	72102225	protein_coding	7993.83	6026	9961.67	1.65311	0.725186	3.14468e-11	1.03097e-09	yes	199	131
ENSMUSG00000002957	Ap2a2	7	1	148748079	148818910	protein_coding	9878.83	7454.67	12303	1.65038	0.722794	3.16666e-11	1.03665e-09	yes	820	82
ENSMUSG00000022452	1500032L24Rik	15	1	82169389	82179521	protein_coding	456.333	633	279.667	0.441811	-1.1785	3.29771e-11	1.07797e-09	no		0
ENSMUSG00000045867	Cradd	10	-1	94637380	94786767	protein_coding	82.6667	124	41.3333	0.333333	-1.58496	3.30503e-11	1.07879e-09	yes	804	82
ENSMUSG00000003617	Cp	3	1	19857054	19909145	protein_coding	1637.5	2067.33	1207.67	0.584166	-0.775549	3.47598e-11	1.13294e-09	yes	506	98
ENSMUSG00000027332	Ivd	2	1	118687690	118708645	protein_coding	849.333	1087	611.667	0.562711	-0.829534	3.52537e-11	1.14736e-09	yes	4577	28
ENSMUSG00000022540	Rogdi	16	-1	5008823	5013620	protein_coding	1045.5	1331.33	759.667	0.570606	-0.809433	3.55712e-11	1.15601e-09	yes	3262	37
ENSMUSG00000019863	Qrsl1	10	-1	43593994	43621551	protein_coding	136.667	194.333	79	0.406518	-1.29861	3.60021e-11	1.16832e-09	no		0
ENSMUSG00000044792	Isca1	13	-1	59856770	59871171	protein_coding	1097.5	1394.67	800.333	0.573853	-0.801247	3.73932e-11	1.2117e-09	no		0
ENSMUSG00000064341	mt-Nd1	MT	1	2751	3707	protein_coding	32914.2	58242.7	7585.67	0.130242	-2.94073	3.82939e-11	1.23909e-09	no
ENSMUSG00000051234	Rnf7	9	-1	96371360	96379094	protein_coding	349.333	491.667	207	0.421017	-1.24805	3.85633e-11	1.24601e-09	no		0
ENSMUSG00000037973	Ccdc129	6	1	55786889	55928729	protein_coding	10.8333	0	21.6667	Inf	Inf	4.43535e-11	1.43102e-09	no		0
ENSMUSG00000057132	Rpgrip1	14	1	52730578	52780982	protein_coding	8335.83	10370.3	6301.33	0.607631	-0.718733	4.62165e-11	1.48899e-09	yes	348;7775;4383;8618	168
ENSMUSG00000043140	Tmem186	16	-1	8633977	8637805	protein_coding	288.333	384.333	192.333	0.500434	-0.998749	4.69742e-11	1.51122e-09	no		0
ENSMUSG00000026749	Nek6	2	1	38367163	38443561	protein_coding	158.5	94.6667	222.333	2.34859	1.2318	5.57605e-11	1.79131e-09	yes	1060	73
ENSMUSG00000031478	Nek3	8	-1	23238755	23276907	protein_coding	24.5	43.3333	5.66667	0.130769	-2.9349	5.60214e-11	1.7971e-09	no		0
ENSMUSG00000035095	Fam167a	14	1	64055231	64084335	protein_coding	47.1667	17.3333	77	4.44231	2.15131	5.77825e-11	1.85094e-09	yes	9986	9
ENSMUSG00000031762	Mt2	8	1	96696518	96697467	protein_coding	167.167	236	98.3333	0.416667	-1.26303	5.99433e-11	1.91741e-09	yes	9629	11
ENSMUSG00000050711	Scg2	1	-1	79431244	79436665	protein_coding	5639.5	4261.67	7017.33	1.64662	0.719505	6.43578e-11	2.05568e-09	no		0
ENSMUSG00000030306	Tmtc1	6	-1	148180952	148392911	protein_coding	609.333	432.667	786	1.81664	0.861273	6.62201e-11	2.11215e-09	no		0
ENSMUSG00000068396	Rpl34-ps1	6	1	71074583	71074994	pseudogene	293.333	0	586.667	Inf	Inf	6.67269e-11	2.12528e-09	no		0
ENSMUSG00000074978	Actg-ps1	8	1	47314920	47315327	pseudogene	21.5	0	43	Inf	Inf	7.20604e-11	2.29189e-09	no		0
ENSMUSG00000042655	Fam159b	13	-1	105635363	105653973	protein_coding	27.6667	48.6667	6.66667	0.136986	-2.8679	7.96057e-11	2.52827e-09	no		0
ENSMUSG00000089235		18	-1	74938215	74938354	snoRNA	32.8333	56	9.66667	0.172619	-2.53434	8.30032e-11	2.63244e-09	no		0
ENSMUSG00000019952	Poc1b	10	1	98569670	98660708	protein_coding	417.333	289	545.667	1.88812	0.91695	8.43082e-11	2.67004e-09	yes	5450;183;8973	168
ENSMUSG00000041609	Ccdc64	5	-1	116098184	116181630	protein_coding	6569.83	4981.33	8158.33	1.63778	0.711742	8.5214e-11	2.69491e-09	yes	203;6362;194;5856	305
ENSMUSG00000021190	Lgmn	12	-1	103632294	103678023	protein_coding	1767.83	2243.67	1292	0.575843	-0.796252	8.7191e-11	2.75354e-09	yes	3367;5741;4207;2030	139
ENSMUSG00000020067	Mypn	10	-1	62578543	62666700	protein_coding	86.6667	128	45.3333	0.354167	-1.4975	9.88776e-11	3.11678e-09	no		0
ENSMUSG00000064370	mt-Cytb	MT	1	14145	15288	protein_coding	64606.3	105066	24147	0.229828	-2.12138	9.8972e-11	3.11678e-09	no
ENSMUSG00000086950	Gm16907	13	-1	63390909	63398455	lincRNA	42.6667	71.6667	13.6667	0.190698	-2.39064	9.93347e-11	3.1238e-09	no		0
ENSMUSG00000014776	Nol3	8	1	107800347	107805839	protein_coding	157.833	220	95.6667	0.434848	-1.20142	1.07066e-10	3.36221e-09	no		0
ENSMUSG00000091588	Gm17279	8	1	19888055	20016359	lincRNA	150.667	60.6667	240.667	3.96703	1.98806	1.1073e-10	3.47238e-09	no		0
ENSMUSG00000090307	1700071M16Rik	17	-1	43725289	43729391	antisense	53	81.3333	24.6667	0.303279	-1.72128	1.12112e-10	3.51079e-09	no		0
ENSMUSG00000006585	Cdt1	8	1	125091915	125097028	protein_coding	86.6667	45	128.333	2.85185	1.5119	1.20473e-10	3.76735e-09	no		0
ENSMUSG00000022066	Entpd4	14	1	69955208	69985327	protein_coding	1628.83	2043.67	1214	0.59403	-0.751391	1.22313e-10	3.81954e-09	no		0
ENSMUSG00000038541	Srd5a2	17	-1	74367046	74397256	protein_coding	12	0	24	Inf	Inf	1.24655e-10	3.88726e-09	yes	835	81
ENSMUSG00000056367	Actr3b	5	1	25265815	25356160	protein_coding	181.5	249.667	113.333	0.453939	-1.13943	1.25596e-10	3.91114e-09	yes	4123;5588	54
ENSMUSG00000037443	Ccdc21	4	-1	133685773	133743027	protein_coding	1088.83	796.333	1381.33	1.73462	0.794617	1.27434e-10	3.95972e-09	yes	7905;9198;8315	41
ENSMUSG00000066324	Impad1	4	-1	4689631	4720502	protein_coding	728	929.333	526.667	0.566714	-0.819306	1.2751e-10	3.95972e-09	no		0
ENSMUSG00000068299	1700019G17Rik	6	-1	85849045	85854878	protein_coding	68.5	105	32	0.304762	-1.71425	1.30226e-10	4.03844e-09	yes	7607	16
ENSMUSG00000071103	1700029J07Rik	8	-1	47038960	47060606	protein_coding	268.167	377	159.333	0.422635	-1.24252	1.30994e-10	4.05665e-09	yes	5651	23
ENSMUSG00000032527	Pccb	9	-1	100882451	100935317	protein_coding	317.333	419.667	215	0.512311	-0.964907	1.32052e-10	4.08374e-09	yes	9329	12
ENSMUSG00000086914	Gm16124	9	1	53475351	53489370	antisense	10.3333	20.6667	0	0	#NAME?	1.35039e-10	4.17035e-09	no		0
ENSMUSG00000016252	Atp5e	2	-1	174286573	174289606	protein_coding	206.5	306	107	0.349673	-1.51592	1.35336e-10	4.17377e-09	no		0
ENSMUSG00000089901	Gm8113	14	1	44503055	44511076	protein_coding	45.1667	75.6667	14.6667	0.193833	-2.36712	1.36184e-10	4.19411e-09	no		0
ENSMUSG00000031480	Thsd1	8	1	23337785	23371806	protein_coding	46.6667	75.3333	18	0.238938	-2.06529	1.41441e-10	4.35004e-09	no		0
ENSMUSG00000090807		NT_166447	-1	14138	14746	pseudogene	17.8333	0	35.6667	Inf	Inf	1.42032e-10	4.36221e-09	no
ENSMUSG00000069808	Fam57a	11	1	75993173	76028329	protein_coding	146.5	206	87	0.42233	-1.24356	1.45514e-10	4.46304e-09	no		0
ENSMUSG00000030110	Ret	6	-1	118101766	118147762	protein_coding	912.667	667.333	1158	1.73526	0.795156	1.47378e-10	4.514e-09	no		0
ENSMUSG00000022634	Yaf2	15	-1	93114709	93167366	protein_coding	528.5	681.333	375.667	0.55137	-0.858908	1.47674e-10	4.51687e-09	yes	5766;860	102
ENSMUSG00000055865	Fam19a3	3	-1	104570324	104584758	protein_coding	994.667	1258.33	731	0.580927	-0.783571	1.48214e-10	4.52721e-09	yes	1200	69
ENSMUSG00000038530	Rgs4	1	-1	171671608	171677773	protein_coding	546.833	705.333	388.333	0.550567	-0.86101	1.51383e-10	4.6177e-09	no		0
ENSMUSG00000028999	Rint1	5	1	23293529	23326187	protein_coding	222.833	300.333	145.333	0.483907	-1.0472	1.56996e-10	4.78239e-09	no		0
ENSMUSG00000086262	A930031H19Rik	4	-1	130556747	130566389	lincRNA	9	18	0	0	#NAME?	1.62624e-10	4.9471e-09	yes	7577	16
ENSMUSG00000040759	Cmtm5	14	1	55555307	55558093	protein_coding	43.8333	15	72.6667	4.84444	2.27633	1.66264e-10	5.05094e-09	no		0
ENSMUSG00000026478	Lamc1	1	-1	155066052	155179916	protein_coding	401.667	524	279.333	0.533079	-0.907579	1.75631e-10	5.32828e-09	yes	2024;9946	60
ENSMUSG00000070883	4930578N16Rik	2	-1	69596090	69627632	protein_coding	130	195	65	0.333333	-1.58496	1.83587e-10	5.56208e-09	yes	6580	19
ENSMUSG00000019718	2810055F11Rik	12	-1	73174415	73186426	protein_coding	135	79	191	2.41772	1.27365	1.85974e-10	5.62679e-09	no		0
ENSMUSG00000001870	Ltbp1	17	1	75404908	75791852	protein_coding	67.5	105.667	29.3333	0.277603	-1.84891	1.87951e-10	5.67892e-09	no		0
ENSMUSG00000085037	4933421O10Rik	4	-1	33114117	33118298	lincRNA	193	264.667	121.333	0.458438	-1.1252	1.96179e-10	5.91951e-09	yes	1999	52
ENSMUSG00000026425	Srgap2	1	-1	133181828	133423938	protein_coding	992.167	730.667	1253.67	1.71578	0.778869	1.9962e-10	6.01524e-09	no		0
ENSMUSG00000031932	Gpr83	9	1	14664654	14675233	protein_coding	40.5	15.6667	65.3333	4.17021	2.06012	2.00222e-10	6.02527e-09	no		0
ENSMUSG00000074340	Ovgp1	3	1	105776629	105790341	protein_coding	74.8333	134.333	15.3333	0.114144	-3.13107	2.0613e-10	6.19471e-09	no		0
ENSMUSG00000080969	Gm12372	4	-1	37086140	37086907	pseudogene	45.8333	0	91.6667	Inf	Inf	2.13564e-10	6.40949e-09	no		0
ENSMUSG00000021928	Ebpl	14	-1	61958600	61979282	protein_coding	924.333	1167.33	681.333	0.583666	-0.776784	2.36746e-10	7.09571e-09	yes	349	111
ENSMUSG00000032011	Thy1	9	1	43851467	43856662	protein_coding	2052.33	2559.33	1545.33	0.603803	-0.72785	2.37149e-10	7.09828e-09	no		0
ENSMUSG00000027712	Anxa5	3	-1	36347847	36374765	protein_coding	394.667	515.333	274	0.531695	-0.91133	2.43057e-10	7.25568e-09	no		0
ENSMUSG00000063236	1110038F14Rik	15	1	76778969	76781159	protein_coding	113.833	162	65.6667	0.40535	-1.30276	2.43e-10	7.25568e-09	yes	9456;9457	22
ENSMUSG00000025645	Ccdc51	9	1	108985008	108995877	protein_coding	120.667	173.333	68	0.392308	-1.34994	2.44961e-10	7.30277e-09	yes	63	168
ENSMUSG00000041479	Syt15	14	1	35032781	35043607	protein_coding	99.3333	144.333	54.3333	0.376443	-1.4095	2.55526e-10	7.60761e-09	no		0
ENSMUSG00000083708	Gm13123	4	1	143837680	143838171	pseudogene	17.3333	0	34.6667	Inf	Inf	2.68101e-10	7.97137e-09	no		0
ENSMUSG00000070683	Lactbl1	4	1	136178507	136193795	lincRNA	1109.5	1397	822	0.588404	-0.765122	2.70764e-10	8.03986e-09	yes	9201;2571	56
ENSMUSG00000030532	Hddc3	7	1	87488023	87490983	protein_coding	202.5	130.333	274.667	2.10742	1.07548	2.78349e-10	8.25411e-09	yes	2880	41
ENSMUSG00000030682	Cdipt	7	1	134119863	134124013	protein_coding	1596.83	1195.67	1998	1.67103	0.740741	2.80946e-10	8.32011e-09	no		0
ENSMUSG00000059325	Hopx	5	-1	77515468	77544186	protein_coding	261.833	168.333	355.333	2.11089	1.07785	2.81935e-10	8.33834e-09	no		0
ENSMUSG00000059772	Slx1b	7	-1	133832982	133839298	protein_coding	507.5	654.667	360.333	0.550407	-0.861428	2.86923e-10	8.47466e-09	no		0
ENSMUSG00000091383	Hist1h2al	13	-1	51298057	51298434	protein_coding	38.1667	0	76.3333	Inf	Inf	2.96465e-10	8.74493e-09	yes	1186	69
ENSMUSG00000008734	Gprc5b	7	-1	126115554	126138725	protein_coding	794.833	580.333	1009.33	1.73923	0.798449	3.07269e-10	9.05167e-09	no		0
ENSMUSG00000030220	Arhgdib	6	-1	136872044	136890420	protein_coding	31.1667	53.3333	9	0.16875	-2.56704	3.11816e-10	9.17353e-09	no		0
ENSMUSG00000042510	AA986860	1	1	132628553	132641198	protein_coding	73.3333	111	35.6667	0.321321	-1.63791	3.14985e-10	9.25459e-09	no		0
ENSMUSG00000022863	Btg3	16	-1	78360105	78377437	protein_coding	16.5	33	0	0	#NAME?	3.20203e-10	9.39556e-09	no		0
ENSMUSG00000045288	Ush1g	11	-1	115176506	115183355	protein_coding	27.8333	48.6667	7	0.143836	-2.79751	3.56049e-10	1.04337e-08	no		0
ENSMUSG00000030474	Siglece	7	-1	50906440	50915531	protein_coding	12.8333	25.3333	0.333333	0.0131579	-6.24793	3.92497e-10	1.14867e-08	no		0
ENSMUSG00000087306	A230004M16Rik	11	1	41523844	41786619	lincRNA	62.8333	115.333	10.3333	0.0895954	-3.48043	4.03775e-10	1.18013e-08	no		0
ENSMUSG00000091392	Gm17263	6	1	144996079	144998950	lincRNA	236.667	157.667	315.667	2.00211	1.00152	4.31187e-10	1.25861e-08	no		0
ENSMUSG00000054079	Utp18	11	-1	93720557	93747080	protein_coding	254.667	169.333	340	2.00787	1.00567	4.33339e-10	1.26324e-08	no		0
ENSMUSG00000073471	Rsph3a	17	1	8138518	8172689	protein_coding	255.833	341	170.667	0.500489	-0.99859	4.54947e-10	1.3245e-08	no		0
ENSMUSG00000058793	Cds2	2	1	132088884	132137786	protein_coding	7219.83	8893	5546.67	0.623712	-0.681049	4.67221e-10	1.35847e-08	yes	2666	43
ENSMUSG00000086949	Gm13066	4	-1	148939729	148941899	antisense	17.5	34	1	0.0294118	-5.08746	4.83154e-10	1.40297e-08	yes	4120;5360;626;7580;3664;365	306
ENSMUSG00000069917	Hba-a2	11	1	32196489	32197301	protein_coding	160	309.667	10.3333	0.0333692	-4.90534	4.90072e-10	1.42121e-08	no		0
ENSMUSG00000047910	Pcdhb16	18	1	37637422	37642689	protein_coding	203.667	276	131.333	0.475845	-1.07144	5.38888e-10	1.56075e-08	no		0
ENSMUSG00000072847	A530017D24Rik	11	-1	61678070	61682270	lincRNA	272.167	360	184.333	0.512037	-0.96568	5.45097e-10	1.57669e-08	no		0
ENSMUSG00000006764	Tph2	10	-1	114515697	114622078	protein_coding	23.5	42	5	0.119048	-3.07039	5.80357e-10	1.67651e-08	no		0
ENSMUSG00000030337	Vamp1	6	1	125165569	125194561	protein_coding	1098.17	1379.33	817	0.592315	-0.755563	5.84952e-10	1.68611e-08	yes	8379	14
ENSMUSG00000057440	Mpp7	18	-1	7347960	7626861	protein_coding	421	297.667	544.333	1.82867	0.870793	5.85187e-10	1.68611e-08	yes	758	84
ENSMUSG00000031568	Rwdd4a	8	1	48619018	48638179	protein_coding	606.167	439.667	772.667	1.75739	0.813436	6.11064e-10	1.7584e-08	no		0
ENSMUSG00000090769	Gm2824	15	-1	24911375	24957113	lincRNA	25.6667	6.66667	44.6667	6.7	2.74416	6.18775e-10	1.7783e-08	no		0
ENSMUSG00000032122	Slc37a2	9	-1	37036734	37063323	protein_coding	21.3333	38.6667	4	0.103448	-3.27302	6.21974e-10	1.7852e-08	no		0
ENSMUSG00000024561	Mbd1	18	1	74427926	74442339	protein_coding	712.333	521	903.667	1.73448	0.794507	6.29995e-10	1.80591e-08	no		0
ENSMUSG00000072235	Tuba1a	15	-1	98780272	98783982	protein_coding	8471	10589.3	6352.67	0.599912	-0.737178	6.42371e-10	1.83902e-08	yes	3028;9072	51
ENSMUSG00000048706	D4Bwg0951e	4	1	80556550	80601532	protein_coding	704.667	516.667	892.667	1.72774	0.788888	6.72374e-10	1.92246e-08	yes	6084;2957;9187	73
ENSMUSG00000020027	Socs2	10	-1	94847996	94879814	protein_coding	115.833	164.333	67.3333	0.409736	-1.28723	6.73558e-10	1.92338e-08	no		0
ENSMUSG00000017679	Ttpal	2	1	163428050	163444749	protein_coding	364.333	473.667	255	0.538353	-0.893375	7.07723e-10	2.01836e-08	yes	3794	33
ENSMUSG00000049327	Setd8	5	1	124889939	124912317	protein_coding	598.5	375	822	2.192	1.13225	7.091e-10	2.01972e-08	no		0
ENSMUSG00000036110	Slc17a2	13	1	23898862	23917049	protein_coding	15.5	29.6667	1.33333	0.0449438	-4.47573	7.1774e-10	2.04172e-08	no		0
ENSMUSG00000014782	Plekhg4	8	1	107897174	107906762	protein_coding	101.333	152	50.6667	0.333333	-1.58496	7.23567e-10	2.05568e-08	no		0
ENSMUSG00000027404	Snrpb	2	-1	129997150	130005139	protein_coding	1684.83	1250.33	2119.33	1.69501	0.761298	7.36251e-10	2.08907e-08	yes	6585	19
ENSMUSG00000047446	Arl4a	12	-1	40732034	40764612	protein_coding	313.333	412.333	214.333	0.519806	-0.943955	7.51813e-10	2.13052e-08	no		0
ENSMUSG00000080181	Gm11678	11	-1	112292504	112292950	protein_coding	38.8333	7.33333	70.3333	9.59091	3.26167	7.53681e-10	2.13311e-08	no		0
ENSMUSG00000042353	Frem3	8	1	83134938	83219370	protein_coding	31.5	53.6667	9.33333	0.173913	-2.52356	7.55403e-10	2.13392e-08	no		0
ENSMUSG00000048856	Slc25a47	12	1	110089339	110095024	protein_coding	30.5	51.6667	9.33333	0.180645	-2.46877	7.55877e-10	2.13392e-08	no		0
ENSMUSG00000070035	Gm4885	7	1	79817704	79819164	protein_coding	70.5	0	141	Inf	Inf	7.5762e-10	2.13615e-08	no		0
ENSMUSG00000063704	Mapk15	15	1	75824199	75829582	protein_coding	64.6667	27.3333	102	3.73171	1.89984	7.59788e-10	2.13956e-08	no		0
ENSMUSG00000025949	Pikfyve	1	1	65233324	65320586	protein_coding	825.667	609	1042.33	1.71155	0.775303	7.78427e-10	2.18929e-08	yes	8040	14
ENSMUSG00000027111	Itga6	2	1	71583673	71696473	protein_coding	92.3333	131	53.6667	0.409669	-1.28747	7.83206e-10	2.19996e-08	no		0
ENSMUSG00000029211	Gabra4	5	-1	71960973	72049547	protein_coding	158.833	98.3333	219.333	2.23051	1.15737	7.85833e-10	2.20457e-08	no		0
ENSMUSG00000021868	Ppif	14	1	26513640	26519954	protein_coding	124.833	175	74.6667	0.426667	-1.22882	7.93673e-10	2.22099e-08	no		0
ENSMUSG00000031647	Mfap3l	8	1	63111624	63155526	protein_coding	841.667	1061	622.333	0.586554	-0.769665	7.93207e-10	2.22099e-08	yes	890;5892	101
ENSMUSG00000023764	Sfi1	11	-1	3031853	3093466	protein_coding	2785.33	672.667	4898	7.28147	2.86423	8.00494e-10	2.23728e-08	yes	9373;8531;9705;2338;8074;8532;6204;3002;10208	173
ENSMUSG00000085840	Gm11261	4	-1	78305762	78307492	lincRNA	130	24	236	9.83333	3.29768	8.46081e-10	2.36174e-08	no		0
ENSMUSG00000000305	Cdh4	2	1	179177136	179634078	protein_coding	886.667	657.667	1115.67	1.6964	0.762478	8.77684e-10	2.4469e-08	yes	3943;4101;1228;9531;9156;5121;4751;8268;4581;4413	277
ENSMUSG00000044468	Fam46c	3	-1	100255551	100293247	protein_coding	50	20	80	4	2	8.82034e-10	2.45596e-08	no		0
ENSMUSG00000030428	Ttyh1	7	1	4071010	4088308	protein_coding	3774.67	4650.67	2898.67	0.62328	-0.682048	9.06548e-10	2.52108e-08	yes	3556	35
ENSMUSG00000045246	Kcng4	8	-1	122147754	122159580	protein_coding	239.833	320.667	159	0.495842	-1.01205	9.32049e-10	2.58878e-08	no		0
ENSMUSG00000047344	Lancl3	X	1	8777028	8845211	protein_coding	94.1667	51.6667	136.667	2.64516	1.40336	9.40977e-10	2.61034e-08	no		0
ENSMUSG00000084890	A830036E02Rik	11	1	99278270	99286811	antisense	13.3333	25.6667	1	0.038961	-4.68182	9.58702e-10	2.65621e-08	no		0
ENSMUSG00000026156	B3gat2	1	1	23768592	23855997	protein_coding	215	288.667	141.333	0.489607	-1.0303	9.60509e-10	2.65792e-08	no		0
ENSMUSG00000027401	Tgm3	2	1	129838085	129876135	protein_coding	24.8333	6.66667	43	6.45	2.6893	9.6678e-10	2.67197e-08	yes	2856	41
ENSMUSG00000020080	Hkdc1	10	-1	61845885	61885239	protein_coding	154.833	95	214.667	2.25965	1.1761	9.9643e-10	2.75052e-08	yes	4847	26
ENSMUSG00000073374	C030034I22Rik	17	1	69766801	69768271	protein_coding	42.6667	67	18.3333	0.273632	-1.86969	1.04336e-09	2.8765e-08	no		0
ENSMUSG00000038264	Sema7a	9	1	57787920	57810671	protein_coding	1346	1014.33	1677.67	1.65396	0.725924	1.07138e-09	2.95013e-08	yes	451	103
ENSMUSG00000078427	Sarnp	10	1	128258827	128314694	protein_coding	259.333	343	175.667	0.512148	-0.965368	1.10333e-09	3.03436e-08	yes	4350	29
ENSMUSG00000089698	Gm2541	16	-1	85553478	85554188	pseudogene	30	0	60	Inf	Inf	1.11612e-09	3.06575e-08	no		0
ENSMUSG00000038525	Armc10	5	1	21151631	21168512	protein_coding	138.167	190.667	85.6667	0.449301	-1.15425	1.14705e-09	3.14685e-08	no		0
ENSMUSG00000030515	Tarsl2	7	1	72789784	72836977	protein_coding	429.333	305.667	553	1.80916	0.85532	1.16257e-09	3.18553e-08	yes	1072;406	180
ENSMUSG00000056268	Dennd1b	1	1	140860013	141072620	protein_coding	502.5	362	643	1.77624	0.828829	1.1672e-09	3.19429e-08	yes	8951	12
ENSMUSG00000079450	3110007F17Rik	X	1	120217104	120302404	protein_coding	76.8333	114.333	39.3333	0.344023	-1.53942	1.21314e-09	3.31596e-08	yes	4632	28
ENSMUSG00000085558	4930412C18Rik	4	1	9697732	9750558	lincRNA	13.1667	25.3333	1	0.0394737	-4.66297	1.21903e-09	3.328e-08	no		0
ENSMUSG00000038507	Parp12	6	-1	39036409	39068348	protein_coding	87.5	128	47	0.367188	-1.44541	1.24761e-09	3.40187e-08	no		0
ENSMUSG00000080254	Gm15380	X	1	72389027	72389809	pseudogene	11	0	22	Inf	Inf	1.26445e-09	3.44358e-08	no		0
ENSMUSG00000040860	Crocc	4	-1	140572552	140616465	protein_coding	9296.83	7203.33	11390.3	1.58126	0.661073	1.28029e-09	3.48247e-08	yes	1832;1203	124
ENSMUSG00000062488	I830012O16Rik	19	1	34682421	34687891	protein_coding	35.5	58.6667	12.3333	0.210227	-2.24998	1.30262e-09	3.53891e-08	no		0
ENSMUSG00000085084	4930570G19Rik	3	-1	156209717	156224710	lincRNA	202	133.333	270.667	2.03	1.02148	1.31586e-09	3.57054e-08	no		0
ENSMUSG00000002949	Timm44	8	-1	4259731	4275913	protein_coding	766.667	967.333	566	0.585114	-0.773211	1.33231e-09	3.6108e-08	yes	629	91
ENSMUSG00000003762	Adck4	7	1	28018042	28047271	protein_coding	233.333	156.667	310	1.97872	0.98457	1.35555e-09	3.66421e-08	yes	4793	27
ENSMUSG00000026640	Plxna2	1	1	196446023	196643063	protein_coding	3723.67	2867	4580.33	1.5976	0.675911	1.35376e-09	3.66421e-08	yes	6739;3110;8509;3875	101
ENSMUSG00000090026	Gm15996	12	-1	112968305	112970042	antisense	77.6667	128	27.3333	0.213542	-2.22741	1.35693e-09	3.66421e-08	no		0
ENSMUSG00000027015	Cybrd1	2	1	70955980	70980983	protein_coding	41.3333	66.6667	16	0.24	-2.05889	1.4319e-09	3.86198e-08	yes	2763	42
ENSMUSG00000081669	Npm3-ps1	6	1	85026186	85026713	pseudogene	16	0	32	Inf	Inf	1.46356e-09	3.94263e-08	no		0
ENSMUSG00000018381	Abi3	11	-1	95691386	95703790	protein_coding	37	68	6	0.0882353	-3.5025	1.63149e-09	4.38971e-08	no		0
ENSMUSG00000020955	Ap4s1	12	1	52791953	52839918	protein_coding	138.833	192.333	85.3333	0.443674	-1.17243	1.75861e-09	4.72606e-08	no		0
ENSMUSG00000001942	Siae	9	1	37421432	37455903	protein_coding	64.1667	96	32.3333	0.336806	-1.57001	1.78889e-09	4.80166e-08	no		0
ENSMUSG00000028453	Fancg	4	-1	43015215	43023378	protein_coding	150.167	212	88.3333	0.416667	-1.26303	1.83798e-09	4.92751e-08	no		0
ENSMUSG00000021012	Zc3h14	12	1	99985178	100025984	protein_coding	1334.17	1010	1658.33	1.64191	0.715379	1.88205e-09	5.0396e-08	yes	1801	55
ENSMUSG00000085788	4930470G03Rik	13	1	21532340	21537803	lincRNA	18	34.3333	1.66667	0.0485437	-4.36457	1.89039e-09	5.05589e-08	no		0
ENSMUSG00000042233	2010015L04Rik	4	1	154783299	154822053	protein_coding	79.5	116.333	42.6667	0.366762	-1.44708	1.91738e-09	5.116e-08	no		0
ENSMUSG00000086578	Gm13583	2	1	60388814	60391980	antisense	90.6667	132.333	49	0.370277	-1.43332	1.91744e-09	5.116e-08	yes	4737;8703	40
ENSMUSG00000074862	BC025920	10	1	81069015	81083448	protein_coding	51	81.3333	20.6667	0.254098	-1.97654	1.99774e-09	5.32391e-08	yes	3230	37
ENSMUSG00000022195	6030458C11Rik	15	-1	12737932	12754412	protein_coding	441.5	563.333	319.667	0.567456	-0.817421	2.00203e-09	5.32898e-08	no		0
ENSMUSG00000024842	Cabp4	19	-1	4135425	4139609	protein_coding	3142	2422	3862	1.59455	0.673149	2.06068e-09	5.47858e-08	yes	26	194
ENSMUSG00000022109	Med4	14	1	73909856	73918352	protein_coding	261.167	343.333	179	0.521359	-0.93965	2.23853e-09	5.94433e-08	yes	9059	12
ENSMUSG00000025579	Gaa	11	1	119129201	119146768	protein_coding	1597.17	1976.33	1218	0.616293	-0.698312	2.29287e-09	6.08141e-08	no		0
ENSMUSG00000041235	Chd7	4	1	8617553	8794806	protein_coding	6042.83	4691.67	7394	1.57599	0.656255	2.31293e-09	6.12734e-08	yes	10038;6072;9551;8295;790;6073	159
ENSMUSG00000052031	Tagap1	17	-1	7159314	7165505	protein_coding	343.833	446	241.667	0.541854	-0.884025	2.31636e-09	6.12917e-08	no		0
ENSMUSG00000022055	Nefl	14	1	68701920	68707152	protein_coding	5828.5	7130.67	4526.33	0.63477	-0.655694	2.38621e-09	6.30654e-08	no		0
ENSMUSG00000028759	Hp1bp3	4	1	137772211	137800598	protein_coding	2200.5	2711	1690	0.623386	-0.681802	2.39578e-09	6.32434e-08	no		0
ENSMUSG00000071112	B230216G23Rik	6	1	142361961	142368250	protein_coding	15.5	28.6667	2.33333	0.0813953	-3.61891	2.43031e-09	6.40793e-08	no		0
ENSMUSG00000051486	Pcdhb11	18	1	37581072	37584686	protein_coding	78	113.333	42.6667	0.376471	-1.40939	2.43528e-09	6.41347e-08	no		0
ENSMUSG00000084347	Akt2-ps	11	1	16414536	16415984	pseudogene	18.6667	0.666667	36.6667	55	5.78136	2.55469e-09	6.72003e-08	no		0
ENSMUSG00000041841	Rpl37	15	1	5066613	5069140	protein_coding	479.5	770.333	188.667	0.244916	-2.02964	2.64355e-09	6.94561e-08	yes	5998	21
ENSMUSG00000031637	Lrp2bp	8	1	47084657	47114831	protein_coding	125	195	55	0.282051	-1.82597	2.66836e-09	7.00257e-08	yes	4810;3981	59
ENSMUSG00000041642	Kif21b	1	1	138027966	138074575	protein_coding	8234.33	6413.33	10055.3	1.56788	0.648815	2.7194e-09	7.12815e-08	yes	1142;5929;2995	130
ENSMUSG00000019897	Ccdc59	10	1	105278123	105284889	protein_coding	452.167	577.667	326.667	0.565493	-0.822418	2.87042e-09	7.51518e-08	no		0
ENSMUSG00000078651	Aoc2	11	1	101186377	101191016	protein_coding	132.833	80.3333	185.333	2.30705	1.20605	2.91109e-09	7.61275e-08	no		0
ENSMUSG00000013878	Rnf170	8	1	27229840	27254343	protein_coding	463.667	591.667	335.667	0.567324	-0.817755	2.96454e-09	7.73685e-08	no		0
ENSMUSG00000029836	Cbx3	6	1	51420359	51433703	protein_coding	965	1201	729	0.606994	-0.720245	2.96546e-09	7.73685e-08	no		0
ENSMUSG00000034579	Pla2g3	11	1	3388230	3399353	protein_coding	35.5	58.6667	12.3333	0.210227	-2.24998	3.01342e-09	7.85281e-08	no		0
ENSMUSG00000024856	Cdk2ap2	19	1	4097182	4099019	protein_coding	1393	1059.33	1726.67	1.62996	0.704833	3.07861e-09	8.01334e-08	yes	3508;1611	94
ENSMUSG00000025766	D3Ertd751e	3	1	41546533	41563311	protein_coding	191.333	256.333	126.333	0.492848	-1.02079	3.1783e-09	8.26322e-08	no		0
ENSMUSG00000014550	Zfyve20	6	-1	92136706	92164919	protein_coding	726.667	912.667	540.667	0.592403	-0.755349	3.2797e-09	8.50706e-08	yes	7269	17
ENSMUSG00000085433	Gm16001	5	-1	124561118	124562250	antisense	13.3333	25	1.66667	0.0666667	-3.90689	3.27647e-09	8.50706e-08	yes	8354	14
ENSMUSG00000086635	4932415G12Rik	10	-1	94136238	94151358	lincRNA	346.333	243.667	449	1.84268	0.881807	3.39375e-09	8.79268e-08	no		0
ENSMUSG00000010825	Grid2ip	5	1	144119017	144153831	protein_coding	44.3333	70.3333	18.3333	0.260664	-1.93974	3.41901e-09	8.84786e-08	no		0
ENSMUSG00000054027	Nt5dc3	10	1	86241750	86301134	protein_coding	426.833	546.667	307	0.561585	-0.832423	3.50704e-09	9.0652e-08	yes	6198;6199	40
ENSMUSG00000041954	Tnfrsf18	4	1	155400273	155403004	protein_coding	73.5	108.333	38.6667	0.356923	-1.48631	3.59912e-09	9.28928e-08	no		0
ENSMUSG00000078312	Gm6344	13	1	55187138	55187620	pseudogene	184.667	0	369.333	Inf	Inf	3.60204e-09	9.28928e-08	no		0
ENSMUSG00000028608	0610037L13Rik	4	1	107562418	107571989	protein_coding	445.667	620	271.333	0.437634	-1.1922	3.65603e-09	9.41764e-08	yes	6344	20
ENSMUSG00000071181	3830408C21Rik	13	1	107822043	107823753	protein_coding	8.83333	17.6667	0	0	#NAME?	3.70259e-09	9.52661e-08	yes	4380;9982	38
ENSMUSG00000021420	Fars2	13	1	36209280	36629461	protein_coding	230.5	155.333	305.667	1.96781	0.976592	3.72242e-09	9.56662e-08	yes	6788;7750;880;2154;7751	176
ENSMUSG00000054545	Ugt1a6a	1	1	89999827	90116577	protein_coding	10.3333	20.6667	0	0	#NAME?	3.72707e-09	9.56757e-08	no		0
ENSMUSG00000074212	Dnajb14	3	1	137530639	137579521	protein_coding	1539	1900	1178	0.62	-0.68966	3.97744e-09	1.01986e-07	no		0
ENSMUSG00000059336	Slc14a1	18	-1	78296830	78338858	protein_coding	123	172	74	0.430233	-1.21681	4.11712e-09	1.05446e-07	no		0
ENSMUSG00000079553	Kifc1	17	-1	34012611	34027606	protein_coding	120.5	189.333	51.6667	0.272887	-1.87362	4.17865e-09	1.069e-07	no		0
ENSMUSG00000022408	Fam83f	15	1	80501783	80530850	protein_coding	15.5	29	2	0.0689655	-3.85798	4.27217e-09	1.09167e-07	yes	5278;6513	43
ENSMUSG00000037727	Avp	2	-1	130406356	130408290	protein_coding	9.16667	0	18.3333	Inf	Inf	4.38149e-09	1.11833e-07	no		0
ENSMUSG00000026687	Aldh9a1	1	1	169280122	169298661	protein_coding	352.667	454.667	250.667	0.55132	-0.859039	4.58918e-09	1.17001e-07	yes	6734	18
ENSMUSG00000069835	Sat2	11	1	69435526	69437372	protein_coding	45.6667	71.3333	20	0.280374	-1.83458	4.59945e-09	1.17129e-07	no		0
ENSMUSG00000017561	Crlf3	11	-1	79859995	79894470	protein_coding	838.833	1066	611.667	0.573796	-0.80139	4.66656e-09	1.18703e-07	yes	3354;4195;3355	102
ENSMUSG00000085150	Gm16346	8	1	16226003	16232305	antisense	8.33333	16.6667	0	0	#NAME?	4.78851e-09	1.21666e-07	no		0
ENSMUSG00000002076	Hsf2bp	17	-1	32081714	32171453	protein_coding	23.8333	7.33333	40.3333	5.5	2.45943	4.85326e-09	1.23171e-07	yes	1815	55
ENSMUSG00000046093	Hpcal4	4	1	122860470	122871944	protein_coding	1391.67	1064	1719.33	1.61591	0.692351	4.89271e-09	1.24032e-07	yes	518	97
ENSMUSG00000005251	Ripk4	16	-1	97963540	97985344	protein_coding	44.5	70	19	0.271429	-1.88136	4.93676e-09	1.25007e-07	no		0
ENSMUSG00000022026	Olfm4	14	1	80400109	80422667	protein_coding	67	99.6667	34.3333	0.344482	-1.5375	5.06612e-09	1.28137e-07	no		0
ENSMUSG00000029596	Sdsl	5	-1	120908195	120922819	protein_coding	53	24.3333	81.6667	3.35616	1.74681	5.22704e-09	1.32058e-07	no		0
ENSMUSG00000069939	Gm12070	11	1	26686627	26687816	pseudogene	23.8333	2.66667	45	16.875	4.07682	5.43536e-09	1.37166e-07	no		0
ENSMUSG00000040181	Fmo1	1	-1	164759692	164796679	protein_coding	111.667	220	3.33333	0.0151515	-6.04439	5.83328e-09	1.47042e-07	no		0
ENSMUSG00000031778	Cx3cl1	8	1	97295909	97306323	protein_coding	1021.67	1268	775.333	0.611462	-0.709666	5.85516e-09	1.47427e-07	no		0
ENSMUSG00000028737	Aldh4a1	4	1	139178781	139205605	protein_coding	280.333	365.667	195	0.533273	-0.907055	6.03878e-09	1.5188e-07	yes	8772;5844	35
ENSMUSG00000024781	Lipa	19	-1	34566808	34601964	protein_coding	133.333	182.667	84	0.459854	-1.12075	6.08677e-09	1.52915e-07	no		0
ENSMUSG00000091524	2610020C07Rik	16	1	11203476	11225889	lincRNA	86.3333	124.667	48	0.385027	-1.37697	6.45897e-09	1.62083e-07	yes	4228;9078	42
ENSMUSG00000009739	Pou6f1	15	-1	100405749	100430415	protein_coding	1325.17	1635	1015.33	0.620999	-0.687337	6.47368e-09	1.6227e-07	no		0
ENSMUSG00000084779	4921504A21Rik	5	-1	18708186	18732373	lincRNA	45.6667	71.3333	20	0.280374	-1.83458	6.49502e-09	1.62623e-07	no		0
ENSMUSG00000021115	Vrk1	12	1	107248473	107315620	protein_coding	241.333	317.667	165	0.519412	-0.945048	6.62643e-09	1.65727e-07	no		0
ENSMUSG00000026841	Fibcd1	2	-1	31668810	31701525	protein_coding	221	122.333	319.667	2.61308	1.38575	6.67429e-09	1.66737e-07	no		0
ENSMUSG00000085156	Gm11974	11	-1	6425594	6428763	lincRNA	40.3333	63.3333	17.3333	0.273684	-1.86942	6.6817e-09	1.66737e-07	no		0
ENSMUSG00000040728	Esrp1	4	-1	11259080	11313930	protein_coding	12.5	23.6667	1.33333	0.056338	-4.14975	6.69458e-09	1.66872e-07	no		0
ENSMUSG00000050640	Tmem150c	5	-1	100506891	100588827	protein_coding	1644.83	2021.33	1268.33	0.627474	-0.672373	6.77091e-09	1.68587e-07	yes	5592	23
ENSMUSG00000027087	Itgav	2	1	83564554	83647073	protein_coding	829.667	627	1032.33	1.64646	0.719372	6.86521e-09	1.70744e-07	no		0
ENSMUSG00000026452	Syt2	1	1	136605877	136649726	protein_coding	402.167	514	290.333	0.564851	-0.824058	7.0191e-09	1.74378e-07	no		0
ENSMUSG00000018661	Cog1	11	1	113510483	113528368	protein_coding	1303.17	997.667	1608.67	1.61243	0.689236	7.11769e-09	1.76631e-07	no		0
ENSMUSG00000091747	D17H6S56E-5	17	-1	35133681	35138609	protein_coding	30.3333	10.3333	50.3333	4.87097	2.28421	7.35721e-09	1.82372e-07	no		0
ENSMUSG00000010461	Eya4	10	-1	22823974	23069701	protein_coding	19.5	4.66667	34.3333	7.35714	2.87915	8.02795e-09	1.98559e-07	no		0
ENSMUSG00000072381	Gm10355	3	-1	101110484	101111002	protein_coding	14.6667	0	29.3333	Inf	Inf	8.02573e-09	1.98559e-07	no		0
ENSMUSG00000061261	Gm10097	10	-1	5277031	5277348	protein_coding	17	32	2	0.0625	-4	8.18848e-09	2.02305e-07	no		0
ENSMUSG00000004748	Mtfp1	11	-1	3991483	3995448	protein_coding	391.667	500	283.333	0.566667	-0.819428	8.62977e-09	2.12973e-07	yes	8533;7061;7714	45
ENSMUSG00000029022	Miip	4	-1	147234887	147242925	protein_coding	215.167	290.667	139.667	0.480505	-1.05738	9.06041e-09	2.23354e-07	yes	1715	57
ENSMUSG00000080888	Gm14387	2	1	174912002	174915419	pseudogene	78.8333	21	136.667	6.50794	2.7022	9.26117e-09	2.28051e-07	no		0
ENSMUSG00000060224	Pyroxd2	19	-1	42800348	42827265	protein_coding	50.3333	13.3333	87.3333	6.55	2.71149	1.01232e-08	2.49005e-07	no		0
ENSMUSG00000029822	Osbpl3	6	-1	50243326	50406200	protein_coding	186.167	249.667	122.667	0.491322	-1.02526	1.07504e-08	2.6414e-07	no		0
ENSMUSG00000050565	Tor1aip2	1	1	157882533	157915991	protein_coding	248.167	325	171.333	0.527179	-0.923634	1.08676e-08	2.66727e-07	yes	9359	11
ENSMUSG00000078349	AW011738	4	1	155577413	155579260	protein_coding	78	112.333	43.6667	0.388724	-1.36318	1.09206e-08	2.67735e-07	no		0
ENSMUSG00000079499	6530402F18Rik	2	-1	29100627	29108526	processed_transcript	2934.67	2194.33	3675	1.67477	0.743962	1.10114e-08	2.69666e-07	no		0
ENSMUSG00000007279	Scube2	7	-1	116942190	117009193	protein_coding	36.1667	59.6667	12.6667	0.212291	-2.23589	1.10955e-08	2.71428e-07	yes	3561	35
ENSMUSG00000001313	Rnd2	11	1	101326313	101333167	protein_coding	637.5	475.667	799.333	1.68045	0.748846	1.14212e-08	2.7909e-07	yes	8102	14
ENSMUSG00000028971	Cort	4	-1	148499143	148500872	protein_coding	18	0.666667	35.3333	53	5.72792	1.1548e-08	2.8188e-07	no		0
ENSMUSG00000032348	Gsta4	9	1	78039773	78057155	protein_coding	136.333	186	86.6667	0.46595	-1.10175	1.15837e-08	2.82444e-07	no		0
ENSMUSG00000037465	Klf10	15	-1	38221219	38230464	protein_coding	91	131	51	0.389313	-1.361	1.19376e-08	2.90754e-07	yes	6003	21
ENSMUSG00000027965	Olfm3	3	1	114606996	114828640	protein_coding	260.833	182.667	339	1.85584	0.892072	1.21678e-08	2.9604e-07	no		0
ENSMUSG00000056219	Gm5423	10	1	53194770	53195273	protein_coding	14.3333	0	28.6667	Inf	Inf	1.22902e-08	2.98692e-07	no		0
ENSMUSG00000085455	1810059H22Rik	5	-1	149765324	149781698	antisense	37.6667	60	15.3333	0.255556	-1.96829	1.25695e-08	3.05147e-07	no		0
ENSMUSG00000037600	1810019J16Rik	4	1	133074878	133086705	protein_coding	23.5	5	42	8.4	3.07039	1.26014e-08	3.05591e-07	no		0
ENSMUSG00000041343	Ankrd42	7	-1	99730233	99785652	protein_coding	209.667	141	278.333	1.974	0.981119	1.34848e-08	3.2666e-07	no		0
ENSMUSG00000044461	Shisa2	14	1	60244118	60250495	protein_coding	198.333	261.667	135	0.515924	-0.954771	1.4404e-08	3.48548e-07	yes	6806;1504	79
ENSMUSG00000093691		14	-1	55491518	55495488	processed_transcript	10.8333	20.6667	1	0.0483871	-4.36923	1.45174e-08	3.50913e-07	no		0
ENSMUSG00000025239	Limd1	9	1	123387819	123430666	protein_coding	300.5	213.333	387.667	1.81719	0.861707	1.46433e-08	3.53574e-07	no		0
ENSMUSG00000085154	C130046K22Rik	11	1	103559038	103584146	lincRNA	9.66667	19.3333	0	0	#NAME?	1.52068e-08	3.66784e-07	no		0
ENSMUSG00000020097	Sgpl1	10	-1	60561390	60610451	protein_coding	479.167	352	606.333	1.72254	0.784536	1.58246e-08	3.80862e-07	no		0
ENSMUSG00000026672	Optn	2	-1	4941688	4985097	protein_coding	3244.5	2543.33	3945.67	1.55138	0.633549	1.58102e-08	3.80862e-07	yes	445	103
ENSMUSG00000030979	Uros	7	-1	140877926	140901755	protein_coding	137.667	187.333	88	0.469751	-1.09003	1.59294e-08	3.82972e-07	yes	3207	38
ENSMUSG00000071708	Sms	X	-1	153881787	153930219	protein_coding	1456.33	1126.67	1786	1.58521	0.664671	1.62388e-08	3.89993e-07	no		0
ENSMUSG00000079550	Mpp4	1	-1	59177780	59220233	protein_coding	6402.83	5051.67	7754	1.53494	0.618181	1.67633e-08	4.02158e-07	yes	5673;6720;210	168
ENSMUSG00000015869	Prpsap1	11	-1	116332159	116355516	protein_coding	902	687	1117	1.62591	0.701247	1.72316e-08	4.12949e-07	no		0
ENSMUSG00000031970	Dbndd1	8	-1	126028618	126039363	protein_coding	145.833	197.667	94	0.475548	-1.07234	1.72667e-08	4.13347e-07	no		0
ENSMUSG00000032495	Lrrc2	9	1	110854049	110886570	protein_coding	243	318	168	0.528302	-0.920566	1.75719e-08	4.20204e-07	yes	8909;9653	24
ENSMUSG00000059436	Max	12	-1	78038256	78063235	protein_coding	1435.5	1104.33	1766.67	1.59976	0.677854	1.7668e-08	4.2205e-07	yes	9410;5249;5055	60
ENSMUSG00000066362	Rps13-ps1	8	1	89571619	89572074	protein_coding	147.333	0	294.667	Inf	Inf	1.78297e-08	4.25458e-07	yes	1212	69
ENSMUSG00000079850	Amy2a2	3	-1	113149973	113235208	protein_coding	23.1667	3.33333	43	12.9	3.6893	1.8208e-08	4.34021e-07	no		0
ENSMUSG00000021041	2700073G19Rik	12	-1	88783633	88784967	protein_coding	16.6667	30	3.33333	0.111111	-3.16993	1.83084e-08	4.3595e-07	no		0
ENSMUSG00000039043	2610034B18Rik	7	-1	87070247	87080245	protein_coding	197.167	261	133.333	0.510856	-0.969012	1.852e-08	4.40519e-07	no		0
ENSMUSG00000028081	Rps3a	3	-1	85941862	85946624	protein_coding	1642	2224	1060	0.476619	-1.06909	1.85418e-08	4.4057e-07	yes	5558	23
ENSMUSG00000091750	2810029C07Rik	12	-1	112810532	112812613	lincRNA	160	215	105	0.488372	-1.03395	1.87662e-08	4.45429e-07	no		0
ENSMUSG00000079179	1700012B15Rik	12	1	3236611	3249999	protein_coding	42.1667	65	19.3333	0.297436	-1.74935	1.91693e-08	4.54514e-07	yes	3013;3364	75
ENSMUSG00000085218	BB218582	2	-1	106483071	106490521	lincRNA	18.3333	32.6667	4	0.122449	-3.02975	1.92725e-08	4.56477e-07	yes	2458	45
ENSMUSG00000021223	Papln	12	1	85104584	85133332	protein_coding	69.1667	101.333	37	0.365132	-1.45351	1.93242e-08	4.57216e-07	no		0
ENSMUSG00000018169	Mfng	15	-1	78586312	78603905	protein_coding	105	63.3333	146.667	2.31579	1.2115	1.96572e-08	4.64604e-07	no		0
ENSMUSG00000084867	Enox	X	1	100688895	100701353	lincRNA	91	129	53	0.410853	-1.28331	1.97288e-08	4.65803e-07	no		0
ENSMUSG00000047730	Fcgbp	7	1	28856255	28905881	protein_coding	31	55.3333	6.66667	0.120482	-3.05311	1.99266e-08	4.69978e-07	no		0
ENSMUSG00000036898	Zfp157	5	1	138882696	138901922	protein_coding	385.5	490.333	280.667	0.5724	-0.804905	2.01583e-08	4.74942e-07	no		0
ENSMUSG00000037149	Ddx1	12	-1	13226114	13256019	protein_coding	1768.83	2160.67	1377	0.637303	-0.649948	2.10645e-08	4.9577e-07	yes	4041	31
ENSMUSG00000034762	Glis1	4	1	107107196	107307666	protein_coding	68.6667	34	103.333	3.03922	1.6037	2.13482e-08	5.01919e-07	yes	3291	37
ENSMUSG00000052331	Ankrd44	1	-1	54702184	54983231	protein_coding	317.333	226.333	408.333	1.80412	0.851298	2.18903e-08	5.14122e-07	yes	4635;1635	85
ENSMUSG00000064302	Clasp1	1	1	120285635	120506009	protein_coding	4426.67	3490	5363.33	1.53677	0.619903	2.21014e-08	5.18537e-07	yes	2070;9676;4488;6728;5210;633	220
ENSMUSG00000029385	Ccng2	5	1	93696283	93705257	protein_coding	240.667	313.333	168	0.53617	-0.899237	2.23759e-08	5.24425e-07	yes	4774;3546	62
ENSMUSG00000015224	Cyp2j9	4	-1	96235120	96258269	protein_coding	39	61.6667	16.3333	0.264865	-1.91667	2.24919e-08	5.26594e-07	no		0
ENSMUSG00000070561	Kcnj11	7	-1	53352533	53355607	protein_coding	75.1667	108.667	41.6667	0.383436	-1.38294	2.33652e-08	5.46466e-07	no		0
ENSMUSG00000022416	Cacna1i	15	1	80117668	80228709	protein_coding	805.667	999	612.333	0.612946	-0.706167	2.36633e-08	5.52861e-07	no		0
ENSMUSG00000084141	Olfr1372-ps1	11	-1	51968880	51969785	pseudogene	25.1667	44	6.33333	0.143939	-2.79647	2.42898e-08	5.66905e-07	no		0
ENSMUSG00000045975	C2cd2	16	-1	98076817	98144243	protein_coding	351.167	253	449.333	1.77602	0.828649	2.45241e-08	5.71778e-07	yes	7149;4074	48
ENSMUSG00000035093	Secisbp2l	2	-1	125562722	125608606	protein_coding	2798.67	2197.67	3399.67	1.54694	0.629421	2.48989e-08	5.79911e-07	yes	2854;1516	102
ENSMUSG00000072809	9330160F10Rik	11	-1	68871220	68873985	protein_coding	29.5	48	11	0.229167	-2.12553	2.53654e-08	5.90161e-07	no		0
ENSMUSG00000022844	Pdia5	16	-1	35397399	35490959	protein_coding	219.5	288	151	0.524306	-0.93152	2.58846e-08	6.01614e-07	yes	1254;1055;7144;4550;6525	204
ENSMUSG00000026675	Hsd17b7	1	-1	171879666	171899372	protein_coding	139.333	190	88.6667	0.466667	-1.09954	2.66371e-08	6.18462e-07	no		0
ENSMUSG00000073879	Gm5859	4	1	42107582	42109905	pseudogene	91.1667	161	21.3333	0.132505	-2.91588	2.68298e-08	6.22289e-07	no		0
ENSMUSG00000032477	Cdc25a	9	1	109778083	109796392	protein_coding	76	42	110	2.61905	1.38904	2.73252e-08	6.33124e-07	no		0
ENSMUSG00000021094	Dhrs7	12	-1	73751343	73765815	protein_coding	373.5	271	476	1.75646	0.812669	2.74517e-08	6.35396e-07	yes	1542;2344	106
ENSMUSG00000027716	Trpc3	3	-1	36519404	36589089	protein_coding	167	221.333	112.667	0.509036	-0.97416	2.82892e-08	6.54104e-07	no		0
ENSMUSG00000030237	Slco1a4	6	-1	141753961	141804720	protein_coding	93	130	56	0.430769	-1.21501	2.85979e-08	6.60559e-07	no		0
ENSMUSG00000038936	Sccpdh	1	1	181598341	181617320	protein_coding	589.5	442	737	1.66742	0.737618	2.88581e-08	6.6588e-07	no		0
ENSMUSG00000028246	6230409E13Rik	4	1	21858476	21923986	protein_coding	675.833	839.667	512	0.609766	-0.713673	2.90458e-08	6.6952e-07	yes	3178	38
ENSMUSG00000025417	Pip4k2c	10	-1	126634123	126648678	protein_coding	2203.33	2679.67	1727	0.644483	-0.633785	2.91853e-08	6.72042e-07	yes	399;8528	120
ENSMUSG00000038127	Ccdc50	16	1	27388955	27452304	protein_coding	920.167	704.667	1135.67	1.61164	0.688527	2.94638e-08	6.77758e-07	no		0
ENSMUSG00000071041	Gm15210	8	1	102554393	102556047	pseudogene	66.3333	0	132.667	Inf	Inf	3.01223e-08	6.92194e-07	no		0
ENSMUSG00000020021	Fgd6	10	1	93498746	93608084	protein_coding	620.833	467.333	774.333	1.65692	0.728503	3.04232e-08	6.9767e-07	no		0
ENSMUSG00000035873	Pawr	10	1	107769245	107851447	protein_coding	121.167	167.333	75	0.448207	-1.15776	3.04113e-08	6.9767e-07	yes	8974;4647;4024	70
ENSMUSG00000085105	Gm12758	7	1	35019396	35025226	lincRNA	196.667	130.333	263	2.0179	1.01286	3.04542e-08	6.9767e-07	no		0
ENSMUSG00000040093	Bmf	2	-1	118354493	118375423	protein_coding	172.167	230.333	114	0.494935	-1.01469	3.12039e-08	7.14112e-07	yes	9147;446;7534	131
ENSMUSG00000042684	Npl	1	-1	155350146	155396844	protein_coding	107.167	65.6667	148.667	2.26396	1.17885	3.19148e-08	7.29634e-07	no		0
ENSMUSG00000046667	Rbm12b	4	1	12067411	12073878	protein_coding	517.333	327	707.667	2.16412	1.11378	3.23981e-08	7.39927e-07	no		0
ENSMUSG00000059049	Frem1	4	-1	82543825	82698243	protein_coding	212.5	340	85	0.25	-2	3.26542e-08	7.45016e-07	no		0
ENSMUSG00000019899	Lama2	10	-1	26701094	27336748	protein_coding	82.8333	41.3333	124.333	3.00806	1.58884	3.33903e-08	7.61032e-07	no		0
ENSMUSG00000026646	Suv39h2	2	-1	3373087	3392303	protein_coding	463.667	344.333	583	1.69313	0.75969	3.37146e-08	7.67643e-07	yes	9510;9129	23
ENSMUSG00000091626	Gm17462	6	1	112387465	112389330	protein_coding	306.5	92	521	5.66304	2.50158	3.42431e-08	7.78883e-07	no		0
ENSMUSG00000034829	Nxnl1	8	-1	74084455	74090548	protein_coding	4618.67	3658.33	5579	1.52501	0.60882	3.4602e-08	7.86246e-07	yes	1775	56
ENSMUSG00000087686	1500026H17Rik	10	1	89149116	89163611	lincRNA	39	16	62	3.875	1.9542	3.47688e-08	7.89234e-07	no		0
ENSMUSG00000006638	Abhd1	5	1	31252439	31257464	lincRNA	58.6667	29.6667	87.6667	2.95506	1.56319	3.50473e-08	7.94749e-07	no		0
ENSMUSG00000070327	Rnf213	11	1	119254414	119348732	protein_coding	287.833	381.333	194.333	0.509615	-0.972519	3.51454e-08	7.96165e-07	yes	9402	11
ENSMUSG00000050675	Gp1ba	11	1	70452624	70456328	protein_coding	77	111.333	42.6667	0.383234	-1.3837	3.56965e-08	8.07308e-07	no		0
ENSMUSG00000081281	Gm6274	X	1	34208212	34209008	pseudogene	13.5	0	27	Inf	Inf	3.57094e-08	8.07308e-07	no		0
ENSMUSG00000024084	Qpct	17	1	79451246	79489583	protein_coding	601.167	453.667	748.667	1.65026	0.722691	3.58338e-08	8.09302e-07	no		0
ENSMUSG00000079067	Hmgn2-ps1	5	1	84552259	84553414	pseudogene	678	39.6667	1316.33	33.1849	5.05245	3.65188e-08	8.23938e-07	no		0
ENSMUSG00000086657	4921530L18Rik	2	-1	13991959	13995561	antisense	20.5	5.33333	35.6667	6.6875	2.74147	3.69359e-08	8.3251e-07	no		0
ENSMUSG00000074252	Gm10654	8	1	73455304	73456936	protein_coding	10.3333	20	0.666667	0.0333333	-4.90689	3.71151e-08	8.35706e-07	yes	2406	46
ENSMUSG00000031788	Kifc3	8	-1	97623732	97666440	protein_coding	565.167	413	717.333	1.73688	0.796502	3.85692e-08	8.67575e-07	yes	9303;1529;6992	91
ENSMUSG00000022668	Gtpbp8	16	-1	44736881	44746476	protein_coding	226.5	295.333	157.667	0.53386	-0.905467	3.8616e-08	8.67753e-07	no		0
ENSMUSG00000085431	4930440I19Rik	2	1	77889234	78034587	lincRNA	9.83333	0.333333	19.3333	58	5.85798	3.87096e-08	8.68984e-07	yes	6317	20
ENSMUSG00000022911	Arl13b	16	-1	62793511	62846866	protein_coding	1201.5	931.333	1471.67	1.58017	0.660081	3.87838e-08	8.69777e-07	yes	1920;7465	69
ENSMUSG00000030432	Rpl28	7	1	4744476	4746164	protein_coding	1531.5	1915	1148	0.599478	-0.738222	3.93909e-08	8.82507e-07	no		0
ENSMUSG00000086344	Gm11345	13	-1	24458645	24467819	lincRNA	9	18	0	0	#NAME?	3.96879e-08	8.88269e-07	no		0
ENSMUSG00000090488	A430105J06Rik	1	1	188573275	188576800	lincRNA	54.6667	86.3333	23	0.266409	-1.90828	4.15936e-08	9.29991e-07	yes	6190;4493	48
ENSMUSG00000087227	Gm16958	3	1	126864223	126871206	lincRNA	25.5	43	8	0.186047	-2.42626	4.20589e-08	9.39456e-07	no		0
ENSMUSG00000055976	Cldn23	8	-1	36887766	36889613	protein_coding	50.1667	76	24.3333	0.320175	-1.64307	4.24102e-08	9.46357e-07	yes	1314	66
ENSMUSG00000001518	Itfg2	6	-1	128359462	128374949	protein_coding	925.333	1138.67	712	0.625293	-0.677396	4.37629e-08	9.75569e-07	yes	9251	12
ENSMUSG00000021303	Gng4	13	1	13876326	13920164	protein_coding	308	393.667	222.333	0.564776	-0.82425	4.38464e-08	9.76456e-07	no		0
ENSMUSG00000035704	Alg8	7	1	104520116	104540663	protein_coding	86.6667	50	123.333	2.46667	1.30256	4.5378e-08	1.00956e-06	no		0
ENSMUSG00000035184	Fam124a	14	1	63174574	63227323	protein_coding	100	139.333	60.6667	0.435407	-1.19956	4.63478e-08	1.03011e-06	no		0
ENSMUSG00000030905	Crym	7	-1	127329894	127345625	protein_coding	490	366.667	613.333	1.67273	0.742202	4.65375e-08	1.0333e-06	no		0
ENSMUSG00000048087	Gm4737	16	-1	46153110	46155190	protein_coding	216.333	0	432.667	Inf	Inf	4.77748e-08	1.05972e-06	no		0
ENSMUSG00000087611	4930458D05Rik	5	-1	101269816	101276186	lincRNA	13.3333	24.6667	2	0.0810811	-3.62449	4.85852e-08	1.07663e-06	no		0
ENSMUSG00000062081	Gm6055	14	-1	48698810	48699487	protein_coding	223	3	443	147.667	7.2062	4.90049e-08	1.08485e-06	no		0
ENSMUSG00000078963	Hsbp1l1	18	-1	80426497	80443841	protein_coding	233.167	303.667	162.667	0.535675	-0.90057	4.9423e-08	1.09302e-06	yes	3275	37
ENSMUSG00000031825	Crispld2	8	1	122516338	122576693	protein_coding	52.8333	80	25.6667	0.320833	-1.6401	4.99487e-08	1.10356e-06	no		0
ENSMUSG00000082361	Btc	5	-1	91786287	91831939	protein_coding	77.5	112	43	0.383929	-1.38109	5.19332e-08	1.14627e-06	no		0
ENSMUSG00000050822	Slc29a4	5	1	143178055	143198443	protein_coding	234.667	304	165.333	0.54386	-0.878694	5.33048e-08	1.17539e-06	yes	2121	50
ENSMUSG00000086291	Gm15513	5	-1	34554459	34556451	sense_intronic	114	160	68	0.425	-1.23447	5.42063e-08	1.19409e-06	no		0
ENSMUSG00000058420	Syt17	7	-1	125525370	125587066	protein_coding	27.8333	8	47.6667	5.95833	2.57491	5.58562e-08	1.22922e-06	no		0
ENSMUSG00000021461	Fancc	13	-1	63406017	63598586	protein_coding	186.167	246.333	126	0.511502	-0.967188	5.69062e-08	1.2511e-06	yes	1501	61
ENSMUSG00000028414	Fktn	4	1	53726870	53778657	protein_coding	677.833	839	516.667	0.615812	-0.699437	5.89241e-08	1.29419e-06	no		0
ENSMUSG00000086769	Gm15587	5	-1	23872010	23889432	antisense	70.6667	110	31.3333	0.284848	-1.81173	5.89967e-08	1.29451e-06	no		0
ENSMUSG00000021510	A530054K11Rik	13	-1	67717938	67738690	protein_coding	444.333	330	558.667	1.69293	0.759522	5.94463e-08	1.3031e-06	yes	4051	31
ENSMUSG00000028931	Kcnab2	4	-1	151764851	151851980	protein_coding	3910.33	4714.33	3106.33	0.658913	-0.601841	6.11434e-08	1.33899e-06	yes	3542;1031;7910;3293	161
ENSMUSG00000091018	Rplp2-ps1	12	-1	76731924	76732365	protein_coding	44	86	2	0.0232558	-5.42626	6.2262e-08	1.36215e-06	no		0
ENSMUSG00000001663	Gstt1	10	-1	75246558	75261329	protein_coding	147.667	198.333	97	0.489076	-1.03187	6.24307e-08	1.3645e-06	no		0
ENSMUSG00000052949	Rnf157	11	-1	116197667	116274346	protein_coding	3537.5	4267.67	2807.33	0.657815	-0.604247	6.25995e-08	1.36686e-06	yes	6223;3602	54
ENSMUSG00000052397	Ezr	17	-1	6942390	6987133	protein_coding	167.333	111.667	223	1.99701	0.997845	6.33057e-08	1.38093e-06	no		0
ENSMUSG00000028687	Mutyh	4	1	116480328	116492045	protein_coding	29.3333	47.3333	11.3333	0.239437	-2.06228	6.36676e-08	1.38616e-06	no		0
ENSMUSG00000032606	Nicn1	9	1	108192779	108198829	protein_coding	814.833	1002	627.667	0.626414	-0.674812	6.36694e-08	1.38616e-06	yes	2412	46
ENSMUSG00000021057	Akap5	12	1	77425878	77435140	protein_coding	76	120.333	31.6667	0.263158	-1.926	6.3863e-08	1.38902e-06	no		0
ENSMUSG00000085462	5031434O11Rik	3	1	51363679	51371039	lincRNA	33.1667	53.3333	13	0.24375	-2.03653	6.39335e-08	1.3892e-06	no		0
ENSMUSG00000026271	Gpr35	1	1	94869696	94882968	protein_coding	17	31	3	0.0967742	-3.36923	6.56747e-08	1.42565e-06	no		0
ENSMUSG00000056492	Gpr116	17	1	43526415	43596506	protein_coding	187.833	247.333	128.333	0.518868	-0.946561	6.61723e-08	1.43506e-06	no		0
ENSMUSG00000078866	Gm14420	2	1	177249438	177262834	protein_coding	862.167	259.667	1464.67	5.64056	2.49584	6.62716e-08	1.43582e-06	no		0
ENSMUSG00000003038	Hmgn2	4	-1	133520653	133524565	protein_coding	2354.33	3009	1699.67	0.564861	-0.824032	6.92918e-08	1.4998e-06	yes	7578;8770	29
ENSMUSG00000014813	Stc1	14	1	69647295	69659861	protein_coding	284.333	188.667	380	2.01413	1.01016	6.94893e-08	1.50262e-06	no		0
ENSMUSG00000030029	Lrig1	6	-1	94554523	94650152	protein_coding	841.167	648	1034.33	1.59619	0.674635	6.97214e-08	1.50618e-06	yes	3083;6950;6109;3196;4448	145
ENSMUSG00000021608	Lpcat1	13	1	73604645	73653870	protein_coding	3174	2518.67	3829.33	1.52038	0.604433	6.99983e-08	1.51071e-06	yes	320;6790	132
ENSMUSG00000041119	Pde9a	17	1	31523179	31613255	protein_coding	194.833	256	133.667	0.522135	-0.937504	7.18433e-08	1.54903e-06	no		0
ENSMUSG00000083844	2210015D19Rik	11	1	5662132	5684713	pseudogene	251.167	322.667	179.667	0.556818	-0.844722	7.28752e-08	1.56976e-06	yes	8976	12
ENSMUSG00000035914	Cd276	9	-1	58372107	58402939	protein_coding	169.833	225	114.667	0.50963	-0.972479	7.39614e-08	1.59163e-06	yes	6420	20
ENSMUSG00000023918	Gpr115	17	-1	42793840	42829233	protein_coding	23.5	39.6667	7.33333	0.184874	-2.43539	7.42988e-08	1.59735e-06	no		0
ENSMUSG00000013622	0610007C21Rik	5	1	31350685	31357006	protein_coding	446.833	560.333	333.333	0.594884	-0.74932	7.51161e-08	1.61337e-06	yes	5364	24
ENSMUSG00000074037	Mc1r	8	1	125930982	125934642	protein_coding	37.1667	58.6667	15.6667	0.267045	-1.90484	7.58274e-08	1.62709e-06	no		0
ENSMUSG00000026728	Vim	2	1	13495554	13504453	protein_coding	1314	1599.67	1028.33	0.642842	-0.637463	7.68936e-08	1.64681e-06	no		0
ENSMUSG00000086662	BC046251	7	1	72726917	72763770	processed_transcript	268.167	343.333	193	0.562136	-0.831009	7.68811e-08	1.64681e-06	no		0
ENSMUSG00000040187	Arntl2	6	1	146744577	146782051	protein_coding	23.6667	40	7.33333	0.183333	-2.44746	7.91074e-08	1.6926e-06	no		0
ENSMUSG00000018449	Rpain	11	1	70783715	70791335	protein_coding	236	166	306	1.84337	0.882348	7.92862e-08	1.6948e-06	no		0
ENSMUSG00000009628	Tex15	8	1	34627210	34696054	protein_coding	36.1667	60.3333	12	0.198895	-2.32992	8.13111e-08	1.73642e-06	no		0
ENSMUSG00000047139	Cd24a	10	1	43298975	43304068	protein_coding	64.6667	95	34.3333	0.361404	-1.46832	8.27129e-08	1.76467e-06	no		0
ENSMUSG00000084957	Bbip1	19	-1	54003757	54019117	lincRNA	289.167	368.667	209.667	0.568716	-0.814219	8.98166e-08	1.9144e-06	no		0
ENSMUSG00000028435	Aqp3	4	-1	41039755	41045216	protein_coding	7.16667	0	14.3333	Inf	Inf	9.34301e-08	1.98953e-06	no		0
ENSMUSG00000028158	Mttp	3	-1	137752819	137806352	protein_coding	133	179	87	0.486034	-1.04087	9.41007e-08	2.0019e-06	no		0
ENSMUSG00000054893	Zfp667	7	1	6238181	6259485	protein_coding	153.167	203	103.333	0.509031	-0.974174	9.51268e-08	2.02181e-06	yes	8836	13
ENSMUSG00000074527	Gm14296	2	-1	176677214	176712514	protein_coding	386.167	748.667	23.6667	0.0316118	-4.9834	9.54218e-08	2.02615e-06	no		0
ENSMUSG00000000579	Dynlt1c	17	-1	6646959	6655064	protein_coding	1182	406.333	1957.67	4.81788	2.2684	9.65627e-08	2.04843e-06	no		0
ENSMUSG00000070031	Sp140	1	1	87496953	87541612	protein_coding	56.5	3.66667	109.333	29.8182	4.89812	9.98137e-08	2.11539e-06	yes	6182;9672	30
ENSMUSG00000023795	Pisd-ps2	17	-1	3076578	3084183	pseudogene	391.667	117.667	665.667	5.65722	2.50009	1.00117e-07	2.11981e-06	yes	6018;7467;9087;6019	70
ENSMUSG00000083817	Gm14400	2	-1	177010178	177013668	pseudogene	15.3333	2	28.6667	14.3333	3.8413	1.02625e-07	2.17084e-06	no		0
ENSMUSG00000090639	Gm20425	9	-1	103092538	103132637	protein_coding	76.5	0	153	Inf	Inf	1.03749e-07	2.19257e-06	no		0
ENSMUSG00000022098	Bmp1	14	-1	70874364	70920067	protein_coding	234.667	166	303.333	1.82731	0.869721	1.03914e-07	2.19397e-06	yes	7121	17
ENSMUSG00000029189	Sel1l3	5	-1	53498323	53604691	protein_coding	228.667	161	296.333	1.84058	0.88016	1.04156e-07	2.197e-06	no		0
ENSMUSG00000039427	Alg1	16	1	5233714	5245005	protein_coding	267	342	192	0.561404	-0.83289	1.04522e-07	2.20265e-06	no		0
ENSMUSG00000004891	Nes	3	1	87775000	87784373	protein_coding	55.3333	82.6667	28	0.33871	-1.56188	1.15357e-07	2.42641e-06	no		0
ENSMUSG00000024659	Anxa1	19	-1	20447918	20465434	protein_coding	240.833	165.667	316	1.90744	0.931641	1.15263e-07	2.42641e-06	yes	1932	53
ENSMUSG00000038963	Slco4a1	2	1	180190950	180209572	protein_coding	2030	2451.67	1608.33	0.656016	-0.608196	1.16679e-07	2.45191e-06	yes	3652;6323;9532;1867;263	240
ENSMUSG00000062859	Tcp11	17	-1	28203692	28217584	protein_coding	413	307.333	518.667	1.68764	0.755003	1.21181e-07	2.54412e-06	no		0
ENSMUSG00000028832	Stmn1	4	1	134024235	134029758	protein_coding	920.167	1125	715.333	0.635852	-0.653237	1.25749e-07	2.63755e-06	no		0
ENSMUSG00000019232	Agxt2l1	3	1	130320366	130338668	protein_coding	318.167	404	232.333	0.575083	-0.798159	1.30048e-07	2.72515e-06	no		0
ENSMUSG00000040936	Ulk4	9	-1	120869386	121186315	protein_coding	157.833	209.667	106	0.505564	-0.984033	1.30485e-07	2.73175e-06	yes	8912	13
ENSMUSG00000030035	Wbp1	6	-1	83069038	83071553	protein_coding	859.167	620	1098.33	1.77151	0.824976	1.33544e-07	2.79318e-06	yes	9874	10
ENSMUSG00000024026	Glo1	17	-1	30729811	30749604	protein_coding	2526	2010.67	3041.33	1.5126	0.59703	1.33712e-07	2.79408e-06	yes	1985;231;6279	197
ENSMUSG00000089827	1700023H06Rik	13	-1	81023485	81024785	lincRNA	22.1667	5.33333	39	7.3125	2.87036	1.34179e-07	2.80123e-06	no		0
ENSMUSG00000023495	Pcbp4	9	1	106356188	106366338	protein_coding	7373	5784.33	8961.67	1.5493	0.631616	1.35002e-07	2.81052e-06	yes	8013;270;2197	185
ENSMUSG00000025450	Gm9752	13	-1	120262611	120265568	processed_transcript	198.833	259.333	138.333	0.533419	-0.906659	1.34807e-07	2.81052e-06	no		0
ENSMUSG00000038116	Phf20	2	1	156022202	156135688	protein_coding	1572.83	1241.33	1904.33	1.5341	0.617395	1.34955e-07	2.81052e-06	yes	9815;1102	82
ENSMUSG00000023921	Mut	17	1	41071656	41098582	protein_coding	263.167	190	336.333	1.77018	0.823892	1.3536e-07	2.81486e-06	no		0
ENSMUSG00000024736	Tmem132a	19	-1	10932312	10944430	protein_coding	1079	843	1315	1.55991	0.641458	1.35462e-07	2.81486e-06	no		0
ENSMUSG00000022296	Baalc	15	1	38764688	38782810	protein_coding	49	73	25	0.342466	-1.54597	1.4603e-07	3.02883e-06	no		0
ENSMUSG00000032198	Dock6	9	-1	21604628	21657079	protein_coding	80.3333	115	45.6667	0.397101	-1.33242	1.45906e-07	3.02883e-06	no		0
ENSMUSG00000027533	Fabp5	3	1	10012548	10016607	protein_coding	148.833	205	92.6667	0.452033	-1.1455	1.48212e-07	3.07125e-06	no		0
ENSMUSG00000026824	Kcnj3	2	1	55288381	55450556	protein_coding	178.833	233.667	124	0.53067	-0.914112	1.49583e-07	3.09678e-06	no		0
ENSMUSG00000078307	AI593442	9	-1	52481149	52487534	protein_coding	610.667	753.667	467.667	0.620522	-0.688446	1.52287e-07	3.14985e-06	no		0
ENSMUSG00000027709	Mccc1	3	-1	35858234	35899600	protein_coding	596.333	455.667	737	1.61741	0.693686	1.55944e-07	3.2225e-06	yes	6328	20
ENSMUSG00000079096	Gm6309	5	-1	146979552	146996880	protein_coding	20.8333	6	35.6667	5.94444	2.57154	1.56209e-07	3.225e-06	yes	9593	11
ENSMUSG00000034801	Sos2	12	-1	70684748	70782839	protein_coding	716.667	552.333	881	1.59505	0.673603	1.5752e-07	3.24907e-06	no		0
ENSMUSG00000074469	Gm15348	8	-1	12706944	12719127	lincRNA	31.6667	50.3333	13	0.258278	-1.953	1.58115e-07	3.25834e-06	yes	821	82
ENSMUSG00000034308	Sdr42e1	8	-1	120185299	120197589	protein_coding	41.5	63.3333	19.6667	0.310526	-1.68721	1.58458e-07	3.2624e-06	no		0
ENSMUSG00000035215	Lsm7	10	-1	80315570	80317954	protein_coding	63.5	108.333	18.6667	0.172308	-2.53694	1.58865e-07	3.26777e-06	no		0
ENSMUSG00000026018	Ica1l	1	-1	60045914	60099931	protein_coding	163.167	111.667	214.667	1.92239	0.9429	1.59765e-07	3.28326e-06	no		0
ENSMUSG00000087456	Gm16322	9	1	42282638	42313745	antisense	8	15.6667	0.333333	0.0212766	-5.55459	1.59922e-07	3.28347e-06	no		0
ENSMUSG00000052934	Fbxo31	8	-1	124073350	124074865	protein_coding	148.5	196.667	100.333	0.510169	-0.970951	1.61176e-07	3.30617e-06	no		0
ENSMUSG00000005873	Reep5	18	-1	34504543	34533069	protein_coding	1208	1465.33	950.667	0.648772	-0.624217	1.62658e-07	3.33353e-06	no		0
ENSMUSG00000055371	Stam2	2	-1	52547183	52601315	protein_coding	804.333	985.333	623.333	0.632612	-0.660608	1.63555e-07	3.34882e-06	no		0
ENSMUSG00000055692	Tmem191c	16	1	17276393	17283322	protein_coding	212.5	280	145	0.517857	-0.949374	1.63857e-07	3.35194e-06	no		0
ENSMUSG00000032289	Thsd4	9	-1	59814738	60369853	protein_coding	86.6667	144.667	28.6667	0.198157	-2.33529	1.65222e-07	3.37678e-06	yes	452;10200;3852;5906	166
ENSMUSG00000085385	9430008C03Rik	2	-1	158181043	158187316	lincRNA	117.833	159.333	76.3333	0.479079	-1.06166	1.693e-07	3.45696e-06	no		0
ENSMUSG00000052914	Cyp2j6	4	-1	96182829	96220352	protein_coding	75.5	107	44	0.411215	-1.28204	1.69739e-07	3.46277e-06	no		0
ENSMUSG00000078588	Ccdc24	4	-1	117539129	117545162	protein_coding	2122.17	3089	1155.33	0.374015	-1.41883	1.71062e-07	3.48657e-06	no		0
ENSMUSG00000045498	Pcdhb3	18	1	37460453	37464239	protein_coding	76.1667	107.667	44.6667	0.414861	-1.2693	1.71367e-07	3.48961e-06	no		0
ENSMUSG00000080832	M6pr-ps	3	1	99303947	99306568	pseudogene	16.8333	0	33.6667	Inf	Inf	1.72038e-07	3.50009e-06	no		0
ENSMUSG00000041303	Gtf3c3	1	-1	54454425	54495815	protein_coding	463.667	349.333	578	1.65458	0.726465	1.74518e-07	3.54732e-06	yes	8036	14
ENSMUSG00000034109	Golim4	3	-1	75680105	75760871	protein_coding	719.833	882.667	557	0.631042	-0.664191	1.75198e-07	3.5579e-06	yes	3654;8282	48
ENSMUSG00000049439	Cyp20a1	1	1	60400167	60444904	protein_coding	95.1667	132.333	58	0.438287	-1.19005	1.77823e-07	3.60794e-06	no		0
ENSMUSG00000024076	Vit	17	1	78907480	79026737	protein_coding	56	83.3333	28.6667	0.344	-1.53952	1.8951e-07	3.84158e-06	no		0
ENSMUSG00000026307	Scly	1	1	93194915	93217652	protein_coding	187.667	243.667	131.667	0.540356	-0.888019	1.92015e-07	3.88882e-06	no		0
ENSMUSG00000030711	Sult1a1	7	-1	133816379	133819946	protein_coding	44.6667	68	21.3333	0.313725	-1.67243	1.95846e-07	3.96282e-06	no		0
ENSMUSG00000001098	Kctd10	5	-1	114813576	114830524	protein_coding	953.333	744.667	1162	1.56043	0.641943	1.96598e-07	3.97445e-06	no		0
ENSMUSG00000067818	Myl9	2	1	156601156	156607394	protein_coding	65.6667	95.3333	36	0.377622	-1.40498	2.0017e-07	4.04299e-06	no		0
ENSMUSG00000081272	Gm13509	2	1	49163675	49164982	pseudogene	463.333	8.33333	918.333	110.2	6.78398	2.04948e-07	4.13578e-06	no		0
ENSMUSG00000085446	A430046D13Rik	10	1	127936420	127941298	lincRNA	73.1667	104.333	42	0.402556	-1.31274	2.05642e-07	4.14604e-06	no		0
ENSMUSG00000032625	Thsd7a	6	-1	12261610	12699410	protein_coding	1011.17	1230	792.333	0.644173	-0.634479	2.06173e-07	4.15299e-06	no		0
ENSMUSG00000018199	Trove2	1	-1	145597920	145624198	protein_coding	2141.83	2575.33	1708.33	0.663345	-0.59217	2.16072e-07	4.34848e-06	yes	4841;6445	45
ENSMUSG00000039741	Bahcc1	11	1	120094261	120153610	protein_coding	827.833	604.333	1051.33	1.73966	0.798804	2.19214e-07	4.40773e-06	yes	4202	30
ENSMUSG00000020303	Stc2	11	-1	31257307	31270074	protein_coding	89.5	52.6667	126.333	2.39873	1.26227	2.20341e-07	4.42642e-06	no		0
ENSMUSG00000042726	Trafd1	5	-1	121821734	121835641	protein_coding	2877.5	3450.33	2304.67	0.667955	-0.582178	2.20828e-07	4.43221e-06	yes	1002;1401	139
ENSMUSG00000029309	Sparcl1	5	-1	104508130	104543107	protein_coding	2897.5	3473.67	2321.33	0.668266	-0.581506	2.22065e-07	4.45305e-06	no		0
ENSMUSG00000042111	Ccdc115	1	-1	34493516	34496517	protein_coding	464	576.667	351.333	0.609249	-0.714897	2.22791e-07	4.4636e-06	yes	775	83
ENSMUSG00000025078	Nhlrc2	19	1	56622751	56673336	protein_coding	732	567.667	896.333	1.57898	0.658991	2.28415e-07	4.57219e-06	yes	2553;8240;1990;2107;2453	205
ENSMUSG00000032006	Pdgfd	9	1	6168612	6378843	protein_coding	81.5	48.6667	114.333	2.34932	1.23224	2.32749e-07	4.65477e-06	no		0
ENSMUSG00000072674	Gm10393	14	-1	26987274	27001759	protein_coding	35.3333	69.6667	1	0.0143541	-6.1224	2.38681e-07	4.76914e-06	no		0
ENSMUSG00000081718	Gm8261	X	-1	143034294	143035501	pseudogene	12	0	24	Inf	Inf	2.44634e-07	4.88372e-06	no		0
ENSMUSG00000058396	Gpr182	10	-1	127184332	127188788	protein_coding	68	39	97	2.48718	1.31451	2.45136e-07	4.88938e-06	no		0
ENSMUSG00000019820	Utrn	10	-1	12101986	12589163	protein_coding	822.167	1020.67	623.667	0.611039	-0.710665	2.47489e-07	4.93192e-06	no		0
ENSMUSG00000087679	C330006A16Rik	2	-1	25992334	25996041	lincRNA	405.833	506	305.667	0.604084	-0.727178	2.479e-07	4.93569e-06	no		0
ENSMUSG00000043162	Pigy	6	-1	57636570	57642072	protein_coding	389.167	486.333	292	0.600411	-0.735977	2.50484e-07	4.98272e-06	yes	4138	31
ENSMUSG00000087081	6430590A07Rik	3	-1	40689819	40698045	lincRNA	75.5	107.667	43.3333	0.402477	-1.31302	2.54067e-07	5.04949e-06	yes	9827	10
ENSMUSG00000022472	Pppde2	15	-1	81822953	81864292	protein_coding	2152.67	1626.33	2679	1.64726	0.720072	2.58199e-07	5.12706e-06	no		0
ENSMUSG00000042359	Osbpl6	2	1	76244565	76438704	protein_coding	893.167	1088.33	698	0.641348	-0.640822	2.61175e-07	5.17886e-06	yes	6047	21
ENSMUSG00000083679	Gm12892	4	1	121756168	121757313	pseudogene	89.6667	0.333333	179	537	9.06878	2.61503e-07	5.17886e-06	no		0
ENSMUSG00000086309	A930007I19Rik	19	-1	29560845	29597649	lincRNA	39	60.6667	17.3333	0.285714	-1.80735	2.61326e-07	5.17886e-06	yes	363	110
ENSMUSG00000035459	Stab2	10	-1	86303943	86470770	protein_coding	26.5	42.6667	10.3333	0.242188	-2.0458	2.66797e-07	5.27904e-06	no		0
ENSMUSG00000047888	Tnrc6b	15	1	80590016	80771516	protein_coding	6119.83	7301.67	4938	0.676284	-0.564299	2.68265e-07	5.30338e-06	yes	314;5506;9758;2837;4697;1860;8166;7129	301
ENSMUSG00000022247	Brix1	15	-1	10404534	10415702	protein_coding	312.833	230.333	395.333	1.71635	0.779346	2.76596e-07	5.46327e-06	no		0
ENSMUSG00000038540	Tmc3	7	1	90733437	90774124	protein_coding	43.6667	67.3333	20	0.29703	-1.75132	2.81343e-07	5.55212e-06	yes	3203	38
ENSMUSG00000066637	Ttc32	12	1	9036803	9043200	protein_coding	31.5	13.6667	49.3333	3.60976	1.8519	2.82776e-07	5.57547e-06	no		0
ENSMUSG00000075600	Zc3h3	15	-1	75584862	75672345	protein_coding	435.5	568	303	0.533451	-0.906573	2.85767e-07	5.62949e-06	yes	3759;757	117
ENSMUSG00000020261	Slc36a1	11	1	55017852	55049832	protein_coding	376.667	470.333	283	0.601701	-0.732882	2.87761e-07	5.66378e-06	no		0
ENSMUSG00000074102	Rbm15b	9	-1	106783260	106784620	protein_coding	18.5	36.6667	0.333333	0.00909091	-6.78136	2.89068e-07	5.6845e-06	no		0
ENSMUSG00000075044	Slc22a29	19	-1	8234655	8337108	protein_coding	9	18	0	0	#NAME?	2.9836e-07	5.86207e-06	yes	3640	34
ENSMUSG00000060393	Gm5580	6	1	116501160	116502622	pseudogene	11.8333	0	23.6667	Inf	Inf	3.0306e-07	5.94918e-06	no		0
ENSMUSG00000024074	Crim1	17	1	78599588	78775932	protein_coding	529.833	654	405.667	0.620285	-0.688996	3.04156e-07	5.96546e-06	yes	6845	18
ENSMUSG00000050312	Nsun3	16	-1	62732270	62786644	protein_coding	100.333	138	62.6667	0.454106	-1.1389	3.05857e-07	5.99356e-06	no		0
ENSMUSG00000050605	Zfp61	7	-1	25072327	25086251	protein_coding	269	342	196	0.573099	-0.803143	3.072e-07	6.01461e-06	no		0
ENSMUSG00000028149	Rap1gds1	3	-1	138588870	138738163	protein_coding	2236.67	2682.67	1790.67	0.667495	-0.583171	3.08017e-07	6.02533e-06	no		0
ENSMUSG00000085900	A930041C12Rik	5	-1	108059269	108062869	antisense	45.3333	68.3333	22.3333	0.326829	-1.61339	3.09583e-07	6.05066e-06	no		0
ENSMUSG00000029410	Ppef2	5	-1	92656000	92682185	protein_coding	2149	1719.67	2578.33	1.49932	0.58431	3.12637e-07	6.10502e-06	yes	5853;9859;706	119
ENSMUSG00000005667	Mthfd2	6	-1	83255685	83267600	protein_coding	75.3333	108	42.6667	0.395062	-1.33985	3.16706e-07	6.17909e-06	no		0
ENSMUSG00000060882	Kcnd2	6	1	21165503	21679805	protein_coding	150.833	199.333	102.333	0.513378	-0.961907	3.20228e-07	6.24236e-06	no		0
ENSMUSG00000023015	Racgap1	15	-1	99450927	99482087	protein_coding	117	159	75	0.471698	-1.08406	3.21949e-07	6.27044e-06	no		0
ENSMUSG00000020171	Yeats4	10	-1	116652198	116661563	protein_coding	398.5	496.667	300.333	0.604698	-0.725713	3.22925e-07	6.28397e-06	yes	3879	32
ENSMUSG00000064360	mt-Nd3	MT	1	9459	9806	protein_coding	2984.67	5966.33	3	0.000502821	-10.9577	3.3247e-07	6.46408e-06	no
ENSMUSG00000045917	6330416G13Rik	4	1	63219815	63247391	protein_coding	77.6667	108.667	46.6667	0.429448	-1.21945	3.36119e-07	6.52935e-06	no		0
ENSMUSG00000074272	Ceacam1	7	-1	26246721	26262644	protein_coding	18	31.3333	4.66667	0.148936	-2.74723	3.39331e-07	6.58602e-06	no		0
ENSMUSG00000040584	Abcb1a	5	1	8660077	8748575	protein_coding	182	238	126	0.529412	-0.917538	3.43727e-07	6.66556e-06	no		0
ENSMUSG00000008305	Tle1	4	-1	71778176	71861953	protein_coding	532.5	405.333	659.667	1.62747	0.702628	3.49381e-07	6.76933e-06	no		0
ENSMUSG00000041629	D11Wsu99e	11	-1	113522633	113545469	protein_coding	824.167	644.333	1004	1.5582	0.63988	3.59535e-07	6.96004e-06	no		0
ENSMUSG00000041298	Katnal1	5	-1	149685908	149806799	protein_coding	891.5	1084	699	0.644834	-0.633	3.64874e-07	7.05729e-06	yes	8813;817;4441	124
ENSMUSG00000022438	Parvb	15	1	84062473	84146118	protein_coding	475.167	589	361.333	0.613469	-0.704937	3.81913e-07	7.38045e-06	yes	173	135
ENSMUSG00000023043	Krt18	15	1	101858647	101862457	protein_coding	393.833	515.333	272.333	0.528461	-0.920132	3.94706e-07	7.61452e-06	yes	1651	58
ENSMUSG00000044757	Gm6430	1	1	98921090	98923123	pseudogene	77.3333	3.33333	151.333	45.4	5.50462	3.94449e-07	7.61452e-06	no		0
ENSMUSG00000031492	Chrnb3	8	1	28479183	28510201	protein_coding	959.167	1161.33	757	0.651837	-0.617417	3.96603e-07	7.63514e-06	no		0
ENSMUSG00000032340	Neo1	9	-1	58722486	58884248	protein_coding	1932.33	1546	2318.67	1.49978	0.584755	3.96799e-07	7.63514e-06	no		0
ENSMUSG00000040782	Rfwd2	1	1	161162457	161277711	protein_coding	405.667	504	307.333	0.609788	-0.713619	3.96712e-07	7.63514e-06	yes	6732	18
ENSMUSG00000045731	Pnoc	14	-1	66019510	66044046	protein_coding	13.3333	2.33333	24.3333	10.4286	3.38247	3.99151e-07	7.67379e-06	no		0
ENSMUSG00000040146	Rgl3	9	-1	21775971	21793897	protein_coding	66.1667	94.6667	37.6667	0.397887	-1.32957	3.99893e-07	7.68145e-06	yes	294	118
ENSMUSG00000045948	Mrps12	7	-1	29524660	29526839	protein_coding	150	197.667	102.333	0.517707	-0.949793	4.03254e-07	7.73937e-06	no		0
ENSMUSG00000036617	Etl4	2	1	19831407	20732340	protein_coding	287.5	207	368	1.77778	0.830075	4.03612e-07	7.7396e-06	no		0
ENSMUSG00000001948	Spa17	9	-1	37410886	37421199	protein_coding	19.3333	32.6667	6	0.183673	-2.44478	4.04982e-07	7.75921e-06	no		0
ENSMUSG00000074479	Gm10704	3	-1	88380329	88381063	pseudogene	17	1.33333	32.6667	24.5	4.61471	4.06118e-07	7.7743e-06	no		0
ENSMUSG00000032377	Plscr4	9	1	92352216	92388348	protein_coding	38.5	59	18	0.305085	-1.71272	4.10678e-07	7.85488e-06	no		0
ENSMUSG00000024222	Fkbp5	17	-1	28536040	28654469	protein_coding	641.167	485.333	797	1.64217	0.715604	4.16106e-07	7.95189e-06	no		0
ENSMUSG00000084826	AI847159	2	-1	128984402	129006403	antisense	1294.33	1570.33	1018.33	0.648482	-0.624861	4.18801e-07	7.99656e-06	yes	2046;9523	62
ENSMUSG00000032202	Rab27a	9	1	72892672	72945399	protein_coding	102.5	139.667	65.3333	0.46778	-1.0961	4.2061e-07	8.02424e-06	yes	2896;10100	50
ENSMUSG00000085906	Gm16882	18	-1	37906213	37927896	lincRNA	178.167	230	126.333	0.549275	-0.864399	4.26721e-07	8.13389e-06	no		0
ENSMUSG00000064284	2210021J22Rik	15	-1	85637402	85642127	protein_coding	62.8333	35.3333	90.3333	2.5566	1.35423	4.38695e-07	8.35502e-06	yes	9461	11
ENSMUSG00000004415	Emid2	5	-1	137217629	137359079	protein_coding	21.5	40.6667	2.33333	0.057377	-4.12338	4.43432e-07	8.43805e-06	no		0
ENSMUSG00000066442	Mthfs	9	1	89094217	89135064	protein_coding	85.3333	53.3333	117.333	2.2	1.1375	4.44484e-07	8.45087e-06	no		0
ENSMUSG00000020883	Fbxl20	11	-1	97943868	98011717	protein_coding	1340.67	1614.67	1066.67	0.660611	-0.598127	4.45219e-07	8.45765e-06	yes	1901	53
ENSMUSG00000086130	Gm16211	4	-1	147042627	147044963	lincRNA	168.833	234.667	103	0.43892	-1.18797	4.58013e-07	8.69331e-06	no		0
ENSMUSG00000079173	Zan	5	-1	137819865	137918292	protein_coding	122.667	243.333	2	0.00821918	-6.92679	4.62963e-07	8.77981e-06	yes	4781;872;3075;6935;1875	218
ENSMUSG00000029053	Prkcz	4	-1	154634238	154735470	protein_coding	1504.67	1808.67	1200.67	0.663841	-0.591091	4.75728e-07	9.01423e-06	yes	2867;4767;335	181
ENSMUSG00000032557	Uba5	9	-1	103948929	103965464	protein_coding	279.167	352	206.333	0.586174	-0.770599	4.77502e-07	9.0402e-06	no		0
ENSMUSG00000029223	Uchl1	5	1	67067337	67078470	protein_coding	1226.5	1477	976	0.660799	-0.597717	4.87342e-07	9.21868e-06	no		0
ENSMUSG00000021707	Dhfr	13	1	93124738	93159008	protein_coding	58.3333	84.3333	32.3333	0.383399	-1.38308	4.95834e-07	9.3714e-06	yes	2282	47
ENSMUSG00000021893	Capn7	14	1	32149824	32185172	protein_coding	1353.67	1077.67	1629.67	1.51222	0.596666	4.97601e-07	9.39253e-06	yes	5068	25
ENSMUSG00000091359	Gm3129	X	1	133026280	133028145	protein_coding	214.833	35.6667	394	11.0467	3.46555	4.97793e-07	9.39253e-06	no		0
ENSMUSG00000015850	Adamtsl4	3	-1	95480124	95491840	protein_coding	259.833	125.333	394.333	3.14628	1.65365	5.04828e-07	9.51724e-06	no		0
ENSMUSG00000078859	Gm17491	8	1	23590763	23593802	lincRNA	188.333	244.333	132.333	0.54161	-0.884674	5.06676e-07	9.54403e-06	no		0
ENSMUSG00000045795	Whamm	7	1	88716178	88741722	protein_coding	327.5	243.667	411.333	1.6881	0.755399	5.13202e-07	9.65882e-06	no		0
ENSMUSG00000037221	Mospd3	5	-1	138037873	138042286	protein_coding	340.667	427	254.333	0.595628	-0.747516	5.20774e-07	9.79309e-06	yes	5159;6936	43
ENSMUSG00000021703	Serinc5	13	1	93381093	93481899	protein_coding	436.167	541.333	331	0.611453	-0.709686	5.24396e-07	9.85291e-06	yes	1373;2734;1914	159
ENSMUSG00000087082	Gm15423	1	-1	178858130	178862842	antisense	11	21	1	0.047619	-4.39232	5.27081e-07	9.89505e-06	no		0
ENSMUSG00000025492	Ifitm3	7	-1	148195485	148196669	protein_coding	43.1667	66.6667	19.6667	0.295	-1.76121	5.33005e-07	9.99786e-06	no		0
ENSMUSG00000000792	Slc5a5	8	-1	73406788	73416656	protein_coding	53.8333	78	29.6667	0.380342	-1.39463	5.3752e-07	1.00741e-05	no		0
ENSMUSG00000051557	Pusl1	4	-1	155261988	155265890	protein_coding	103.167	65	141.333	2.17436	1.12059	5.41377e-07	1.01379e-05	no		0
ENSMUSG00000044043	Pcdhb14	18	1	37607311	37610748	protein_coding	123.167	165.667	80.6667	0.486922	-1.03824	5.45122e-07	1.01995e-05	no		0
ENSMUSG00000048550	Thnsl1	2	1	21127351	21136636	protein_coding	191	247.667	134.333	0.542396	-0.882582	5.50239e-07	1.02866e-05	no		0
ENSMUSG00000089788	Gm16586	1	-1	180251239	180254302	processed_transcript	1359	1633	1085	0.664421	-0.58983	5.54819e-07	1.03636e-05	no		0
ENSMUSG00000031924	Cyb5b	8	1	109674561	109711370	protein_coding	1177.83	1420	935.667	0.65892	-0.601824	5.56248e-07	1.03816e-05	no		0
ENSMUSG00000062563	Cys1	12	-1	25350703	25366678	protein_coding	111.5	150	73	0.486667	-1.03899	5.56778e-07	1.03828e-05	no		0
ENSMUSG00000063558	Aox1	1	1	58086775	58163257	protein_coding	17.8333	31.6667	4	0.126316	-2.98489	5.59651e-07	1.04277e-05	no		0
ENSMUSG00000028542	Slc6a9	4	1	117507111	117547803	protein_coding	3136.33	2533.67	3739	1.47573	0.561426	5.65489e-07	1.05277e-05	yes	9564;1397;5841;8307	111
ENSMUSG00000062127	Cttnbp2nl	3	-1	104804833	104856064	protein_coding	466.833	356.333	577.333	1.62021	0.696177	5.75667e-07	1.07083e-05	yes	6897	18
ENSMUSG00000028152	Tspan5	3	1	138405159	138567397	protein_coding	1441	1730.67	1151.33	0.665254	-0.588022	5.97402e-07	1.11033e-05	yes	8743;1519;6900;2467;1166	207
ENSMUSG00000039887	Alg14	3	1	120994735	121064929	protein_coding	62.3333	89	35.6667	0.400749	-1.31923	5.98737e-07	1.11189e-05	yes	2380;3409	82
ENSMUSG00000074357	AA386476	8	1	48760745	48762409	protein_coding	26.5	43	10	0.232558	-2.10434	6.00011e-07	1.11333e-05	yes	35	185
ENSMUSG00000002808	Epdr1	13	-1	19683578	19711699	protein_coding	139.333	183.667	95	0.517241	-0.95109	6.01896e-07	1.1159e-05	no		0
ENSMUSG00000061461	1810013D10Rik	5	1	53658345	53674749	protein_coding	407.167	503.333	311	0.617881	-0.6946	6.24557e-07	1.15696e-05	yes	1132	71
ENSMUSG00000056508	1700001K19Rik	12	-1	111905899	111920829	protein_coding	7.83333	15.3333	0.333333	0.0217391	-5.52356	6.40037e-07	1.18465e-05	yes	713	86
ENSMUSG00000002660	Clpp	17	1	57129687	57135794	protein_coding	402.833	498.667	307	0.615642	-0.699837	6.41027e-07	1.18517e-05	yes	7479	16
ENSMUSG00000078306	Gm16493	9	1	56995987	56999744	protein_coding	72.5	42.3333	102.667	2.4252	1.2781	6.4138e-07	1.18517e-05	no		0
ENSMUSG00000061731	Ext1	15	-1	52895593	53177714	protein_coding	655.5	799.333	511.667	0.640117	-0.643593	6.46345e-07	1.19336e-05	yes	389;2833;9455;9753	170
ENSMUSG00000045071	E130308A19Rik	4	1	59639083	59774311	protein_coding	890.667	703.333	1078	1.5327	0.616077	6.55752e-07	1.20973e-05	yes	3536;3804	68
ENSMUSG00000048070	Pirt	11	1	66725483	66743378	protein_coding	47.8333	25.3333	70.3333	2.77632	1.47317	6.68029e-07	1.23137e-05	no		0
ENSMUSG00000021068	Nin	12	-1	71112422	71212912	protein_coding	1313.67	1580	1047.33	0.662869	-0.593204	6.7681e-07	1.24652e-05	yes	8117	14
ENSMUSG00000022948	Setd4	16	-1	93583702	93604308	protein_coding	86.8333	120	53.6667	0.447222	-1.16094	6.80385e-07	1.25208e-05	no		0
ENSMUSG00000058297	Spock2	10	1	59568967	59597946	protein_coding	6005.83	7124.33	4887.33	0.686006	-0.543708	6.92211e-07	1.27279e-05	yes	5445	23
ENSMUSG00000026457	Adipor1	1	1	136311955	136329928	protein_coding	10518.2	8579.33	12457	1.45198	0.538019	7.04456e-07	1.29424e-05	yes	1241;2139;8499;4490	157
ENSMUSG00000013629	Cad	5	1	31357153	31380852	protein_coding	864.667	683	1046.33	1.53197	0.615385	7.26234e-07	1.33316e-05	no		0
ENSMUSG00000029208	Guf1	5	1	69948163	69967211	protein_coding	516.667	633.667	399.667	0.630721	-0.664927	7.58289e-07	1.39086e-05	no		0
ENSMUSG00000032215	Rsl24d1	9	1	72961233	72971140	protein_coding	305.333	382.333	228.333	0.59721	-0.743689	7.64e-07	1.40019e-05	yes	2020	52
ENSMUSG00000046721	Rpl14-ps1	7	1	52580328	52581023	pseudogene	15.3333	1	29.6667	29.6667	4.89077	7.6551e-07	1.4018e-05	no		0
ENSMUSG00000074149	Gm10634	9	1	88614467	88701102	protein_coding	27.1667	3	51.3333	17.1111	4.09686	7.73495e-07	1.41527e-05	no		0
ENSMUSG00000034848	Ttc21b	2	-1	66022384	66094674	protein_coding	533.5	413	654	1.58354	0.663149	7.77918e-07	1.4222e-05	yes	8704	13
ENSMUSG00000026278	Bok	1	1	95582271	95592339	protein_coding	39.6667	60.6667	18.6667	0.307692	-1.70044	8.12524e-07	1.48425e-05	yes	1679	57
ENSMUSG00000046743	Fat4	3	1	38785862	38910907	protein_coding	975.167	770.333	1180	1.5318	0.615232	8.19514e-07	1.4958e-05	no		0
ENSMUSG00000091844	Gm8251	1	-1	44112797	44118781	protein_coding	13	24	2	0.0833333	-3.58496	8.21343e-07	1.49791e-05	no		0
ENSMUSG00000026141	Col19a1	1	-1	24268729	24594311	protein_coding	43.5	66	21	0.318182	-1.65208	8.34308e-07	1.52032e-05	yes	656;2270	136
ENSMUSG00000024592	C330018D20Rik	18	-1	57115487	57135022	protein_coding	99.1667	64	134.333	2.09896	1.06967	8.36243e-07	1.5226e-05	yes	3931	32
ENSMUSG00000038379	Ttk	9	1	83728296	83765997	protein_coding	15	3.66667	26.3333	7.18182	2.84435	8.41112e-07	1.53022e-05	no		0
ENSMUSG00000026870	D730039F16Rik	2	1	34729916	34747652	protein_coding	51.6667	75.6667	27.6667	0.365639	-1.45151	8.49353e-07	1.54396e-05	yes	10021	9
ENSMUSG00000039234	Sec24d	3	1	122970414	123068553	protein_coding	68.5	96.6667	40.3333	0.417241	-1.26105	8.55152e-07	1.55324e-05	no		0
ENSMUSG00000061462	Obscn	11	-1	58807758	58949904	protein_coding	175	72	278	3.86111	1.94902	8.61963e-07	1.56434e-05	no		0
ENSMUSG00000046844	Vat1l	8	1	116729512	116897971	protein_coding	1361.83	1632.67	1091	0.668232	-0.581579	8.6818e-07	1.57434e-05	no		0
ENSMUSG00000024524	Gnal	18	1	67247990	67386446	protein_coding	405.667	501	310.333	0.619428	-0.690992	8.76054e-07	1.58733e-05	yes	5098;9789	35
ENSMUSG00000031672	Got2	8	-1	98388034	98412447	protein_coding	2372.83	2825.67	1920	0.679486	-0.557485	8.85397e-07	1.60296e-05	yes	9914;1007	85
ENSMUSG00000034083	C130022K22Rik	6	1	91828047	91849842	protein_coding	419.667	553	286.333	0.517782	-0.949584	8.92384e-07	1.61431e-05	no		0
ENSMUSG00000040586	Ofd1	X	-1	162827965	162878636	protein_coding	479.333	369	589.667	1.59801	0.676279	9.12327e-07	1.64772e-05	no		0
ENSMUSG00000049577	Zfpm1	8	1	124806041	124861151	protein_coding	189.333	245	133.667	0.545578	-0.874142	9.11821e-07	1.64772e-05	yes	6998	18
ENSMUSG00000051367	Six1	12	-1	74137916	74154874	protein_coding	16.8333	30.6667	3	0.0978261	-3.35364	9.19532e-07	1.65671e-05	no		0
ENSMUSG00000073590	3222401L13Rik	18	1	37815561	37818391	protein_coding	190.667	244.667	136.667	0.558583	-0.840156	9.19166e-07	1.65671e-05	no		0
ENSMUSG00000090418	Gm17585	4	1	155144078	155150270	lincRNA	17.6667	30	5.33333	0.177778	-2.49185	9.18854e-07	1.65671e-05	no		0
ENSMUSG00000049811	Fam161a	11	1	22907531	22930788	protein_coding	2426.5	2889	1964	0.67982	-0.556775	9.50371e-07	1.7109e-05	yes	8978;1599;4026;1416;1218;8537	246
ENSMUSG00000038292	Ccdc155	7	-1	52438994	52460262	protein_coding	45	21.6667	68.3333	3.15385	1.65711	9.68225e-07	1.74164e-05	yes	3314;10078	46
ENSMUSG00000008393	Carhsp1	16	-1	8658680	8672246	protein_coding	113.5	151.667	75.3333	0.496703	-1.00954	9.69517e-07	1.74256e-05	no		0
ENSMUSG00000046500	Fam19a4	6	-1	96781203	97010405	protein_coding	39.6667	59.3333	20	0.337079	-1.56884	9.77633e-07	1.75574e-05	yes	5614	23
ENSMUSG00000037594	BC022687	12	1	114047186	114054456	protein_coding	352.5	267	438	1.64045	0.714091	9.79062e-07	1.75689e-05	yes	4048	31
ENSMUSG00000051278	4930422G04Rik	3	1	127256407	127320939	protein_coding	141.167	186	96.3333	0.517921	-0.949196	9.91978e-07	1.77864e-05	no		0
ENSMUSG00000029440	Psmd9	5	1	123678199	123700140	protein_coding	252.667	319	186.333	0.584117	-0.775671	9.9308e-07	1.77919e-05	no		0
ENSMUSG00000041482	Fam38b	18	-1	63169867	63546837	protein_coding	33.5	14.6667	52.3333	3.56818	1.83519	1.00554e-06	1.80007e-05	yes	4245;1509;4718;4084;10010	158
ENSMUSG00000019810	Fuca2	10	1	13219346	13238841	protein_coding	597	466.333	727.667	1.5604	0.641916	1.00773e-06	1.80237e-05	no		0
ENSMUSG00000091056	Gm17536	11	1	102724651	102937217	lincRNA	27.6667	44.3333	11	0.24812	-2.01089	1.00844e-06	1.80237e-05	yes	4511	28
ENSMUSG00000057244	Gm6139	5	-1	130128827	130129760	protein_coding	125.833	18.3333	233.333	12.7273	3.66985	1.01226e-06	1.80777e-05	no		0
ENSMUSG00000033705	Stard9	2	1	120454862	120557633	protein_coding	536.5	388.667	684.333	1.76072	0.816166	1.07229e-06	1.91344e-05	no		0
ENSMUSG00000035594	Chrna5	9	1	54828687	54855586	protein_coding	34.8333	54	15.6667	0.290123	-1.78526	1.07706e-06	1.92042e-05	no		0
ENSMUSG00000086456	Gm16861	16	-1	4935048	4939585	lincRNA	34.1667	56	12.3333	0.220238	-2.18286	1.08791e-06	1.93821e-05	no		0
ENSMUSG00000087368	BC065397	X	1	133276363	133337903	processed_transcript	164.833	111.333	218.333	1.96108	0.971647	1.09726e-06	1.95331e-05	no		0
ENSMUSG00000020439	Smtn	11	-1	3417526	3440615	protein_coding	46.1667	77	15.3333	0.199134	-2.32819	1.09973e-06	1.95615e-05	no		0
ENSMUSG00000025066	Sfr1	19	1	47806246	47810078	protein_coding	714.833	867.667	562	0.647714	-0.626571	1.10306e-06	1.96051e-05	no		0
ENSMUSG00000022131	Gpr180	14	1	118536349	118563454	protein_coding	446.667	549.333	344	0.626214	-0.675273	1.11466e-06	1.97957e-05	yes	1692;3491	92
ENSMUSG00000015090	Ptgds	2	-1	25322229	25325566	protein_coding	138.667	204	73.3333	0.359477	-1.47603	1.1336e-06	2.01161e-05	yes	717;3934	118
ENSMUSG00000086638	4930405A21Rik	2	-1	156540276	156546645	lincRNA	108.333	145.333	71.3333	0.490826	-1.02672	1.1428e-06	2.02631e-05	no		0
ENSMUSG00000017344	Vtn	11	1	78312593	78315826	protein_coding	11701.5	9588	13815	1.44086	0.526934	1.15257e-06	2.04203e-05	yes	8554;184	146
ENSMUSG00000019944	Rhobtb1	10	1	68614182	68754539	protein_coding	195.167	280.667	109.667	0.390736	-1.35573	1.16295e-06	2.05879e-05	yes	137	141
ENSMUSG00000036295	Lrrn3	12	-1	42178260	42212338	protein_coding	704.667	554.333	855	1.54239	0.625171	1.17425e-06	2.07713e-05	no		0
ENSMUSG00000032420	Nt5e	9	1	88222447	88266927	protein_coding	2583.5	2098	3069	1.46282	0.548754	1.1928e-06	2.10828e-05	yes	3218;5664;1631	120
ENSMUSG00000054453	Sytl5	X	1	9462748	9571669	protein_coding	41.8333	20.6667	63	3.04839	1.60805	1.20659e-06	2.13097e-05	no		0
ENSMUSG00000043463	Rab9b	X	-1	133392686	133403294	protein_coding	75	104.333	45.6667	0.4377	-1.19199	1.2093e-06	2.13407e-05	no		0
ENSMUSG00000024033	Rsph1	17	-1	31391964	31414301	protein_coding	11.1667	1.66667	20.6667	12.4	3.63227	1.22331e-06	2.15709e-05	no		0
ENSMUSG00000078480	Mrpl48-ps	4	-1	88245079	88245714	pseudogene	19.3333	0	38.6667	Inf	Inf	1.22822e-06	2.16405e-05	no		0
ENSMUSG00000020326	Ccng1	11	-1	40562054	40568813	protein_coding	913.5	1099.67	727.333	0.661413	-0.596378	1.25645e-06	2.21056e-05	no		0
ENSMUSG00000027427	Polr3f	2	1	144353454	144367731	protein_coding	713	561.667	864.333	1.53887	0.621874	1.25659e-06	2.21056e-05	yes	5118	25
ENSMUSG00000049001	A930038C07Rik	6	1	65621584	65656924	protein_coding	992	1191.33	792.667	0.665361	-0.587791	1.27766e-06	2.24584e-05	no		0
ENSMUSG00000028643	Ccdc23	4	1	118867911	118873903	protein_coding	24	39	9	0.230769	-2.11548	1.2802e-06	2.24854e-05	no		0
ENSMUSG00000022146	Osmr	15	-1	6763577	6824969	protein_coding	124.5	83.6667	165.333	1.9761	0.982653	1.32415e-06	2.32392e-05	no		0
ENSMUSG00000067402	Gm2411	X	1	120491628	120494685	protein_coding	10.5	0	21	Inf	Inf	1.33045e-06	2.33313e-05	no		0
ENSMUSG00000020963	Tshr	12	1	92639433	92778949	protein_coding	36	54.6667	17.3333	0.317073	-1.65711	1.33957e-06	2.3473e-05	yes	5056	25
ENSMUSG00000038446	Cdc40	10	-1	40551432	40602949	protein_coding	302.5	226.333	378.667	1.67305	0.742479	1.35311e-06	2.36917e-05	no		0
ENSMUSG00000088150		5	1	30036174	30036502	misc_RNA	6.66667	0	13.3333	Inf	Inf	1.35826e-06	2.37632e-05	no		0
ENSMUSG00000086684	Gm12590	11	-1	121743647	121745177	lincRNA	10.6667	0	21.3333	Inf	Inf	1.35978e-06	2.37712e-05	no		0
ENSMUSG00000089764	Gm16580	17	1	26406281	26407324	pseudogene	11.3333	20	2.66667	0.133333	-2.90689	1.36289e-06	2.38069e-05	no		0
ENSMUSG00000079144	A130010J15Rik	1	1	194994243	195002497	protein_coding	106	142.333	69.6667	0.489461	-1.03073	1.38504e-06	2.4175e-05	yes	3715	33
ENSMUSG00000030823	9130019O22Rik	7	-1	134525774	134530680	protein_coding	63.5	89.3333	37.6667	0.421642	-1.24591	1.38691e-06	2.41887e-05	no		0
ENSMUSG00000067780	Pi15	1	1	17591982	17621019	protein_coding	9.83333	1.33333	18.3333	13.75	3.78136	1.39315e-06	2.42786e-05	no		0
ENSMUSG00000028701	1520402A15Rik	4	-1	115805011	115823943	protein_coding	423	325.333	520.667	1.60041	0.678441	1.41135e-06	2.45766e-05	no		0
ENSMUSG00000049550	Clip1	5	-1	124027804	124134627	protein_coding	1635	1949.67	1320.33	0.67721	-0.562325	1.42427e-06	2.47824e-05	no		0
ENSMUSG00000020781	Tsen54	11	1	115676038	115684408	protein_coding	132.667	90.6667	174.667	1.92647	0.94596	1.45085e-06	2.52251e-05	no		0
ENSMUSG00000025203	Scd2	19	1	44368166	44381354	protein_coding	4676.67	5529	3824.33	0.691686	-0.53181	1.46305e-06	2.54176e-05	yes	9508	11
ENSMUSG00000083929	Gm13301	4	1	42087631	42104185	pseudogene	30	57	3	0.0526316	-4.24793	1.48431e-06	2.57669e-05	no		0
ENSMUSG00000060862	Zbtb40	4	-1	136535647	136604716	protein_coding	581.833	455.667	708	1.55377	0.635771	1.49232e-06	2.58857e-05	yes	5139;8317	39
ENSMUSG00000080727	C920021L13Rik	3	1	95675445	95693016	protein_coding	20.6667	36.3333	5	0.137615	-2.86129	1.53753e-06	2.66493e-05	yes	9171	12
ENSMUSG00000025340	Rabgef1	5	1	130647668	130690212	protein_coding	4190.5	4954.33	3426.67	0.69165	-0.531885	1.54966e-06	2.68388e-05	yes	2316;424;8802;8801	178
ENSMUSG00000027433	Xrn2	2	1	146838732	146903736	protein_coding	1181.33	949	1413.67	1.48964	0.574962	1.56814e-06	2.71379e-05	no		0
ENSMUSG00000033790	Tubgcp5	7	1	63049518	63086817	protein_coding	530	413	647	1.56659	0.647624	1.5704e-06	2.71558e-05	yes	6667	19
ENSMUSG00000037493	Cib2	9	-1	54392601	54408025	protein_coding	91.1667	123.333	59	0.478378	-1.06378	1.57165e-06	2.71564e-05	no		0
ENSMUSG00000017692	Rhbdl3	11	1	80114414	80169457	protein_coding	612	480.667	743.333	1.54646	0.628973	1.5848e-06	2.73626e-05	yes	3474;2618;1244	145
ENSMUSG00000040502	2013-03-09	10	-1	126492067	126497240	protein_coding	505.667	392.667	618.667	1.57555	0.655857	1.59356e-06	2.74926e-05	yes	2078	50
ENSMUSG00000022022	Mtrf1	14	1	79797579	79823457	protein_coding	36.3333	55	17.6667	0.321212	-1.6384	1.59675e-06	2.75263e-05	no		0
ENSMUSG00000029601	Iqcd	5	1	121039025	121057123	protein_coding	192.333	137.333	247.333	1.80097	0.848775	1.59948e-06	2.75522e-05	yes	5596	23
ENSMUSG00000079659	4930420K17Rik	5	1	9100737	9118983	protein_coding	118.5	157	80	0.509554	-0.972693	1.61168e-06	2.7741e-05	yes	6924;628	109
ENSMUSG00000048503	Tmem136	9	-1	42916736	42924653	protein_coding	2697.5	3197.33	2197.67	0.687344	-0.540897	1.6225e-06	2.79058e-05	yes	5658	23
ENSMUSG00000050912	Tmem123	9	1	7764041	7794333	protein_coding	143.833	187	100.667	0.538324	-0.893452	1.62762e-06	2.79723e-05	no		0
ENSMUSG00000056158	Car10	11	1	92959342	93463063	protein_coding	934	1122.33	745.667	0.66439	-0.589898	1.63637e-06	2.81011e-05	no		0
ENSMUSG00000084880	Gm14872	17	1	47824559	47828032	processed_transcript	49.5	74.3333	24.6667	0.331839	-1.59145	1.66901e-06	2.86397e-05	no		0
ENSMUSG00000029206	Nsun7	5	1	66651151	66689255	protein_coding	23.3333	37.6667	9	0.238938	-2.06529	1.68489e-06	2.88899e-05	no		0
ENSMUSG00000021696	Elovl7	13	1	109004598	109077299	protein_coding	43	64	22	0.34375	-1.54057	1.70366e-06	2.91894e-05	no		0
ENSMUSG00000036437	Npy1r	8	1	69221321	69230697	protein_coding	40.5	21	60	2.85714	1.51457	1.75885e-06	3.01118e-05	no		0
ENSMUSG00000028982	Slc25a33	4	-1	149118145	149148386	protein_coding	1046.33	822.667	1270	1.54376	0.626449	1.76306e-06	3.01609e-05	yes	4964;6087;3541;202	213
ENSMUSG00000023966	Rsph9	17	-1	46258984	46281165	protein_coding	39.8333	16	63.6667	3.97917	1.99247	1.76702e-06	3.02054e-05	no		0
ENSMUSG00000043659	Npsr1	9	1	23902440	24120842	protein_coding	54.8333	30.6667	79	2.57609	1.36518	1.7983e-06	3.07168e-05	no		0
ENSMUSG00000027674	Pex5l	3	-1	32848553	33042169	protein_coding	5090	6006.67	4173.33	0.694784	-0.525364	1.81597e-06	3.09949e-05	yes	2113;8275;4261;2670;1129;9536	219
ENSMUSG00000061603	Akap6	12	1	53800370	54252002	protein_coding	2445.5	1992	2899	1.45532	0.541338	1.83282e-06	3.12586e-05	yes	582;9724;1052;2728	218
ENSMUSG00000034674	Tdg	10	1	82092573	82113544	protein_coding	650.833	787.667	514	0.65256	-0.615817	1.8352e-06	3.12754e-05	yes	8972	12
ENSMUSG00000029659	6330406I15Rik	5	1	150171051	150234298	protein_coding	100.833	135.667	66	0.486486	-1.03953	1.91334e-06	3.25821e-05	no		0
ENSMUSG00000032572	Col6a4	9	-1	105891785	105999114	protein_coding	51.3333	81.6667	21	0.257143	-1.95936	1.94758e-06	3.31399e-05	no		0
ENSMUSG00000024501	Dpysl3	18	-1	43480633	43597940	protein_coding	4622.5	5454.67	3790.33	0.694879	-0.525166	1.95938e-06	3.33155e-05	yes	9108;7829;645;1387;2655	224
ENSMUSG00000027248	Pdia3	2	1	121239511	121264423	protein_coding	2015	1623.67	2406.33	1.48204	0.567581	1.98346e-06	3.36992e-05	no		0
ENSMUSG00000031980	Agt	8	-1	127080434	127093606	protein_coding	58.5	83.3333	33.6667	0.404	-1.30757	2.03641e-06	3.45725e-05	no		0
ENSMUSG00000028974	Dffa	4	1	148478255	148494756	protein_coding	655	517	793	1.53385	0.617157	2.04999e-06	3.47628e-05	no		0
ENSMUSG00000035266	Helq	5	-1	101191164	101227619	protein_coding	262.833	329.667	196	0.59454	-0.750154	2.05073e-06	3.47628e-05	no		0
ENSMUSG00000011256	Adam19	11	1	45868004	45960845	protein_coding	109.167	73	145.333	1.99087	0.993397	2.06197e-06	3.4927e-05	no		0
ENSMUSG00000032712	2810474O19Rik	6	1	149257936	149284180	protein_coding	374.167	286.333	462	1.6135	0.690197	2.11249e-06	3.57285e-05	no		0
ENSMUSG00000091563	Gm8108	14	1	4137690	4235823	protein_coding	17.6667	2.33333	33	14.1429	3.822	2.11154e-06	3.57285e-05	no		0
ENSMUSG00000031027	Stk33	7	-1	116422737	116582595	protein_coding	13.8333	3.33333	24.3333	7.3	2.8679	2.11651e-06	3.57695e-05	no		0
ENSMUSG00000029034	Cpsf3l	4	1	155243655	155263212	protein_coding	476.333	370.333	582.333	1.57246	0.653021	2.12203e-06	3.58357e-05	no		0
ENSMUSG00000028693	Nasp	4	-1	116273657	116300556	protein_coding	436.833	338	535.667	1.58481	0.664312	2.12851e-06	3.59179e-05	yes	8305	14
ENSMUSG00000057229	Atp5sl	7	1	26404433	26410570	protein_coding	390.333	480.333	300.333	0.62526	-0.677471	2.16617e-06	3.65259e-05	no		0
ENSMUSG00000091091	Kcnmb3	3	-1	32371243	32390891	protein_coding	49.5	0.333333	98.6667	296	8.20945	2.18009e-06	3.6733e-05	no		0
ENSMUSG00000039929	Urb1	16	-1	90751772	90810658	protein_coding	453.167	352	554.333	1.57481	0.655178	2.20448e-06	3.7116e-05	no		0
ENSMUSG00000032135	Mcam	9	1	43942552	43950810	protein_coding	108.833	72	145.667	2.02315	1.0166	2.21455e-06	3.72574e-05	no		0
ENSMUSG00000035078	Mtmr9	14	-1	64142453	64162790	protein_coding	741.667	589	894.333	1.51839	0.602545	2.29388e-06	3.85631e-05	no		0
ENSMUSG00000025532	Crcp	5	1	130505160	130536659	protein_coding	418.167	322.667	513.667	1.59194	0.670788	2.30171e-06	3.86655e-05	yes	6630;3188	57
ENSMUSG00000032064	Dixdc1	9	-1	50470857	50547622	protein_coding	2051	2432.33	1669.67	0.686446	-0.542781	2.33547e-06	3.92033e-05	yes	510;356;2700	252
ENSMUSG00000022537	Tmem44	16	-1	30511941	30550928	protein_coding	62.1667	89.6667	34.6667	0.386617	-1.37102	2.34851e-06	3.9363e-05	yes	9473	11
ENSMUSG00000030223	Ptpro	6	1	137200820	137413150	protein_coding	650.167	514.333	786	1.52819	0.611826	2.34763e-06	3.9363e-05	yes	5871;1719	79
ENSMUSG00000025086	Trub1	19	1	57527396	57565495	protein_coding	282	353.333	210.667	0.596226	-0.746068	2.36471e-06	3.96049e-05	no		0
ENSMUSG00000021905	Dph3	14	-1	32893752	32898878	protein_coding	328	405.333	250.667	0.618421	-0.693339	2.43028e-06	4.06726e-05	no		0
ENSMUSG00000028750	Pla2g2c	4	1	138280707	138302047	protein_coding	10	18.3333	1.66667	0.0909091	-3.45943	2.49455e-06	4.1717e-05	no		0
ENSMUSG00000073229	Rpl15-ps2	9	1	71908720	71909406	protein_coding	95.1667	6.33333	184	29.0526	4.8606	2.49937e-06	4.17664e-05	no		0
ENSMUSG00000036181	Hist1h1c	13	1	23830676	23832235	protein_coding	884.667	671.667	1097.67	1.63424	0.708623	2.50571e-06	4.18411e-05	yes	808	82
ENSMUSG00000022054	Nefm	14	-1	68700647	68742903	protein_coding	1979	2345.67	1612.33	0.687367	-0.540848	2.51635e-06	4.19874e-05	no		0
ENSMUSG00000031283	Chrdl1	X	-1	139720217	139828805	protein_coding	327.333	248.667	406	1.63271	0.707267	2.52263e-06	4.20608e-05	no		0
ENSMUSG00000030543	Mesp2	7	1	86955613	86958317	protein_coding	11.8333	2	21.6667	10.8333	3.43741	2.54026e-06	4.23232e-05	no		0
ENSMUSG00000032413	Rasa2	9	-1	96439719	96532036	protein_coding	477.833	582.667	373	0.64016	-0.643495	2.57683e-06	4.29006e-05	yes	9934;6709;3856	62
ENSMUSG00000006715	Gmnn	13	-1	24843714	24853792	protein_coding	14.1667	24.6667	3.66667	0.148649	-2.75002	2.58544e-06	4.29799e-05	no		0
ENSMUSG00000024145	Pigf	17	-1	87396596	87424746	protein_coding	228.167	167.667	288.667	1.72167	0.783809	2.58394e-06	4.29799e-05	no		0
ENSMUSG00000087236	Gm1305	1	-1	181625428	181675316	protein_coding	7.33333	0.333333	14.3333	43	5.42626	2.6445e-06	4.39192e-05	no		0
ENSMUSG00000092274	Neat1	19	-1	5824708	5845478	non_coding	254.167	318.667	189.667	0.595188	-0.748582	2.64588e-06	4.39192e-05	no		0
ENSMUSG00000026566	Mpzl1	1	-1	167522312	167564672	protein_coding	162.167	115	209.333	1.82029	0.864168	2.65159e-06	4.39814e-05	no		0
ENSMUSG00000059149	Mfsd4	1	-1	133919383	133964639	protein_coding	858	686.667	1029.33	1.49903	0.584028	2.67964e-06	4.44137e-05	yes	9678	10
ENSMUSG00000019997	Ctgf	10	1	24315248	24318489	protein_coding	907.333	368	1446.67	3.93116	1.97495	2.68252e-06	4.4415e-05	no		0
ENSMUSG00000035356	Nfkbiz	16	-1	55811488	55839012	protein_coding	145	188.333	101.667	0.539823	-0.889442	2.68369e-06	4.4415e-05	yes	1192	69
ENSMUSG00000085642	3110053B16Rik	12	-1	20879986	20927123	pseudogene	25.8333	41	10.6667	0.260163	-1.94251	2.69483e-06	4.45664e-05	no		0
ENSMUSG00000045064	Fam164c	12	1	86629541	86640308	protein_coding	153.667	198.667	108.667	0.54698	-0.87044	2.69891e-06	4.46008e-05	yes	9018	12
ENSMUSG00000085794	Vax2os1	6	-1	83650151	83660926	antisense	1326.5	2014	639	0.317279	-1.65618	2.71947e-06	4.49075e-05	yes	1268	67
ENSMUSG00000039065	Fam173b	15	1	31531607	31550982	protein_coding	432.667	540.333	325	0.601481	-0.73341	2.77148e-06	4.57324e-05	no		0
ENSMUSG00000078125	Gm10916	14	1	51388923	51389405	protein_coding	5.33333	10.6667	0	0	#NAME?	2.79295e-06	4.60528e-05	no		0
ENSMUSG00000042564	4933432B09Rik	15	-1	79440006	79489386	protein_coding	208.833	265	152.667	0.576101	-0.795607	2.89548e-06	4.77082e-05	yes	6814	18
ENSMUSG00000025931	Paqr8	1	1	20880691	20929632	protein_coding	139.333	183.667	95	0.517241	-0.95109	2.90451e-06	4.78218e-05	no		0
ENSMUSG00000022797	Tfrc	16	1	32609006	32632880	protein_coding	1508.17	1791	1225.33	0.684162	-0.547591	2.93872e-06	4.83494e-05	yes	7805	15
ENSMUSG00000062727	Hist1h2bk	13	1	22127690	22128168	protein_coding	43	0	86	Inf	Inf	2.993e-06	4.92062e-05	no		0
ENSMUSG00000061740	Cyp2d22	15	-1	82200958	82210690	protein_coding	450.5	351.667	549.333	1.56209	0.643473	2.99903e-06	4.92692e-05	no		0
ENSMUSG00000004668	Abca13	11	1	9091945	9584262	protein_coding	205.333	149.333	261.333	1.75	0.807355	3.01527e-06	4.94996e-05	no		0
ENSMUSG00000090223	Pcp4	16	1	96689213	96747400	protein_coding	1480.67	1757	1204.33	0.685449	-0.544879	3.02604e-06	4.964e-05	no		0
ENSMUSG00000025050	Pcgf6	19	-1	47108109	47125380	protein_coding	328.5	250.667	406.333	1.62101	0.696894	3.07503e-06	5.04066e-05	no		0
ENSMUSG00000026289	Atg16l1	1	1	89652445	89689003	protein_coding	1353.83	1098	1609.67	1.466	0.551884	3.16068e-06	5.17726e-05	no		0
ENSMUSG00000024914	Drap1	19	-1	5422805	5424979	protein_coding	836.333	1002.67	670	0.668218	-0.581609	3.2181e-06	5.26747e-05	no		0
ENSMUSG00000005087	Cd44	2	-1	102651298	102741822	protein_coding	172.333	123.667	221	1.78706	0.83759	3.28962e-06	5.37665e-05	no		0
ENSMUSG00000067034	Zfp960	17	1	17201077	17226592	protein_coding	285.833	213.333	358.333	1.67969	0.748193	3.28788e-06	5.37665e-05	yes	1923	53
ENSMUSG00000078190	Dnm3os	1	1	164147754	164155681	antisense	73.5	102	45	0.441176	-1.18057	3.32471e-06	5.43004e-05	no		0
ENSMUSG00000086322	E130218I03Rik	4	1	133799577	133801788	lincRNA	3126.33	3682.67	2570	0.697864	-0.518982	3.34386e-06	5.45732e-05	no		0
ENSMUSG00000066440	Zfyve26	12	-1	80333334	80397269	protein_coding	1327.33	926.333	1728.33	1.86578	0.899778	3.35691e-06	5.47463e-05	yes	712	86
ENSMUSG00000058498	Rnf207	4	-1	151681128	151693102	protein_coding	1767	2372.33	1161.67	0.489673	-1.03011	3.36408e-06	5.47832e-05	yes	590	93
ENSMUSG00000070891	Gm12689	4	1	98962591	98963382	protein_coding	10.3333	19.3333	1.33333	0.0689655	-3.85798	3.36187e-06	5.47832e-05	no		0
ENSMUSG00000084968	Gm12743	4	-1	108265030	108292454	lincRNA	18.1667	30.6667	5.66667	0.184783	-2.4361	3.39986e-06	5.53256e-05	no		0
ENSMUSG00000025498	Irf7	7	-1	148448605	148452380	protein_coding	139.667	257	22.3333	0.0869001	-3.5245	3.50358e-06	5.69524e-05	no		0
ENSMUSG00000027811	4930579G24Rik	3	1	79433001	79436739	protein_coding	52.8333	75.6667	30	0.396476	-1.3347	3.50747e-06	5.69524e-05	no		0
ENSMUSG00000036639	Nudt1	5	1	140807814	140814091	protein_coding	38.8333	58	19.6667	0.33908	-1.5603	3.50581e-06	5.69524e-05	no		0
ENSMUSG00000028527	Ak4	4	1	101091882	101140376	protein_coding	468	628.667	307.333	0.488865	-1.03249	3.54867e-06	5.75797e-05	no		0
ENSMUSG00000030539	Sema4b	7	1	87331727	87371280	protein_coding	452	352	552	1.56818	0.649093	3.55541e-06	5.76471e-05	no		0
ENSMUSG00000061882	Ccdc62	5	1	124377427	124419904	protein_coding	56	86.6667	25.3333	0.292308	-1.77444	3.60421e-06	5.8396e-05	no		0
ENSMUSG00000044348	Mcart6	X	-1	133515655	133572841	protein_coding	205.5	151	260	1.72185	0.783963	3.61393e-06	5.85111e-05	no		0
ENSMUSG00000026821	Ralgds	2	1	28368645	28408601	protein_coding	614.667	486.667	742.667	1.52603	0.609781	3.63282e-06	5.87319e-05	yes	8698	13
ENSMUSG00000067367	Lyar	5	1	38611709	38625545	protein_coding	1598.67	1302.33	1895	1.45508	0.541099	3.63146e-06	5.87319e-05	yes	8342;3068	53
ENSMUSG00000066760	Psg16	7	1	17659389	17718799	protein_coding	260.667	326	195.333	0.599182	-0.738934	3.7629e-06	6.0791e-05	no		0
ENSMUSG00000063564	Col23a1	11	1	51103422	51397420	protein_coding	1207.67	978.333	1437	1.46882	0.554662	3.77254e-06	6.09027e-05	no		0
ENSMUSG00000082286	Pisd-ps1	11	1	3025907	3031007	pseudogene	2145.83	616.667	3675	5.95946	2.57518	3.81047e-06	6.14707e-05	yes	7058	17
ENSMUSG00000033009	Ogfod1	8	1	96561098	96591821	protein_coding	576.833	696.333	457.333	0.656774	-0.606532	3.87528e-06	6.2471e-05	yes	4314	30
ENSMUSG00000079598	Clec2l	6	1	38613069	38630863	protein_coding	253.5	317.333	189.667	0.597689	-0.742533	3.89146e-06	6.26868e-05	no		0
ENSMUSG00000006675	P4htm	9	-1	108481157	108499931	protein_coding	948.833	764	1133.67	1.48386	0.569352	3.90256e-06	6.27751e-05	yes	9335	12
ENSMUSG00000048351	2010305A19Rik	4	1	108000745	108014149	protein_coding	355.667	438	273.333	0.624049	-0.680269	3.9017e-06	6.27751e-05	yes	7566	16
ENSMUSG00000017417	Plxdc1	11	-1	97784552	97847758	protein_coding	75	103.333	46.6667	0.451613	-1.14684	3.91864e-06	6.29885e-05	yes	8564	13
ENSMUSG00000047879	Usp14	18	-1	9995430	10045117	protein_coding	778	622	934	1.50161	0.586508	3.94359e-06	6.3344e-05	no		0
ENSMUSG00000032599	Ip6k2	9	1	108686127	108708664	protein_coding	3966.67	3270.67	4662.67	1.4256	0.511571	3.96003e-06	6.35623e-05	no		0
ENSMUSG00000085968	Gm13027	4	1	139687792	139689266	antisense	7.16667	13.6667	0.666667	0.0487805	-4.35755	4.0488e-06	6.49405e-05	no		0
ENSMUSG00000024421	Lama3	18	1	12492533	12741522	protein_coding	80.1667	51	109.333	2.14379	1.10016	4.05607e-06	6.4964e-05	yes	9103	12
ENSMUSG00000085042	2010001M06Rik	5	-1	135487984	135489123	antisense	20.6667	33.6667	7.66667	0.227723	-2.13465	4.05607e-06	6.4964e-05	no		0
ENSMUSG00000031026	Trim66	7	-1	116592520	116651648	protein_coding	329.833	408	251.667	0.61683	-0.697055	4.08506e-06	6.53814e-05	no		0
ENSMUSG00000037266	D4Wsu53e	4	1	134479507	134483586	protein_coding	7089.17	5707	8471.33	1.48438	0.569856	4.11877e-06	6.58738e-05	yes	2570;2958	84
ENSMUSG00000054003	Tdrd9	12	1	113209770	113307065	protein_coding	239.333	161.333	317.333	1.96694	0.975955	4.1329e-06	6.60526e-05	yes	3900	32
ENSMUSG00000041559	Fmod	1	1	135933831	135944854	protein_coding	41	62.6667	19.3333	0.308511	-1.69661	4.1416e-06	6.61443e-05	no		0
ENSMUSG00000059248	2013-09-09	11	1	117060975	117223639	protein_coding	327.5	250.333	404.667	1.61651	0.692884	4.14474e-06	6.61473e-05	no		0
ENSMUSG00000002870	Mcm2	6	-1	88833469	88848774	protein_coding	135.833	176.667	95	0.537736	-0.89503	4.15203e-06	6.62162e-05	yes	4139	31
ENSMUSG00000033589	Reep4	14	1	70945430	70948739	protein_coding	55.3333	31.6667	79	2.49474	1.31889	4.22755e-06	6.73726e-05	no		0
ENSMUSG00000003228	Grk5	19	1	60965652	61168456	protein_coding	154.833	110	199.667	1.81515	0.86009	4.25982e-06	6.78386e-05	yes	10151	8
ENSMUSG00000055523	Gucy2g	19	-1	55272787	55315726	protein_coding	19.6667	6.66667	32.6667	4.9	2.29278	4.30583e-06	6.85224e-05	yes	3781	33
ENSMUSG00000001786	Fbxo7	10	1	85484717	85514618	protein_coding	369	451	287	0.636364	-0.652077	4.32232e-06	6.87359e-05	no		0
ENSMUSG00000037926	Ssh2	11	1	77029789	77273722	protein_coding	926.667	746.333	1107	1.48325	0.568763	4.37985e-06	6.96014e-05	no		0
ENSMUSG00000092201	A530058N18Rik	2	1	113839299	113894060	lincRNA	24.6667	44.6667	4.66667	0.104478	-3.25873	4.43988e-06	7.05051e-05	yes	2459;2853	86
ENSMUSG00000060803	Gstp1	19	-1	4035411	4037921	protein_coding	1011.5	1205	818	0.678838	-0.55886	4.45746e-06	7.0734e-05	yes	485	100
ENSMUSG00000027419	Pcsk2	2	1	143371892	143642021	protein_coding	577.167	696.667	457.667	0.656938	-0.606171	4.47169e-06	7.09095e-05	yes	5332	24
ENSMUSG00000055216	9430025C20Rik	4	-1	3733782	3735898	pseudogene	11.3333	22.3333	0.333333	0.0149254	-6.06609	4.51057e-06	7.14754e-05	no		0
ENSMUSG00000051977	Prdm9	17	-1	15680043	15701318	protein_coding	383.5	484	283	0.584711	-0.774205	4.53254e-06	7.17726e-05	yes	6831	18
ENSMUSG00000091665	Gm17101	1	1	5053141	5054728	pseudogene	45	65.6667	24.3333	0.370558	-1.43223	4.54308e-06	7.18887e-05	yes	258	121
ENSMUSG00000020834	Dhrs13	11	1	77845782	77851368	protein_coding	165.5	119	212	1.78151	0.833103	4.5988e-06	7.2719e-05	no		0
ENSMUSG00000042225	Ammecr1	X	-1	139285689	139401271	protein_coding	645.833	509.333	782.333	1.53599	0.619173	4.61308e-06	7.28931e-05	yes	5198	25
ENSMUSG00000026308	Klhl30	1	1	93247593	93258993	protein_coding	21	8	34	4.25	2.08746	4.64238e-06	7.33043e-05	no		0
ENSMUSG00000021416	Eci3	13	-1	35038483	35055679	protein_coding	5.66667	0	11.3333	Inf	Inf	4.68312e-06	7.38434e-05	no		0
ENSMUSG00000086935	Gm15956	18	1	12352277	12357184	antisense	5.66667	11.3333	0	0	#NAME?	4.68312e-06	7.38434e-05	yes	1158	70
ENSMUSG00000002031	Ift46	9	1	44575991	44600797	protein_coding	434.833	529.333	340.333	0.642947	-0.637228	4.71609e-06	7.43108e-05	yes	5904	22
ENSMUSG00000056121	Fez2	17	-1	78768552	78817471	protein_coding	286.667	355	218.333	0.615023	-0.701287	4.77761e-06	7.52272e-05	no		0
ENSMUSG00000031546	Gins4	8	-1	24337082	24348140	protein_coding	122.667	159.667	85.6667	0.536534	-0.898257	4.84163e-06	7.61815e-05	no		0
ENSMUSG00000091083	Gm4535	7	1	148592536	148593093	protein_coding	27	1	53	53	5.72792	4.84894e-06	7.62429e-05	no		0
ENSMUSG00000039672	Kcne2	16	1	92292634	92298374	protein_coding	482.167	585.333	379	0.647494	-0.627061	4.89243e-06	7.68727e-05	yes	2542	44
ENSMUSG00000087088	Gm16638	7	-1	90745558	90780352	lincRNA	7	13.6667	0.333333	0.0243902	-5.35755	5.00252e-06	7.85473e-05	no		0
ENSMUSG00000091277	Gm1818	12	-1	49655169	49660958	protein_coding	24.3333	1.66667	47	28.2	4.81762	5.02988e-06	7.89214e-05	yes	9723	10
ENSMUSG00000033032	Afap1l1	18	-1	61889915	61946356	protein_coding	88.6667	119	58.3333	0.490196	-1.02857	5.14072e-06	8.0604e-05	no		0
ENSMUSG00000033066	Gas7	11	1	67268939	67502492	protein_coding	2296.33	2843.33	1749.33	0.61524	-0.700778	5.14529e-06	8.06192e-05	yes	8548;329	126
ENSMUSG00000087063	Gm15857	5	-1	123743647	123760333	antisense	16.6667	28	5.33333	0.190476	-2.39232	5.15926e-06	8.07814e-05	yes	5597	23
ENSMUSG00000033557	Fam20b	1	-1	158608676	158649132	protein_coding	809.5	966.667	652.333	0.674828	-0.567409	5.19326e-06	8.12568e-05	no		0
ENSMUSG00000018102	Hist1h2bc	13	1	23776068	23784357	protein_coding	807	1081.33	532.667	0.492602	-1.02151	5.22852e-06	8.17515e-05	yes	4377	29
ENSMUSG00000015002	Efr3a	15	1	65618596	65705378	protein_coding	1801.33	2126	1476.67	0.694575	-0.525797	5.30006e-06	8.28121e-05	no		0
ENSMUSG00000069520	Tmem19	10	-1	114777795	114799318	protein_coding	355.5	275.667	435.333	1.5792	0.659196	5.39503e-06	8.42371e-05	no		0
ENSMUSG00000036270	Edc4	8	1	108404781	108418808	protein_coding	1962.17	1491.33	2433	1.63143	0.706134	5.42149e-06	8.45912e-05	no		0
ENSMUSG00000020674	Pxdn	12	1	30622901	30702523	protein_coding	341.667	419.667	263.667	0.628276	-0.670529	5.44537e-06	8.49045e-05	no		0
ENSMUSG00000078949	R3hdml	2	1	163318054	163328348	protein_coding	8.83333	16.6667	1	0.06	-4.05889	5.4526e-06	8.49579e-05	no		0
ENSMUSG00000036887	C1qa	4	-1	136451832	136454718	protein_coding	26.8333	42.6667	11	0.257812	-1.95561	5.45714e-06	8.49695e-05	yes	743	85
ENSMUSG00000033590	Myo5c	9	1	75079821	75153258	protein_coding	38.6667	21.3333	56	2.625	1.39232	5.64009e-06	8.77569e-05	yes	4624	28
ENSMUSG00000021930	6330409N04Rik	14	-1	62150830	62175723	protein_coding	278.667	345	212.333	0.615459	-0.700265	5.64854e-06	8.78274e-05	no		0
ENSMUSG00000036850	Mrpl41	2	-1	24829637	24830618	protein_coding	235	293.333	176.667	0.602273	-0.731511	5.68496e-06	8.83322e-05	yes	6310	20
ENSMUSG00000091299	Snhg7	2	-1	26492697	26495764	lincRNA	85.1667	114.333	56	0.489796	-1.02975	5.6947e-06	8.84221e-05	no		0
ENSMUSG00000063019	Manbal	2	1	157193330	157222499	protein_coding	197.667	249.333	146	0.585561	-0.772107	5.75599e-06	8.93117e-05	no		0
ENSMUSG00000084847	Gm15507	9	-1	59805318	59809608	processed_transcript	9.16667	17	1.33333	0.0784314	-3.67243	5.79201e-06	8.98082e-05	no		0
ENSMUSG00000068011	2510049J12Rik	6	-1	115533562	115542594	protein_coding	55.6667	79	32.3333	0.409283	-1.28883	5.80861e-06	9.00033e-05	yes	4791	27
ENSMUSG00000078872	Gm14401	2	1	176859025	176872052	protein_coding	33	15.3333	50.6667	3.30435	1.72437	5.81498e-06	9.00395e-05	no		0
ENSMUSG00000020357	Flt4	11	1	49422765	49466241	protein_coding	72.3333	100	44.6667	0.446667	-1.16273	5.9179e-06	9.15698e-05	no		0
ENSMUSG00000023032	Slc4a8	15	1	100592178	100654399	protein_coding	2246.33	2643.67	1849	0.699407	-0.515795	6.11862e-06	9.4598e-05	no		0
ENSMUSG00000073057	Gm10462	11	1	32625838	32626208	protein_coding	9.5	19	0	0	#NAME?	6.12207e-06	9.4598e-05	no		0
ENSMUSG00000000884	Gnb1l	16	1	18498861	18566772	protein_coding	87	57	117	2.05263	1.03747	6.13826e-06	9.47827e-05	no		0
ENSMUSG00000026288	Inpp5d	1	1	89516887	89617082	protein_coding	82.3333	52	112.667	2.16667	1.11548	6.27257e-06	9.67898e-05	yes	6183;64	187
ENSMUSG00000029483	Tmem132b	5	1	126259004	126268438	protein_coding	45.6667	66.6667	24.6667	0.37	-1.4344	6.28062e-06	9.68471e-05	no		0
ENSMUSG00000064354	mt-Co2	MT	1	7013	7696	protein_coding	47021.5	72131.3	21911.7	0.303775	-1.71893	6.29207e-06	9.69568e-05	no
ENSMUSG00000021097	Clmn	12	-1	106001324	106103286	protein_coding	326	401	251	0.625935	-0.675915	6.30176e-06	9.70392e-05	no		0
ENSMUSG00000029651	Mtus2	5	1	148768896	149127641	protein_coding	1356.83	1606.33	1107.33	0.689355	-0.536682	6.36519e-06	9.79486e-05	yes	8812	13
ENSMUSG00000074384	AI429214	8	1	38056629	38058585	protein_coding	68	42	94	2.2381	1.16227	6.38659e-06	9.82103e-05	no		0
ENSMUSG00000064128	Cenpj	14	-1	57145598	57190683	protein_coding	83.1667	113.333	53	0.467647	-1.09651	6.40201e-06	9.83798e-05	no		0
ENSMUSG00000032609	Klhdc8b	9	-1	108349989	108354708	protein_coding	756.5	607.333	905.667	1.49122	0.576492	6.47034e-06	9.93615e-05	yes	2602;9333;5429	80
ENSMUSG00000091586	Cyp4f17	17	1	32643407	32665839	protein_coding	68.3333	94	42.6667	0.453901	-1.13955	6.61016e-06	0.000101439	no		0
ENSMUSG00000036775	Decr2	17	-1	26218156	26227274	protein_coding	236.667	295	178.333	0.60452	-0.726139	6.64113e-06	0.000101844	yes	6533	19
ENSMUSG00000031626	Sorbs2	8	1	46593148	46913259	protein_coding	761.667	963	560.333	0.581862	-0.78125	6.68129e-06	0.00010239	yes	7637;8417;6682	49
ENSMUSG00000089768	Tmsb15b1	X	-1	133508561	133511413	protein_coding	14.6667	24.6667	4.66667	0.189189	-2.4021	6.71263e-06	0.0001028	yes	7336	17
ENSMUSG00000026475	Rgs16	1	1	155587479	155592598	protein_coding	399	485	313	0.645361	-0.631822	6.71927e-06	0.000102831	no		0
ENSMUSG00000029402	Snrnp35	5	1	124933143	124941133	protein_coding	161.167	117.333	205	1.74716	0.805011	6.76979e-06	0.000103533	no		0
ENSMUSG00000070605	Gm13251	4	-1	145727747	145749016	protein_coding	89.5	59.3333	119.667	2.01685	1.01211	6.84514e-06	0.000104614	no		0
ENSMUSG00000026442	Nfasc	1	-1	134461268	134638374	protein_coding	5019.5	5872.67	4166.33	0.709445	-0.495237	6.91574e-06	0.000105621	yes	4489;1321;8497	106
ENSMUSG00000060477	Irak2	6	1	113588461	113645003	protein_coding	165.667	211.333	120	0.567823	-0.816486	6.93848e-06	0.000105896	no		0
ENSMUSG00000031824	6430548M08Rik	8	1	122638052	122689206	protein_coding	5105.33	5971.33	4239.33	0.709948	-0.494216	6.97416e-06	0.000106368	no		0
ENSMUSG00000028048	Gba	3	1	89006850	89012603	protein_coding	439.5	344.667	534.333	1.55029	0.632538	6.9836e-06	0.000106399	yes	2050	51
ENSMUSG00000040596	Pogk	1	-1	168314753	168339994	protein_coding	1335.17	1579.33	1091	0.690798	-0.533665	6.98571e-06	0.000106399	no		0
ENSMUSG00000087141	Plcxd2	16	-1	45959376	46010331	protein_coding	2252.5	2647	1858	0.701927	-0.510608	7.00782e-06	0.000106663	yes	1255;4233;9082	109
ENSMUSG00000021700	Rab3c	13	-1	110844395	111071109	protein_coding	1842.67	2169.67	1515.67	0.698571	-0.517521	7.02545e-06	0.000106859	no		0
ENSMUSG00000078451	Ppil6	10	1	41210245	41234092	protein_coding	35.3333	53	17.6667	0.333333	-1.58496	7.08626e-06	0.00010771	no		0
ENSMUSG00000025195	Dnmbp	19	-1	43922457	43986882	protein_coding	800.333	645	955.667	1.48165	0.567208	7.12512e-06	0.000108227	no		0
ENSMUSG00000048826	Dact2	17	-1	14332238	14340838	protein_coding	101.667	68.6667	134.667	1.96117	0.971711	7.30553e-06	0.000110892	no		0
ENSMUSG00000044231	Nhlrc1	13	-1	47107927	47110219	protein_coding	229	171.333	286.667	1.67315	0.742568	7.39279e-06	0.000112065	yes	4208	30
ENSMUSG00000052613	Pcdh15	10	1	72562090	74112475	protein_coding	4802.33	5617.67	3987	0.709725	-0.494667	7.38859e-06	0.000112065	yes	3594;1412;9696;6746;4851	151
ENSMUSG00000025060	Slk	19	1	47654168	47719736	protein_coding	1680.33	1981	1379.67	0.69645	-0.521909	7.44892e-06	0.000112839	no		0
ENSMUSG00000091542	Gm17167	4	1	42077721	42106036	processed_transcript	201.5	369.333	33.6667	0.0911552	-3.45553	7.50747e-06	0.000113649	no		0
ENSMUSG00000021994	Wnt5a	14	1	29317936	29340633	protein_coding	53.8333	77.6667	30	0.386266	-1.37233	7.61525e-06	0.000115203	no		0
ENSMUSG00000035027	Map2k2	10	1	80568660	80587442	protein_coding	1047.33	851.333	1243.33	1.46045	0.546417	7.65066e-06	0.00011566	no		0
ENSMUSG00000029090	Gpr125	5	-1	50351190	50450235	protein_coding	197.667	146.333	249	1.70159	0.766887	7.72228e-06	0.000116664	no		0
ENSMUSG00000047554	Tmem41b	7	-1	117115701	117130443	protein_coding	527.333	635.667	419	0.65915	-0.60132	7.82857e-06	0.00011819	yes	4456	29
ENSMUSG00000078503	Gm13225	4	1	145100662	145129091	protein_coding	19.6667	5	34.3333	6.86667	2.77961	7.92843e-06	0.000119617	no		0
ENSMUSG00000061808	Ttr	18	1	20823751	20832825	protein_coding	89.1667	137.667	40.6667	0.2954	-1.75926	7.97705e-06	0.000120269	no		0
ENSMUSG00000073567	Tnfaip8	18	1	50139145	50210974	protein_coding	6.5	13	0	0	#NAME?	7.986e-06	0.000120323	no		0
ENSMUSG00000042369	Rbm45	2	1	76208041	76221825	protein_coding	346	423.667	268.333	0.63336	-0.658903	8.00019e-06	0.000120455	yes	1298;4739	93
ENSMUSG00000010609	Psen2	1	-1	182157135	182193569	protein_coding	234.5	292.333	176.667	0.604333	-0.726584	8.04703e-06	0.000120998	no		0
ENSMUSG00000032518	Rpsa	9	1	120036884	120041487	protein_coding	3205.33	3829.33	2581.33	0.674095	-0.568977	8.04636e-06	0.000120998	no		0
ENSMUSG00000080893	Gm15920	5	1	130664265	130664666	pseudogene	128.5	44	213	4.84091	2.27528	8.07764e-06	0.000121376	yes	2315	47
ENSMUSG00000023484	Prph	15	1	98885605	98889409	protein_coding	36.3333	54.3333	18.3333	0.337423	-1.56737	8.10346e-06	0.000121683	no		0
ENSMUSG00000020717	Pecam1	11	-1	106515531	106611942	protein_coding	94.8333	126.667	63	0.497368	-1.00761	8.16288e-06	0.000122493	no		0
ENSMUSG00000091735	Gpr62	9	-1	106366304	106368271	protein_coding	154.333	90.6667	218	2.40441	1.26568	8.18198e-06	0.000122697	no		0
ENSMUSG00000050852	Gm12115	11	1	33072918	33073368	pseudogene	9.16667	0	18.3333	Inf	Inf	8.35885e-06	0.000125265	no		0
ENSMUSG00000087490	A330076H08Rik	7	-1	69075799	69127242	lincRNA	96.6667	128.667	64.6667	0.502591	-0.992544	8.3727e-06	0.000125389	no		0
ENSMUSG00000022533	Atp13a3	16	-1	30312509	30388923	protein_coding	1256.33	1485	1027.67	0.692031	-0.531091	8.39688e-06	0.000125667	yes	457	102
ENSMUSG00000028278	Rragd	4	1	33070012	33109155	protein_coding	854.833	691.667	1018	1.47181	0.557589	8.58347e-06	0.000128373	no		0
ENSMUSG00000027737	Slc7a11	3	-1	50168858	50247535	protein_coding	93.6667	61.3333	126	2.05435	1.03868	8.62535e-06	0.000128913	no		0
ENSMUSG00000000740	Rpl13	8	1	125626250	125629144	protein_coding	1250.83	1494.33	1007.33	0.674102	-0.568961	8.64992e-06	0.000129108	no		0
ENSMUSG00000019487	Trip10	17	1	57388874	57402846	protein_coding	448.833	353.667	544	1.53817	0.621216	8.64705e-06	0.000129108	yes	6840	18
ENSMUSG00000044876	Zfp444	7	1	6123828	6142951	protein_coding	1688	1363.33	2012.67	1.47628	0.56197	8.66507e-06	0.000129248	yes	543;5391;1441;2125	233
ENSMUSG00000067028	Cntnap5b	1	1	101669342	102382519	protein_coding	49.6667	70.3333	29	0.412322	-1.27816	8.69539e-06	0.000129614	no		0
ENSMUSG00000034473	Sec22a	16	-1	35311217	35364004	protein_coding	456.167	551.667	360.667	0.653776	-0.613131	8.82364e-06	0.000131438	yes	2541	44
ENSMUSG00000036585	Fgf1	18	-1	38998327	39089058	protein_coding	565.167	678.667	451.667	0.665521	-0.587445	8.84132e-06	0.000131613	no		0
ENSMUSG00000049493	Pls1	9	-1	95653061	95745730	protein_coding	140	99	181	1.82828	0.870489	8.87289e-06	0.000131995	yes	6165	21
ENSMUSG00000012609	Ttll5	12	1	87165609	87402843	protein_coding	979	787.667	1170.33	1.48582	0.571262	8.90687e-06	0.000132413	yes	1370;2912;6229	124
ENSMUSG00000026787	Gad2	2	1	22477725	22549394	protein_coding	939	763.667	1114.33	1.45919	0.545166	8.99534e-06	0.000133639	no		0
ENSMUSG00000026621	Mosc1	1	-1	186610655	186635192	protein_coding	7.33333	14	0.666667	0.047619	-4.39232	9.0822e-06	0.00013484	no		0
ENSMUSG00000036192	Rorb	19	-1	19005095	19185686	protein_coding	5558.17	6487	4629.33	0.713632	-0.486747	9.24875e-06	0.000137221	yes	299;9501;4561;4726	183
ENSMUSG00000086802	2700038G22Rik	5	1	23356415	23360742	lincRNA	62	32.3333	91.6667	2.83505	1.50337	9.29812e-06	0.000137863	yes	9849	10
ENSMUSG00000029575	Mmab	5	-1	114881043	114894068	protein_coding	316.333	388	244.667	0.630584	-0.665239	9.39054e-06	0.000139141	yes	6094	21
ENSMUSG00000030706	Mrpl48	7	-1	107694265	107756811	protein_coding	458.667	553	364.333	0.658831	-0.60202	9.42739e-06	0.000139594	yes	7287;7288	34
ENSMUSG00000092252	Gm20499	5	-1	115259045	115273469	protein_coding	17.8333	2	33.6667	16.8333	4.07325	9.45297e-06	0.00013988	no		0
ENSMUSG00000074521	Gm14327	2	1	177631801	177640489	protein_coding	68.8333	27.3333	110.333	4.03659	2.01314	9.73007e-06	0.000143885	no		0
ENSMUSG00000055322	Tns1	1	-1	73956805	74171021	protein_coding	480.167	580	380.333	0.655747	-0.608789	9.86463e-06	0.000145779	no		0
ENSMUSG00000059669	Taf1b	12	1	25183446	25243436	protein_coding	219.333	164.333	274.333	1.66937	0.739305	9.9397e-06	0.000146791	no		0
ENSMUSG00000037553	Zdhhc18	4	-1	133161214	133206069	protein_coding	447.833	353.667	542	1.53252	0.615903	1.0046e-05	0.000148263	no		0
ENSMUSG00000058897	Col25a1	3	1	129883809	130302795	protein_coding	265.667	203	328.333	1.61741	0.693681	1.03189e-05	0.000152191	no		0
ENSMUSG00000044794	9330133O14Rik	8	1	124967556	124969547	pseudogene	108.667	142.333	75	0.526932	-0.924311	1.03827e-05	0.000153031	no		0
ENSMUSG00000038178	Slc43a2	11	1	75345196	75391077	protein_coding	1209	989.667	1428.33	1.44325	0.529318	1.04482e-05	0.000153894	no		0
ENSMUSG00000061436	Hipk2	6	-1	38644389	38826189	protein_coding	2574.5	3014.67	2134.33	0.707983	-0.498213	1.06207e-05	0.000156333	no		0
ENSMUSG00000083274	Gm14080	2	1	140953016	140953801	pseudogene	5	10	0	0	#NAME?	1.07608e-05	0.00015829	no		0
ENSMUSG00000086610	Gm15408	5	1	149818538	149824352	lincRNA	19.5	8.33333	30.6667	3.68	1.87971	1.08431e-05	0.000159396	no		0
ENSMUSG00000011752	Pgam1	19	1	41986361	41993154	protein_coding	8606.33	10019.7	7193	0.717888	-0.478169	1.08718e-05	0.000159615	yes	9507	11
ENSMUSG00000045609	Gm5455	13	-1	111094677	111095808	protein_coding	7.66667	0	15.3333	Inf	Inf	1.08723e-05	0.000159615	no		0
ENSMUSG00000022723	Crybg3	16	-1	59490601	59555578	protein_coding	291.833	359	224.667	0.625812	-0.676198	1.0905e-05	0.00015999	no		0
ENSMUSG00000020224	Llph	10	1	119664126	119669127	protein_coding	87.6667	115.333	60	0.520231	-0.942775	1.09902e-05	0.000161135	no		0
ENSMUSG00000028540	Dph2	4	-1	117561248	117564637	protein_coding	155.5	199	112	0.562814	-0.82927	1.10156e-05	0.000161401	yes	9565	11
ENSMUSG00000039307	Hexdc	11	1	121065747	121083969	protein_coding	1380.17	1626.67	1133.67	0.696926	-0.520922	1.10379e-05	0.000161621	no		0
ENSMUSG00000004864	Mapk13	17	1	28906252	28915643	protein_coding	17.8333	6	29.6667	4.94444	2.30581	1.10891e-05	0.000162266	no		0
ENSMUSG00000020777	Acox1	11	-1	116033202	116060359	protein_coding	1797.83	2111	1484.67	0.7033	-0.507788	1.11289e-05	0.000162741	yes	5972	21
ENSMUSG00000067038	Rps12-ps3	19	1	59396806	59397274	protein_coding	402.5	781.333	23.6667	0.0302901	-5.04501	1.11628e-05	0.00016313	no		0
ENSMUSG00000048249	A930001N09Rik	17	1	26852595	26913580	protein_coding	1362.17	1093.67	1630.67	1.49101	0.576289	1.11742e-05	0.00016319	yes	7471	16
ENSMUSG00000023963	Cyp39a1	17	1	43804374	43888380	protein_coding	43.1667	62.6667	23.6667	0.37766	-1.40484	1.12182e-05	0.000163619	yes	998	75
ENSMUSG00000055782	Abcd2	15	-1	90976315	91022238	protein_coding	448.5	541.667	355.333	0.656	-0.608232	1.12178e-05	0.000163619	yes	6818	18
ENSMUSG00000036377	C530008M17Rik	5	1	77086708	77302579	protein_coding	347	222.667	471.333	2.11677	1.08186	1.12878e-05	0.000164526	no		0
ENSMUSG00000051480	A130050O07Rik	1	1	139824747	139826850	protein_coding	14.3333	24.6667	4	0.162162	-2.62449	1.14296e-05	0.000166485	yes	9356;1681;7692	83
ENSMUSG00000039233	Tbce	13	-1	14090216	14131905	protein_coding	403.333	505	301.667	0.59736	-0.743328	1.14842e-05	0.000167172	no		0
ENSMUSG00000027273	Snap25	2	1	136539189	136608164	protein_coding	13990.2	16266.7	11713.7	0.720102	-0.473726	1.1508e-05	0.0001673	yes	1162;7865;10212;3283;6055;538;7864	261
ENSMUSG00000033382	Trappc8	18	-1	20975725	21054579	protein_coding	1561.17	1286	1836.33	1.42794	0.513937	1.15015e-05	0.0001673	yes	3502	35
ENSMUSG00000060445	Sycp2	2	-1	178079998	178142390	protein_coding	29.1667	13.6667	44.6667	3.26829	1.70854	1.15242e-05	0.000167426	no		0
ENSMUSG00000072624	Gm5460	14	1	34854264	34860167	protein_coding	85.8333	125.667	46	0.366048	-1.4499	1.15781e-05	0.0001681	yes	387	108
ENSMUSG00000047921	Trappc9	15	-1	72420051	72891634	protein_coding	1480.17	1741	1219.33	0.700364	-0.513824	1.16213e-05	0.000168619	yes	5764;5277;1335;3139;9755;4901;9065;4062;832;930;2356	432
ENSMUSG00000051444	Bbs12	3	1	37211476	37220375	protein_coding	270.5	334	207	0.61976	-0.690217	1.16318e-05	0.000168661	no		0
ENSMUSG00000020956	6530401N04Rik	12	-1	53089299	53107488	protein_coding	124	160.333	87.6667	0.546778	-0.870974	1.19876e-05	0.000173708	no		0
ENSMUSG00000008999	Bmp7	2	-1	172693513	172765822	protein_coding	227.167	164.333	290	1.76471	0.819428	1.20537e-05	0.000174552	no		0
ENSMUSG00000026632	Tatdn3	1	-1	192869705	192886811	protein_coding	146.5	187.333	105.667	0.564057	-0.826087	1.21211e-05	0.000175414	no		0
ENSMUSG00000021124	Vti1b	12	-1	80257004	80273654	protein_coding	850.833	557.333	1144.33	2.05323	1.0379	1.21669e-05	0.000175963	no		0
ENSMUSG00000066613	Zfp932	5	1	110425540	110439430	protein_coding	445.833	352.333	539.333	1.53075	0.614236	1.24242e-05	0.000179568	no		0
ENSMUSG00000008226	Scrn3	2	1	73150658	73175875	protein_coding	347.167	423	271.333	0.64145	-0.640591	1.25046e-05	0.000180613	no		0
ENSMUSG00000001666	Ddt	10	-1	75233975	75236159	protein_coding	205.5	265	146	0.550943	-0.860024	1.26694e-05	0.000182876	no		0
ENSMUSG00000038312	Edem2	2	-1	155527413	155555211	protein_coding	380	467	293	0.627409	-0.672522	1.27583e-05	0.00018404	no		0
ENSMUSG00000086605	Gm14290	2	-1	166924294	166927326	lincRNA	5359.5	6241.67	4477.33	0.71733	-0.479292	1.27806e-05	0.000184244	no		0
ENSMUSG00000046204	Pnma2	14	1	67530007	67538891	protein_coding	161.5	118.333	204.667	1.72958	0.79042	1.28592e-05	0.000185257	no		0
ENSMUSG00000026927	Sdccag3	2	-1	26238320	26244836	protein_coding	1117.5	915	1320	1.44262	0.528694	1.29043e-05	0.000185787	no		0
ENSMUSG00000087580	Gm16869	9	-1	3000282	3038313	lincRNA	43.1667	20.6667	65.6667	3.17742	1.66786	1.29382e-05	0.000186155	yes	7988	15
ENSMUSG00000033618	Map3k13	16	1	21892042	21931950	protein_coding	768.5	913.333	623.667	0.682847	-0.550366	1.30552e-05	0.000187718	no		0
ENSMUSG00000024420	Zfp521	18	-1	13845522	14131242	protein_coding	620	741.333	498.667	0.672662	-0.572047	1.30807e-05	0.000187964	yes	3770;9104	45
ENSMUSG00000021732	Fgf10	13	1	119458598	119580922	protein_coding	21.3333	34	8.66667	0.254902	-1.97199	1.31295e-05	0.000188543	no		0
ENSMUSG00000050628	Fam100b	11	1	116295408	116300391	protein_coding	409.667	500	319.333	0.638667	-0.646865	1.31419e-05	0.000188601	no		0
ENSMUSG00000039058	Ak5	3	-1	152125779	152331104	protein_coding	111.667	77.6667	145.667	1.87554	0.907303	1.33025e-05	0.000190783	no		0
ENSMUSG00000045636	Mtus1	8	-1	42076268	42219080	protein_coding	1229.5	1010.33	1448.67	1.43385	0.519894	1.34147e-05	0.000192268	yes	7306;4309	47
ENSMUSG00000086276	2500002B13Rik	8	1	59966851	59987674	lincRNA	22	35.3333	8.66667	0.245283	-2.02748	1.34418e-05	0.000192533	no		0
ENSMUSG00000027472	Pdrg1	2	-1	152834626	152841163	protein_coding	380	460.667	299.333	0.649783	-0.62197	1.36095e-05	0.00019481	no		0
ENSMUSG00000022180	Slc7a8	14	-1	55341053	55400723	protein_coding	953.667	777.667	1129.67	1.45264	0.538673	1.36659e-05	0.000195494	no		0
ENSMUSG00000046688	Tifa	3	1	127492790	127535053	protein_coding	93.6667	63.3333	124	1.95789	0.969303	1.39214e-05	0.000199021	no		0
ENSMUSG00000043429	4922505E12Rik	1	-1	184677388	184679253	protein_coding	5.5	0	11	Inf	Inf	1.41106e-05	0.000201597	no		0
ENSMUSG00000085913	Gm15601	14	1	46207415	46218187	antisense	125.833	88.6667	163	1.83835	0.878408	1.41617e-05	0.000202197	no		0
ENSMUSG00000027601	Mtfr1	3	1	19087327	19120817	protein_coding	1179	1389	969	0.697624	-0.519478	1.42895e-05	0.000203891	yes	2563	44
ENSMUSG00000045730	Adrb2	18	-1	62337471	62339613	protein_coding	16.3333	28.6667	4	0.139535	-2.8413	1.43028e-05	0.000203952	no		0
ENSMUSG00000034401	Spata6	4	1	111392589	111501789	protein_coding	65.6667	90	41.3333	0.459259	-1.12262	1.44738e-05	0.000206259	no		0
ENSMUSG00000083773	Gm13394	2	-1	28788950	28790200	pseudogene	1149.33	2298.67	0	0	#NAME?	1.44868e-05	0.000206312	no		0
ENSMUSG00000036103	Colec12	18	1	9707646	9877993	protein_coding	38.3333	19.6667	57	2.89831	1.53521	1.45e-05	0.000206369	no		0
ENSMUSG00000021716	Srek1ip1	13	1	105582564	105629354	protein_coding	284.833	220.333	349.333	1.58548	0.664917	1.48687e-05	0.000211482	yes	7762	15
ENSMUSG00000044991	1110034G24Rik	2	1	132512667	132576791	protein_coding	113	147.333	78.6667	0.533937	-0.90526	1.49099e-05	0.000211932	yes	3050;9813;7863	64
ENSMUSG00000033159	1810031K17Rik	1	-1	75131128	75139271	protein_coding	491.333	350.333	632.333	1.80495	0.851957	1.52266e-05	0.000216297	no		0
ENSMUSG00000020024	Ccdc41	10	1	94151535	94253081	protein_coding	196.333	146.333	246.333	1.68337	0.751353	1.52815e-05	0.000216664	no		0
ENSMUSG00000022032	Scara5	14	1	66285240	66383663	protein_coding	16.3333	27.3333	5.33333	0.195122	-2.35755	1.52811e-05	0.000216664	no		0
ENSMUSG00000083169	Gm6580	14	1	46647103	46648459	pseudogene	14.1667	0	28.3333	Inf	Inf	1.52738e-05	0.000216664	no		0
ENSMUSG00000020778	2310004N24Rik	11	1	116060169	116076632	protein_coding	152.167	193.667	110.667	0.571429	-0.807355	1.53986e-05	0.000217909	no		0
ENSMUSG00000085133	B930095G15Rik	14	1	121647928	121650719	sense_intronic	239.5	297	182	0.612795	-0.706524	1.53854e-05	0.000217909	no		0
ENSMUSG00000086350	B230369F24Rik	1	-1	180243459	180248680	antisense	219.667	165.667	273.667	1.65191	0.724136	1.53921e-05	0.000217909	yes	8505	13
ENSMUSG00000020793	Galr2	11	1	116142253	116145252	protein_coding	28.1667	13.6667	42.6667	3.12195	1.64245	1.54373e-05	0.000218319	no		0
ENSMUSG00000007338	Mrpl49	19	-1	6053630	6057758	protein_coding	1160	953.333	1366.67	1.43357	0.519609	1.54689e-05	0.000218489	no		0
ENSMUSG00000084885	3010001F23Rik	X	1	148803116	148851241	lincRNA	66.6667	124.333	9	0.0723861	-3.78814	1.54636e-05	0.000218489	no		0
ENSMUSG00000021796	Bmpr1a	14	-1	35223920	35316527	protein_coding	1476.83	1734	1219.67	0.703383	-0.507617	1.54954e-05	0.000218726	no		0
ENSMUSG00000073647	Gm10557	18	-1	4198214	4198967	pseudogene	311.5	148.667	474.333	3.19058	1.67382	1.55183e-05	0.000218911	no		0
ENSMUSG00000046387	Pcdhb17	18	1	37644675	37647943	protein_coding	268.5	331	206	0.622356	-0.684187	1.55829e-05	0.000219684	no		0
ENSMUSG00000028172	Tacr3	3	1	134491971	134597545	protein_coding	245	302	188	0.622517	-0.683816	1.56212e-05	0.000219946	no		0
ENSMUSG00000042751	Nmnat2	1	1	154802231	154966390	protein_coding	600.667	717.333	484	0.674721	-0.567637	1.56187e-05	0.000219946	no		0
ENSMUSG00000032640	Chsy1	7	1	73254401	73318675	protein_coding	923.167	754	1092.33	1.44872	0.534777	1.57621e-05	0.000221372	yes	3681;9617;1725	102
ENSMUSG00000036860	Mrpl55	11	1	59015988	59019636	protein_coding	126.333	162.667	90	0.553279	-0.853922	1.57457e-05	0.000221372	yes	4192	30
ENSMUSG00000078867	Gm14418	2	-1	177171829	177183025	protein_coding	127.333	65	189.667	2.91795	1.54495	1.57588e-05	0.000221372	no		0
ENSMUSG00000081118	Gm6758	X	-1	71380472	71381526	pseudogene	36.8333	56	17.6667	0.315476	-1.6644	1.57421e-05	0.000221372	no		0
ENSMUSG00000021874	4933413J09Rik	14	1	27176060	27219942	antisense	10	18	2	0.111111	-3.16993	1.57723e-05	0.000221377	no		0
ENSMUSG00000026179	Pnkd	1	1	74331504	74400268	protein_coding	1023.83	1208	839.667	0.695088	-0.524732	1.5827e-05	0.000222005	yes	4004	31
ENSMUSG00000041958	Pigs	11	1	78141917	78156284	protein_coding	1318	1085.67	1550.33	1.428	0.513997	1.59144e-05	0.000223091	yes	8984	12
ENSMUSG00000002108	Nr1h3	2	-1	91024218	91042991	protein_coding	30.1667	46.3333	14	0.302158	-1.72662	1.60226e-05	0.000224467	no		0
ENSMUSG00000039954	Stk32a	18	1	43367351	43477135	protein_coding	137.333	175.667	99	0.563567	-0.82734	1.61025e-05	0.000225445	no		0
ENSMUSG00000066258	Trim12a	7	-1	111448408	111463980	protein_coding	39	58.3333	19.6667	0.337143	-1.56857	1.61634e-05	0.000226157	no		0
ENSMUSG00000038526	Car14	3	-1	95701691	95708614	protein_coding	1022.17	838.667	1205.67	1.4376	0.523662	1.62069e-05	0.000226622	no		0
ENSMUSG00000090069	E430024P14Rik	17	-1	8073971	8139291	antisense	39.1667	18.3333	60	3.27273	1.71049	1.62586e-05	0.000227204	no		0
ENSMUSG00000018486	Wnt9b	11	-1	103588678	103611135	protein_coding	17.1667	28	6.33333	0.22619	-2.14439	1.63302e-05	0.000228061	no		0
ENSMUSG00000086101	2610316D01Rik	3	-1	45084362	45182182	lincRNA	7	13	1	0.0769231	-3.70044	1.64999e-05	0.000230288	no		0
ENSMUSG00000047155	Cyp4x1	4	-1	114778928	114806886	protein_coding	40.6667	59	22.3333	0.378531	-1.40152	1.68227e-05	0.000234646	no		0
ENSMUSG00000079711	Smok4a	17	1	13714322	13721299	protein_coding	14.3333	24.3333	4.33333	0.178082	-2.48938	1.68496e-05	0.000234875	no		0
ENSMUSG00000083756	Gm13468	2	1	47472605	47473049	pseudogene	121.5	33	210	6.36364	2.66985	1.69629e-05	0.000236307	no		0
ENSMUSG00000079587	Gpr45	1	1	43009719	43011992	protein_coding	26	9.66667	42.3333	4.37931	2.1307	1.70403e-05	0.000237238	no		0
ENSMUSG00000085825	A930038B10Rik	14	1	35572588	35583739	lincRNA	25.6667	12	39.3333	3.27778	1.71272	1.70701e-05	0.000237504	no		0
ENSMUSG00000021708	Rasgrf2	13	-1	92020005	92901611	protein_coding	3272.17	2732.33	3812	1.39514	0.480415	1.72706e-05	0.000240145	yes	3372;9740;1286	112
ENSMUSG00000041653	Pnpla3	15	1	83998246	84019942	protein_coding	1045.33	1233	857.667	0.695593	-0.523684	1.74057e-05	0.000241873	yes	1605;7453;1861	129
ENSMUSG00000013275	Slc41a1	1	1	133724070	133745442	protein_coding	739	877	601	0.685291	-0.545212	1.74676e-05	0.000242583	no		0
ENSMUSG00000028807	Zbtb8a	4	-1	129030872	129055360	protein_coding	46.1667	66	26.3333	0.39899	-1.32558	1.74874e-05	0.000242708	yes	5573	23
ENSMUSG00000044788	Fads6	11	-1	115140936	115158977	protein_coding	273.5	335.333	211.667	0.631213	-0.663802	1.75446e-05	0.000243349	no		0
ENSMUSG00000090687	9330151L19Rik	12	1	70298198	70300855	lincRNA	230.667	339.667	121.667	0.358194	-1.48119	1.77506e-05	0.000246054	no		0
ENSMUSG00000044018	Mrpl50	4	-1	49525468	49533965	protein_coding	295.667	361.667	229.667	0.635023	-0.655119	1.80281e-05	0.000249747	yes	7560	16
ENSMUSG00000029658	Wdr95	5	1	150331254	150414470	protein_coding	10.6667	19.6667	1.66667	0.0847458	-3.56071	1.8095e-05	0.000250368	no		0
ENSMUSG00000039116	Gpr126	10	-1	14122391	14264842	protein_coding	52.5	32	73	2.28125	1.18982	1.80954e-05	0.000250368	no		0
ENSMUSG00000060802	B2m	2	1	121973422	121978819	protein_coding	174.167	220.333	128	0.580938	-0.783544	1.82265e-05	0.000252026	no		0
ENSMUSG00000022855	Senp2	16	1	22009557	22049342	protein_coding	1096	1290.33	901.667	0.698786	-0.517078	1.83729e-05	0.000253894	yes	1814	55
ENSMUSG00000024480	Ap3s1	18	1	46901571	46950480	protein_coding	445.167	354	536.333	1.51507	0.599381	1.84287e-05	0.000254507	no		0
ENSMUSG00000092060	Bend4	5	-1	67783386	67819038	protein_coding	317	386	248	0.642487	-0.638261	1.87071e-05	0.000258193	no		0
ENSMUSG00000062438	Adam1b	5	-1	121950106	121952989	protein_coding	32.1667	16	48.3333	3.02083	1.59495	1.87521e-05	0.000258654	no		0
ENSMUSG00000020492	Fam33a	11	1	86922736	86938137	protein_coding	248.167	305.333	191	0.625546	-0.676812	1.89027e-05	0.000260571	yes	1641	58
ENSMUSG00000037570	Mcrs1	15	-1	99073249	99082392	protein_coding	619.5	736.333	502.667	0.682662	-0.550757	1.91842e-05	0.000264287	yes	4700;2838	68
ENSMUSG00000020010	Vnn3	10	1	23571268	23589649	protein_coding	5	0	10	Inf	Inf	1.92639e-05	0.000265222	no		0
ENSMUSG00000052305	Hbb-b1	7	-1	110975048	110976610	protein_coding	177.167	242	112.333	0.464187	-1.10722	1.93731e-05	0.000266561	no		0
ENSMUSG00000049904	Tmem17	11	1	22412091	22419237	protein_coding	92	122	62	0.508197	-0.976541	1.94349e-05	0.000267247	yes	8079;4859	40
ENSMUSG00000091052	Gm5551	5	1	28186989	28187606	protein_coding	10.6667	0	21.3333	Inf	Inf	1.95246e-05	0.000268316	no		0
ENSMUSG00000069011	Gm10254	3	-1	54614486	54615172	pseudogene	146	35	257	7.34286	2.87634	1.95761e-05	0.000268858	no		0
ENSMUSG00000020074	Ccar1	10	-1	62206676	62255116	protein_coding	2215.67	1845	2586.33	1.40181	0.487287	1.9655e-05	0.000269777	no		0
ENSMUSG00000024378	Stard4	18	-1	33359009	33373516	protein_coding	297.333	362.333	232.333	0.641214	-0.641121	1.98242e-05	0.000271932	no		0
ENSMUSG00000071540	3425401B19Rik	14	-1	33472954	33477192	protein_coding	6	11.6667	0.333333	0.0285714	-5.12928	1.98793e-05	0.000272353	no		0
ENSMUSG00000091405	Hist2h4	3	-1	96065627	96067234	protein_coding	90.1667	59.6667	120.667	2.02235	1.01603	1.98764e-05	0.000272353	no		0
ENSMUSG00000036282	Naa30	14	1	49791901	49810706	protein_coding	478.333	382.667	574	1.5	0.584963	2.02284e-05	0.000276967	no		0
ENSMUSG00000026617	Bpnt1	1	1	187156028	187181656	protein_coding	563.833	672.667	455	0.676412	-0.564025	2.02555e-05	0.000277169	no		0
ENSMUSG00000037762	Slc16a9	10	1	69707848	69748716	protein_coding	18.1667	29.3333	7	0.238636	-2.06711	2.0461e-05	0.000279809	no		0
ENSMUSG00000059834	Sclt1	3	-1	41430639	41546436	protein_coding	196.167	243.667	148.667	0.610123	-0.712828	2.0592e-05	0.000281428	no		0
ENSMUSG00000087627	A230059L01Rik	1	-1	148650095	148653152	antisense	12.3333	23	1.66667	0.0724638	-3.7866	2.06159e-05	0.000281583	no		0
ENSMUSG00000056288	Gm11961	11	-1	4520278	4530014	antisense	151.667	193.333	110	0.568966	-0.813587	2.09017e-05	0.000285311	yes	5704	22
ENSMUSG00000001445	Mrpl10	11	1	96902874	96910527	protein_coding	478	382	574	1.50262	0.587478	2.1115e-05	0.000288047	no		0
ENSMUSG00000086651	1300002E11Rik	16	1	21794420	21809110	lincRNA	232.167	287	177.333	0.617886	-0.694587	2.1397e-05	0.000291717	no		0
ENSMUSG00000028051	Hcn3	3	-1	88949996	88964118	protein_coding	546.5	439	654	1.48975	0.57507	2.14803e-05	0.000292673	no		0
ENSMUSG00000029913	Prdm5	6	1	65728982	65886367	protein_coding	75.5	102	49	0.480392	-1.05772	2.1543e-05	0.000293349	no		0
ENSMUSG00000029199	Lias	5	1	65782736	65801932	protein_coding	290.833	354.333	227.333	0.64158	-0.640298	2.15935e-05	0.000293859	no		0
ENSMUSG00000057069	Ero1lb	13	1	12658150	12701793	protein_coding	174.5	219.333	129.667	0.591185	-0.758317	2.17725e-05	0.000296114	no		0
ENSMUSG00000023982	Guca1a	17	-1	47531509	47537533	protein_coding	13470	9167.33	17772.7	1.9387	0.955086	2.18111e-05	0.000296458	yes	362;88;8663	279
ENSMUSG00000005225	Plekha8	6	1	54545105	54595833	protein_coding	1304.83	1530.33	1079.33	0.705293	-0.503705	2.203e-05	0.000299253	yes	675	89
ENSMUSG00000021009	Ptpn21	12	-1	99914951	99975615	protein_coding	2114	1761.33	2466.67	1.40045	0.485895	2.20566e-05	0.000299432	yes	8590;7412	29
ENSMUSG00000004394	Tmed4	11	-1	6170372	6174873	protein_coding	882.667	723	1042.33	1.44168	0.527749	2.22999e-05	0.000302551	no		0
ENSMUSG00000058736	Gm10047	5	-1	104884157	104885486	protein_coding	4.83333	9.66667	0	0	#NAME?	2.23395e-05	0.000302905	no		0
ENSMUSG00000019124	Scrn1	6	-1	54455884	54516483	protein_coding	2622.17	3052.67	2191.67	0.717952	-0.478042	2.23904e-05	0.00030341	yes	592;6945	111
ENSMUSG00000071324	Armc2	10	-1	41634796	41738248	protein_coding	39	20	58	2.9	1.53605	2.24394e-05	0.00030389	yes	7050	17
ENSMUSG00000026094	Stk17b	1	-1	53812350	53842068	protein_coding	161	203.333	118.667	0.583607	-0.776932	2.24662e-05	0.000304068	yes	2068;3867;8484	95
ENSMUSG00000038390	Gpr162	6	-1	124808462	124813935	protein_coding	2040.33	1699	2381.67	1.4018	0.487286	2.25106e-05	0.000304486	no		0
ENSMUSG00000055733	Nap1l3	X	-1	119508174	119510994	protein_coding	203.5	253	154	0.608696	-0.716207	2.25412e-05	0.000304715	no		0
ENSMUSG00000038368	BC057079	4	1	87740533	88056915	protein_coding	378.167	300.333	456	1.51831	0.602469	2.26468e-05	0.000305957	no		0
ENSMUSG00000067919	Rex2	4	1	146395959	146434903	protein_coding	6.16667	0	12.3333	Inf	Inf	2.267e-05	0.000306086	no		0
ENSMUSG00000024413	Npc1	18	-1	12348202	12394909	protein_coding	2103	1753	2453	1.39932	0.484721	2.27392e-05	0.000306836	yes	9784	10
ENSMUSG00000021754	Map3k1	13	-1	112536636	112599201	protein_coding	1486.83	1232.67	1741	1.41239	0.498133	2.28011e-05	0.000307485	yes	9041	12
ENSMUSG00000031505	Carkd	8	1	11497602	11513284	protein_coding	219	275	163	0.592727	-0.75456	2.28712e-05	0.000308059	no		0
ENSMUSG00000038387	Rras	7	1	52273348	52277016	protein_coding	78.1667	105	51.3333	0.488889	-1.03242	2.28662e-05	0.000308059	no		0
ENSMUSG00000034522	Zfp395	14	1	65977513	66017767	protein_coding	618.167	736.333	500	0.67904	-0.558431	2.29266e-05	0.000308618	yes	3135	38
ENSMUSG00000027495	2010011I20Rik	2	1	172171065	172181249	protein_coding	293.167	357.333	229	0.640858	-0.641923	2.30241e-05	0.000309559	no		0
ENSMUSG00000070713	Gm10282	8	-1	74828009	74829159	protein_coding	98.6667	5.33333	192	36	5.16993	2.30162e-05	0.000309559	no		0
ENSMUSG00000033222	Ttf2	3	-1	100742783	100773586	protein_coding	35.5	52	19	0.365385	-1.45251	2.3179e-05	0.000311453	no		0
ENSMUSG00000071506	Tmem139	6	1	42211969	42214554	protein_coding	5.66667	0	11.3333	Inf	Inf	2.33471e-05	0.000313524	no		0
ENSMUSG00000080867	Gm14079	2	1	140053667	140054112	pseudogene	5.5	0	11	Inf	Inf	2.34073e-05	0.000314144	no		0
ENSMUSG00000052293	Taf9	13	1	101421298	101426014	protein_coding	343	415.667	270.333	0.650361	-0.620688	2.3883e-05	0.000320336	no		0
ENSMUSG00000006289	Osgep	14	-1	51526153	51544568	protein_coding	579.667	690.333	469	0.679382	-0.557705	2.39714e-05	0.000321328	yes	4532	28
ENSMUSG00000006019	Dhx34	7	-1	16782496	16807386	protein_coding	379	299.333	458.667	1.53229	0.615693	2.40522e-05	0.000322219	no		0
ENSMUSG00000025184	D19Ertd386e	19	1	42593249	42666833	protein_coding	553.667	666	441.333	0.662663	-0.593653	2.41575e-05	0.000323436	yes	5318;739;1099	181
ENSMUSG00000059674	Cdh24	14	-1	55250829	55260201	protein_coding	194.5	145.667	243.333	1.67048	0.740263	2.42111e-05	0.000323959	no		0
ENSMUSG00000021943	Gdf10	14	1	34736773	34749700	protein_coding	37.3333	20.3333	54.3333	2.67213	1.41799	2.44007e-05	0.000326301	no		0
ENSMUSG00000038039	Gcc2	10	1	57718245	57768347	protein_coding	1285.17	1064	1506.33	1.41573	0.501543	2.45173e-05	0.000327469	no		0
ENSMUSG00000062006	Rpl34	3	-1	130429749	130433316	protein_coding	642	877	407	0.464082	-1.10755	2.451e-05	0.000327469	no		0
ENSMUSG00000072591	5930412G12Rik	5	-1	129084981	129106568	lincRNA	9.16667	17	1.33333	0.0784314	-3.67243	2.47267e-05	0.000330069	no		0
ENSMUSG00000081666	Gm11677	11	-1	111585962	111586938	pseudogene	5.83333	0	11.6667	Inf	Inf	2.4955e-05	0.000332917	no		0
ENSMUSG00000003208	Ccdc94	17	1	56098610	56107372	protein_coding	314.667	230	399.333	1.73623	0.79596	2.52167e-05	0.000336207	no		0
ENSMUSG00000031983	2310022B05Rik	8	-1	127159666	127187269	protein_coding	242.333	298	186.667	0.626398	-0.674848	2.52342e-05	0.000336241	no		0
ENSMUSG00000010608	Rbm25	12	1	84973184	85024073	protein_coding	3784.5	3175.67	4393.33	1.38344	0.468256	2.53863e-05	0.000338066	yes	684	88
ENSMUSG00000038028	9630033F20Rik	6	-1	127035134	127059568	protein_coding	578.667	688.333	469	0.681356	-0.553519	2.54117e-05	0.000338203	yes	4451	29
ENSMUSG00000091811	Prr24	7	-1	16857363	16859041	protein_coding	390.333	470	310.667	0.660993	-0.597293	2.56692e-05	0.000341426	no		0
ENSMUSG00000021913	Ogdhl	14	1	33135205	33161006	protein_coding	1157.17	1357.67	956.667	0.70464	-0.505041	2.58132e-05	0.000343086	yes	7767	15
ENSMUSG00000022833	Ccdc14	16	1	34690702	34725280	protein_coding	261.833	202.333	321.333	1.58814	0.667337	2.58247e-05	0.000343086	no		0
ENSMUSG00000021361	Tmem14c	13	1	41111619	41117944	protein_coding	125.5	160	91	0.56875	-0.814133	2.61478e-05	0.000347173	no		0
ENSMUSG00000033186	Mzt1	14	-1	99433763	99445355	protein_coding	260.167	318	202.333	0.636268	-0.652293	2.61875e-05	0.000347494	no		0
ENSMUSG00000056043	Rgs9bp	7	-1	36364017	36370601	protein_coding	11381.8	13161.7	9602	0.729543	-0.454935	2.63316e-05	0.000349198	yes	33	186
ENSMUSG00000057411	Fam173a	17	-1	25927453	25929332	protein_coding	137.833	175.333	100.333	0.572243	-0.805299	2.63498e-05	0.000349233	yes	9775	10
ENSMUSG00000086693	A730081D07Rik	13	-1	41051783	41096520	lincRNA	19.8333	32	7.66667	0.239583	-2.0614	2.63931e-05	0.000349599	yes	8601	13
ENSMUSG00000083554	Gm6645	X	-1	151405750	151409264	pseudogene	7.83333	0	15.6667	Inf	Inf	2.64889e-05	0.00035066	no		0
ENSMUSG00000006204	5430419D17Rik	7	1	138317916	138394459	protein_coding	169	314	24	0.0764331	-3.70966	2.69261e-05	0.000356237	no		0
ENSMUSG00000008822	Acyp1	12	-1	86613348	86629388	protein_coding	71.5	97.6667	45.3333	0.464164	-1.10729	2.72665e-05	0.000360528	no		0
ENSMUSG00000029640	Usp12	5	-1	147546385	147606582	protein_coding	2937	2461.67	3412.33	1.38619	0.471123	2.74415e-05	0.000362627	yes	3301;2579;4292	111
ENSMUSG00000090637	Gm6189	1	-1	80379679	80381763	protein_coding	8.33333	15.6667	1	0.0638298	-3.96963	2.75563e-05	0.000363929	yes	4840;1360;216;800	299
ENSMUSG00000054237	5730455O13Rik	19	-1	38262971	38298628	protein_coding	241.5	185.333	297.667	1.60612	0.683575	2.79156e-05	0.000368456	yes	6304	20
ENSMUSG00000022853	Ehhadh	16	-1	21761360	21787917	protein_coding	39.3333	57.3333	21.3333	0.372093	-1.42626	2.79417e-05	0.000368584	yes	1653	58
ENSMUSG00000079376	Gm3383	14	-1	5356914	5618529	protein_coding	13.5	2.33333	24.6667	10.5714	3.4021	2.80267e-05	0.000369486	no		0
ENSMUSG00000092569	Gm20544	18	-1	75524986	75526742	processed_transcript	23.3333	36.6667	10	0.272727	-1.87447	2.8153e-05	0.000370932	no		0
ENSMUSG00000057286	St6galnac2	11	-1	116536617	116556182	protein_coding	1403.83	987	1820.67	1.84465	0.883345	2.82219e-05	0.000371403	yes	683;5973	109
ENSMUSG00000085501	Gm11772	11	-1	120096548	120097436	antisense	31.5	5	58	11.6	3.53605	2.82136e-05	0.000371403	no		0
ENSMUSG00000026411	Tmem9	1	1	137904796	137931607	protein_coding	962.833	1132.67	793	0.700118	-0.514331	2.85615e-05	0.000375651	yes	217;2609;2509;9355	225
ENSMUSG00000001773	Folh1	7	-1	93867862	93924374	protein_coding	169.667	213.333	126	0.590625	-0.759686	2.86719e-05	0.000376882	no		0
ENSMUSG00000028133	Rwdd3	3	-1	120858318	120874613	protein_coding	58.3333	36.3333	80.3333	2.21101	1.14471	2.87357e-05	0.000377498	no		0
ENSMUSG00000086084	2610528B01Rik	4	1	135899890	135901896	lincRNA	93.3333	122.667	64	0.521739	-0.938599	2.88239e-05	0.000378434	no		0
ENSMUSG00000026667	Uhmk1	1	-1	172123551	172145528	protein_coding	4465.5	5173.67	3757.33	0.726242	-0.461478	2.91047e-05	0.000381897	yes	3224	37
ENSMUSG00000051678	Pcdhb6	18	1	37493682	37497087	protein_coding	146.5	108	185	1.71296	0.776494	2.91732e-05	0.00038257	no		0
ENSMUSG00000033233	Trim45	3	1	100726125	100740848	protein_coding	114.667	147.667	81.6667	0.553047	-0.854525	2.92144e-05	0.000382886	yes	5341	24
ENSMUSG00000026017	Carf	1	1	60155091	60207876	protein_coding	234.333	179.667	289	1.60853	0.685747	2.94727e-05	0.000386046	no		0
ENSMUSG00000049744	Arhgap15	2	1	43604344	44251473	protein_coding	85.3333	57.6667	113	1.95954	0.970513	2.95934e-05	0.0003874	no		0
ENSMUSG00000022972	1110004E09Rik	16	-1	90926054	90935172	protein_coding	438.833	351.333	526.333	1.4981	0.583136	2.96393e-05	0.000387617	yes	4072;7808	46
ENSMUSG00000071796	6820431F20Rik	8	-1	19858191	19893124	pseudogene	3757	2865	4649	1.62269	0.698385	2.96447e-05	0.000387617	yes	9293;6679	31
ENSMUSG00000029401	Rilpl2	5	-1	124913274	124928375	protein_coding	95.8333	66.3333	125.333	1.88945	0.917964	2.98929e-05	0.000390634	yes	4973	26
ENSMUSG00000058488	Kl	5	1	151755182	151796384	protein_coding	49.3333	30.3333	68.3333	2.25275	1.17169	2.99391e-05	0.000391009	no		0
ENSMUSG00000028420	Tmem38b	4	1	53838917	53874891	protein_coding	140	178.667	101.333	0.567164	-0.818162	2.9978e-05	0.000391289	no		0
ENSMUSG00000079484	Phyhd1	2	1	30121723	30156600	protein_coding	185.333	238	132.667	0.557423	-0.843156	3.01876e-05	0.000393795	yes	9134	12
ENSMUSG00000027387	Zc3h8	2	-1	128752004	128769813	protein_coding	65.6667	89	42.3333	0.475655	-1.07201	3.04723e-05	0.000397249	no		0
ENSMUSG00000033697	Arhgap39	15	-1	76554415	76648600	protein_coding	753.333	567	939.667	1.65726	0.7288	3.05057e-05	0.000397249	no		0
ENSMUSG00000049764	Zfp280b	10	1	75495357	75505979	protein_coding	339.333	411	267.667	0.651257	-0.618701	3.04996e-05	0.000397249	no		0
ENSMUSG00000030051	Aplf	6	-1	87578423	87622162	protein_coding	97.3333	127.333	67.3333	0.528796	-0.919217	3.05943e-05	0.000397939	yes	6949	18
ENSMUSG00000057982	Zfp809	9	1	22030274	22047641	protein_coding	68.1667	43.6667	92.6667	2.12214	1.08552	3.05901e-05	0.000397939	yes	5423	24
ENSMUSG00000032239	Rp9	9	-1	22215491	22272802	protein_coding	207.5	256.333	158.667	0.618986	-0.692022	3.06691e-05	0.00039839	no		0
ENSMUSG00000035456	Prdm8	5	1	98609888	98616467	protein_coding	1137.67	1333.33	942	0.7065	-0.501239	3.06824e-05	0.00039839	yes	355;4971;5854	159
ENSMUSG00000055945	Prr18	17	1	8533271	8536977	protein_coding	18.6667	7.33333	30	4.09091	2.03242	3.06483e-05	0.00039839	no		0
ENSMUSG00000020437	Myo1g	11	-1	6406551	6420968	protein_coding	16	26.6667	5.33333	0.2	-2.32193	3.07339e-05	0.000398828	yes	1082	72
ENSMUSG00000066002	Gm13237	4	1	145632857	145633949	pseudogene	29	0.666667	57.3333	86	6.42626	3.07982e-05	0.000399198	no		0
ENSMUSG00000087479	Gm16835	14	1	119498187	119514296	lincRNA	12.6667	21.6667	3.66667	0.169231	-2.56294	3.07884e-05	0.000399198	no		0
ENSMUSG00000022574	Naprt1	15	-1	75721394	75724911	protein_coding	26.6667	12.3333	41	3.32432	1.73306	3.09762e-05	0.00040104	no		0
ENSMUSG00000026610	Esrrg	1	1	189432670	190038764	protein_coding	1566.83	1828.67	1305	0.713635	-0.486742	3.09725e-05	0.00040104	yes	3343;2421;892;8506	172
ENSMUSG00000030744	Rps3	7	-1	106626406	106632248	protein_coding	2087.67	2537.33	1638	0.64556	-0.631378	3.10566e-05	0.000401848	no		0
ENSMUSG00000023960	Enpp5	17	1	44215762	44223516	protein_coding	3210.83	3724.33	2697.33	0.724246	-0.465448	3.12787e-05	0.000404489	no		0
ENSMUSG00000019850	Tnfaip3	10	-1	18720716	18735463	protein_coding	4248	4920	3576	0.726829	-0.460312	3.14414e-05	0.000406357	yes	9686;1325;7359;525;8057;466;5932;8058;567;3111;5686	491
ENSMUSG00000029869	Ephb6	6	1	41555481	41570508	protein_coding	240.5	296.333	184.667	0.623172	-0.682297	3.14859e-05	0.000406698	no		0
ENSMUSG00000031297	Slc7a3	X	-1	98274549	98281359	protein_coding	48	67.6667	28.3333	0.418719	-1.25594	3.18201e-05	0.000410777	no		0
ENSMUSG00000067608	Pcna-ps2	19	1	9357869	9358654	pseudogene	31.5	0.333333	62.6667	188	7.55459	3.21458e-05	0.000414742	no		0
ENSMUSG00000025224	Gbf1	19	1	46226999	46361000	protein_coding	3215.17	2702	3728.33	1.37984	0.464503	3.32664e-05	0.000428953	yes	6308;2239	68
ENSMUSG00000085819	A930028C08Rik	4	1	148721994	148739386	antisense	271.167	350	192.333	0.549524	-0.863746	3.34493e-05	0.000431062	no		0
ENSMUSG00000071424	Grid2	6	1	63205870	64618276	protein_coding	177.667	133	222.333	1.67168	0.741298	3.36441e-05	0.000433323	no		0
ENSMUSG00000018821	Avpi1	19	-1	42197763	42203549	protein_coding	81.3333	107.667	55	0.510836	-0.969068	3.37872e-05	0.000434916	no		0
ENSMUSG00000023267	Gabrr2	4	1	33149974	33182840	protein_coding	842.667	992	693.333	0.698925	-0.516791	3.4039e-05	0.000437904	yes	3656	34
ENSMUSG00000082724	Gm14416	2	1	176923365	176927036	pseudogene	99.3333	30.6667	168	5.47826	2.45372	3.40961e-05	0.000438387	no		0
ENSMUSG00000004535	Tax1bp1	6	1	52663723	52716774	protein_coding	5430	4580.67	6279.33	1.37083	0.455054	3.45134e-05	0.000443498	yes	43;3551	215
ENSMUSG00000006728	Cdk4	10	1	126500590	126504976	protein_coding	344.333	415.333	273.333	0.658106	-0.603608	3.4751e-05	0.000446294	no		0
ENSMUSG00000021262	Evl	12	1	109792930	109926723	protein_coding	1202.83	997.667	1408	1.41129	0.497018	3.48716e-05	0.000447328	yes	3126	38
ENSMUSG00000084972	9030407P20Rik	7	-1	127816953	127821074	lincRNA	54.6667	34	75.3333	2.21569	1.14775	3.48613e-05	0.000447328	no		0
ENSMUSG00000062794	Zfp599	9	-1	22051874	22064339	protein_coding	25.1667	38.3333	12	0.313043	-1.67557	3.49051e-05	0.000447502	no		0
ENSMUSG00000020732	Rab37	11	1	114952745	115023550	protein_coding	60.5	83.6667	37.3333	0.446215	-1.16419	3.49513e-05	0.000447837	no		0
ENSMUSG00000031636	Pdlim3	8	1	46970839	47004900	protein_coding	135.167	98.3333	172	1.74915	0.806656	3.6077e-05	0.000461997	no		0
ENSMUSG00000024347	Psd2	18	1	36124484	36174369	protein_coding	358.833	285	432.667	1.51813	0.602294	3.62335e-05	0.000463734	no		0
ENSMUSG00000022822	Abcc5	16	-1	20331376	20426467	protein_coding	2831.17	2339	3323.33	1.42084	0.506739	3.64234e-05	0.000465898	yes	8179	14
ENSMUSG00000029134	Plb1	5	1	32535081	32668893	protein_coding	48.3333	24	72.6667	3.02778	1.59826	3.66897e-05	0.000469037	no		0
ENSMUSG00000062380	Tubb3	8	1	125935324	125945915	protein_coding	1344.67	1570	1119.33	0.712951	-0.488125	3.67392e-05	0.000469402	yes	6691;1447	82
ENSMUSG00000060044	Tmem26	10	1	68186494	68245402	protein_coding	16.1667	26.6667	5.66667	0.2125	-2.23447	3.72377e-05	0.000475498	yes	4019	31
ENSMUSG00000070407	Hs3st3b1	11	-1	63699294	63735792	protein_coding	2198.83	1843.33	2554.33	1.38571	0.47063	3.73216e-05	0.000476298	yes	24;1242	262
ENSMUSG00000000214	Th	7	-1	150078657	150117033	protein_coding	66.6667	43.6667	89.6667	2.05344	1.03804	3.73803e-05	0.000476774	no		0
ENSMUSG00000087676	9230114K14Rik	5	1	52581920	52589223	lincRNA	49.5	68.6667	30.3333	0.441748	-1.17871	3.74139e-05	0.000476931	no		0
ENSMUSG00000060429	Sntb1	15	-1	55470398	55738504	protein_coding	225.667	168	283.333	1.68651	0.754039	3.75364e-05	0.00047822	no		0
ENSMUSG00000020627	Klhl29	12	-1	5084278	5382488	protein_coding	825	678	972	1.43363	0.519671	3.80478e-05	0.00048446	yes	162;4664;1455;1855	280
ENSMUSG00000089798	1700028K03Rik	5	1	107937963	107980568	protein_coding	401.167	507	295.333	0.582512	-0.779642	3.85914e-05	0.000491101	no		0
ENSMUSG00000071350	Setdb2	14	-1	60020846	60059721	protein_coding	157	116	198	1.7069	0.771376	3.86387e-05	0.000491423	yes	4214;9744	40
ENSMUSG00000037161	4930583H14Rik	3	-1	51192337	51200660	protein_coding	6562.67	7574.33	5551	0.73287	-0.448371	3.9779e-05	0.000505639	yes	10030;8278;5556;2564;1757	146
ENSMUSG00000083902	Gm15975	5	1	56015427	56016832	pseudogene	23.8333	5	42.6667	8.53333	3.09311	4.04919e-05	0.000514409	no		0
ENSMUSG00000005566	Trim28	7	1	13609501	13616384	protein_coding	2344.33	1968	2720.67	1.38245	0.46723	4.05801e-05	0.000515236	yes	6381	20
ENSMUSG00000059078	Gm10060	8	1	19784746	19785311	pseudogene	51.6667	15.3333	88	5.73913	2.52083	4.06527e-05	0.000515864	yes	6398;7302	37
ENSMUSG00000026014	Raph1	1	-1	60540080	60623948	protein_coding	172.167	216	128.333	0.594136	-0.751135	4.08513e-05	0.000518091	no		0
ENSMUSG00000072295	Als2cr11	1	-1	59107350	59151744	protein_coding	7.66667	14.6667	0.666667	0.0454545	-4.45943	4.09545e-05	0.000519105	no		0
ENSMUSG00000031074	Fgf3	7	1	152023988	152030341	protein_coding	6.16667	11.6667	0.666667	0.0571429	-4.12928	4.11664e-05	0.000521495	no		0
ENSMUSG00000020400	Tnip1	11	-1	54724289	54776419	protein_coding	365.833	290.667	441	1.5172	0.601413	4.12651e-05	0.00052245	no		0
ENSMUSG00000026778	Prkcq	2	1	11093740	11222853	protein_coding	185.667	231.667	139.667	0.602878	-0.730063	4.14893e-05	0.00052499	no		0
ENSMUSG00000050666	E130203B14Rik	14	1	33669942	33752673	protein_coding	17.6667	28.3333	7	0.247059	-2.01707	4.15803e-05	0.000525846	yes	2633	43
ENSMUSG00000026655	Fam107b	2	1	3531030	3699414	protein_coding	700.667	827	574.333	0.694478	-0.525999	4.20248e-05	0.000531165	yes	1295	66
ENSMUSG00000055720	Ubl7	9	1	57758793	57777775	protein_coding	536.333	435.333	637.333	1.46401	0.549928	4.21349e-05	0.000532257	yes	6702	19
ENSMUSG00000048486	Fitm2	2	-1	163292115	163298365	protein_coding	397.167	476	318.333	0.668768	-0.580423	4.24117e-05	0.000535451	no		0
ENSMUSG00000010755	Cars	7	-1	150743135	150785995	protein_coding	476.5	568.333	384.667	0.676833	-0.563129	4.27533e-05	0.000539445	no		0
ENSMUSG00000026193	Fn1	1	-1	71632094	71699774	protein_coding	653.833	814	493.667	0.60647	-0.721492	4.27763e-05	0.000539445	no		0
ENSMUSG00000075502	Gm5465	14	1	79851642	79854623	protein_coding	22.5	9.66667	35.3333	3.65517	1.86994	4.29731e-05	0.000541621	no		0
ENSMUSG00000035173	A630007B06Rik	19	-1	56861971	56896680	protein_coding	1765.83	1478.33	2053.33	1.38895	0.473996	4.31398e-05	0.000543415	yes	3278	37
ENSMUSG00000054779	Gm12541	3	-1	37234254	37248662	lincRNA	18.3333	30.3333	6.33333	0.208791	-2.25987	4.3401e-05	0.000546398	no		0
ENSMUSG00000066979	Bub3	7	1	138703905	138715412	protein_coding	494.667	589.333	400	0.678733	-0.559084	4.35264e-05	0.000547668	no		0
ENSMUSG00000092837		14	-1	51427124	51427442	misc_RNA	19.3333	35	3.66667	0.104762	-3.25481	4.36446e-05	0.000548847	yes	4892	26
ENSMUSG00000074219	Gm10644	8	-1	86456228	86479104	protein_coding	39.1667	56.3333	22	0.390533	-1.35649	4.38647e-05	0.000551305	no		0
ENSMUSG00000029060	Mib2	4	-1	155028786	155043307	protein_coding	1016	841.667	1190.33	1.41426	0.500045	4.3959e-05	0.00055218	yes	8330;3666	48
ENSMUSG00000025875	Tspan17	13	1	54890738	54898137	protein_coding	311.167	245.667	376.667	1.53324	0.616586	4.39989e-05	0.00055237	yes	2915	40
ENSMUSG00000089694	Gm4477	6	-1	85656721	85663199	protein_coding	16.5	5.33333	27.6667	5.1875	2.37504	4.42152e-05	0.000554774	no		0
ENSMUSG00000030399	Ckm	7	1	19996443	20006932	protein_coding	17.3333	6	28.6667	4.77778	2.25634	4.4356e-05	0.000556229	no		0
ENSMUSG00000021335	Slc17a1	13	1	23959619	23987599	protein_coding	6.33333	12	0.666667	0.0555556	-4.16993	4.51918e-05	0.000566392	yes	1121	71
ENSMUSG00000062960	Kdr	5	-1	76328852	76374483	protein_coding	2557	1995	3119	1.56341	0.644695	4.52224e-05	0.000566458	no		0
ENSMUSG00000020256	Aldh1l2	10	-1	82950195	82996885	protein_coding	108.833	140.667	77	0.547393	-0.86935	4.52707e-05	0.000566746	no		0
ENSMUSG00000051228	Nyx	X	1	13043236	13066439	protein_coding	231.167	284	178.333	0.627934	-0.671315	4.58574e-05	0.00057377	no		0
ENSMUSG00000084913	Gm7616	9	1	59799092	59806851	antisense	45	26	64	2.46154	1.29956	4.64408e-05	0.000580744	no		0
ENSMUSG00000041828	Abca8a	11	-1	109886948	109957292	protein_coding	2856.5	3305	2408	0.728593	-0.456815	4.65832e-05	0.000582199	no		0
ENSMUSG00000022564	Grina	15	1	76077237	76080334	protein_coding	10393.8	8782	12005.7	1.36708	0.451094	4.69412e-05	0.000586345	yes	1977	52
ENSMUSG00000061410	Zcchc14	8	-1	124122603	124176801	protein_coding	1504	1257.33	1750.67	1.39236	0.477537	4.7034e-05	0.000587177	yes	6410	20
ENSMUSG00000015575	Atp6v0e	17	1	26813341	26836589	protein_coding	150	188.667	111.333	0.590106	-0.760954	4.72474e-05	0.000589511	yes	738;9485	96
ENSMUSG00000015243	Abca1	4	-1	53043659	53172767	protein_coding	672.167	795	549.333	0.690985	-0.533273	4.7334e-05	0.000590263	yes	7886	15
ENSMUSG00000027360	Hdc	2	-1	126419403	126445035	protein_coding	276.5	335	218	0.650746	-0.619833	4.74896e-05	0.000591873	no		0
ENSMUSG00000018470	Kcnab3	11	1	69139760	69146544	protein_coding	647.667	518	777.333	1.50064	0.585581	4.75236e-05	0.000591925	no		0
ENSMUSG00000042942	Greb1l	18	1	10325175	10562932	protein_coding	268	209.667	326.333	1.55644	0.638249	4.75467e-05	0.000591925	no		0
ENSMUSG00000022037	Clu	14	1	66587320	66600385	protein_coding	5717.33	6595	4839.67	0.733839	-0.446465	4.77609e-05	0.000594261	no		0
ENSMUSG00000059854	Hydin	8	1	112790877	113134153	protein_coding	44.5	63.3333	25.6667	0.405263	-1.30307	4.78718e-05	0.000595309	no		0
ENSMUSG00000038393	Txnip	3	1	96361880	96365806	protein_coding	121.333	175	67.6667	0.386667	-1.37084	4.82752e-05	0.000599992	no		0
ENSMUSG00000022994	Adcy6	15	-1	98420425	98438064	protein_coding	1772.67	2110.67	1434.67	0.679722	-0.556983	4.88975e-05	0.000607051	yes	3383	36
ENSMUSG00000062908	Acadm	3	-1	153585321	153607596	protein_coding	685.667	808.667	562.667	0.695796	-0.523265	4.88847e-05	0.000607051	yes	5344	24
ENSMUSG00000025321	Itgb8	12	-1	120396495	120477275	protein_coding	223	274	172	0.627737	-0.671767	4.92356e-05	0.000610909	no		0
ENSMUSG00000085181	Gm12709	4	-1	102639871	102662360	antisense	54.1667	75.3333	33	0.438053	-1.19082	4.94021e-05	0.000612635	no		0
ENSMUSG00000038014	Fam120a	13	-1	48974588	49063386	protein_coding	3843.83	3248.33	4439.33	1.36665	0.450643	5.00033e-05	0.000619747	yes	156	138
ENSMUSG00000022468	Endou	15	-1	97541450	97561836	protein_coding	9.33333	17.6667	1	0.0566038	-4.14296	5.06461e-05	0.000627366	no		0
ENSMUSG00000085408	C530005A16Rik	4	-1	116262338	116270235	lincRNA	35.3333	51	19.6667	0.385621	-1.37474	5.07714e-05	0.00062857	no		0
ENSMUSG00000015217	Hmgb3	X	1	68809093	68813851	protein_coding	176.333	221	131.667	0.595777	-0.747156	5.09293e-05	0.000629827	no		0
ENSMUSG00000074579	Lekr1	3	1	65470150	65635084	protein_coding	74.8333	99.6667	50	0.501672	-0.995183	5.09025e-05	0.000629827	yes	10159;9538;4757	46
ENSMUSG00000027342	Pcna	2	-1	132074898	132079050	protein_coding	549.333	673.333	425.333	0.631683	-0.662727	5.13449e-05	0.000634616	yes	3403	36
ENSMUSG00000038685	Rtel1	2	1	181054444	181091321	protein_coding	525.333	397.667	653	1.64208	0.715523	5.15263e-05	0.000636507	yes	10028	9
ENSMUSG00000028688	Toe1	4	-1	116466915	116480245	protein_coding	226.167	277.667	174.667	0.629052	-0.66875	5.18637e-05	0.000640321	no		0
ENSMUSG00000027329	Spef1	2	-1	130995997	131013018	protein_coding	144.833	107	182.667	1.70717	0.771603	5.19367e-05	0.000640868	no		0
ENSMUSG00000048347	Pcdhb18	18	1	37649119	37654159	protein_coding	183.5	227.667	139.333	0.612006	-0.708383	5.20493e-05	0.000641904	no		0
ENSMUSG00000057421	Las1l	X	-1	93130674	93152301	protein_coding	1961.67	1648	2275.33	1.38066	0.465362	5.2217e-05	0.000643617	yes	7027;5195;4834	70
ENSMUSG00000060147	Serpinb6a	13	-1	34009787	34094663	protein_coding	61.8333	83.6667	40	0.478088	-1.06465	5.22964e-05	0.00064424	no		0
ENSMUSG00000056306	6030405A18Rik	3	-1	54700990	54719809	protein_coding	32.5	47.3333	17.6667	0.373239	-1.42183	5.2472e-05	0.000646047	no		0
ENSMUSG00000083219	Gm11410	4	1	79649893	79651035	pseudogene	4.33333	0	8.66667	Inf	Inf	5.272e-05	0.000648743	no		0
ENSMUSG00000009115	1700027D21Rik	10	1	76025017	76032946	protein_coding	4.5	9	0	0	#NAME?	5.28658e-05	0.00065018	no		0
ENSMUSG00000060534	Dcc	18	-1	71418392	72510723	protein_coding	254.667	311	198.333	0.637728	-0.648987	5.31026e-05	0.000652733	yes	2234;9496;1988	111
ENSMUSG00000031812	Map1lc3b	8	1	124114368	124121947	protein_coding	1491.17	1734.33	1248	0.719585	-0.474763	5.32633e-05	0.000654348	yes	6409	20
ENSMUSG00000087119	Atg4a-ps	3	-1	103447926	103449992	pseudogene	10.5	1	20	20	4.32193	5.33987e-05	0.000655651	no		0
ENSMUSG00000029524	Sirt4	5	-1	115928019	115934734	protein_coding	344.5	432.667	256.333	0.59245	-0.755235	5.35463e-05	0.000656743	yes	6627;393;4777	154
ENSMUSG00000054404	Slfn5	11	1	82764851	82776443	protein_coding	20.8333	33.3333	8.33333	0.25	-2	5.35351e-05	0.000656743	no		0
ENSMUSG00000086742	Gm16201	7	1	147136295	147164876	lincRNA	5.83333	11.3333	0.333333	0.0294118	-5.08746	5.40423e-05	0.000662462	yes	7970	15
ENSMUSG00000010097	Nxf1	19	1	8831593	8845399	protein_coding	1329.17	1110.33	1548	1.39418	0.479413	5.46673e-05	0.000669757	yes	6302	20
ENSMUSG00000044026	Tmem20	19	1	38470470	38480097	protein_coding	90.1667	118.667	61.6667	0.519663	-0.944352	5.48956e-05	0.000672186	yes	4253	30
ENSMUSG00000037151	Lrrc20	10	1	60938581	61044974	protein_coding	172.667	215.333	130	0.603715	-0.72806	5.51217e-05	0.000674584	yes	3719	33
ENSMUSG00000047583	Tyw3	3	-1	154239484	154260068	protein_coding	264.667	208.333	321	1.5408	0.62368	5.60489e-05	0.000685556	no		0
ENSMUSG00000026516	Nvl	1	-1	183023554	183074288	protein_coding	304.833	368	241.667	0.656703	-0.606687	5.60909e-05	0.000685695	yes	2140	49
ENSMUSG00000027088	Phospho2	2	1	69627680	69638062	protein_coding	225.833	275.667	176	0.638452	-0.647349	5.6937e-05	0.000695658	yes	9803	10
ENSMUSG00000035885	Cox8a	19	-1	7289648	7292106	protein_coding	1918	1612.67	2223.33	1.37867	0.463276	5.70561e-05	0.000696733	yes	8230;129;1989;10149	218
ENSMUSG00000029718	Pcolce	5	-1	138046331	138055012	protein_coding	56.1667	78	34.3333	0.440171	-1.18386	5.76099e-05	0.000703112	no		0
ENSMUSG00000021339	Mrs2	13	-1	25084352	25112248	protein_coding	273.167	331.667	214.667	0.647236	-0.627636	5.77325e-05	0.000704224	no		0
ENSMUSG00000022206	Npr3	15	-1	11769651	11835429	protein_coding	45.5	63.6667	27.3333	0.429319	-1.21988	5.84094e-05	0.000712091	no		0
ENSMUSG00000037259	6330439K17Rik	2	-1	144296293	144353150	protein_coding	1642.33	1378.67	1906	1.3825	0.467274	5.888e-05	0.000717438	yes	110	150
ENSMUSG00000056209	Npm3	19	-1	45822224	45824081	protein_coding	36.8333	52	21.6667	0.416667	-1.26303	5.93089e-05	0.00072227	no		0
ENSMUSG00000030270	Cpne9	6	1	113232301	113255621	protein_coding	250.833	196	305.667	1.55952	0.641106	5.94489e-05	0.000723581	no		0
ENSMUSG00000028273	Pdlim5	3	-1	141903568	142058630	protein_coding	377.833	453	302.667	0.668138	-0.581781	5.97486e-05	0.000726833	yes	6071	21
ENSMUSG00000022856	Tmem41a	16	-1	21934400	21947617	protein_coding	173.333	131.333	215.333	1.63959	0.713339	6.01875e-05	0.000731774	no		0
ENSMUSG00000035268	Pkig	2	1	163484122	163551894	protein_coding	609.5	718.333	500.667	0.696984	-0.520803	6.03705e-05	0.0007336	no		0
ENSMUSG00000026958	Dpp7	2	-1	25207796	25211879	protein_coding	373.5	299.667	447.333	1.49277	0.577992	6.05158e-05	0.000734966	no		0
ENSMUSG00000042810	Krba1	6	1	48345585	48369854	protein_coding	1288.33	1002.33	1574.33	1.57067	0.651379	6.06528e-05	0.00073623	yes	5605	23
ENSMUSG00000024735	Prpf19	19	1	10969733	10980019	protein_coding	1432.33	1199.33	1665.33	1.38855	0.473578	6.10719e-05	0.000740514	yes	10011;1058	82
ENSMUSG00000078877	Gm14295	2	1	176583317	176595928	protein_coding	153.167	261	45.3333	0.173691	-2.52541	6.10425e-05	0.000740514	no		0
ENSMUSG00000019935	Slc17a8	10	-1	89036765	89083998	protein_coding	141.333	178.333	104.333	0.585047	-0.773376	6.12751e-05	0.000742574	no		0
ENSMUSG00000064345	mt-Nd2	MT	1	3914	4951	protein_coding	22358	35356.3	9359.67	0.264724	-1.91744	6.18166e-05	0.000748731	no
ENSMUSG00000030393	Zik1	7	-1	11072578	11080743	protein_coding	141.333	104.333	178.333	1.70927	0.773376	6.21403e-05	0.000751842	no		0
ENSMUSG00000039199	Zdhhc1	8	-1	107996325	108008330	protein_coding	193.5	239	148	0.619247	-0.691413	6.21407e-05	0.000751842	no		0
ENSMUSG00000050709	4932442E05Rik	10	1	118297882	118300598	protein_coding	85.5	111	60	0.540541	-0.887525	6.22899e-05	0.00075324	yes	4189	30
ENSMUSG00000037126	Psd	19	-1	46386577	46401646	protein_coding	3825.33	2976.33	4674.33	1.5705	0.651225	6.28244e-05	0.000758882	yes	2758;3642	76
ENSMUSG00000090401	0610007N19Rik	15	-1	32170324	32174417	lincRNA	40.6667	57	24.3333	0.426901	-1.22803	6.2802e-05	0.000758882	no		0
ENSMUSG00000003464	Pex19	1	1	174056886	174066624	protein_coding	685.5	806.333	564.667	0.700289	-0.513977	6.2893e-05	0.000759301	no		0
ENSMUSG00000030259	Rassf8	6	1	145695268	145769599	protein_coding	874.167	1022.33	726	0.71014	-0.493824	6.30674e-05	0.000760995	no		0
ENSMUSG00000030983	Bccip	7	1	140901016	140912828	protein_coding	349.167	418.333	280	0.669323	-0.579226	6.33405e-05	0.000763878	no		0
ENSMUSG00000073988	Ttpa	4	1	19935085	19957932	protein_coding	7.33333	1.33333	13.3333	10	3.32193	6.35658e-05	0.000766183	no		0
ENSMUSG00000027257	Pacsin3	2	1	91096111	91104836	protein_coding	237.333	168.333	306.333	1.8198	0.863781	6.43644e-05	0.00077539	no		0
ENSMUSG00000027207	Galk2	2	1	125684845	125810035	protein_coding	267.167	209.667	324.667	1.54849	0.630862	6.45363e-05	0.000776766	yes	9522	11
ENSMUSG00000039158	Akna	4	-1	63028159	63064479	protein_coding	623.667	735.667	511.667	0.695514	-0.523848	6.45481e-05	0.000776766	yes	6080;71	184
ENSMUSG00000021028	Mbip	12	-1	57429293	57446881	protein_coding	220.5	170.667	270.333	1.58398	0.663558	6.47634e-05	0.000778938	yes	5480	23
ENSMUSG00000022130	Tgds	14	-1	118511133	118531987	protein_coding	89.3333	115.667	63	0.544669	-0.876549	6.49693e-05	0.000780993	yes	3021	39
ENSMUSG00000009654	Oit3	10	-1	58885706	58904526	protein_coding	4	8	0	0	#NAME?	6.52716e-05	0.000783898	no		0
ENSMUSG00000012126	Ubxn11	4	1	133658485	133683508	protein_coding	609.167	413	805.333	1.94996	0.963444	6.53161e-05	0.000783898	yes	342;9846	122
ENSMUSG00000026078	Pdcl3	1	1	39044659	39054081	protein_coding	276.167	334.667	217.667	0.650398	-0.620604	6.53117e-05	0.000783898	no		0
ENSMUSG00000035105	Egln3	12	-1	55279968	55304847	protein_coding	67.1667	42.6667	91.6667	2.14844	1.10329	6.54863e-05	0.00078552	no		0
ENSMUSG00000032889	Gm6685	11	-1	28239128	28239814	protein_coding	7.66667	0	15.3333	Inf	Inf	6.55649e-05	0.00078562	no		0
ENSMUSG00000036790	Slitrk2	X	1	63902493	63914568	protein_coding	621	510	732	1.43529	0.521346	6.55492e-05	0.00078562	no		0
ENSMUSG00000070972	Dnajc25	4	1	59007934	59038445	protein_coding	180	136.333	223.667	1.64059	0.714212	6.57933e-05	0.000787934	no		0
ENSMUSG00000051413	Plagl2	2	-1	153053495	153067162	protein_coding	1680.33	1412	1948.67	1.38008	0.464747	6.63567e-05	0.000794256	yes	2306;7205	64
ENSMUSG00000036504	Phpt1	2	-1	25428950	25430744	protein_coding	413.5	509	318	0.624754	-0.678639	6.65708e-05	0.000796392	no		0
ENSMUSG00000024007	Ppil1	17	-1	29387748	29401103	protein_coding	181.667	224.333	139	0.619614	-0.690559	6.67625e-05	0.000797405	no		0
ENSMUSG00000068798	Rap1a	3	-1	105530185	105604248	protein_coding	355.833	283.333	428.333	1.51176	0.596234	6.67509e-05	0.000797405	no		0
ENSMUSG00000087385	AA415398	4	-1	119202913	119212134	protein_coding	62.1667	83	41.3333	0.497992	-1.00581	6.66969e-05	0.000797405	no		0
ENSMUSG00000082922	Gm6939	7	-1	133830973	133833548	pseudogene	5.33333	10.3333	0.333333	0.0322581	-4.9542	6.70394e-05	0.000800285	no		0
ENSMUSG00000014959	Gorasp2	2	1	70499633	70550693	protein_coding	1876.5	1579.67	2173.33	1.37582	0.460289	6.71039e-05	0.000800627	yes	434;2943	144
ENSMUSG00000037938	Chchd5	2	1	128955436	128959870	protein_coding	300.833	224.333	377.333	1.68202	0.750196	6.7306e-05	0.000802611	yes	5329;5547	47
ENSMUSG00000066800	Rnasel	1	1	155596556	155611351	protein_coding	34.6667	50.3333	19	0.377483	-1.40551	6.76734e-05	0.000806562	no		0
ENSMUSG00000086180	Rmst	10	-1	91544491	91627923	lincRNA	31.8333	46.6667	17	0.364286	-1.45686	6.80808e-05	0.000810985	no		0
ENSMUSG00000087138	Gm15545	7	1	52242270	52249967	lincRNA	39	22.6667	55.3333	2.44118	1.28758	6.82262e-05	0.000812285	yes	889	79
ENSMUSG00000040105	Ppapdc2	19	1	29038410	29041288	protein_coding	369.167	296	442.333	1.49437	0.579537	6.8399e-05	0.000813908	no		0
ENSMUSG00000023951	Vegfa	17	-1	46153942	46169326	protein_coding	1677.33	983.667	2371	2.41037	1.26925	6.88574e-05	0.000818927	no		0
ENSMUSG00000021552	Gkap1	13	-1	58334712	58375549	protein_coding	430.833	348.333	513.333	1.47368	0.559427	6.93071e-05	0.000823837	no		0
ENSMUSG00000091228	Gm20390	11	-1	93811133	93829607	protein_coding	183.833	115.667	252	2.17867	1.12345	6.95339e-05	0.000826094	no		0
ENSMUSG00000006567	Atp7b	8	-1	23103257	23170777	protein_coding	380.667	306.333	455	1.48531	0.570764	6.96609e-05	0.000827163	yes	3688	34
ENSMUSG00000031095	Cul4b	X	-1	35884800	35929373	protein_coding	729.5	602	857	1.42359	0.509532	7.00226e-05	0.000830576	no		0
ENSMUSG00000087562	Gm16754	9	1	21029815	21037083	lincRNA	32.8333	48.3333	17.3333	0.358621	-1.47947	7.00166e-05	0.000830576	no		0
ENSMUSG00000029597	Sds	5	1	120926540	120933941	protein_coding	11.6667	3.33333	20	6	2.58496	7.05836e-05	0.000836786	no		0
ENSMUSG00000038515	Grtp1	8	-1	13175162	13200620	protein_coding	1480.67	1243	1718.33	1.38241	0.467184	7.08957e-05	0.000840041	yes	9905;394;51;5409	318
ENSMUSG00000083367	Gm8806	X	-1	77779084	77780490	pseudogene	7.33333	0	14.6667	Inf	Inf	7.10135e-05	0.000840991	no		0
ENSMUSG00000048644	Ctxn1	8	-1	4257648	4259274	protein_coding	139.5	201.333	77.6667	0.385762	-1.37422	7.11968e-05	0.000842715	no		0
ENSMUSG00000048186	Bend7	2	1	4638877	4723188	protein_coding	129.667	164	95.3333	0.581301	-0.782643	7.15216e-05	0.000846112	yes	5110	25
ENSMUSG00000075054	1600012F09Rik	13	-1	18078474	18085185	protein_coding	325.333	391	259.667	0.664109	-0.590508	7.17721e-05	0.000848626	yes	8598	13
ENSMUSG00000054196	Cthrc1	15	1	38908478	38918667	protein_coding	9.83333	17	2.66667	0.156863	-2.67243	7.2363e-05	0.000855161	no		0
ENSMUSG00000093577		3	1	96043316	96045742	antisense	279.833	118	441.667	3.74294	1.90417	7.27584e-05	0.000859379	no		0
ENSMUSG00000018659	Pnpo	11	-1	96799139	96805300	protein_coding	214.167	262.667	165.667	0.630711	-0.66495	7.28688e-05	0.000859687	yes	5237	24
ENSMUSG00000030754	Copb1	7	-1	121359073	121398225	protein_coding	1043.17	870.333	1216	1.39717	0.482503	7.28998e-05	0.000859687	yes	6393	20
ENSMUSG00000058147	Xlr3c	X	-1	70499879	70510729	protein_coding	18	0.333333	35.6667	107	6.74147	7.28486e-05	0.000859687	no		0
ENSMUSG00000024109	Nrxn1	17	-1	90432984	91492145	protein_coding	883.333	1033	733.667	0.710229	-0.493644	7.42156e-05	0.000874743	no		0
ENSMUSG00000068735	Trp53i11	2	1	93027705	93041916	protein_coding	224	174	274	1.57471	0.655089	7.45729e-05	0.000878491	no		0
ENSMUSG00000010651	Acaa1b	9	-1	119057141	119066211	protein_coding	20.1667	4.33333	36	8.30769	3.05445	7.51331e-05	0.000884624	no		0
ENSMUSG00000021585	Cast	13	-1	74831691	74945958	protein_coding	88.8333	115.667	62	0.536023	-0.899633	7.52844e-05	0.000885939	no		0
ENSMUSG00000022965	Ifngr2	16	1	91547317	91565414	protein_coding	187.167	230.667	143.667	0.622832	-0.683084	7.58306e-05	0.000891898	no		0
ENSMUSG00000040084	Bub1b	2	1	118423947	118467328	protein_coding	211.167	276.333	146	0.528347	-0.920441	7.61714e-05	0.000895435	yes	2766;4941	68
ENSMUSG00000046791	2410016O06Rik	12	1	85291558	85293903	protein_coding	105.167	75.3333	135	1.79204	0.841599	7.62586e-05	0.000895988	no		0
ENSMUSG00000074141	Il4i1	7	1	52071740	52096179	protein_coding	76	106	46	0.433962	-1.20436	7.68045e-05	0.000901928	no		0
ENSMUSG00000029992	Gfpt1	6	1	86992840	87042191	protein_coding	1666.5	1929.33	1403.67	0.72754	-0.458902	7.7335e-05	0.000907682	yes	1309	66
ENSMUSG00000059602	Syn3	10	-1	85517870	85961641	protein_coding	142.167	178.333	106	0.594393	-0.750512	7.76079e-05	0.000910086	no		0
ENSMUSG00000064357	mt-Atp6	MT	1	7927	8607	protein_coding	40106	68023	12189	0.179189	-2.48044	7.76212e-05	0.000910086	no
ENSMUSG00000029924	Slc37a3	6	-1	39284769	39327706	protein_coding	552.667	452.667	652.667	1.44183	0.527897	7.7885e-05	0.0009127	no		0
ENSMUSG00000029112	Nkx1-1	5	-1	33773383	33776625	protein_coding	5.33333	0	10.6667	Inf	Inf	7.88837e-05	0.000923919	no		0
ENSMUSG00000038244	Mical2	7	1	119369370	119498708	protein_coding	225.333	275.667	175	0.634825	-0.65557	7.91586e-05	0.000926653	no		0
ENSMUSG00000030091	Nup210	6	-1	90963062	91066823	protein_coding	423.5	503.667	343.333	0.681668	-0.552859	7.92725e-05	0.000927016	no		0
ENSMUSG00000034211	Mrps17	5	1	130221372	130224750	protein_coding	269.333	325.667	213	0.654043	-0.612543	7.92643e-05	0.000927016	yes	6097	21
ENSMUSG00000046805	Mpeg1	19	1	12535269	12539774	protein_coding	35.3333	51.6667	19	0.367742	-1.44323	7.95026e-05	0.00092922	no		0
ENSMUSG00000043903	Gm22	8	1	124793469	124796546	protein_coding	9.16667	16.3333	2	0.122449	-3.02975	7.96655e-05	0.000930638	no		0
ENSMUSG00000071701	Gm6604	X	1	120715082	120718134	protein_coding	7.33333	0	14.6667	Inf	Inf	7.97167e-05	0.00093075	no		0
ENSMUSG00000031851	Ntpcr	8	1	128253863	128272135	protein_coding	50.3333	69	31.6667	0.458937	-1.12363	8.04101e-05	0.000938356	no		0
ENSMUSG00000022724	Mina	16	1	59471601	59492287	protein_coding	197.333	242.667	152	0.626374	-0.674905	8.09175e-05	0.000943785	no		0
ENSMUSG00000040618	Pck2	14	1	56159103	56168854	protein_coding	245.167	191.667	298.667	1.55826	0.639937	8.15144e-05	0.000950251	yes	10128	8
ENSMUSG00000027408	Cpxm1	2	-1	130216511	130223310	protein_coding	78.5	103.667	53.3333	0.514469	-0.958843	8.20212e-05	0.000955661	no		0
ENSMUSG00000001558	Klhl10	11	1	100303231	100318336	protein_coding	21.5	9.33333	33.6667	3.60714	1.85086	8.22839e-05	0.000958221	no		0
ENSMUSG00000000730	Dnmt3l	10	1	77504692	77526367	protein_coding	3.5	0	7	Inf	Inf	8.26996e-05	0.000962561	no		0
ENSMUSG00000040998	Npnt	3	-1	132544709	132613255	protein_coding	382.833	309	456.667	1.47789	0.563535	8.28839e-05	0.000964204	no		0
ENSMUSG00000058704	Memo1	17	-1	74600046	74694223	protein_coding	532.333	435.667	629	1.44376	0.529835	8.31667e-05	0.000966992	yes	3632;7821;1927	102
ENSMUSG00000082280	Gm7901	8	-1	78235499	78237095	pseudogene	8.66667	0	17.3333	Inf	Inf	8.33063e-05	0.000968111	no		0
ENSMUSG00000026004	1110028C15Rik	1	-1	66765817	66864169	protein_coding	375.167	448.333	302	0.673606	-0.570023	8.33592e-05	0.000968223	yes	5436	23
ENSMUSG00000046761	Fam83h	15	-1	75831523	75844766	protein_coding	94.6667	65.6667	123.667	1.88325	0.913224	8.35758e-05	0.000970234	no		0
ENSMUSG00000020154	Ptprb	10	1	115712579	115826594	protein_coding	314.833	389.333	240.333	0.617295	-0.695969	8.38751e-05	0.000973204	no		0
ENSMUSG00000066041	Gm10151	4	1	132641389	132645061	lincRNA	12.6667	22.3333	3	0.134328	-2.89616	8.40146e-05	0.000974317	no		0
ENSMUSG00000081684	Rps2-ps13	X	1	50251765	50252646	pseudogene	1158.67	207	2110.33	10.1948	3.34977	8.43768e-05	0.00097801	no		0
ENSMUSG00000073125	Xlr3b	X	1	70437546	70448269	protein_coding	64.8333	93.3333	36.3333	0.389286	-1.3611	8.53121e-05	0.000988338	no		0
ENSMUSG00000082884	Gm13339	2	-1	22445544	22446053	pseudogene	528.667	0	1057.33	Inf	Inf	8.57011e-05	0.000992331	no		0
ENSMUSG00000020176	Grb10	11	-1	11830511	11938686	protein_coding	1606.17	1353.67	1858.67	1.37306	0.457396	8.60545e-05	0.000995907	yes	1790	55
ENSMUSG00000019856	Fam184a	10	-1	53352951	53470715	protein_coding	945.833	788.667	1103	1.39856	0.483945	8.64476e-05	0.000999421	no		0
ENSMUSG00000093579	Gm20036	12	1	103151450	103153545	processed_transcript	8.5	2	15	7.5	2.90689	8.64179e-05	0.000999421	no		0
ENSMUSG00000050855	Zfp940	7	-1	30618639	30638688	protein_coding	137.5	172	103	0.598837	-0.739764	8.6664e-05	0.00100141	no		0
ENSMUSG00000085008	Gm13399	2	-1	27000418	27018223	antisense	173.5	215.333	131.667	0.611455	-0.709682	8.69481e-05	0.00100417	no		0
ENSMUSG00000083623	Gm7224	7	-1	49303318	49305582	pseudogene	7.16667	0	14.3333	Inf	Inf	8.81543e-05	0.00101757	no		0
ENSMUSG00000021111	Papola	12	1	107018512	107077154	protein_coding	2653.33	2249.33	3057.33	1.35922	0.442776	8.83115e-05	0.00101886	yes	9974	9
ENSMUSG00000022913	Psmg1	16	-1	96201540	96212567	protein_coding	155.833	117	194.667	1.66382	0.734497	8.84408e-05	0.00101983	yes	3763;6828	51
ENSMUSG00000026273	Mterfd2	1	-1	95195788	95202492	protein_coding	169.667	210.333	129	0.613312	-0.705306	8.91654e-05	0.00102765	no		0
ENSMUSG00000040219	Ttc12	9	-1	49245068	49294330	protein_coding	59.8333	81.3333	38.3333	0.471311	-1.08525	8.92813e-05	0.00102846	no		0
ENSMUSG00000092354	Gm20548	5	1	102266435	102275429	processed_transcript	15.1667	26.3333	4	0.151899	-2.71882	8.95972e-05	0.00103157	yes	4286	30
ENSMUSG00000050017	Pitpnb	5	1	111759783	111817379	protein_coding	1100.5	1279.33	921.667	0.720427	-0.473075	9.04693e-05	0.00104107	no		0
ENSMUSG00000085873	Gm12750	4	-1	109076399	109078760	antisense	14.5	23.3333	5.66667	0.242857	-2.04182	9.05681e-05	0.00104167	yes	7897	15
ENSMUSG00000090420	1700040D17Rik	3	-1	94213317	94216805	lincRNA	14.8333	24	5.66667	0.236111	-2.08246	9.06543e-05	0.00104213	yes	1708	57
ENSMUSG00000078965	Gm12033	11	-1	20234837	20236087	protein_coding	29.8333	53.3333	6.33333	0.11875	-3.074	9.09625e-05	0.00104513	no		0
ENSMUSG00000032641	Gpr19	6	-1	134819111	134847943	protein_coding	171	129.667	212.333	1.63753	0.711523	9.13279e-05	0.00104879	no		0
ENSMUSG00000007833	Aldh16a1	7	-1	52396054	52409954	protein_coding	206.167	151.333	261	1.72467	0.78632	9.22316e-05	0.00105863	no		0
ENSMUSG00000052295	8030423F21Rik	5	-1	52998789	53010250	protein_coding	4.66667	9.33333	0	0	#NAME?	9.31807e-05	0.00106897	no		0
ENSMUSG00000040268	Plekha1	7	1	138009270	138056826	protein_coding	2973	2524.67	3421.33	1.35516	0.438466	9.33139e-05	0.0010694	no		0
ENSMUSG00000057054	Inca1	11	-1	70501863	70513657	protein_coding	14.5	23.6667	5.33333	0.225352	-2.14975	9.32998e-05	0.0010694	yes	5965;6764	39
ENSMUSG00000033033	Calhm2	19	-1	47179843	47212784	protein_coding	8.66667	15.3333	2	0.130435	-2.9386	9.35244e-05	0.00107127	no		0
ENSMUSG00000070343	Gm10288	3	-1	146501775	146502311	protein_coding	60.5	121	0	0	#NAME?	9.36988e-05	0.00107271	no		0
ENSMUSG00000029413	Naaa	5	-1	92686685	92707196	protein_coding	497.5	407.667	587.333	1.44072	0.52679	9.41578e-05	0.00107699	yes	4284	30
ENSMUSG00000036766	Dner	1	-1	84366416	84692796	protein_coding	1146.17	1331.33	961	0.721833	-0.470263	9.41688e-05	0.00107699	yes	9350;5208;5209;8489	72
ENSMUSG00000064179	Tnnt1	7	-1	4456172	4467984	protein_coding	153	195	111	0.569231	-0.812914	9.43792e-05	0.00107885	yes	3825	33
ENSMUSG00000028952	Zbtb48	4	-1	151393883	151401780	protein_coding	377.667	258.667	496.667	1.9201	0.941184	9.4861e-05	0.0010838	no		0
ENSMUSG00000028766	Alpl	4	-1	137297648	137352299	protein_coding	2965.5	3411.67	2519.33	0.738447	-0.437435	9.498e-05	0.00108461	yes	1265	67
ENSMUSG00000030276	Ttll3	6	1	113339254	113364577	protein_coding	421.333	302	540.667	1.79029	0.840191	9.58044e-05	0.00109346	yes	8827	13
ENSMUSG00000079056	Kcnip3	2	-1	127282234	127347830	protein_coding	595.333	490.667	700	1.42663	0.512612	9.59114e-05	0.00109412	no		0
ENSMUSG00000030209	Grin2b	6	-1	135679844	136123529	protein_coding	293.667	372.667	214.667	0.576029	-0.795788	9.62729e-05	0.00109769	no		0
ENSMUSG00000036923	Stox1	10	-1	62121791	62188876	protein_coding	10.1667	17.6667	2.66667	0.150943	-2.72792	9.65862e-05	0.0011007	no		0
ENSMUSG00000066170	E230001N04Rik	17	1	28660238	28662292	protein_coding	37.1667	19	55.3333	2.91228	1.54215	9.72677e-05	0.0011079	no		0
ENSMUSG00000038250	Usp38	8	-1	83504633	83538805	protein_coding	471.167	384.333	558	1.45186	0.537907	9.84569e-05	0.00112088	no		0
ENSMUSG00000078607	1810010H24Rik	11	1	106889432	106891757	antisense	53.3333	72	34.6667	0.481481	-1.05445	9.90461e-05	0.00112701	no		0
ENSMUSG00000071089	Trim75	8	-1	67505550	67511545	protein_coding	14.5	5	24	4.8	2.26303	9.93763e-05	0.00113019	no		0
ENSMUSG00000029538	Srsf9	5	1	115777186	115783089	protein_coding	303	241.333	364.667	1.51105	0.595551	9.94543e-05	0.0011305	yes	8795	13
ENSMUSG00000051705	Senp8	9	-1	59582066	59598456	protein_coding	101.333	130.333	72.3333	0.554987	-0.849474	9.99989e-05	0.00113611	yes	4474	29
ENSMUSG00000059263	Usp47	7	1	119167020	119254900	protein_coding	2975.33	2528.33	3422.33	1.35359	0.436794	0.00010009	0.00113658	yes	9280;7292;9898	39
ENSMUSG00000029550	Sppl3	5	1	115461146	115548799	protein_coding	909.667	758.333	1061	1.39912	0.484521	0.00010017	0.0011369	yes	9225	12
ENSMUSG00000058743	Kcnj14	7	-1	53071837	53080117	protein_coding	9379	8016	10742	1.34007	0.422308	0.000100418	0.00113914	yes	7952;1724;3680	106
ENSMUSG00000017737	Mmp9	2	1	164766280	164781350	protein_coding	172.5	213	132	0.619718	-0.690316	0.00010062	0.00114076	no		0
ENSMUSG00000026319	2310035C23Rik	1	1	107560438	107651708	protein_coding	1054.17	882.667	1225.67	1.3886	0.473626	0.000100663	0.00114076	no		0
ENSMUSG00000066233	Tmem42	9	1	122930444	122932608	protein_coding	160.5	199.667	121.333	0.607679	-0.718618	0.000101032	0.00114436	yes	4630	28
ENSMUSG00000009549	Srp14	2	-1	118301586	118305447	protein_coding	542.167	443.333	641	1.44586	0.531933	0.000101179	0.00114516	yes	9146	12
ENSMUSG00000031823	Zdhhc7	8	-1	122604995	122625382	protein_coding	631	522	740	1.41762	0.503475	0.000101205	0.00114516	no		0
ENSMUSG00000024992	Pde6c	19	1	38207271	38258437	protein_coding	1245.83	1445	1046.67	0.724337	-0.465267	0.000102391	0.001158	yes	9505;8235	25
ENSMUSG00000087067	Gm11532	11	-1	96881822	96887562	lincRNA	22.1667	40.6667	3.66667	0.0901639	-3.47131	0.000102791	0.00116194	no		0
ENSMUSG00000039246	Lyplal1	1	-1	187911610	187941189	protein_coding	59.3333	38.6667	80	2.06897	1.04891	0.000104148	0.00117668	no		0
ENSMUSG00000070287	Tmem22	9	-1	100452612	100471504	protein_coding	195.5	151	240	1.5894	0.668486	0.000104622	0.00118144	no		0
ENSMUSG00000001039	B9d1	11	1	61318646	61326433	protein_coding	173.167	128.333	218	1.6987	0.764432	0.000105154	0.00118684	no		0
ENSMUSG00000020455	Trim11	11	1	58791595	58804960	protein_coding	518.833	425.333	612.333	1.43966	0.525723	0.00010525	0.00118733	no		0
ENSMUSG00000001802	Lrp3	7	-1	35984852	36000389	protein_coding	679.667	563	796.333	1.41445	0.500238	0.000105543	0.00118887	no		0
ENSMUSG00000032034	Kcnj5	9	-1	32122368	32151822	protein_coding	178.5	219.333	137.667	0.62766	-0.671946	0.000105472	0.00118887	no		0
ENSMUSG00000040118	Cacna2d1	5	1	15440509	15880329	protein_coding	961.5	756	1167	1.54365	0.626346	0.000105546	0.00118887	no		0
ENSMUSG00000013419	Zfp651	9	1	121669151	121680860	protein_coding	800.833	666.667	935	1.4025	0.488001	0.000106843	0.00120287	no		0
ENSMUSG00000035505	Cox18	5	-1	90643749	90653026	protein_coding	41.5	58	25	0.431034	-1.21412	0.000109342	0.00123039	yes	3069	39
ENSMUSG00000085246	Gm15893	11	1	88169793	88177449	antisense	104.5	134	75	0.559701	-0.83727	0.000109734	0.00123418	no		0
ENSMUSG00000030105	Arl8b	6	1	108733053	108773717	protein_coding	1242.5	1045.33	1439.67	1.37723	0.461772	0.000110069	0.00123732	yes	2791	42
ENSMUSG00000074365	Crxos1	7	1	16467966	16489379	protein_coding	115.5	146.333	84.6667	0.578588	-0.789392	0.00011105	0.00124772	yes	283;10074	128
ENSMUSG00000003354	Ccdc65	15	1	98538625	98553757	protein_coding	98	69.3333	126.667	1.82692	0.869416	0.000111511	0.00125227	yes	6270	20
ENSMUSG00000090316	Gm3662	8	1	103142530	103144395	protein_coding	250.833	114.667	387	3.375	1.75489	0.000111674	0.00125347	no		0
ENSMUSG00000014075	Tctex1d2	16	1	32419788	32429185	protein_coding	115.333	146.333	84.3333	0.57631	-0.795084	0.000111899	0.00125537	yes	5510	23
ENSMUSG00000045746	B230317F23Rik	8	1	63462234	63464705	protein_coding	13.1667	21.3333	5	0.234375	-2.09311	0.000112064	0.00125659	no		0
ENSMUSG00000025777	Gdap1	1	1	17135443	17154352	protein_coding	542.667	638.333	447	0.700261	-0.514035	0.000113232	0.00126905	no		0
ENSMUSG00000030590	Fam98c	7	-1	29937530	29941253	protein_coding	287.333	349.667	225	0.64347	-0.636055	0.000113655	0.00127316	no		0
ENSMUSG00000010751	Tnfrsf22	7	-1	150820713	150835566	protein_coding	16.5	26.3333	6.66667	0.253165	-1.98185	0.000114076	0.00127723	no		0
ENSMUSG00000048402	Gli2	1	-1	120730709	120950196	protein_coding	93	65	121	1.86154	0.896495	0.000114369	0.00127986	no		0
ENSMUSG00000008373	Prpf31	7	1	3581587	3594088	protein_coding	864.667	722.333	1007	1.39409	0.479327	0.000114929	0.0012855	yes	4982	26
[truncated: 35,992 more rows]

## Sheet: 2-autosomal
Ensembl_ID	MGI_symbol	Chromosome	Strand	Start_position	End_position	Gene_biotype	Mean_all_samples	Mean_F0_C57BL/6J	Mean_F0_Cast/EiJ	Fold_change(Cast/B6)	log2(Fold_change)	P-value	FDR-adjusted_p-value	CBR-associated?	unique CBR identifer(s) assigned to gene	tally of CBR read counts assigned to gene
ENSMUSG00000041440	Gk5	9	1	96019781	96085046	protein_coding	2079.83	44.3333	4115.33	92.8271	6.53647	0	0	yes	8906	13
ENSMUSG00000050708	Ftl1	7	-1	52713314	52715254	protein_coding	950.5	1885.67	15.3333	0.00813152	-6.94226	1.5119e-302	1.69023e-298	no		0
ENSMUSG00000060989	Gm11847	4	1	12159927	12165171	pseudogene	733.5	16	1451	90.6875	6.50283	1.06433e-250	5.94932e-247	no		0
ENSMUSG00000044341	Gm5601	7	1	126883440	126885740	pseudogene	713.333	16.6667	1410	84.6	6.40259	1.1623e-246	5.19755e-243	yes	9899	10
ENSMUSG00000066553	Gm6969	12	-1	25322866	25323897	pseudogene	445.167	0	890.333	Inf	Inf	1.25764e-240	4.68661e-237	no		0
ENSMUSG00000082809	Gm14150	2	1	151284692	151286045	pseudogene	2114.83	5.33333	4224.33	792.062	9.62947	1.12736e-230	3.15082e-227	no		0
ENSMUSG00000063953	Amd2	10	-1	35428497	35431697	protein_coding	597.333	2	1192.67	596.333	9.21998	1.05437e-230	3.15082e-227	no		0
ENSMUSG00000063524	Eno1	4	1	149610830	149622988	protein_coding	16862.5	31084.3	2640.67	0.0849517	-3.55721	1.12978e-195	2.80676e-192	yes	3952	32
ENSMUSG00000044533	Rps2	17	1	24855061	24858874	protein_coding	1239.5	2305.33	173.667	0.0753326	-3.73058	1.10603e-163	2.47298e-160	no		0
ENSMUSG00000079139	Gm4204	1	1	137129022	137129801	pseudogene	540.5	1.66667	1079.33	647.6	9.33896	1.1274e-138	2.2916e-135	no		0
ENSMUSG00000060342	Gm15454	1	1	136414607	136415258	pseudogene	201.833	0.666667	403	604.5	9.2396	1.60158e-138	2.98414e-135	no		0
ENSMUSG00000037846	Rtkn2	10	1	67442318	67522488	protein_coding	300.333	18	582.667	32.3704	5.0166	2.83709e-136	4.87957e-133	yes	8517	13
ENSMUSG00000041453	Rpl21	5	1	147644466	147648608	protein_coding	1182.17	2300.33	64	0.0278221	-5.16763	3.64401e-136	5.81975e-133	no		0
ENSMUSG00000059040	Gm5506	18	1	48204989	48208032	protein_coding	8192.33	1.66667	16383	9829.8	13.2629	1.77551e-130	2.64658e-127	no		0
ENSMUSG00000079942	Rpl28-ps3	4	-1	125747071	125747561	pseudogene	325.5	2	649	324.5	8.34207	2.44215e-130	3.41275e-127	no		0
ENSMUSG00000075391	Gm13443	2	1	35195929	35196483	pseudogene	283.667	0.333333	567	1701	10.7322	2.81145e-125	3.69772e-122	no		0
ENSMUSG00000056752	Dnahc9	11	-1	65644784	65982053	protein_coding	277.333	544.667	10	0.0183599	-5.7673	2.3681e-119	2.94157e-116	yes	2813;2814	82
ENSMUSG00000083563	Gm13340	2	-1	22443623	22445167	pseudogene	22645.3	10.3333	45280.3	4381.97	12.0974	1.15058e-112	1.35399e-109	no		0
ENSMUSG00000040624	Plekhg1	10	-1	6379238	6606177	protein_coding	900.833	189.667	1612	8.49912	3.08731	1.87154e-110	1.99265e-107	no		0
ENSMUSG00000065950	Gm5908	8	-1	33587355	33587801	protein_coding	238.833	0.666667	477	715.5	9.48281	1.21493e-108	1.23475e-105	no		0
ENSMUSG00000062647	Rpl7a	2	1	26766284	26768838	protein_coding	1190.33	2251	129.667	0.057604	-4.11769	1.02652e-107	9.97912e-105	yes	6313	20
ENSMUSG00000075591	Gm10874	5	1	138804947	138829515	protein_coding	177.833	0.333333	355.333	1066	10.058	2.55572e-106	2.38097e-103	no		0
ENSMUSG00000043192	Gm1840	8	1	5639584	5640996	protein_coding	609.667	1.66667	1217.67	730.6	9.51294	9.45675e-102	8.13244e-99	no		0
ENSMUSG00000028188	Spata1	3	-1	146120167	146162717	protein_coding	275.833	527.333	24.3333	0.0461441	-4.43771	1.38559e-100	1.14742e-97	no		0
ENSMUSG00000069106	Gm8910	3	-1	11013518	11015193	protein_coding	2759.17	1.66667	5516.67	3310	11.6926	7.56848e-97	6.0437e-94	no		0
ENSMUSG00000070692	Gm14059	2	1	122045646	122046140	pseudogene	206.5	0.333333	412.667	1238	10.2738	1.56428e-96	1.20606e-93	no		0
ENSMUSG00000046341	Gm11223	4	-1	69586235	69587205	pseudogene	336	0.333333	671.667	2015	10.9766	2.30642e-96	1.71898e-93	no		0
ENSMUSG00000087168	Gm15983	16	1	5254879	5289714	lincRNA	208.5	414.667	2.33333	0.00562701	-7.47342	8.81433e-93	6.35741e-90	yes	9996	9
ENSMUSG00000029082	Bst1	5	1	44210125	44234510	protein_coding	394.167	69.3333	719	10.3702	3.37437	9.41156e-93	6.57603e-90	yes	7915;255	137
ENSMUSG00000087617	Gm14268	2	-1	166206328	166223687	lincRNA	128.333	254.667	2	0.0078534	-6.99247	4.48062e-92	3.03582e-89	yes	10026;1994;8263	75
ENSMUSG00000053420	Gm4792	10	-1	93756410	93761448	protein_coding	536.5	960	113	0.117708	-3.08671	5.47592e-92	3.60106e-89	yes	112	149
ENSMUSG00000058064	Gm10036	18	1	15991296	15991878	protein_coding	178.833	1	356.667	356.667	8.47843	3.92276e-90	2.50597e-87	no		0
ENSMUSG00000030761	Myo7a	7	-1	105199570	105268034	protein_coding	312.833	603.333	22.3333	0.0370166	-4.75568	1.02315e-89	6.3546e-87	no		0
ENSMUSG00000084817	Gm5526	1	-1	45914177	45914632	pseudogene	183.667	0	367.333	Inf	Inf	2.64084e-89	1.59585e-86	no		0
ENSMUSG00000070610	Gm13127	4	1	144177147	144178535	pseudogene	188	0.666667	375.333	563	9.13699	1.74342e-87	1.02582e-84	no		0
ENSMUSG00000031449	Atp4b	8	-1	13386209	13396778	protein_coding	399.5	3.66667	795.333	216.909	7.76095	2.10562e-86	1.20717e-83	no		0
ENSMUSG00000043091	Tuba1c	15	1	98860322	98868536	protein_coding	1046.5	8.66667	2084.33	240.5	7.90989	3.16567e-85	1.76953e-82	no		0
ENSMUSG00000085566	A730017L22Rik	2	-1	130698795	130732132	processed_transcript	114	227.667	0.333333	0.00146413	-9.41574	2.10976e-84	1.15054e-81	no		0
ENSMUSG00000079162	Trim43b	9	-1	88979462	88987673	protein_coding	107.667	0.666667	214.667	322	8.33092	4.17608e-83	2.22317e-80	no		0
ENSMUSG00000008668	Rps18	17	-1	34088944	34092946	protein_coding	822.333	1567	77.6667	0.0495639	-4.33457	1.93621e-82	1.00678e-79	yes	6280	20
ENSMUSG00000087412	Gm15501	7	-1	100327493	100328179	pseudogene	1201.67	0	2403.33	Inf	Inf	1.58253e-79	8.04178e-77	no		0
ENSMUSG00000064193	Gm13699	2	1	80677284	80678919	pseudogene	2844.5	4.66667	5684.33	1218.07	10.2504	4.10863e-78	2.04144e-75	no		0
ENSMUSG00000086968	4933431E20Rik	3	-1	107691768	107699131	lincRNA	252.833	463.333	42.3333	0.0913669	-3.45218	1.16575e-76	5.66631e-74	no		0
ENSMUSG00000030554	Synm	7	-1	74875047	74904628	protein_coding	498	876	120	0.136986	-2.8679	1.87779e-74	8.9331e-72	yes	2690	43
ENSMUSG00000059647	Gm10068	1	1	58703452	58705161	protein_coding	334.833	0	669.667	Inf	Inf	5.11828e-74	2.38416e-71	yes	6179	20
ENSMUSG00000001642	Akr1b3	6	-1	34253934	34267497	protein_coding	169.167	315	23.3333	0.0740741	-3.75489	6.68299e-74	3.04949e-71	no		0
ENSMUSG00000071456	1110002L01Rik	12	-1	3405308	3426644	protein_coding	187.333	351.333	23.3333	0.0664137	-3.91238	1.41646e-72	6.33413e-70	no		0
ENSMUSG00000045055	Rpsa-ps2	10	-1	128213798	128214307	pseudogene	143.5	0	287	Inf	Inf	2.57839e-72	1.1304e-69	yes	5454	23
ENSMUSG00000058126	Tpm3-rs7	14	1	113713830	113715935	protein_coding	188.167	0	376.333	Inf	Inf	3.13775e-72	1.34917e-69	no		0
ENSMUSG00000057262	Gm10020	15	-1	52309169	52309783	protein_coding	165.833	2.33333	329.333	141.143	7.14101	3.63834e-72	1.5349e-69	no		0
ENSMUSG00000080935	Got2-ps1	5	-1	138805488	138806780	pseudogene	142.833	0	285.667	Inf	Inf	5.52763e-72	2.28875e-69	no		0
ENSMUSG00000086822	5330413P13Rik	2	-1	131645742	131673396	processed_transcript	94	188	0	0	#NAME?	7.32486e-71	2.97776e-68	yes	3282	37
ENSMUSG00000073411	H2-D1	17	1	35399675	35404444	protein_coding	221.167	407	35.3333	0.0868141	-3.52593	2.7914e-70	1.11452e-67	no		0
ENSMUSG00000061330	Gm11361	13	1	28349496	28350006	pseudogene	222.167	0	444.333	Inf	Inf	2.82861e-69	1.10956e-66	no		0
ENSMUSG00000080242	Gm15487	6	1	37756086	37756553	pseudogene	549.667	0.666667	1098.67	1648	10.6865	1.50373e-67	5.79688e-65	no		0
ENSMUSG00000057886	Gm6984	14	-1	74353729	74355393	protein_coding	132	0	264	Inf	Inf	2.18363e-67	8.27521e-65	no		0
ENSMUSG00000062822	4833420G17Rik	13	1	120251566	120274924	protein_coding	314.167	554.333	74	0.133494	-2.90516	8.44545e-67	3.1472e-64	yes	3020	39
ENSMUSG00000075392	Gm5561	1	-1	181450388	181451039	protein_coding	176	0	352	Inf	Inf	9.64658e-67	3.53587e-64	no		0
ENSMUSG00000024248	Cox7a2l	17	-1	83901259	83913673	protein_coding	691.167	1154	228.333	0.197863	-2.33743	1.60253e-65	5.77921e-63	yes	3501	35
ENSMUSG00000011382	Dhdh	7	-1	52728326	52744175	protein_coding	227.667	412.333	43	0.104285	-3.2614	1.83501e-65	6.51254e-63	yes	8397	14
ENSMUSG00000041144	Dnahc7b	1	1	46123583	46430395	protein_coding	400.5	696.333	104.667	0.150311	-2.73398	6.88821e-65	2.40646e-62	no		0
ENSMUSG00000058492	Scp2-ps2	9	-1	123216626	123217057	pseudogene	120.667	0	241.333	Inf	Inf	1.36093e-63	4.68138e-61	no		0
ENSMUSG00000004035	Gstm7	3	-1	107729252	107734735	protein_coding	268.833	60	477.667	7.96111	2.99297	3.07905e-63	1.0431e-60	no		0
ENSMUSG00000083879	Gm14038	2	-1	134587805	134589385	pseudogene	109.333	0	218.667	Inf	Inf	3.93454e-63	1.31302e-60	no		0
ENSMUSG00000082575	Gm13050	4	-1	142831927	142833271	pseudogene	161.667	0	323.333	Inf	Inf	9.77876e-63	3.21534e-60	no		0
ENSMUSG00000084111	Gm15710	5	-1	91701001	92569955	pseudogene	378	5.66667	750.333	132.412	7.04889	1.86896e-62	6.05626e-60	yes	2871;3668;8790	88
ENSMUSG00000083076	Gm11408	4	-1	79649300	79649818	pseudogene	70.8333	0	141.667	Inf	Inf	2.16994e-62	6.93109e-60	no		0
ENSMUSG00000032667	Pon2	6	-1	5214147	5248455	protein_coding	148.667	278.333	19	0.0682635	-3.87274	8.12885e-62	2.5599e-59	no		0
ENSMUSG00000089789	Rdh1	10	1	127196777	127205353	protein_coding	106.167	9	203.333	22.5926	4.49778	8.46776e-61	2.62959e-58	no		0
ENSMUSG00000078821	Gm17414	17	-1	36131461	36136694	antisense	206.833	385	28.6667	0.0744589	-3.74741	4.37394e-59	1.33968e-56	no		0
ENSMUSG00000031966	Glb1l3	9	-1	26625538	26668408	protein_coding	90.5	180.333	0.666667	0.00369686	-8.07948	5.93694e-59	1.79384e-56	yes	9636;9316	23
ENSMUSG00000085092	Gm16867	14	-1	69981561	70162426	lincRNA	148	276.667	19.3333	0.0698795	-3.83899	3.20045e-58	9.54118e-56	yes	5994	21
ENSMUSG00000061062	Gm10093	17	1	78890905	78892881	protein_coding	141.167	0	282.333	Inf	Inf	4.6256e-58	1.36084e-55	no		0
ENSMUSG00000050936	Hist2h2bb	3	1	96073644	96082924	protein_coding	79.8333	1.33333	158.333	118.75	6.89178	6.99877e-58	2.03228e-55	no		0
ENSMUSG00000020415	Pttg1	11	-1	43233752	43239753	protein_coding	121.667	237.333	6	0.0252809	-5.30581	1.15201e-57	3.30227e-55	no		0
ENSMUSG00000062382	Gm10116	13	1	74543844	74544765	protein_coding	607.667	0.333333	1215	3645	11.8317	5.70355e-57	1.61425e-54	no		0
ENSMUSG00000046440	Gm5564	5	1	138946066	138947174	pseudogene	302.667	0.333333	605	1815	10.8258	8.85375e-57	2.47451e-54	no		0
ENSMUSG00000072476	Gm9008	6	-1	76445472	76447778	protein_coding	73	0	146	Inf	Inf	2.77901e-56	7.6711e-54	no		0
ENSMUSG00000084788	Gm11342	13	-1	24428139	24429212	lincRNA	69	138	0	0	#NAME?	1.14128e-54	3.11193e-52	no		0
ENSMUSG00000091269	Gm6682	12	1	4789021	4789317	pseudogene	137.333	0	274.667	Inf	Inf	1.51971e-53	4.09389e-51	no		0
ENSMUSG00000051255	Gm6563	19	1	23750309	23750995	pseudogene	99.8333	0	199.667	Inf	Inf	4.36584e-53	1.16209e-50	no		0
ENSMUSG00000005233	Spc25	2	-1	69031952	69044251	protein_coding	761.167	1221.67	300.667	0.246112	-2.02261	8.83105e-53	2.32298e-50	no		0
ENSMUSG00000057666	Gapdh	6	-1	125111871	125116485	protein_coding	23893.7	47485	302.333	0.00636692	-7.29519	1.15043e-52	2.99098e-50	yes	6377;2793	62
ENSMUSG00000049928	Glp2r	11	-1	67475004	67584655	protein_coding	1363	2561	165	0.064428	-3.95617	1.35015e-52	3.46988e-50	yes	9709;384;852	198
ENSMUSG00000043889	Gm8399	13	1	81203683	81204802	pseudogene	878.5	3	1754	584.667	9.19147	3.38646e-52	8.6043e-50	no		0
ENSMUSG00000062758	Gm16477	7	-1	138757660	138758511	protein_coding	325.5	1.33333	649.667	487.25	8.92852	4.24265e-52	1.06586e-49	no		0
ENSMUSG00000036995	Asap3	4	1	135762280	135801131	protein_coding	386	126.667	645.333	5.09474	2.34901	1.9246e-51	4.78134e-49	yes	4963	26
ENSMUSG00000061897	Gm14292	2	1	178912130	178912585	pseudogene	94.6667	0	189.333	Inf	Inf	2.18327e-50	5.36436e-48	yes	3405	36
ENSMUSG00000082179	Gm11407	4	1	79648235	79649292	pseudogene	141.5	0.333333	282.667	848	9.72792	2.71082e-50	6.58817e-48	no		0
ENSMUSG00000063696	Gm8730	8	-1	105388679	105389777	protein_coding	461.333	1	921.667	921.667	9.8481	6.65514e-50	1.60003e-47	no		0
ENSMUSG00000085195	6430562O15Rik	13	-1	100166879	100182819	lincRNA	121.333	231	11.6667	0.0505051	-4.30743	1.06645e-49	2.53668e-47	yes	2629	43
ENSMUSG00000055368	Slc6a2	8	1	95483978	95525566	protein_coding	84.3333	5	163.667	32.7333	5.03269	1.76477e-49	4.15353e-47	no		0
ENSMUSG00000038538	Ubn2	6	1	38383925	38474825	protein_coding	7390	3588.33	11191.7	3.1189	1.64104	8.63615e-49	2.01141e-46	no		0
ENSMUSG00000040705	A930016O22Rik	7	-1	20004161	20006766	protein_coding	239	54.3333	423.667	7.79755	2.96302	4.78732e-48	1.1035e-45	no		0
ENSMUSG00000054206	Gzmm	10	1	79151765	79158006	protein_coding	168.833	306	31.6667	0.103486	-3.27249	6.66507e-48	1.52066e-45	yes	877	79
ENSMUSG00000054150	4831426I19Rik	12	-1	106168159	106248019	protein_coding	1046.67	1633	460.333	0.281894	-1.82677	2.52018e-47	5.69179e-45	yes	6234;127;601;4520;1909	337
ENSMUSG00000046711	Hmga1	17	1	27693565	27700619	protein_coding	837.5	1509.67	165.333	0.109516	-3.19078	1.27139e-46	2.8427e-44	yes	5087	25
ENSMUSG00000087278	A930006I01Rik	2	-1	103178758	103212921	lincRNA	371.833	611	132.667	0.21713	-2.20337	1.29356e-46	2.86364e-44	yes	222;7531	143
ENSMUSG00000041528	Rnf123	9	-1	107953865	107985677	protein_coding	3136.83	4753.33	1520.33	0.319846	-1.64455	2.24212e-46	4.91487e-44	yes	3707	34
ENSMUSG00000066705	Fxyd6	9	1	45178268	45204241	protein_coding	447.333	730	164.667	0.225571	-2.14835	4.05545e-46	8.80348e-44	no		0
ENSMUSG00000083097	Gm14494	2	1	153651789	153652570	pseudogene	192.667	7	378.333	54.0476	5.75616	4.19363e-46	9.0159e-44	no		0
ENSMUSG00000058779	Tomm20	8	-1	129458043	129469723	protein_coding	560.167	892.667	227.667	0.255041	-1.9712	1.34303e-45	2.85989e-43	yes	1778	56
ENSMUSG00000073705	Apitd1	4	-1	148501230	148511738	protein_coding	140.167	28.3333	252	8.89412	3.15285	2.41683e-45	5.0979e-43	no		0
ENSMUSG00000074482	Gm16589	8	1	4087543	4089900	pseudogene	49	0	98	Inf	Inf	5.72629e-45	1.19658e-42	no		0
ENSMUSG00000078134	Gm12355	11	-1	98485665	98486975	protein_coding	154.167	0	308.333	Inf	Inf	6.85015e-45	1.41817e-42	no		0
ENSMUSG00000057808	Gm10031	1	1	158454362	158455283	pseudogene	83.8333	0	167.667	Inf	Inf	9.63021e-45	1.97543e-42	no		0
ENSMUSG00000081855	Rpl17-ps5	5	-1	22118416	22119019	pseudogene	510.5	0	1021	Inf	Inf	1.68827e-44	3.43164e-42	no		0
ENSMUSG00000083992	Gm11478	11	-1	86443930	86444528	pseudogene	88	0.666667	175.333	263	8.03892	2.49637e-44	5.0285e-42	no		0
ENSMUSG00000090433	9430037G07Rik	9	-1	88490163	88494354	lincRNA	585.5	170.667	1000.33	5.86133	2.55123	6.67433e-44	1.33242e-41	no		0
ENSMUSG00000034783	Cd207	6	-1	83621201	83627851	protein_coding	65.5	4.33333	126.667	29.2308	4.86942	1.12813e-43	2.23221e-41	no		0
ENSMUSG00000056148	Rdh9	10	1	127196843	127229753	protein_coding	76	6.33333	145.667	23	4.52356	1.57408e-43	3.08726e-41	no		0
ENSMUSG00000056666	Retsat	6	1	72548469	72558419	protein_coding	393.333	150	636.667	4.24444	2.08558	2.33053e-43	4.53115e-41	no		0
ENSMUSG00000020937	Plcd3	11	-1	102931618	102962972	protein_coding	2044.83	1000.33	3089.33	3.0883	1.62681	2.58644e-43	4.98537e-41	yes	1642	58
ENSMUSG00000029561	Oasl2	5	1	115346943	115362243	protein_coding	78.6667	153.333	4	0.026087	-5.26053	3.12994e-43	5.98139e-41	no		0
ENSMUSG00000040540	Gm9770	10	1	129849555	129850368	pseudogene	79.8333	0	159.667	Inf	Inf	7.02897e-43	1.32068e-40	no		0
ENSMUSG00000059658	Gm16379	9	-1	14649688	14650215	pseudogene	153.5	3.33333	303.667	91.1	6.50938	9.89991e-43	1.8446e-40	no		0
ENSMUSG00000085666	Gm9855	10	-1	41773919	41775160	pseudogene	82.8333	0.333333	165.333	496	8.9542	1.33463e-42	2.46621e-40	no		0
ENSMUSG00000078878	Gm14305	2	1	176493037	176506522	protein_coding	105.5	210	1	0.0047619	-7.71425	4.04072e-42	7.40545e-40	no		0
ENSMUSG00000054580	Pla2r1	2	-1	60255600	60391365	protein_coding	2284.33	3428	1140.67	0.33275	-1.58749	4.62742e-42	8.34392e-40	yes	1161;4736;91	252
ENSMUSG00000035181	Heatr5a	12	-1	52976860	53072308	protein_coding	1151.67	1757	546.333	0.310947	-1.68526	4.62677e-42	8.34392e-40	yes	6479;1248;2626;4877;5479	178
ENSMUSG00000022836	Mylk	16	1	34745296	35002520	protein_coding	1720.83	2598.33	843.333	0.324567	-1.62341	8.68805e-42	1.55405e-39	yes	2039;483;3920;2746;1290	291
ENSMUSG00000027597	Ahcy	2	-1	154885046	154900233	protein_coding	344.333	584.333	104.333	0.178551	-2.48559	1.01441e-41	1.8001e-39	no		0
ENSMUSG00000001672	Marveld3	8	-1	112471814	112486103	protein_coding	73.5	139.667	7.33333	0.052506	-4.25137	1.33658e-41	2.35311e-39	yes	7646	16
ENSMUSG00000042010	Acacb	5	1	114596544	114700770	protein_coding	131.833	29.6667	234	7.88764	2.97959	2.42883e-41	4.24267e-39	no		0
ENSMUSG00000081824	BC002163	16	1	42955744	42956064	pseudogene	123.167	3	243.333	81.1111	6.34183	2.77798e-41	4.81495e-39	no		0
ENSMUSG00000033717	Adra2a	19	1	54119672	54123472	protein_coding	233	393	73	0.185751	-2.42856	3.51678e-41	6.04859e-39	yes	4088;6566	50
ENSMUSG00000092254	A930015D03Rik	17	1	36131449	36175386	processed_transcript	119.5	8.66667	230.333	26.5769	4.7321	5.3685e-41	9.16293e-39	no		0
ENSMUSG00000090098	Alms1-ps2	6	1	85724387	85754051	pseudogene	100.333	11	189.667	17.2424	4.10789	1.64858e-40	2.79248e-38	no		0
ENSMUSG00000082895	Rpsa-ps9	2	1	28332686	28333570	pseudogene	93.6667	2.66667	184.667	69.25	6.11374	1.66776e-40	2.80372e-38	no		0
ENSMUSG00000048365	Gm9825	6	-1	7932358	7933386	pseudogene	75.1667	0	150.333	Inf	Inf	1.70386e-40	2.84303e-38	no		0
ENSMUSG00000033871	Ppargc1b	18	-1	61457790	61560085	protein_coding	567.167	884.667	249.667	0.282216	-1.82513	3.23972e-40	5.3657e-38	yes	1340;6294;2657;646;1508;6295;3273	336
ENSMUSG00000050490	Gm8394	10	1	84776220	84777184	protein_coding	74	0	148	Inf	Inf	6.43327e-40	1.05766e-37	no		0
ENSMUSG00000038208	Pgap3	11	-1	98249991	98261804	protein_coding	319.833	519.333	120.333	0.231707	-2.10962	1.68952e-39	2.75738e-37	yes	3361;5472	59
ENSMUSG00000027715	Ccna2	3	-1	36463788	36471072	protein_coding	209.5	360.667	58.3333	0.161738	-2.62827	1.72602e-39	2.79652e-37	no		0
ENSMUSG00000061232	H2-K1	17	-1	34132962	34137278	protein_coding	123	221.333	24.6667	0.111446	-3.16559	1.89101e-39	3.04181e-37	no		0
ENSMUSG00000036083	Slc17a3	13	1	23931303	23952583	protein_coding	58	113.667	2.33333	0.0205279	-5.60627	2.48133e-39	3.96285e-37	yes	1154	70
ENSMUSG00000078139	AK157302	13	1	21587092	21589015	protein_coding	41.5	0.333333	82.6667	248	7.9542	3.1518e-39	4.99795e-37	no		0
ENSMUSG00000047347	Gm5806	15	1	82346705	82349711	protein_coding	71.6667	0	143.333	Inf	Inf	4.47637e-39	7.04839e-37	no		0
ENSMUSG00000078851	Hist3h2a	11	1	58768187	58770176	protein_coding	2643.5	1370	3917	2.85912	1.51557	5.08316e-39	7.94785e-37	no		0
ENSMUSG00000040694	Apobec2	17	-1	48558556	48572053	protein_coding	195	61.6667	328.333	5.32432	2.4126	1.19997e-38	1.8632e-36	yes	8207	14
ENSMUSG00000077450	Rab11b	17	-1	33882895	33897475	protein_coding	1634.33	2431.67	837	0.344208	-1.53865	2.30236e-38	3.55023e-36	no		0
ENSMUSG00000046191	Pcdhb20	18	1	37663926	37667476	pseudogene	160.333	274.333	46.3333	0.168894	-2.56581	4.64139e-38	7.10801e-36	no		0
ENSMUSG00000032221	Mns1	9	1	72286336	72306381	protein_coding	85	158	12	0.0759494	-3.71882	5.82008e-38	8.85246e-36	yes	2501;3705	79
ENSMUSG00000051242	Pcdhb9	18	1	37560509	37563563	protein_coding	123.167	215	31.3333	0.145736	-2.77857	5.91945e-38	8.94276e-36	no		0
ENSMUSG00000021336	Slc17a4	13	-1	23989607	24006876	protein_coding	47	94	0	0	#NAME?	1.31599e-37	1.97477e-35	no		0
ENSMUSG00000032939	Nup93	8	1	96738497	96838966	protein_coding	624	289.333	958.667	3.31336	1.7283	1.99275e-37	2.97039e-35	yes	8426;4315	44
ENSMUSG00000073079	Srp54c	12	1	56331155	56377912	protein_coding	1039.83	2077.33	2.33333	0.00112323	-9.79812	4.62028e-37	6.84138e-35	no		0
ENSMUSG00000071419	Rps15-ps2	6	1	57967484	57967969	pseudogene	307.833	0.333333	615.333	1846	10.8502	1.44621e-36	2.12736e-34	no		0
ENSMUSG00000041920	Slc16a6	11	-1	109312169	109334912	protein_coding	2084.33	3064.33	1104.33	0.360383	-1.4724	1.97848e-36	2.8913e-34	yes	8104;8105	28
ENSMUSG00000029059	2810405K02Rik	4	-1	154269613	154273244	protein_coding	125.167	250.333	0	0	#NAME?	4.11279e-36	5.97128e-34	yes	540;404	203
ENSMUSG00000081111	Gm5913	8	-1	99951130	99953079	pseudogene	38.8333	0	77.6667	Inf	Inf	4.24762e-36	6.12727e-34	no		0
ENSMUSG00000022041	Chrna2	14	1	66759797	66771785	protein_coding	55.6667	107	4.33333	0.0404984	-4.62599	7.68599e-36	1.09459e-33	no		0
ENSMUSG00000020432	Tcn2	11	-1	3817195	3832162	protein_coding	682.833	325.333	1040.33	3.19775	1.67706	9.077e-36	1.28451e-33	yes	7713;9959;1736	80
ENSMUSG00000089709	Gm16262	9	-1	94596123	94602738	antisense	71.3333	139.667	3	0.0214797	-5.54088	3.97127e-35	5.5845e-33	no		0
ENSMUSG00000045319	5430407P10Rik	2	-1	6021071	6051257	protein_coding	140.833	243	38.6667	0.159122	-2.65179	4.32525e-35	6.04427e-33	no		0
ENSMUSG00000021364	Elovl2	13	-1	41277864	41315774	protein_coding	2153	1161.67	3144.33	2.70674	1.43656	7.60666e-35	1.05638e-32	yes	5491;1500;3903	116
ENSMUSG00000078183	Gm15610	5	1	8971911	8972359	pseudogene	133.167	5.33333	261	48.9375	5.61287	1.4573e-34	2.01134e-32	no		0
ENSMUSG00000063684	Gm13910	2	1	108788963	108790390	pseudogene	92.3333	0	184.667	Inf	Inf	3.46983e-34	4.75963e-32	no		0
ENSMUSG00000002324	Rec8	14	1	56236874	56244232	protein_coding	59.6667	115.333	4	0.0346821	-4.84967	3.90823e-34	5.32831e-32	no		0
ENSMUSG00000060096	Amd-ps3	18	-1	64608334	64609669	protein_coding	116.167	0	232.333	Inf	Inf	4.56683e-34	6.18847e-32	no		0
ENSMUSG00000089782	Gm3531	1	-1	99845478	99845966	pseudogene	90.5	0.333333	180.667	542	9.08215	5.81405e-34	7.83111e-32	no		0
ENSMUSG00000034105	4632415K11Rik	8	-1	122284487	122302316	protein_coding	377.333	591	163.667	0.276932	-1.8524	5.9607e-34	7.98055e-32	yes	9309;8433;3097;2596;6156	130
ENSMUSG00000073452	Zfp97	17	1	17258379	17283795	protein_coding	113	195.667	30.3333	0.155026	-2.68942	1.03684e-33	1.37992e-31	no		0
ENSMUSG00000023931	Efhb	17	-1	53538214	53602646	protein_coding	34.6667	0	69.3333	Inf	Inf	1.5074e-33	1.99431e-31	no		0
ENSMUSG00000032679	Cd59a	2	1	103935958	103955511	protein_coding	292	462	122	0.264069	-1.92101	2.0485e-33	2.69426e-31	no		0
ENSMUSG00000009376	Met	6	1	17413800	17523980	protein_coding	211	76.3333	345.667	4.52838	2.179	2.70945e-33	3.54273e-31	no		0
ENSMUSG00000086615	Gm16862	17	1	45871455	45925543	lincRNA	309.667	553.667	65.6667	0.118603	-3.07578	3.07313e-33	3.99488e-31	yes	185;8205;8661;6025	181
ENSMUSG00000054910	4931415C17Rik	8	1	12672186	12679229	lincRNA	50.5	98.3333	2.66667	0.0271186	-5.20457	5.42297e-33	7.0088e-31	no		0
ENSMUSG00000047675	Rps8	4	-1	116826432	116828848	protein_coding	2101.5	3279.67	923.333	0.281533	-1.82863	6.81725e-33	8.76016e-31	no		0
ENSMUSG00000057706	Mex3b	7	1	90015843	90020073	protein_coding	241.333	392	90.6667	0.231293	-2.11221	8.54394e-33	1.09162e-30	yes	4992;3831	59
ENSMUSG00000044211	Gm7887	6	-1	48474553	48475099	pseudogene	108.667	9.66667	207.667	21.4828	4.42511	1.23949e-32	1.57465e-30	no		0
ENSMUSG00000043773	1700048O20Rik	9	1	121847253	121856132	protein_coding	74.1667	147.333	1	0.00678733	-7.20294	2.48443e-32	3.13838e-30	no		0
ENSMUSG00000028602	Tnfrsf8	4	-1	144857040	144905067	protein_coding	88.1667	176.333	0	0	#NAME?	3.45057e-32	4.33435e-30	no		0
ENSMUSG00000017009	Sdc4	2	-1	164249747	164269387	protein_coding	1189.83	641.333	1738.33	2.7105	1.43856	5.38382e-32	6.72496e-30	yes	1163;1432	133
ENSMUSG00000054702	Ap1s3	1	-1	79603451	79668547	protein_coding	140	239.667	40.3333	0.168289	-2.57098	5.98967e-32	7.44017e-30	no		0
ENSMUSG00000021846	Peli2	14	1	48740544	48880558	protein_coding	481	731	231	0.316005	-1.66198	6.38378e-32	7.88591e-30	yes	6256;1915	73
ENSMUSG00000026678	Rgs5	1	1	171585632	171625944	protein_coding	557.167	841	273.333	0.32501	-1.62144	9.44811e-32	1.16072e-29	no		0
ENSMUSG00000081214	Rpl35a-ps2	1	-1	183172076	183172498	pseudogene	330.5	0	661	Inf	Inf	1.48492e-31	1.81428e-29	no		0
ENSMUSG00000034320	Slc26a2	18	-1	61352573	61371266	protein_coding	1268.17	1846	690.333	0.373962	-1.41904	1.50516e-31	1.82901e-29	yes	6549;70	182
ENSMUSG00000002055	Spag5	11	1	78115031	78135959	protein_coding	383.833	616	151.667	0.246212	-2.02203	1.77591e-31	2.14635e-29	no		0
ENSMUSG00000067547	Gm7666	15	1	6603923	6604870	pseudogene	126.333	0	252.667	Inf	Inf	2.15616e-31	2.59191e-29	no		0
ENSMUSG00000057657	Gm10260	13	-1	98530042	98530587	protein_coding	508.833	0	1017.67	Inf	Inf	2.42897e-31	2.90424e-29	yes	859;5261	104
ENSMUSG00000059058	Gm15431	1	1	173641219	173641413	pseudogene	294.333	0.666667	588	882	9.78463	3.0196e-31	3.59123e-29	no		0
ENSMUSG00000091282	Gm17431	5	1	5781530	5783636	lincRNA	4320.5	0	8641	Inf	Inf	4.01448e-31	4.74919e-29	no		0
ENSMUSG00000029534	St7	6	1	17642933	17893025	protein_coding	389.833	180.333	599.333	3.32348	1.73269	5.20788e-31	6.12858e-29	no		0
ENSMUSG00000021959	Lats2	14	-1	58260914	58377225	protein_coding	1380.67	760.333	2001	2.63174	1.39602	5.61345e-31	6.57126e-29	yes	5070;9743	35
ENSMUSG00000090760	Gm10634	9	1	88642897	88725754	protein_coding	65.8333	5	126.667	25.3333	4.66297	5.8716e-31	6.83767e-29	no		0
ENSMUSG00000034274	Thoc5	11	1	4795323	4828870	protein_coding	3052	1749	4355	2.48999	1.31614	7.61583e-31	8.82292e-29	yes	1049;5705;5036	120
ENSMUSG00000073233	Gm9144	12	1	7866633	7868011	pseudogene	40.5	0	81	Inf	Inf	1.8184e-30	2.09576e-28	no		0
ENSMUSG00000068706	Gm10250	15	-1	5070653	5071135	protein_coding	114.5	7	222	31.7143	4.98706	1.95316e-30	2.23952e-28	no		0
ENSMUSG00000083863	Gm13341	2	-1	22442811	22443482	pseudogene	9892.17	8.66667	19775.7	2281.81	11.156	1.9976e-30	2.27879e-28	no		0
ENSMUSG00000005649	Cabp5	7	1	13983481	13994236	protein_coding	1833.33	1038	2628.67	2.53243	1.34052	2.63512e-30	2.9908e-28	no		0
ENSMUSG00000053654	Krt42	11	-1	100124196	100131185	protein_coding	30.6667	0	61.3333	Inf	Inf	3.17471e-30	3.58502e-28	yes	6774	18
ENSMUSG00000072653	Zfp783	6	1	47893170	47905912	pseudogene	148.333	263.667	33	0.125158	-2.99818	3.96015e-30	4.4495e-28	no		0
ENSMUSG00000024654	Asrgl1	19	-1	9184358	9210126	protein_coding	824.333	1203	445.667	0.370463	-1.4326	4.61483e-30	5.15915e-28	yes	7504	16
ENSMUSG00000020014	Gm872	10	-1	92238364	92544363	protein_coding	299.667	132	467.333	3.5404	1.82391	7.55949e-30	8.40908e-28	no		0
ENSMUSG00000058661	Gm7452	6	1	36906644	36910417	pseudogene	97	21	173	8.2381	3.04231	8.91522e-30	9.86808e-28	no		0
ENSMUSG00000058174	Gm5148	3	-1	37613112	37623412	protein_coding	56.1667	108.667	3.66667	0.0337423	-4.8893	9.80111e-30	1.07952e-27	no		0
ENSMUSG00000047676	Rpsa-ps10	3	-1	149735554	149736584	protein_coding	195.333	0	390.667	Inf	Inf	1.10207e-29	1.2079e-27	no		0
ENSMUSG00000032532	Cck	9	-1	121398943	121404807	protein_coding	71	134	8	0.0597015	-4.06609	1.28084e-29	1.39699e-27	no		0
ENSMUSG00000083397	Gm5466	2	1	181631528	181633417	pseudogene	116.333	221.333	11.3333	0.0512048	-4.28758	1.85497e-29	2.01336e-27	yes	10156;8725	21
ENSMUSG00000028950	Tas1r1	4	-1	151402023	151412677	protein_coding	1385.83	61	2710.67	44.4372	5.47369	2.5559e-29	2.76075e-27	no		0
ENSMUSG00000050211	Pla2g4e	2	-1	119992148	120071071	protein_coding	157.833	56	259.667	4.6369	2.21316	5.4649e-29	5.8745e-27	no		0
ENSMUSG00000014164	Klhl3	13	-1	58024533	58214953	protein_coding	314.833	486	143.667	0.29561	-1.75823	6.23874e-29	6.67425e-27	yes	1054;735;6244	178
ENSMUSG00000083328	Gm11826	4	-1	13409863	13410382	pseudogene	56.8333	0	113.667	Inf	Inf	1.05194e-28	1.12001e-26	no		0
ENSMUSG00000027750	Postn	3	1	54165031	54194961	protein_coding	170.5	50.3333	290.667	5.77483	2.52978	1.65276e-28	1.75137e-26	no		0
ENSMUSG00000083261	Gm7816	5	1	40189453	40190646	pseudogene	51.1667	0	102.333	Inf	Inf	2.2781e-28	2.40264e-26	no		0
ENSMUSG00000086306	Gm11754	11	-1	118967642	118972739	lincRNA	34.6667	69	0.333333	0.00483092	-7.69349	2.84245e-28	2.98377e-26	yes	3012	39
ENSMUSG00000091908	Gm17231	9	1	57625672	57682102	protein_coding	112.667	215	10.3333	0.048062	-4.37896	3.74667e-28	3.89637e-26	yes	1318;8894;945;450;9926;41	450
ENSMUSG00000000560	Gabra2	5	-1	71352296	71487088	protein_coding	246.333	108.667	384	3.53374	1.8212	4.23956e-28	4.38854e-26	yes	9856	10
ENSMUSG00000038569	Rad9b	5	-1	122773232	122804242	protein_coding	61.8333	113.333	10.3333	0.0911765	-3.45519	4.67217e-28	4.81405e-26	no		0
ENSMUSG00000002290	Rab11b-ps2	19	-1	7471991	7473611	pseudogene	568.833	9	1128.67	125.407	6.97048	6.14507e-28	6.30264e-26	no		0
ENSMUSG00000022040	Ephx2	14	-1	66703214	66743337	protein_coding	159.833	259.667	60	0.231065	-2.11363	7.74842e-28	7.91081e-26	no		0
ENSMUSG00000015653	Steap2	5	-1	5664831	5694578	protein_coding	993.167	1427.33	559	0.391639	-1.3524	1.35166e-27	1.37372e-25	no		0
ENSMUSG00000067158	Col4a4	1	-1	82447298	82583424	protein_coding	79.1667	145.333	13	0.0894495	-3.48278	1.65063e-27	1.66997e-25	no		0
ENSMUSG00000056055	Sag	1	1	89700255	89741733	protein_coding	83625.2	51306.7	115944	2.25982	1.17621	1.71426e-27	1.72654e-25	yes	6438;8491;9674;6	278
ENSMUSG00000027359	Slc27a2	2	1	126378143	126413979	protein_coding	52.1667	7	97.3333	13.9048	3.79751	2.12422e-27	2.12984e-25	no		0
ENSMUSG00000026999	Nup35	2	1	80457393	80499063	protein_coding	277	424	130	0.306604	-1.70555	2.14862e-27	2.14469e-25	no		0
ENSMUSG00000042155	Klhl23	2	1	69660001	69674708	protein_coding	581	854	308	0.360656	-1.47131	3.10111e-27	3.08168e-25	yes	3517;8250	49
ENSMUSG00000082087	Gm12138	11	-1	40486312	40487358	pseudogene	61.5	2	121	60.5	5.91886	3.87198e-27	3.83069e-25	no		0
ENSMUSG00000023942	Slc29a1	17	-1	45722149	45736555	protein_coding	890.833	221.667	1560	7.03759	2.81508	5.12398e-27	5.047e-25	no		0
ENSMUSG00000092098	Gm17529	12	1	60054082	60068998	lincRNA	52.6667	99	6.33333	0.0639731	-3.96639	1.30074e-26	1.27559e-24	yes	9725	10
ENSMUSG00000028121	Bcar3	3	1	122122698	122233098	protein_coding	128.333	212.667	44	0.206897	-2.27302	1.34663e-26	1.31482e-24	yes	6337;5559	43
ENSMUSG00000072694	1500011B03Rik	5	-1	115258205	115263985	protein_coding	473.167	694	252.333	0.363593	-1.4596	7.50746e-26	7.29823e-24	no		0
ENSMUSG00000060739	Nsa2	13	-1	97899382	97907881	protein_coding	515.833	753.333	278.333	0.369469	-1.43647	1.48631e-25	1.43863e-23	no		0
ENSMUSG00000083111	Gm14421	2	-1	176838221	176841543	pseudogene	306.833	118.667	495	4.17135	2.06051	2.12913e-25	2.05195e-23	no		0
ENSMUSG00000053835	H2-T24	17	-1	36142640	36157505	protein_coding	113.667	201.667	25.6667	0.127273	-2.974	2.326e-25	2.23206e-23	no		0
ENSMUSG00000080006	Rps19-ps7	2	-1	139898733	139899222	pseudogene	47.5	0.333333	94.6667	284	8.14975	2.39304e-25	2.27685e-23	yes	4747	27
ENSMUSG00000036928	Stag3	5	1	138721468	138753621	protein_coding	95.3333	172.667	18	0.104247	-3.26192	2.41339e-25	2.28648e-23	yes	5375	24
ENSMUSG00000032908	Sgpp2	1	1	78306921	78416861	protein_coding	304.167	459.667	148.667	0.323423	-1.62851	2.5969e-25	2.44996e-23	no		0
ENSMUSG00000035910	Dcdc2a	13	1	25147873	25302575	protein_coding	210.667	94	327.333	3.48227	1.80003	2.7571e-25	2.59017e-23	yes	9417;1803	66
ENSMUSG00000021306	Gpr137b	13	-1	13449890	13485891	protein_coding	462.833	243	682.667	2.80933	1.49022	3.7665e-25	3.50897e-23	no		0
ENSMUSG00000074634	Gm7120	13	1	120276748	120284312	protein_coding	134.5	219.667	49.3333	0.224583	-2.15468	3.84815e-25	3.57015e-23	no		0
ENSMUSG00000040548	Tex2	11	-1	106363461	106474737	protein_coding	1556.17	931.667	2180.67	2.34061	1.22688	5.43235e-25	4.99843e-23	yes	491;7392;5242;7082	156
ENSMUSG00000082100	Glns-ps1	11	1	19620358	19621475	pseudogene	110	1	219	219	7.77479	5.51261e-25	5.05149e-23	no		0
ENSMUSG00000081400	Gm13680	2	-1	83193314	83194106	pseudogene	44.5	0	89	Inf	Inf	5.98038e-25	5.45777e-23	no		0
ENSMUSG00000074243	Gm10651	7	-1	28734174	28734782	pseudogene	55.1667	1.66667	108.667	65.2	6.0268	6.96051e-25	6.32643e-23	no		0
ENSMUSG00000022671	Mzt2	16	-1	15848534	15863462	protein_coding	199.667	86.6667	312.667	3.60769	1.85108	7.10433e-25	6.431e-23	yes	4070	31
ENSMUSG00000081406	Gm13654	2	-1	75029091	75029887	pseudogene	841.333	1682.67	0	0	#NAME?	8.03304e-25	7.24237e-23	no		0
ENSMUSG00000015879	Fam184b	5	-1	45920945	46030740	protein_coding	513.167	279.667	746.667	2.66985	1.41676	9.87218e-25	8.86474e-23	no		0
ENSMUSG00000051860	Samd7	3	1	30645215	30666096	protein_coding	4774	2980.33	6567.67	2.20367	1.13991	1.31959e-24	1.18019e-22	yes	1;2	562
ENSMUSG00000031765	Mt1	8	1	96702989	96704225	protein_coding	440.5	666.667	214.333	0.3215	-1.63711	2.13627e-24	1.90298e-22	yes	7313	17
ENSMUSG00000082536	Gm13456	2	1	40411272	40412636	pseudogene	97.6667	1.66667	193.667	116.2	6.86047	3.18688e-24	2.8276e-22	no		0
ENSMUSG00000067149	Igj	5	-1	88949537	88956916	protein_coding	44.6667	84.6667	4.66667	0.0551181	-4.18133	3.36565e-24	2.97441e-22	no		0
ENSMUSG00000091580	Gm6467	16	1	21896579	21897189	pseudogene	45.5	0.333333	90.6667	272	8.08746	5.35136e-24	4.71067e-22	no		0
ENSMUSG00000022639	5330426P16Rik	16	-1	50719410	50732862	protein_coding	77.1667	134.667	19.6667	0.14604	-2.77557	5.55398e-24	4.86986e-22	no		0
ENSMUSG00000093606	B130034C11Rik	16	1	87496244	87504278	processed_transcript	27.6667	54.6667	0.666667	0.0121951	-6.35755	5.7397e-24	5.01304e-22	no		0
ENSMUSG00000067203	H2-K2	17	-1	34111731	34115733	pseudogene	28.1667	55.6667	0.666667	0.011976	-6.3837	5.84074e-24	5.08145e-22	yes	7153	17
ENSMUSG00000067399	Trim43a	9	1	88475729	88483945	protein_coding	177.833	62.6667	293	4.67553	2.22513	6.58386e-24	5.70576e-22	no		0
ENSMUSG00000091549	Gm6548	17	-1	79250132	79251296	pseudogene	98	15.3333	180.667	11.7826	3.55859	6.79149e-24	5.86297e-22	no		0
ENSMUSG00000087259	2610035D17Rik	11	-1	112905209	113063152	lincRNA	91.8333	157.333	26.3333	0.167373	-2.57886	7.89533e-24	6.78968e-22	yes	7733	15
ENSMUSG00000045690	Wdr89	12	-1	76732510	76770489	protein_coding	330	503	157	0.312127	-1.67979	8.47075e-24	7.25661e-22	yes	1742;1602;9726;7407;5977	162
ENSMUSG00000054659	Pm20d2	4	-1	33261205	33276712	protein_coding	182.833	78.6667	287	3.64831	1.86723	9.93368e-24	8.47737e-22	no		0
ENSMUSG00000066554	Gm10167	5	-1	148994475	148995953	pseudogene	62.6667	4.66667	120.667	25.8571	4.69249	1.02239e-23	8.69184e-22	no		0
ENSMUSG00000040183	Ankrd6	4	-1	32891010	33037816	protein_coding	728	419.667	1036.33	2.46942	1.30417	1.1202e-23	9.48736e-22	no		0
ENSMUSG00000074797	Itpa	2	1	130493346	130507350	protein_coding	185.167	284.333	86	0.302462	-1.72517	1.13538e-23	9.57958e-22	no		0
ENSMUSG00000021908	Gm6768	12	1	120499451	120501328	pseudogene	66.3333	0	132.667	Inf	Inf	1.16616e-23	9.80231e-22	no		0
ENSMUSG00000086938	4930481A15Rik	19	1	5406740	5422847	protein_coding	80.8333	151	10.6667	0.0706402	-3.82337	1.18421e-23	9.91674e-22	no		0
ENSMUSG00000024891	Slc29a2	19	1	5024006	5031971	protein_coding	383.667	564.333	203	0.359716	-1.47507	1.47793e-23	1.23302e-21	yes	1751	56
ENSMUSG00000058400	Qrfpr	3	-1	36078346	36121197	protein_coding	35.6667	70.3333	1	0.014218	-6.13614	1.78813e-23	1.48628e-21	no		0
ENSMUSG00000027940	Tpm3	3	1	89876571	89904824	protein_coding	912.333	1308.67	516	0.394294	-1.34265	1.99504e-23	1.64626e-21	no		0
ENSMUSG00000083899	Gm12346	11	1	77106946	77109400	pseudogene	327.167	18.6667	635.667	34.0536	5.08973	1.99533e-23	1.64626e-21	no		0
ENSMUSG00000007097	Atp1a2	1	-1	174201840	174228195	protein_coding	334	501.333	166.667	0.332447	-1.5888	2.02635e-23	1.6657e-21	yes	9681	10
ENSMUSG00000071984	Fndc1	17	-1	7931434	8020167	protein_coding	269	453	85	0.187638	-2.41398	2.72014e-23	2.22782e-21	no		0
ENSMUSG00000079941	Gm11273	13	-1	21592898	21593287	protein_coding	46.3333	0.666667	92	138	7.10852	2.80082e-23	2.28553e-21	no		0
ENSMUSG00000020062	Slc5a8	10	1	88348737	88392250	protein_coding	36.8333	73	0.666667	0.00913242	-6.77479	2.98064e-23	2.42342e-21	no		0
ENSMUSG00000069170	Gpr98	13	-1	81234067	81772153	protein_coding	2840.83	3899.67	1782	0.456962	-1.12985	3.09177e-23	2.50467e-21	yes	8138;8607;3749;1372	124
ENSMUSG00000028708	Mknk1	4	1	115511803	115551855	protein_coding	279.333	420	138.667	0.330159	-1.59877	4.00192e-23	3.23028e-21	yes	4593;7898;9842	53
ENSMUSG00000032553	Srprb	9	-1	103090363	103104467	protein_coding	836.833	1179.67	494	0.418762	-1.2558	4.02351e-23	3.23603e-21	no		0
ENSMUSG00000081476	Itpa-ps1	2	-1	94224659	94225255	pseudogene	66.5	5.66667	127.333	22.4706	4.48997	5.33341e-23	4.27418e-21	no		0
ENSMUSG00000044749	Abca6	11	-1	110038134	110113090	protein_coding	107.5	178	37	0.207865	-2.26628	5.69932e-23	4.55111e-21	no		0
ENSMUSG00000039126	Prune2	19	1	17030608	17298422	protein_coding	2065.33	2838.33	1292.33	0.455314	-1.13507	7.55426e-23	6.01088e-21	no		0
ENSMUSG00000037325	Bbs7	3	-1	36472064	36512399	protein_coding	1498.5	2072.33	924.667	0.446196	-1.16425	7.67858e-23	6.08813e-21	yes	9163;3653;935	123
ENSMUSG00000033581	Igf2bp2	16	-1	22059082	22163372	protein_coding	290.667	124.667	456.667	3.6631	1.87307	8.86634e-23	7.00503e-21	yes	1919	53
ENSMUSG00000026413	Pkp1	1	-1	137767972	137815784	protein_coding	76.1667	131.667	20.6667	0.156962	-2.67151	9.4884e-23	7.47011e-21	no		0
ENSMUSG00000018570	2810408A11Rik	11	-1	69710854	69714489	protein_coding	101.667	11.6667	191.667	16.4286	4.03814	9.92278e-23	7.78468e-21	no		0
ENSMUSG00000033036	Gm7879	5	1	44304412	44304945	pseudogene	40.3333	0	80.6667	Inf	Inf	1.03408e-22	8.08429e-21	no		0
ENSMUSG00000050908	Fam18a	16	-1	10420650	10447455	protein_coding	245.333	369.333	121.333	0.32852	-1.60595	1.28555e-22	1.00152e-20	yes	10137;9468	19
ENSMUSG00000040424	Hipk4	7	1	28308280	28316194	protein_coding	51.1667	94.3333	8	0.0848057	-3.5597	1.41137e-22	1.09572e-20	no		0
ENSMUSG00000048648	Gm9830	9	1	44272240	44273615	protein_coding	74.8333	0	149.667	Inf	Inf	1.76619e-22	1.36644e-20	no		0
ENSMUSG00000067017	Gm3608	1	1	107352560	107353433	pseudogene	105	0	210	Inf	Inf	1.8318e-22	1.41232e-20	no		0
ENSMUSG00000091592	Gm17460	7	-1	46843888	46847049	lincRNA	67.8333	0	135.667	Inf	Inf	2.73195e-22	2.09909e-20	no		0
ENSMUSG00000004098	Col5a3	9	-1	20574494	20619511	protein_coding	114	39	189	4.84615	2.27684	3.60093e-22	2.7573e-20	yes	427	105
ENSMUSG00000070282	3000002C10Rik	9	-1	109730457	109735220	pseudogene	61.1667	108	14.3333	0.132716	-2.91359	5.76796e-22	4.40157e-20	no		0
ENSMUSG00000059937	Gdap10	12	1	33506737	33511769	lincRNA	55.1667	99.3333	11	0.110738	-3.17477	7.45132e-22	5.6668e-20	no		0
ENSMUSG00000085882	2610507I01Rik	11	-1	59013338	59015887	lincRNA	35.8333	67.6667	4	0.0591133	-4.08037	9.04713e-22	6.85711e-20	no		0
ENSMUSG00000090381	Gm6158	14	1	24889296	24889859	protein_coding	144.167	12	276.333	23.0278	4.5253	1.03553e-21	7.82211e-20	no		0
ENSMUSG00000032698	Lmo2	2	1	103798143	103822035	protein_coding	140.5	55.3333	225.667	4.07831	2.02797	1.06597e-21	8.02496e-20	no		0
ENSMUSG00000017493	Igfbp4	11	1	98902558	98915706	protein_coding	254.5	382	127	0.332461	-1.58874	1.13946e-21	8.54937e-20	no		0
ENSMUSG00000034450	Gulo	14	-1	66605624	66628047	protein_coding	390.5	215	566	2.63256	1.39647	1.30566e-21	9.76362e-20	yes	6509;133	162
ENSMUSG00000087153	Gm6483	8	1	19682268	19698275	protein_coding	2469.67	1570	3369.33	2.14607	1.1017	1.41261e-21	1.05282e-19	no		0
ENSMUSG00000029366	Dck	5	1	89194021	89212306	protein_coding	155.333	242.667	68	0.28022	-1.83537	2.06314e-21	1.53255e-19	no		0
ENSMUSG00000072594	Gm16439	14	1	45216340	45216903	pseudogene	42.5	0.666667	84.3333	126.5	6.98299	2.44474e-21	1.81e-19	no		0
ENSMUSG00000023995	Tspo2	17	-1	48587281	48590847	protein_coding	36.5	0.333333	72.6667	218	7.76818	2.81859e-21	2.0799e-19	no		0
ENSMUSG00000078584	AU022252	4	-1	118876175	118905317	protein_coding	661.5	930.333	392.667	0.422071	-1.24444	3.74193e-21	2.75216e-19	yes	2252	48
ENSMUSG00000047759	Hs3st3a1	11	1	64248834	64336343	protein_coding	89	11.6667	166.333	14.2571	3.83361	3.92561e-21	2.87779e-19	no		0
ENSMUSG00000080830	Gm12671	4	-1	91518179	91519431	pseudogene	25573.3	372.333	50774.3	136.368	7.09136	4.29866e-21	3.13074e-19	no		0
ENSMUSG00000085376	Gm14508	5	1	116459325	116466114	antisense	119.167	192.333	46	0.239168	-2.0639	4.28806e-21	3.13074e-19	yes	7595;206;8351	160
ENSMUSG00000029201	Ugdh	5	-1	65804441	65827185	protein_coding	757.333	457.333	1057.33	2.31195	1.20911	4.78736e-21	3.47534e-19	no		0
ENSMUSG00000030088	Aldh1l1	6	1	90436421	90550197	protein_coding	104.333	172	36.6667	0.213178	-2.22987	5.23035e-21	3.78464e-19	no		0
ENSMUSG00000070522	Gm6505	3	-1	28662453	28664314	protein_coding	39	1.66667	76.3333	45.8	5.51728	5.32937e-21	3.84385e-19	no		0
ENSMUSG00000052369	Tmem106c	15	1	97794710	97800705	protein_coding	460.667	656.667	264.667	0.403046	-1.31098	7.75482e-21	5.57524e-19	yes	3918	32
ENSMUSG00000045410	Akr1e1	13	-1	4590003	4608420	protein_coding	473.833	674	273.667	0.406034	-1.30033	8.21713e-21	5.88868e-19	yes	825	81
ENSMUSG00000028700	Pomgnt1	4	1	115796445	115832454	protein_coding	953.167	588.333	1318	2.24023	1.16364	1.29921e-20	9.28084e-19	yes	1941	53
ENSMUSG00000043621	Ubxn10	4	-1	138265752	138293082	protein_coding	51.1667	91.6667	10.6667	0.116364	-3.10329	1.70844e-20	1.21653e-18	no		0
ENSMUSG00000024049	Myom1	17	1	71368861	71476196	protein_coding	236	121	351	2.90083	1.53646	2.119e-20	1.50409e-18	no		0
ENSMUSG00000021666	Gfm2	13	1	97907892	97951150	protein_coding	418	597.333	238.667	0.399554	-1.32354	2.13598e-20	1.51134e-18	yes	2156	49
ENSMUSG00000056900	Usp13	3	1	32716468	32836993	protein_coding	637.667	383.667	891.667	2.32407	1.21665	3.72982e-20	2.63076e-18	yes	721;8274;8732	113
ENSMUSG00000041607	Mbp	18	1	82644538	82755029	protein_coding	292.667	428.667	156.667	0.365474	-1.45216	3.97007e-20	2.79141e-18	yes	6297	20
ENSMUSG00000062611	Gm10119	14	-1	88522821	88523615	protein_coding	514.167	0.333333	1028	3084	11.5906	4.42413e-20	3.10091e-18	no		0
ENSMUSG00000027438	Napb	2	-1	148519721	148558203	protein_coding	3811.67	5109.67	2513.67	0.491943	-1.02344	4.81055e-20	3.36122e-18	yes	4412;2173	78
ENSMUSG00000081989	Gm13300	4	1	42104736	42107058	pseudogene	38.8333	76	1.66667	0.0219298	-5.51096	5.17187e-20	3.60242e-18	no		0
ENSMUSG00000048106	4632415L05Rik	3	1	19794886	19795962	protein_coding	172	261	83	0.318008	-1.65287	5.84848e-20	4.06106e-18	yes	9534	11
ENSMUSG00000025868	Higd2a	13	1	54691568	54692519	protein_coding	315.667	454.667	176.667	0.388563	-1.36378	6.04687e-20	4.18582e-18	no		0
ENSMUSG00000074303	Gm10664	8	-1	67538755	67561235	processed_transcript	38.6667	73	4.33333	0.0593607	-4.07435	7.6159e-20	5.25567e-18	yes	2405;10093	55
ENSMUSG00000038151	Prdm1	10	-1	44156983	44248307	protein_coding	465.5	271.333	659.667	2.4312	1.28167	8.03205e-20	5.5258e-18	yes	224;2271;6454;6455;2717;4016	284
ENSMUSG00000062358	Gm5619	9	-1	85675425	85676279	protein_coding	417.167	0.666667	833.667	1250.5	10.2883	1.06303e-19	7.2909e-18	no		0
ENSMUSG00000024810	Il33	19	1	29999604	30035208	protein_coding	402.833	575.333	230.333	0.400348	-1.32067	1.09853e-19	7.51133e-18	no		0
ENSMUSG00000021020	Srp54a	12	1	56181557	56214680	protein_coding	102.5	0	205	Inf	Inf	1.10929e-19	7.56176e-18	no		0
ENSMUSG00000026126	Ptpn18	1	1	34516591	34532499	protein_coding	77.3333	24.6667	130	5.27027	2.39788	1.1606e-19	7.88752e-18	no		0
ENSMUSG00000040972	Igsf21	4	-1	139582761	139802699	protein_coding	753.333	462.667	1044	2.25648	1.17408	1.89257e-19	1.28231e-17	yes	7906;364;9203	137
ENSMUSG00000081128	Gm13328	2	-1	20156672	20157691	pseudogene	36.6667	0.333333	73	219	7.77479	1.99028e-19	1.34038e-17	no		0
ENSMUSG00000086880	C430042M11Rik	17	-1	84251015	84253733	lincRNA	33.6667	63.6667	3.66667	0.0575916	-4.118	1.9862e-19	1.34038e-17	yes	4081;667	120
ENSMUSG00000048458	6530418L21Rik	3	1	105507517	105523760	protein_coding	888.167	1220.67	555.667	0.455216	-1.13538	2.02598e-19	1.36033e-17	yes	1164;623;2861	202
ENSMUSG00000022799	Arhgap31	16	-1	38598453	38713387	protein_coding	562	786.333	337.667	0.429419	-1.21954	2.79694e-19	1.87236e-17	yes	5512	23
ENSMUSG00000055452	Gm7353	7	-1	3108535	3111950	protein_coding	199.167	0	398.333	Inf	Inf	2.88858e-19	1.9222e-17	no		0
ENSMUSG00000056687	Gm11696	11	-1	109216092	109224968	protein_coding	83.6667	138.333	29	0.209639	-2.25402	2.88837e-19	1.9222e-17	no		0
ENSMUSG00000083657	Gm12245	11	-1	57762231	57762587	pseudogene	33.8333	0	67.6667	Inf	Inf	2.92476e-19	1.94049e-17	yes	1050	73
ENSMUSG00000057762	Gm6169	13	-1	97868192	97869296	protein_coding	65.1667	123.667	6.66667	0.0539084	-4.21335	3.07512e-19	2.03422e-17	no		0
ENSMUSG00000091171	Gm10060	8	1	19789798	19798548	lincRNA	403	202.667	603.333	2.97697	1.57385	3.25903e-19	2.14952e-17	no		0
ENSMUSG00000085607	Gm16854	6	1	18794220	18797360	lincRNA	238	352.667	123.333	0.349716	-1.51574	3.30382e-19	2.17265e-17	no		0
ENSMUSG00000032066	Bco2	9	-1	50341192	50363286	protein_coding	73.1667	23.6667	122.667	5.1831	2.37381	3.58178e-19	2.34854e-17	yes	8442	14
ENSMUSG00000092486	2610524H06Rik	5	-1	115271944	115273477	protein_coding	62.6667	108	17.3333	0.160494	-2.63941	3.96178e-19	2.5901e-17	no		0
ENSMUSG00000087177	E130307A14Rik	10	-1	39341218	39451813	lincRNA	127.167	199.667	54.6667	0.27379	-1.86886	4.08556e-19	2.66324e-17	yes	6742;4496	46
ENSMUSG00000001794	Capns1	7	-1	30971961	30980183	protein_coding	1148.33	1559	737.667	0.473167	-1.07958	4.44919e-19	2.88346e-17	yes	6126	21
ENSMUSG00000051855	Mest	6	1	30673547	30698457	protein_coding	799.5	458.333	1140.67	2.48873	1.31541	4.81423e-19	3.11102e-17	yes	5862	22
ENSMUSG00000034248	Slc25a37	14	-1	69859908	69903160	protein_coding	405.833	601	210.667	0.350527	-1.5124	4.87132e-19	3.13884e-17	yes	9057	12
ENSMUSG00000079575	Rbpsuh-rs3	6	-1	46479350	46480921	protein_coding	75.6667	0	151.333	Inf	Inf	5.45352e-19	3.50389e-17	no		0
ENSMUSG00000032549	Rab6b	9	1	103014404	103087600	protein_coding	3517.33	4693.67	2341	0.498757	-1.00359	5.67619e-19	3.6365e-17	no		0
ENSMUSG00000045932	Ifit2	19	1	34625184	34650909	protein_coding	73.8333	124.667	23	0.184492	-2.43837	6.00162e-19	3.83401e-17	no		0
ENSMUSG00000029663	Gngt1	6	1	3943797	3947436	protein_coding	13313.7	8756	17871.3	2.04104	1.0293	6.78507e-19	4.32215e-17	yes	1404	64
ENSMUSG00000025420	Katnal2	18	-1	77215887	77286047	protein_coding	131	205.667	56.3333	0.273906	-1.86825	7.0611e-19	4.4852e-17	yes	1556	60
ENSMUSG00000041258	Zfp236	18	-1	82762989	82862126	protein_coding	1350.83	1827	874.667	0.478745	-1.06267	7.29207e-19	4.61879e-17	no		0
ENSMUSG00000028452	Vcp	4	-1	42992835	43013379	protein_coding	3481.5	4634.33	2328.67	0.502481	-0.992858	7.49415e-19	4.73338e-17	yes	1029	74
ENSMUSG00000053925	Gm9929	1	1	172798776	172811852	lincRNA	54.1667	94	14.3333	0.152482	-2.71329	7.85472e-19	4.94714e-17	yes	4843	26
ENSMUSG00000023452	Pisd	5	-1	33078949	33128295	protein_coding	515.167	262.667	767.667	2.92259	1.54725	8.27382e-19	5.19647e-17	yes	8786;9852	23
ENSMUSG00000086164	Gm13029	4	1	139698788	139700548	antisense	33.6667	63.6667	3.66667	0.0575916	-4.118	1.03756e-18	6.49827e-17	no		0
ENSMUSG00000020657	Dnajc27	12	1	4082612	4110602	protein_coding	1281.83	1732.67	831	0.479608	-1.06007	1.08988e-18	6.8069e-17	no		0
ENSMUSG00000038155	Gstp2	19	-1	4040291	4042221	protein_coding	43.6667	3	84.3333	28.1111	4.81307	1.17459e-18	7.31548e-17	no		0
ENSMUSG00000053740	Gm6457	18	1	14728622	14730186	protein_coding	31.3333	1.66667	61	36.6	5.19377	1.19629e-18	7.42995e-17	no		0
ENSMUSG00000001520	Nrip2	6	1	128349314	128358950	protein_coding	243.333	355.333	131.333	0.369606	-1.43594	1.24232e-18	7.69448e-17	no		0
ENSMUSG00000022894	Adamts5	16	-1	85858415	85901370	protein_coding	776	417.333	1134.67	2.71885	1.443	1.2996e-18	8.00488e-17	no		0
ENSMUSG00000060636	Rpl35a	16	1	33056539	33060275	protein_coding	613	1025.33	200.667	0.195709	-2.35322	1.2983e-18	8.00488e-17	no		0
ENSMUSG00000078879	Gm14306	2	1	176455231	176503794	protein_coding	74.6667	139.667	9.66667	0.0692124	-3.85283	1.34624e-18	8.26939e-17	no		0
ENSMUSG00000061259	Tmprss11d	5	-1	86731242	86802445	protein_coding	49.8333	12	87.6667	7.30556	2.86899	1.52992e-18	9.37191e-17	no		0
ENSMUSG00000082580	Gm13182	2	1	3468009	3468466	pseudogene	66	0	132	Inf	Inf	1.60626e-18	9.81264e-17	no		0
ENSMUSG00000070729	Gm12966	4	1	129576337	129577146	pseudogene	34.5	0.333333	68.6667	206	7.6865	1.93684e-18	1.17999e-16	no		0
ENSMUSG00000091683	Gm17357	10	-1	81069113	81072536	lincRNA	99.6667	164.333	35	0.212982	-2.2312	1.98477e-18	1.20591e-16	no		0
ENSMUSG00000080198	Gm13573	2	-1	60113001	60113631	pseudogene	155.333	0.333333	310.333	931	9.86264	2.01771e-18	1.2226e-16	no		0
ENSMUSG00000052609	Plekhg3	12	1	77634547	77680026	protein_coding	465.167	654	276.333	0.422528	-1.24288	2.08656e-18	1.2609e-16	yes	3248;126	181
ENSMUSG00000034620	Tmem5	10	-1	121515170	121534427	protein_coding	302.667	469.667	135.667	0.288857	-1.79157	2.22006e-18	1.33796e-16	yes	2520	44
ENSMUSG00000074896	Ifit3	19	1	34658021	34663221	protein_coding	82.3333	137.333	27.3333	0.199029	-2.32895	2.71013e-18	1.62892e-16	no		0
ENSMUSG00000020692	Nle1	11	-1	82714270	82721913	protein_coding	322.5	178	467	2.6236	1.39155	2.96884e-18	1.77963e-16	yes	8557	13
ENSMUSG00000037224	Zfyve28	5	-1	34537523	34631098	protein_coding	923.167	1255.33	591	0.470791	-1.08684	2.99032e-18	1.78771e-16	yes	794	83
ENSMUSG00000048807	Slc35e4	11	-1	3807024	3814667	protein_coding	679.833	423.333	936.333	2.21181	1.14523	3.02732e-18	1.80501e-16	no		0
ENSMUSG00000078880	Gm14308	2	-1	176398073	176421053	protein_coding	40.8333	81.6667	0	0	#NAME?	3.73153e-18	2.21897e-16	no		0
ENSMUSG00000087590	2410004N09Rik	18	1	33954575	33955640	lincRNA	35.3333	64.3333	6.33333	0.0984456	-3.34453	3.83935e-18	2.27703e-16	no		0
ENSMUSG00000051226	Gm9851	16	-1	8618997	8621311	protein_coding	146.5	293	0	0	#NAME?	3.90026e-18	2.30704e-16	no		0
ENSMUSG00000028255	Clca3	3	-1	144667501	144695740	protein_coding	70.8333	119.667	22	0.183844	-2.44345	4.15616e-18	2.45192e-16	yes	2673	43
ENSMUSG00000078249	Hmga1-rs1	11	1	120624108	120625733	protein_coding	371.5	0	743	Inf	Inf	4.55511e-18	2.6802e-16	no		0
ENSMUSG00000091084	BC065403	9	-1	72209542	72257750	lincRNA	49	95.6667	2.33333	0.0243902	-5.35755	5.20106e-18	3.05224e-16	yes	6707;2328	66
ENSMUSG00000070639	Lrrc8b	5	1	105844794	105915208	protein_coding	2016	1342	2690	2.00447	1.00322	5.78912e-18	3.38845e-16	yes	4127;5594;3957	86
ENSMUSG00000075118	Gpr137b-ps	13	-1	12711351	12742564	lincRNA	32.3333	59.3333	5.33333	0.0898876	-3.47573	6.03413e-18	3.52264e-16	no		0
ENSMUSG00000081788	Gm5898	7	1	70687365	70689435	pseudogene	100.333	8.66667	192	22.1538	4.46949	8.43618e-18	4.9121e-16	no		0
ENSMUSG00000037855	Zfp365	10	-1	67348851	67375410	protein_coding	3915	2659.67	5170.33	1.94398	0.959012	9.19041e-18	5.33736e-16	yes	526;1597;4849	181
ENSMUSG00000049871	Nlrc3	16	-1	3946933	3976632	protein_coding	53.6667	15	92.3333	6.15556	2.62189	1.12006e-17	6.48792e-16	no		0
ENSMUSG00000035107	Dcbld2	16	1	58408556	58469840	protein_coding	785.5	503.667	1067.33	2.11913	1.08347	1.2272e-17	7.09017e-16	no		0
ENSMUSG00000027380	Acoxl	2	1	127664612	127949609	protein_coding	21.1667	42	0.333333	0.00793651	-6.97728	1.29999e-17	7.49134e-16	yes	4944;5327;2855	91
ENSMUSG00000035270	Impg2	16	1	56204426	56273869	protein_coding	7623.67	5232	10015.3	1.91425	0.936776	1.36358e-17	7.83763e-16	yes	1380	64
ENSMUSG00000079465	Col4a3	1	1	82583496	82718634	protein_coding	122.667	228	17.3333	0.0760234	-3.71741	1.57624e-17	9.03668e-16	yes	8940	12
ENSMUSG00000089637	Hmga1-rs1	11	1	120624108	120625706	pseudogene	217.167	0	434.333	Inf	Inf	1.71531e-17	9.80888e-16	no		0
ENSMUSG00000032554	Trf	9	-1	103106331	103132774	protein_coding	408.167	677.333	139	0.205217	-2.28478	1.76189e-17	1.0024e-15	no		0
ENSMUSG00000024747	Aldh1a7	19	-1	20767443	20802052	protein_coding	26	51	1	0.0196078	-5.67243	1.76033e-17	1.0024e-15	no		0
ENSMUSG00000041921	Metap1d	2	1	71291333	71363251	protein_coding	515	743.333	286.667	0.38565	-1.37464	1.80408e-17	1.02379e-15	yes	8705	13
ENSMUSG00000034485	Uaca	9	1	60642355	60728177	protein_coding	705.333	449	961.667	2.1418	1.09882	1.83399e-17	1.03813e-15	yes	8000	15
ENSMUSG00000073940	Hbb-b2	7	-1	110961038	110962510	protein_coding	16.1667	32.3333	0	0	#NAME?	2.32106e-17	1.31052e-15	no		0
ENSMUSG00000027298	Tyro3	2	1	119623469	119643840	protein_coding	225.667	329	122.333	0.371834	-1.42727	2.42196e-17	1.36405e-15	yes	1393	64
ENSMUSG00000043639	Rbm20	19	1	53751796	53941570	protein_coding	286	444	128	0.288288	-1.79442	2.49176e-17	1.39983e-15	yes	340;373;1429;5108;7190	326
ENSMUSG00000059422	Gm8116	9	-1	78668445	78669647	pseudogene	30.1667	0	60.3333	Inf	Inf	2.70731e-17	1.51332e-15	no		0
ENSMUSG00000069456	Rdh16	10	1	127238208	127283621	protein_coding	23	1.33333	44.6667	33.5	5.06609	3.26667e-17	1.82143e-15	no		0
ENSMUSG00000043024	Gm16433	6	-1	108513599	108515582	pseudogene	30	0	60	Inf	Inf	3.32858e-17	1.85133e-15	no		0
ENSMUSG00000078779	Zfp59	7	1	28627874	28641995	protein_coding	100.333	156.667	44	0.280851	-1.83212	3.509e-17	1.94684e-15	no		0
ENSMUSG00000039632	Ccdc151	9	-1	21794315	21807078	protein_coding	98.5	39.6667	157.333	3.96639	1.98783	3.60691e-17	1.99621e-15	yes	5422	24
ENSMUSG00000068323	Slc4a5	6	1	83169822	83254939	protein_coding	350.167	493.333	207	0.419595	-1.25293	3.62321e-17	2.00028e-15	yes	2585;819	126
ENSMUSG00000041577	Prelp	1	-1	135806881	135817991	protein_coding	396.667	556.667	236.667	0.42515	-1.23396	3.68194e-17	2.02513e-15	no		0
ENSMUSG00000005054	Cstb	10	1	77888415	77890364	protein_coding	127.5	195.333	59.6667	0.305461	-1.71094	3.68633e-17	2.02513e-15	no		0
ENSMUSG00000028013	Ppa2	3	1	132973074	133041199	protein_coding	559	768.333	349.667	0.455098	-1.13575	3.70626e-17	2.03109e-15	yes	61;2116;3947	250
ENSMUSG00000021396	Nxnl2	13	1	51266394	51270556	protein_coding	1447.33	965.333	1929.33	1.99862	0.999003	3.91757e-17	2.14164e-15	yes	7753;756;3250;278;809	337
ENSMUSG00000035941	Ibtk	9	-1	85580963	85642830	protein_coding	961	628.667	1293.33	2.05726	1.04073	4.05013e-17	2.2087e-15	yes	9328	12
ENSMUSG00000015568	Lpl	8	1	71404390	71431347	protein_coding	150.333	226.667	74	0.326471	-1.61498	4.11193e-17	2.23695e-15	no		0
ENSMUSG00000033634	Cml2	6	-1	85815416	85819152	protein_coding	23.6667	1	46.3333	46.3333	5.53398	4.16818e-17	2.26205e-15	no		0
ENSMUSG00000041073	Nacad	11	-1	6497826	6506056	protein_coding	1197.33	792	1602.67	2.02357	1.0169	4.54351e-17	2.45977e-15	no		0
ENSMUSG00000087566	C920006O11Rik	9	1	78023721	78026686	lincRNA	27.5	51.6667	3.33333	0.0645161	-3.9542	4.67343e-17	2.52399e-15	yes	9326	12
ENSMUSG00000028836	Slc30a2	4	1	133899096	133910399	protein_coding	87.6667	21.3333	154	7.21875	2.85175	5.12346e-17	2.76037e-15	no		0
ENSMUSG00000074817	Papolb	5	-1	143001792	143006030	protein_coding	113	49	177	3.61224	1.8529	5.66057e-17	3.04242e-15	no		0
ENSMUSG00000004637	Wwox	8	1	116963555	117876608	protein_coding	371.5	521.333	221.667	0.425192	-1.23381	6.44825e-17	3.45747e-15	yes	5900;9306;9307;3569;1954	134
ENSMUSG00000062328	Rpl17	18	1	75160131	75163035	protein_coding	1514.17	2008.33	1020	0.507884	-0.97743	6.74535e-17	3.60812e-15	yes	7496;3039;9497	66
ENSMUSG00000059866	Tnip2	5	-1	34838736	34856646	protein_coding	325.833	460.333	191.333	0.415641	-1.26659	6.89692e-17	3.68038e-15	yes	7587;5590	39
ENSMUSG00000041261	Car8	4	-1	8070514	8166188	protein_coding	489.667	672.667	306.667	0.455897	-1.13322	7.86451e-17	4.18673e-15	no		0
ENSMUSG00000027952	Pmvk	3	1	89263040	89272935	protein_coding	215.667	314	117.333	0.373673	-1.42015	8.08626e-17	4.29455e-15	no		0
ENSMUSG00000090035	Galnt4	10	1	98570793	98575881	protein_coding	648.167	881	415.333	0.471434	-1.08487	8.54515e-17	4.52751e-15	no		0
ENSMUSG00000038141	Tmem181a	17	1	6270475	6305783	protein_coding	267.5	384	151	0.393229	-1.34656	1.0458e-16	5.52793e-15	no		0
ENSMUSG00000067023	Gm626	14	1	34361743	34388440	protein_coding	1101.83	1474.67	729	0.494349	-1.0164	1.06391e-16	5.61034e-15	no		0
ENSMUSG00000022987	Zfp641	15	-1	98116019	98126561	protein_coding	255.667	366.333	145	0.395814	-1.3371	1.16145e-16	6.11034e-15	no		0
ENSMUSG00000005124	Wisp1	15	1	66722882	66754763	protein_coding	402.5	558.333	246.667	0.441791	-1.17856	1.37159e-16	7.1989e-15	yes	67;573;94	412
ENSMUSG00000034708	Grn	11	1	102291629	102298362	protein_coding	649.167	413.667	884.667	2.1386	1.09667	1.46794e-16	7.68659e-15	no		0
ENSMUSG00000028648	Ndufs5	4	-1	123389953	123395445	protein_coding	346.5	513.333	179.667	0.35	-1.51457	1.66093e-16	8.6768e-15	yes	7229	17
ENSMUSG00000018844	Fndc8	11	1	82705626	82714303	protein_coding	69.6667	24	115.333	4.80556	2.2647	2.2918e-16	1.19168e-14	no		0
ENSMUSG00000073738	Gm10567	1	-1	9950252	9952890	protein_coding	78	31	125	4.03226	2.01159	2.6179e-16	1.35809e-14	no		0
ENSMUSG00000036273	Lrrk2	15	1	91503606	91646551	protein_coding	332	195	469	2.40513	1.26611	2.69425e-16	1.39446e-14	no		0
ENSMUSG00000027070	Lrp2	2	-1	69262397	69424122	protein_coding	270.167	390.667	149.667	0.383106	-1.38419	3.00164e-16	1.54997e-14	yes	5112;2559	69
ENSMUSG00000078897	Gm4724	2	-1	175247801	175261308	protein_coding	26.5	52	1	0.0192308	-5.70044	3.85603e-16	1.98656e-14	no		0
ENSMUSG00000047033	Pcdhb15	18	1	37633200	37635994	protein_coding	73	118.667	27.3333	0.230337	-2.11818	3.95725e-16	2.03403e-14	no		0
ENSMUSG00000035121	Neil2	14	-1	63801280	63812378	protein_coding	25	47.3333	2.66667	0.056338	-4.14975	4.66917e-16	2.39445e-14	yes	1549	60
ENSMUSG00000044442	N6amt1	16	1	87354430	87368987	protein_coding	134.5	202.333	66.6667	0.329489	-1.6017	5.30183e-16	2.71267e-14	no		0
ENSMUSG00000092416	Zfp141	7	-1	49728756	49761096	protein_coding	423.667	94.6667	752.667	7.9507	2.99108	5.6203e-16	2.86251e-14	no		0
ENSMUSG00000027350	Chgb	2	1	132607014	132620815	protein_coding	3927.5	5118.67	2736.33	0.534579	-0.903524	5.82193e-16	2.95847e-14	no		0
ENSMUSG00000038070	Cntln	4	1	84530213	84777825	protein_coding	539.333	735	343.667	0.467574	-1.09673	6.17355e-16	3.13003e-14	yes	910;1619	137
ENSMUSG00000040511	Pvr	7	-1	20488927	20506509	protein_coding	165.167	245.667	84.6667	0.34464	-1.53684	6.30743e-16	3.19067e-14	no		0
ENSMUSG00000046157	Tmem229b	12	-1	80062782	80108614	protein_coding	2581.67	1786.33	3377	1.89046	0.918741	6.90387e-16	3.48451e-14	yes	1369;2730	106
ENSMUSG00000078496	Gm13152	4	1	146866526	146887595	protein_coding	19.3333	38	0.666667	0.0175439	-5.83289	7.00731e-16	3.52875e-14	no		0
ENSMUSG00000055313	Pgbd1	13	-1	21513144	21532927	protein_coding	50.6667	87.6667	13.6667	0.155894	-2.68137	8.03807e-16	4.03872e-14	no		0
ENSMUSG00000040234	Tm7sf3	6	-1	146550874	146591346	protein_coding	785.833	519	1052.67	2.02826	1.02024	9.71509e-16	4.8704e-14	no		0
ENSMUSG00000021750	Fam107a	14	-1	9128788	9150537	protein_coding	215.167	310.333	120	0.386681	-1.37078	1.14361e-15	5.69489e-14	no		0
ENSMUSG00000001588	Acap1	11	-1	69695069	69709041	protein_coding	59.1667	2.33333	116	49.7143	5.63559	1.15411e-15	5.73438e-14	no		0
ENSMUSG00000042129	Rassf4	6	-1	116583026	116623854	protein_coding	263.667	374	153.333	0.409982	-1.28637	1.2465e-15	6.17971e-14	no		0
ENSMUSG00000051111	Sv2c	13	-1	96729398	96902532	protein_coding	285	402.333	167.667	0.416736	-1.2628	1.30047e-15	6.43302e-14	no		0
ENSMUSG00000054717	Hmgb2	8	1	59990640	59994796	protein_coding	465.333	748	182.667	0.244207	-2.03382	1.55894e-15	7.69456e-14	yes	7978;2060	66
ENSMUSG00000002428	Hltf	3	1	19957811	20018376	protein_coding	540.667	734	347.333	0.473206	-1.07946	1.66303e-15	8.19022e-14	no		0
ENSMUSG00000030321	BC060267	6	-1	115760747	115788430	antisense	118.667	50.6667	186.667	3.68421	1.88136	1.68705e-15	8.29028e-14	no		0
ENSMUSG00000040848	Sft2d2	1	-1	167104472	167124564	protein_coding	256	361.667	150.333	0.415668	-1.2665	2.02331e-15	9.92089e-14	no		0
ENSMUSG00000087178	A230056P14Rik	7	1	63217901	63236238	lincRNA	31.3333	57.3333	5.33333	0.0930233	-3.42626	2.03257e-15	9.94448e-14	no		0
ENSMUSG00000043857	Mgat5b	11	1	116780177	116848262	protein_coding	424.5	266	583	2.19173	1.13207	2.1473e-15	1.04829e-13	yes	8574;386	121
ENSMUSG00000054619	Mettl7a1	15	1	100135248	100144782	protein_coding	190.667	104	277.333	2.66667	1.41504	2.19404e-15	1.06877e-13	no		0
ENSMUSG00000091829	9330159M07Rik	9	-1	88736636	88753691	lincRNA	307.833	132.667	483	3.6407	1.86422	2.42528e-15	1.17885e-13	no		0
ENSMUSG00000084099	Gm12929	4	-1	126153546	126153915	pseudogene	26.3333	0	52.6667	Inf	Inf	3.18852e-15	1.54647e-13	no		0
ENSMUSG00000046949	Nqo2	13	1	34056528	34080334	protein_coding	126.167	191.333	61	0.318815	-1.64921	3.31823e-15	1.60589e-13	no		0
ENSMUSG00000026270	Capn10	1	1	94830953	94844518	protein_coding	495.333	316.667	674	2.12842	1.08978	3.38914e-15	1.63314e-13	yes	7347	16
ENSMUSG00000067274	Rplp0	5	1	116009476	116013736	protein_coding	1550.5	2236.33	864.667	0.386645	-1.37092	3.38816e-15	1.63314e-13	no		0
ENSMUSG00000032375	Aph1b	9	-1	66623009	66643297	protein_coding	161	236	86	0.364407	-1.45638	3.62255e-15	1.74186e-13	no		0
ENSMUSG00000091795	Gm17692	17	1	6314199	6492328	lincRNA	188.167	40	336.333	8.40833	3.07182	3.87321e-15	1.85839e-13	no		0
ENSMUSG00000039323	Igfbp2	1	1	72871077	72899048	protein_coding	208	117.333	298.667	2.54545	1.34792	4.22102e-15	2.02094e-13	no		0
ENSMUSG00000030484	Lypd5	7	1	25134243	25138852	protein_coding	17.1667	0	34.3333	Inf	Inf	4.53243e-15	2.1654e-13	no		0
ENSMUSG00000087286	Gm9013	14	-1	60658447	60659328	pseudogene	25.5	51	0	0	#NAME?	4.5533e-15	2.17073e-13	no		0
ENSMUSG00000027012	Dync1i2	2	1	71049763	71101360	protein_coding	2177.33	1519	2835.67	1.8668	0.900566	4.72178e-15	2.24626e-13	yes	6315	20
ENSMUSG00000022912	Pros1	16	1	62854133	62929172	protein_coding	343.167	138.333	548	3.96145	1.98603	4.76995e-15	2.26436e-13	no		0
ENSMUSG00000001604	Tcea3	4	1	135803644	135830813	protein_coding	92.8333	39	146.667	3.76068	1.91099	4.78687e-15	2.26758e-13	yes	2776	42
ENSMUSG00000059713	Rcan3	4	-1	134968223	134989768	protein_coding	1143.5	1504.67	782.333	0.519938	-0.943589	5.13765e-15	2.42347e-13	no		0
ENSMUSG00000073519	Gm10524	18	1	82862341	82875566	lincRNA	102.167	159	45.3333	0.285115	-1.81038	5.54667e-15	2.61091e-13	no		0
ENSMUSG00000089890	Gm16055	6	-1	8304056	8314136	antisense	45.3333	77.6667	13	0.167382	-2.57878	5.91385e-15	2.7779e-13	no		0
ENSMUSG00000043398	Gpr135	12	-1	73170605	73171978	protein_coding	131.833	65	198.667	3.05641	1.61184	6.03811e-15	2.83032e-13	yes	239	124
ENSMUSG00000034424	Gcsh	8	-1	119505710	119517437	protein_coding	263.833	370.667	157	0.423561	-1.23936	6.12441e-15	2.86477e-13	no		0
ENSMUSG00000039763	Dnajc28	16	-1	91614502	91619271	protein_coding	300.5	418	183	0.437799	-1.19166	6.45702e-15	3.01404e-13	yes	9476	11
ENSMUSG00000071414	Gm6736	12	-1	13461465	13462815	protein_coding	73.5	13.3333	133.667	10.025	3.32553	6.92343e-15	3.22502e-13	no		0
ENSMUSG00000087673	Gm16884	3	1	95659889	95665408	lincRNA	40.1667	10	70.3333	7.03333	2.81421	8.61583e-15	4.00502e-13	no		0
ENSMUSG00000037971	1110032A03Rik	9	-1	50570933	50583625	protein_coding	179.167	259.333	99	0.381748	-1.38931	9.36609e-15	4.34474e-13	yes	3331	37
ENSMUSG00000030852	Tacc2	7	1	137720998	137908298	protein_coding	684.167	914.333	454	0.496537	-1.01003	9.48762e-15	4.392e-13	no		0
ENSMUSG00000039047	Pigk	3	1	152377064	152643372	protein_coding	719.833	960.333	479.333	0.499132	-1.00251	9.57064e-15	4.42128e-13	no		0
ENSMUSG00000019139	Isyna1	8	1	73118380	73121187	protein_coding	352.167	213.667	490.667	2.29641	1.19938	9.91812e-15	4.57236e-13	no		0
ENSMUSG00000052085	Dock8	19	1	25074019	25276922	protein_coding	71.1667	114.667	27.6667	0.241279	-2.05123	1.06048e-14	4.87888e-13	yes	30;10012;486	296
ENSMUSG00000030898	Cckbr	7	1	112574331	112619412	protein_coding	110.667	169.333	52	0.307087	-1.70328	1.12272e-14	5.15459e-13	yes	5881;4804	49
ENSMUSG00000026627	Tmem206	1	1	193149791	193174793	protein_coding	212	122	302	2.47541	1.30767	1.17249e-14	5.37205e-13	no		0
ENSMUSG00000089774	Slc5a3	16	1	92058567	92087718	protein_coding	602.667	397.333	808	2.03356	1.02401	1.35091e-14	6.17691e-13	no		0
ENSMUSG00000021583	Erap1	13	1	74777320	74829983	protein_coding	309.833	189	430.667	2.27866	1.18819	1.37622e-14	6.27977e-13	no		0
ENSMUSG00000006782	Cnp	11	1	100436218	100453043	protein_coding	116.167	175.333	57	0.325095	-1.62107	1.47801e-14	6.73053e-13	no		0
ENSMUSG00000090003	Gm15882	8	1	61002091	61003123	antisense	38.3333	76.3333	0.333333	0.00436681	-7.8392	1.5354e-14	6.97765e-13	no		0
ENSMUSG00000028550	Atg4c	4	1	98860625	98926478	protein_coding	375	512.667	237.333	0.462939	-1.11111	2.01631e-14	9.14456e-13	yes	911;5568;4592;3948	161
ENSMUSG00000088835		6	1	124665250	124665520	snoRNA	18	35.3333	0.666667	0.0188679	-5.72792	2.10925e-14	9.54672e-13	no		0
ENSMUSG00000036061	Smug1	15	-1	102983738	102988383	protein_coding	817.833	1107.67	528	0.476678	-1.06891	2.12291e-14	9.5891e-13	yes	7138;372;443	229
ENSMUSG00000073393	B230354K17Rik	17	1	45570801	45579493	lincRNA	453.5	292	615	2.10616	1.07462	2.326e-14	1.04853e-12	no		0
ENSMUSG00000078875	Gm14419	2	1	176785661	176797492	protein_coding	100.167	29.3333	171	5.82955	2.54338	2.46301e-14	1.10806e-12	no		0
ENSMUSG00000019845	Tube1	10	1	38853829	38870864	protein_coding	252.833	354.667	151	0.425752	-1.23192	2.65424e-14	1.19169e-12	yes	1595	59
ENSMUSG00000032852	Rspo4	2	1	151668663	151700404	protein_coding	15.6667	31.3333	0	0	#NAME?	2.97807e-14	1.3344e-12	no		0
ENSMUSG00000019763	Rmnd1	10	1	5914153	5944626	protein_coding	290	402	178	0.442786	-1.17532	3.48108e-14	1.55356e-12	no		0
ENSMUSG00000040364	Sec1	7	-1	52933059	52949772	protein_coding	39	69	9	0.130435	-2.9386	3.60452e-14	1.60353e-12	no		0
ENSMUSG00000043313	Pcdhb19	18	1	37656651	37663781	protein_coding	208.333	297.667	119	0.399776	-1.32274	3.6074e-14	1.60353e-12	no		0
ENSMUSG00000074264	Amy1	3	-1	113258628	113309617	protein_coding	1020.67	1351	690.333	0.51098	-0.968663	3.70153e-14	1.64211e-12	no		0
ENSMUSG00000075232	Amd1	10	-1	40007265	40021992	protein_coding	1637.67	2124.67	1150.67	0.541575	-0.884767	3.71501e-14	1.64483e-12	yes	1451	62
ENSMUSG00000045589	6430704M03Rik	4	-1	56970045	57003263	protein_coding	676.833	897.333	456.333	0.508544	-0.975556	3.83836e-14	1.69609e-12	no		0
ENSMUSG00000074280	Gm6166	9	1	57331720	57332392	pseudogene	50.5	0.666667	100.333	150.5	7.23362	3.96734e-14	1.74911e-12	yes	8892;172	149
ENSMUSG00000053644	Aldh7a1	18	-1	56669341	56732605	protein_coding	650	863.333	436.667	0.505792	-0.983385	3.97401e-14	1.74911e-12	no		0
ENSMUSG00000025208	Mrpl43	19	-1	45079504	45080932	protein_coding	229.333	321.667	137	0.425907	-1.23139	4.15944e-14	1.82713e-12	no		0
ENSMUSG00000078486	2310042D19Rik	4	1	155590036	155595416	protein_coding	116.333	174.667	58	0.332061	-1.59048	4.35306e-14	1.90843e-12	no		0
ENSMUSG00000066571	4931406P16Rik	7	-1	35021726	35098570	protein_coding	2255	1597.67	2912.33	1.82287	0.866209	4.39388e-14	1.92256e-12	yes	7619	16
ENSMUSG00000026839	Upp2	2	1	58419709	58645382	protein_coding	47.3333	80	14.6667	0.183333	-2.44746	4.44876e-14	1.94266e-12	no		0
ENSMUSG00000022580	Rhpn1	15	1	75534710	75544840	protein_coding	806.833	547.333	1066.33	1.94823	0.962167	4.45719e-14	1.94266e-12	yes	3619	34
ENSMUSG00000035637	Grhpr	4	1	44994267	45003606	protein_coding	144.333	212.667	76	0.357367	-1.48452	4.54332e-14	1.97634e-12	no		0
ENSMUSG00000020396	Nefh	11	-1	4838757	4848067	protein_coding	1219.5	1589.33	849.667	0.534606	-0.903453	5.04595e-14	2.19073e-12	no		0
ENSMUSG00000039646	Vasn	16	1	4639941	4650802	protein_coding	250.333	352	148.667	0.422348	-1.24349	5.25246e-14	2.27596e-12	no		0
ENSMUSG00000038268	Ovca2	11	-1	74989444	74992337	protein_coding	208	306.667	109.333	0.356522	-1.48794	5.52391e-14	2.38896e-12	no		0
ENSMUSG00000027530	Fabp12	3	-1	10244209	10301183	protein_coding	1215.17	1583.33	847	0.534947	-0.902531	6.14962e-14	2.65443e-12	yes	9821;8726;2952;10029;232	197
ENSMUSG00000057147	Atpbd4	2	-1	114342152	114480700	protein_coding	283.333	392.667	174	0.443124	-1.17422	6.54728e-14	2.82063e-12	yes	8713	13
ENSMUSG00000006301	Tmbim1	1	-1	74334821	74352196	protein_coding	468.667	632.333	305	0.482341	-1.05188	6.67789e-14	2.87136e-12	yes	8042	14
ENSMUSG00000081683	Fzd10	5	1	129106719	129109968	protein_coding	103.667	158.667	48.6667	0.306723	-1.70499	6.85406e-14	2.94146e-12	no		0
ENSMUSG00000024424	Ttc39c	18	1	12758435	12895559	protein_coding	911.167	626.333	1196	1.90953	0.933215	7.26338e-14	3.11115e-12	yes	401;7162;5525	147
ENSMUSG00000039457	Ppl	16	-1	5086384	5132574	protein_coding	110.5	54.3333	166.667	3.06748	1.61706	7.85871e-14	3.35971e-12	no		0
ENSMUSG00000090693	Trim43c	9	1	88734147	88743022	protein_coding	60.1667	22.6667	97.6667	4.30882	2.10729	8.12201e-14	3.46565e-12	no		0
ENSMUSG00000022680	Pdxdc1	16	-1	13833241	13903224	protein_coding	1109.5	1447	772	0.533518	-0.906392	8.66611e-14	3.69077e-12	yes	8178	14
ENSMUSG00000093661		6	-1	99575129	99616765	protein_coding	92.6667	144.667	40.6667	0.281106	-1.83081	8.80545e-14	3.74299e-12	no		0
ENSMUSG00000082908	Gm13736	2	1	87366301	87366561	pseudogene	26.3333	1	51.6667	51.6667	5.69116	9.2525e-14	3.92555e-12	no		0
ENSMUSG00000050550	Gm11868	4	-1	18771349	18772928	pseudogene	49.5	0	99	Inf	Inf	9.48854e-14	4.01807e-12	no		0
ENSMUSG00000021519	Mterfd1	13	-1	67007904	67034024	protein_coding	503.833	303	704.667	2.32563	1.21762	9.59229e-14	4.05433e-12	yes	5988	21
ENSMUSG00000006154	Eps8l1	7	1	4412276	4431006	protein_coding	96.5	185	8	0.0432432	-4.53138	1.02292e-13	4.31539e-12	no		0
ENSMUSG00000091900	Gm4353	7	-1	123226376	123228133	protein_coding	73.3333	0	146.667	Inf	Inf	1.08239e-13	4.55767e-12	no		0
ENSMUSG00000026511	Srp9	1	1	184054868	184062538	protein_coding	281.667	387.667	175.667	0.453138	-1.14198	1.16067e-13	4.87808e-12	no		0
ENSMUSG00000027999	Pla2g12a	3	1	129581524	129598739	protein_coding	106.5	159	54	0.339623	-1.558	1.17381e-13	4.92405e-12	no		0
ENSMUSG00000026117	Zap70	1	1	36818695	36839663	protein_coding	19.8333	37.3333	2.33333	0.0625	-4	1.21003e-13	5.0665e-12	no		0
ENSMUSG00000046818	Ddit4l	3	1	137284576	137291297	protein_coding	102.667	50.6667	154.667	3.05263	1.61005	1.22631e-13	5.12507e-12	no		0
ENSMUSG00000073476	Gm10516	1	1	193960780	193974895	lincRNA	41.8333	71.6667	12	0.167442	-2.57827	1.29382e-13	5.3971e-12	no		0
ENSMUSG00000032374	Plod2	9	1	92437061	92503266	protein_coding	286.333	177	395.667	2.2354	1.16054	1.31405e-13	5.47128e-12	yes	4626	28
ENSMUSG00000024211	Grm8	6	-1	27225121	28085178	protein_coding	285	394.333	175.667	0.445478	-1.16658	1.33165e-13	5.53425e-12	yes	6637;4135	50
ENSMUSG00000030218	Mgp	6	-1	136820957	136824326	protein_coding	64.8333	104.667	25	0.238854	-2.0658	1.3898e-13	5.76521e-12	no		0
ENSMUSG00000026072	Il1r1	1	1	40281925	40373043	protein_coding	51.5	85.3333	17.6667	0.207031	-2.27208	1.41019e-13	5.82836e-12	no		0
ENSMUSG00000024993	Fam45a	19	1	60887488	60912130	protein_coding	684.167	901.333	467	0.518121	-0.948638	1.41023e-13	5.82836e-12	yes	5320;3397	60
ENSMUSG00000069367	Rps2-ps10	18	-1	61418734	61419615	pseudogene	36.6667	72.6667	0.666667	0.00917431	-6.76818	1.62272e-13	6.69415e-12	no		0
ENSMUSG00000031461	Myom2	8	1	15057653	15133541	protein_coding	25.3333	3.33333	47.3333	14.2	3.82782	1.63164e-13	6.70624e-12	no		0
ENSMUSG00000075602	Ly6a	15	-1	74825308	74828064	protein_coding	34	60.6667	7.33333	0.120879	-3.04836	1.63024e-13	6.70624e-12	yes	10134	8
ENSMUSG00000041313	Slc7a1	5	-1	149138986	149211480	protein_coding	306.167	423	189.333	0.447597	-1.15973	1.70064e-13	6.97701e-12	no		0
ENSMUSG00000090723	Gm9625	13	1	67911106	67912204	pseudogene	47	3.33333	90.6667	27.2	4.76553	1.77016e-13	7.24891e-12	no		0
ENSMUSG00000066090	Insl5	4	-1	102690477	102699447	protein_coding	28.5	52.3333	4.66667	0.089172	-3.48727	1.93804e-13	7.92189e-12	no		0
ENSMUSG00000091454	Dynlt1b	17	1	6429221	6435441	protein_coding	282.833	177.667	388	2.18386	1.12688	2.06076e-13	8.40814e-12	no		0
ENSMUSG00000019923	Zwint	10	1	72117593	72137712	protein_coding	2993	3823.67	2162.33	0.565513	-0.822368	2.59381e-13	1.05445e-11	no		0
ENSMUSG00000047067	Dusp28	1	1	94803566	94805197	protein_coding	134.833	197	72.6667	0.368866	-1.43883	2.66242e-13	1.08038e-11	no		0
ENSMUSG00000086368	Gm13830	5	1	115751129	115769217	lincRNA	30	54	6	0.111111	-3.16993	2.94885e-13	1.19444e-11	no		0
ENSMUSG00000027293	Ehd4	2	-1	119914911	119980342	protein_coding	401.667	541.667	261.667	0.483077	-1.04968	3.02374e-13	1.22257e-11	yes	1299;5116	91
ENSMUSG00000054715	Zscan22	7	1	13483164	13494432	protein_coding	510	341	679	1.9912	0.99364	3.11572e-13	1.25748e-11	yes	9254;2398	58
ENSMUSG00000039057	Myo16	8	1	10272572	10634741	protein_coding	240.333	334.667	146	0.436255	-1.19676	3.46435e-13	1.39566e-11	yes	9904	10
ENSMUSG00000033434	Gtpbp6	5	-1	110532994	110537216	protein_coding	569.167	383	755.333	1.97215	0.979769	3.486e-13	1.40186e-11	no		0
ENSMUSG00000073643	Wdfy1	1	-1	79698837	79772718	protein_coding	570.5	296.667	844.333	2.84607	1.50897	3.52284e-13	1.41413e-11	yes	8487	13
ENSMUSG00000041697	Cox6a1	5	-1	115795651	115798990	protein_coding	1889	1353.33	2424.67	1.79163	0.841269	3.94431e-13	1.58048e-11	yes	5154	25
ENSMUSG00000066438	3830431G21Rik	12	1	81793578	81825201	protein_coding	360.833	488	233.667	0.478825	-1.06243	3.9943e-13	1.59765e-11	no		0
ENSMUSG00000040483	Xaf1	11	1	72115131	72127235	protein_coding	79.6667	35.3333	124	3.50943	1.81124	4.16583e-13	1.66328e-11	no		0
ENSMUSG00000053279	Aldh1a1	19	1	20676451	20717952	protein_coding	307.833	421.333	194.333	0.461234	-1.11643	4.7677e-13	1.9002e-11	no		0
ENSMUSG00000047228	BC048546	6	-1	128489840	128531624	protein_coding	14.3333	28.3333	0.333333	0.0117647	-6.40939	6.41725e-13	2.54855e-11	no		0
ENSMUSG00000079018	Ly6c1	15	-1	74875447	74879260	protein_coding	92.8333	141.333	44.3333	0.313679	-1.67264	6.48471e-13	2.57077e-11	no		0
ENSMUSG00000034587	8430429K09Rik	11	1	3352368	3379834	lincRNA	38.5	66	11	0.166667	-2.58496	6.5774e-13	2.60291e-11	no		0
ENSMUSG00000074635	3110070M22Rik	13	-1	120276068	120277190	protein_coding	36.1667	61	11.3333	0.185792	-2.42824	6.91395e-13	2.73126e-11	no		0
ENSMUSG00000047767	Atg16l2	7	-1	108437906	108450765	protein_coding	227.333	136.667	318	2.32683	1.21837	7.44112e-13	2.93432e-11	yes	3090	39
ENSMUSG00000025076	Casp7	19	1	56471619	56516834	protein_coding	256.5	353	160	0.453258	-1.1416	8.09232e-13	3.1855e-11	yes	10018	9
ENSMUSG00000001435	Col18a1	10	-1	76514923	76629293	protein_coding	149	216.333	81.6667	0.377504	-1.40544	8.35565e-13	3.28337e-11	no		0
ENSMUSG00000027531	Impa1	3	-1	10313540	10331439	protein_coding	1044.5	738.667	1350.33	1.82807	0.87032	8.54073e-13	3.35021e-11	no		0
ENSMUSG00000064294	Aox3	1	1	58169974	58257542	protein_coding	16.3333	1	31.6667	31.6667	4.98489	8.76752e-13	3.43315e-11	no		0
ENSMUSG00000086219	2410137F16Rik	5	1	116888729	116915496	antisense	211.667	296.333	127	0.428571	-1.22239	9.26597e-13	3.62199e-11	no		0
ENSMUSG00000030946	Lhpp	7	1	139802321	139898103	protein_coding	162	231	93	0.402597	-1.31259	1.02624e-12	4.0045e-11	no		0
ENSMUSG00000032194	Kank2	9	-1	21571217	21602990	protein_coding	136.5	199.333	73.6667	0.369565	-1.4361	1.03525e-12	4.0326e-11	no		0
ENSMUSG00000006611	Hfe	13	-1	23793903	23802723	protein_coding	85	131	39	0.29771	-1.74802	1.10215e-12	4.28575e-11	no		0
ENSMUSG00000074674	Gm10742	3	-1	17683514	17686898	protein_coding	327.333	442.667	212	0.478916	-1.06216	1.31241e-12	5.09447e-11	yes	6326;6594;6065;5336	84
ENSMUSG00000022253	1110020G09Rik	15	1	9001009	9040244	protein_coding	1044.17	1348	740.333	0.549209	-0.864574	1.33662e-12	5.17946e-11	yes	2536;3378;8157;1976;6810	164
ENSMUSG00000033644	Piwil2	14	-1	70772287	70828901	protein_coding	38	65	11	0.169231	-2.56294	1.35793e-12	5.25294e-11	no		0
ENSMUSG00000086421	Gm14091	2	-1	118655610	118659858	antisense	68.6667	119.333	18	0.150838	-2.72893	1.36238e-12	5.26106e-11	no		0
ENSMUSG00000024210	Ip6k3	17	-1	27280914	27304709	protein_coding	81	36	126	3.5	1.80735	1.40623e-12	5.42103e-11	yes	6021;5086	46
ENSMUSG00000090015	Gm15446	5	1	110352419	110372955	protein_coding	496.667	335.667	657.667	1.95929	0.970327	1.41262e-12	5.43626e-11	no		0
ENSMUSG00000034175	Rhbdd3	11	1	4998929	5006096	protein_coding	237.667	146	329.333	2.25571	1.17358	1.47082e-12	5.65053e-11	no		0
ENSMUSG00000032482	Cspg5	9	1	110146287	110165079	protein_coding	1341.33	958.667	1724	1.79833	0.846659	1.47354e-12	5.65126e-11	yes	1530	61
ENSMUSG00000035539	E230008N13Rik	4	1	45903175	45963639	protein_coding	38	66	10	0.151515	-2.72247	1.51063e-12	5.78361e-11	yes	6911	18
ENSMUSG00000047766	Lrrc49	9	-1	60416666	60535965	protein_coding	1188	846.667	1529.33	1.8063	0.853037	1.5725e-12	6.01018e-11	yes	9644	11
ENSMUSG00000027286	Lrrc57	2	-1	120429974	120435256	protein_coding	374.5	246.333	502.667	2.0406	1.02899	1.58058e-12	6.03077e-11	yes	7860	15
ENSMUSG00000087598	Zfp111	7	-1	24978966	24996462	protein_coding	222.667	308.333	137	0.444324	-1.17031	1.63534e-12	6.22906e-11	no		0
ENSMUSG00000039452	Snx22	9	-1	65912983	65917538	protein_coding	36.3333	63.3333	9.33333	0.147368	-2.7625	1.67186e-12	6.35734e-11	no		0
ENSMUSG00000023004	Tuba1b	15	-1	98761856	98764996	protein_coding	8512.5	10730.3	6294.67	0.586624	-0.769493	1.73143e-12	6.57266e-11	yes	4390;6517;2641;7798	106
ENSMUSG00000017390	Aldoc	11	1	78136470	78141283	protein_coding	7895.33	5835	9955.67	1.7062	0.770785	1.78785e-12	6.77535e-11	yes	9388	11
ENSMUSG00000058831	Opn1sw	6	-1	29326671	29338468	protein_coding	3565.67	4515.33	2616	0.579359	-0.78747	1.88549e-12	7.13328e-11	no		0
ENSMUSG00000026885	Ttll11	2	-1	35606761	35835433	protein_coding	157.833	261.333	54.3333	0.207908	-2.26598	1.96923e-12	7.4375e-11	yes	4091;2371	77
ENSMUSG00000078495	Gm13157	4	-1	147128083	147183895	protein_coding	22.3333	43.6667	1	0.0229008	-5.44846	2.04155e-12	7.69763e-11	no		0
ENSMUSG00000041762	Gpr155	2	-1	73179563	73224629	protein_coding	505.5	343	668	1.94752	0.96164	2.10367e-12	7.9185e-11	no		0
ENSMUSG00000091469	4930525G20Rik	13	-1	67918998	67931922	lincRNA	44.5	74.3333	14.6667	0.197309	-2.34147	2.15484e-12	8.0975e-11	no		0
ENSMUSG00000003559	As3mt	19	1	46781933	46815585	protein_coding	509.167	346.333	672	1.94033	0.9563	2.18186e-12	8.18529e-11	no		0
ENSMUSG00000078864	Gm14322	2	1	177493993	177505177	protein_coding	147.167	56	238.333	4.25595	2.08948	2.26527e-12	8.48395e-11	no		0
ENSMUSG00000020022	Ndufa12	10	1	93661700	93684188	protein_coding	530.167	698	362.333	0.519102	-0.94591	2.27876e-12	8.50597e-11	yes	3725	33
ENSMUSG00000085665	Gm12059	11	1	22967998	22975574	lincRNA	24.8333	46	3.66667	0.0797101	-3.64909	2.27826e-12	8.50597e-11	yes	6758	18
ENSMUSG00000026365	Cfh	1	-1	141982432	142079988	protein_coding	77	119.667	34.3333	0.286908	-1.80134	2.37608e-12	8.85446e-11	no		0
ENSMUSG00000044783	Hjurp	1	-1	90155690	90174208	protein_coding	457.833	605.667	310	0.511833	-0.966256	2.43732e-12	9.06755e-11	yes	1784	55
ENSMUSG00000067206	Lrrc66	5	-1	73997882	74023744	protein_coding	82.8333	126.667	39	0.307895	-1.69949	2.44216e-12	9.07049e-11	no		0
ENSMUSG00000066107	Gm12666	4	-1	91857435	91858440	protein_coding	21	0	42	Inf	Inf	2.5781e-12	9.55948e-11	no		0
ENSMUSG00000042680	Fam59a	18	-1	21285702	21458639	protein_coding	651.833	450.667	853	1.89275	0.920485	2.61068e-12	9.66429e-11	yes	836;7825	96
ENSMUSG00000056904	Gm5620	9	1	90991986	90993338	pseudogene	54.6667	3	106.333	35.4444	5.14749	2.65704e-12	9.81961e-11	no		0
ENSMUSG00000018340	Anxa6	11	-1	54792610	54846947	protein_coding	413.167	550	276.333	0.502424	-0.993022	2.74807e-12	1.01393e-10	no		0
ENSMUSG00000028015	Ctso	3	1	81736523	81760647	protein_coding	193.333	272.333	114.333	0.419829	-1.25213	2.77187e-12	1.02103e-10	no		0
ENSMUSG00000074735	Gm10749	2	-1	150080254	150081327	protein_coding	20.8333	0	41.6667	Inf	Inf	2.8313e-12	1.0412e-10	no		0
ENSMUSG00000032840	2410131K14Rik	5	1	118695236	118716102	protein_coding	980	1262.33	697.667	0.55268	-0.855483	2.92457e-12	1.07373e-10	yes	1108	72
ENSMUSG00000075470	Alg10b	15	1	90054742	90060985	protein_coding	859.833	1110.33	609.333	0.548784	-0.865689	3.14775e-12	1.15378e-10	yes	7133;7794	32
ENSMUSG00000022419	Deptor	15	1	54943872	55090826	protein_coding	368.167	492.667	243.667	0.494587	-1.0157	3.28889e-12	1.20354e-10	no		0
ENSMUSG00000068329	Htra2	6	-1	83001260	83005267	protein_coding	360.5	236.667	484.333	2.04648	1.03314	3.39154e-12	1.23907e-10	yes	6947	18
ENSMUSG00000048388	Fam171b	2	1	83652793	83723643	protein_coding	3655.17	4613.33	2697	0.58461	-0.774454	3.87614e-12	1.41381e-10	yes	8708	13
ENSMUSG00000039252	Lgi2	5	-1	52924758	52957542	protein_coding	246.833	340.333	153.333	0.450539	-1.15028	3.89866e-12	1.41971e-10	no		0
ENSMUSG00000089937	Gm7281	1	-1	85329291	85338661	pseudogene	20.6667	0	41.3333	Inf	Inf	3.92695e-12	1.42769e-10	no		0
ENSMUSG00000024114	Prss41	17	-1	23973752	23981139	protein_coding	21.3333	3.33333	39.3333	11.8	3.56071	4.14792e-12	1.50557e-10	no		0
ENSMUSG00000072663	Spef2	15	-1	9507948	9678623	protein_coding	58.1667	21.6667	94.6667	4.36923	2.12738	4.19475e-12	1.5201e-10	no		0
ENSMUSG00000028800	Hdac1	4	-1	129193348	129219957	protein_coding	455.667	600.333	311	0.518046	-0.948849	4.34643e-12	1.57252e-10	yes	8312	14
ENSMUSG00000028370	Pappa	4	1	64785208	65018543	protein_coding	115.333	61.6667	169	2.74054	1.45446	4.35463e-12	1.57294e-10	no		0
ENSMUSG00000085644	2310015A10Rik	12	-1	81221535	81233831	lincRNA	410.167	547.333	273	0.498782	-1.00352	4.41494e-12	1.59215e-10	yes	9016	12
ENSMUSG00000030104	Edem1	6	1	108778635	108809350	protein_coding	352.833	233.667	472	2.01997	1.01433	4.46893e-12	1.60903e-10	no		0
ENSMUSG00000087298	Gm9392	7	-1	54075637	54077418	pseudogene	111	168.667	53.3333	0.316206	-1.66107	4.74446e-12	1.70549e-10	yes	4990;9268	38
ENSMUSG00000074211	Sdhaf1	7	-1	31106430	31107394	protein_coding	293	395.333	190.667	0.482293	-1.05202	5.4439e-12	1.95378e-10	yes	7944	15
ENSMUSG00000024120	Lrpprc	17	-1	85104587	85190129	protein_coding	1196.83	1532.67	861	0.561766	-0.831959	5.49453e-12	1.96879e-10	yes	7484;8214	30
ENSMUSG00000059814	Gm8355	10	-1	14465084	14467190	pseudogene	627.167	11	1243.33	113.03	6.82057	5.54458e-12	1.98354e-10	no		0
ENSMUSG00000079364	Gm3558	14	-1	8377665	8401080	protein_coding	44	7.33333	80.6667	11	3.45943	5.59955e-12	2.00001e-10	no		0
ENSMUSG00000036480	Prss56	1	1	89083240	89084978	lincRNA	47.1667	15.3333	79	5.15217	2.36518	5.97038e-12	2.12905e-10	no		0
ENSMUSG00000048149	Gm12663	11	-1	16534866	16536110	pseudogene	20.3333	0	40.6667	Inf	Inf	5.98319e-12	2.13022e-10	no		0
ENSMUSG00000047810	Ccdc88b	19	-1	6919113	6932701	protein_coding	257.833	163.667	352	2.15071	1.10481	6.22714e-12	2.21355e-10	no		0
ENSMUSG00000028797	2510006D16Rik	4	1	129277912	129301303	protein_coding	523.833	686.667	361	0.525728	-0.927611	6.94775e-12	2.46579e-10	no		0
ENSMUSG00000030177	Ccdc77	6	-1	120274341	120314392	protein_coding	201.167	279.333	123	0.440334	-1.18333	6.96031e-12	2.46633e-10	yes	2257;8377;9248	74
ENSMUSG00000021182	Ccdc88c	12	-1	102149734	102267269	protein_coding	367.333	490.667	244	0.497283	-1.00786	7.28664e-12	2.57788e-10	no		0
ENSMUSG00000068874	Selenbp1	3	1	94736978	94748680	protein_coding	124.5	187.667	61.3333	0.326821	-1.61343	8.00838e-12	2.82874e-10	no		0
ENSMUSG00000078160	Gm16503	4	1	146914327	146917609	protein_coding	14	27.3333	0.666667	0.0243902	-5.35755	8.42467e-12	2.97109e-10	no		0
ENSMUSG00000025413	Ttc4	4	-1	106334861	106351549	protein_coding	471.5	620.333	322.667	0.52015	-0.942999	8.69905e-12	3.06022e-10	no		0
ENSMUSG00000031516	Dctn6	8	-1	35153474	35171850	protein_coding	438	576.667	299.333	0.519075	-0.945985	8.70477e-12	3.06022e-10	yes	3092	39
ENSMUSG00000020620	Abca8b	11	-1	109793504	109857159	protein_coding	453.5	597	310	0.519263	-0.945463	9.35524e-12	3.28373e-10	no		0
ENSMUSG00000038079	Als2cr4	1	-1	59157438	59177203	protein_coding	1020.5	733.667	1307.33	1.78192	0.83343	9.46162e-12	3.31587e-10	yes	3336	36
ENSMUSG00000031574	Star	8	1	26918946	26925782	protein_coding	94.1667	140.667	47.6667	0.338863	-1.56123	9.66899e-12	3.37795e-10	no		0
ENSMUSG00000042647	Acad12	5	-1	122048293	122068947	protein_coding	79	38.6667	119.333	3.08621	1.62583	1.03732e-11	3.61833e-10	no		0
ENSMUSG00000016194	Hsd11b1	1	-1	195047824	195090248	protein_coding	27.5	6.66667	48.3333	7.25	2.85798	1.04478e-11	3.63866e-10	no		0
ENSMUSG00000048899	Rimkla	4	-1	119137888	119165233	protein_coding	701.833	908.333	495.333	0.545321	-0.874822	1.05167e-11	3.65696e-10	yes	8309	14
ENSMUSG00000026628	Atf3	1	-1	192994175	193007219	protein_coding	39.1667	69	9.33333	0.135266	-2.88613	1.06758e-11	3.70654e-10	yes	2512	44
ENSMUSG00000028709	Mob3c	4	1	115500697	115508790	protein_coding	69.3333	108.667	30	0.276074	-1.85688	1.08554e-11	3.76304e-10	no		0
ENSMUSG00000079108	Srp54b	12	1	56181483	56290200	protein_coding	2039.17	3119.33	959	0.307437	-1.70164	1.18461e-11	4.1001e-10	yes	9013	12
ENSMUSG00000045876	Pcdhb8	18	1	37514726	37517264	protein_coding	54.6667	86	23.3333	0.271318	-1.88194	1.31034e-11	4.52827e-10	no		0
ENSMUSG00000040253	Gbp7	3	1	142193302	142213047	protein_coding	44	74.3333	13.6667	0.183857	-2.44335	1.37355e-11	4.73939e-10	no		0
ENSMUSG00000070337	Gpr179	11	-1	97193423	97213391	protein_coding	2243	2830	1656	0.585159	-0.773099	1.42377e-11	4.90511e-10	no		0
ENSMUSG00000021033	Gstz1	12	1	88488668	88505673	protein_coding	369.333	247.667	491	1.9825	0.987323	1.45725e-11	5.01273e-10	no		0
ENSMUSG00000029633	Gm5578	6	1	112555538	112556773	pseudogene	50.3333	1	99.6667	99.6667	6.63904	1.46294e-11	5.02456e-10	no		0
ENSMUSG00000042351	Grap2	15	1	80453935	80480989	protein_coding	98.3333	50.3333	146.333	2.90728	1.53967	1.5263e-11	5.23413e-10	no		0
ENSMUSG00000089417		3	-1	68889027	68889369	snoRNA	392.667	632.333	153	0.241961	-2.04715	1.60366e-11	5.49101e-10	no		0
ENSMUSG00000004655	Aqp1	6	1	55286426	55298549	protein_coding	1327	1758.33	895.667	0.509384	-0.973175	1.62902e-11	5.5693e-10	yes	6642;10066;3081	67
ENSMUSG00000090622	A930033H14Rik	10	-1	68672510	68675846	protein_coding	273.5	394.333	152.667	0.387151	-1.36903	1.70047e-11	5.80472e-10	yes	1534	60
ENSMUSG00000083557	Gm6877	8	-1	34301668	34302768	pseudogene	19.5	0	39	Inf	Inf	1.71655e-11	5.85066e-10	no		0
ENSMUSG00000060036	Rpl3	15	-1	79908211	79913836	protein_coding	3230	4376.67	2083.33	0.476009	-1.07094	1.73308e-11	5.89801e-10	no		0
ENSMUSG00000025049	Taf5	19	1	47142238	47157969	protein_coding	317.833	209.333	426.333	2.03662	1.02618	1.74519e-11	5.93021e-10	yes	5319;6870	42
ENSMUSG00000026579	F5	1	1	166081969	166150408	protein_coding	48.8333	18.3333	79.3333	4.32727	2.11346	1.82496e-11	6.19186e-10	no		0
ENSMUSG00000090311	Gm17327	7	1	35009774	35015255	lincRNA	174.333	245	103.667	0.423129	-1.24083	1.83452e-11	6.21487e-10	no		0
ENSMUSG00000062198	2700097O09Rik	12	-1	56146648	56181097	protein_coding	181.333	253.667	109	0.429698	-1.21861	1.88187e-11	6.3656e-10	no		0
ENSMUSG00000052562	Slc22a30	19	-1	8409861	8479601	protein_coding	18.1667	35.6667	0.666667	0.0186916	-5.74147	1.92061e-11	6.48685e-10	yes	3509	35
ENSMUSG00000030717	Nupr1	7	-1	133766763	133770524	protein_coding	41	70.3333	11.6667	0.165877	-2.59182	1.95825e-11	6.60401e-10	no		0
ENSMUSG00000067869	Tcea1-ps1	15	1	90713043	90713951	pseudogene	65.6667	0.666667	130.667	196	7.61471	2.06525e-11	6.95435e-10	yes	5280	24
ENSMUSG00000091845	Gm4604	6	-1	108090114	108090503	pseudogene	183.5	29.3333	337.667	11.5114	3.52499	2.1935e-11	7.3751e-10	no		0
ENSMUSG00000027559	Car3	3	1	14863538	14872351	protein_coding	22.6667	41.3333	4	0.0967742	-3.36923	2.28159e-11	7.65977e-10	no		0
ENSMUSG00000087305	A430035B10Rik	6	-1	8438795	8460430	lincRNA	205.333	282.333	128.333	0.454545	-1.1375	2.3365e-11	7.83236e-10	yes	435;6367;3961;7923	171
ENSMUSG00000021408	Ripk1	13	1	34094232	34127039	protein_coding	190.167	111.667	268.667	2.40597	1.26662	2.36526e-11	7.9169e-10	no		0
ENSMUSG00000052407	4930473A06Rik	4	1	83171449	83510635	protein_coding	68.1667	106.333	30	0.282132	-1.82556	2.3805e-11	7.956e-10	yes	7890;7220;8301;1830	101
ENSMUSG00000039110	Mycbpap	11	-1	94362661	94383056	protein_coding	73.1667	27.6667	118.667	4.28916	2.10069	2.40351e-11	8.02089e-10	no		0
ENSMUSG00000025202	Scd3	19	1	44277759	44318506	protein_coding	32.8333	57.3333	8.33333	0.145349	-2.78241	2.44402e-11	8.14394e-10	no		0
ENSMUSG00000036907	C1ql2	1	1	122237159	122239748	protein_coding	543.167	380	706.333	1.85877	0.89435	2.51442e-11	8.36606e-10	no		0
ENSMUSG00000031640	Klkb1	8	-1	46354796	46380213	protein_coding	17.6667	35.3333	0	0	#NAME?	2.65965e-11	8.83612e-10	no		0
ENSMUSG00000042015	Wdr41	13	1	95746299	95793269	protein_coding	421.5	555.333	287.667	0.518007	-0.948956	2.67917e-11	8.88776e-10	yes	5260;6495	43
ENSMUSG00000086682	Gm16023	4	-1	154982409	154998864	lincRNA	48.3333	78.3333	18.3333	0.234043	-2.09516	2.70408e-11	8.95483e-10	yes	9576	11
ENSMUSG00000029851	Fam115c	6	-1	42573018	42595253	protein_coding	18.3333	34.3333	2.33333	0.0679612	-3.87915	2.7074e-11	8.95483e-10	no		0
ENSMUSG00000027284	Cdan1	2	-1	120541890	120675864	protein_coding	1833.67	1274.67	2392.67	1.87709	0.908499	2.80105e-11	9.25091e-10	yes	3647	34
ENSMUSG00000026114	Cnga3	1	1	37275181	37320229	protein_coding	173.667	243	104.333	0.429355	-1.21976	2.97291e-11	9.80403e-10	no		0
ENSMUSG00000004267	Eno2	6	-1	124710071	124719691	protein_coding	9081.33	6847.67	11315	1.65239	0.724552	2.99629e-11	9.86656e-10	yes	2968	40
ENSMUSG00000072647	Adam1a	5	-1	121968613	121971704	protein_coding	522.167	362.667	681.667	1.8796	0.910422	3.12578e-11	1.02778e-09	no		0
ENSMUSG00000006784	Ttc25	11	1	100406921	100433882	protein_coding	86	132	40	0.30303	-1.72247	3.13585e-11	1.02958e-09	yes	4658;8100	41
ENSMUSG00000044375	BC027072	17	-1	72092897	72102225	protein_coding	7993.83	6026	9961.67	1.65311	0.725186	3.14468e-11	1.03097e-09	yes	199	131
ENSMUSG00000002957	Ap2a2	7	1	148748079	148818910	protein_coding	9878.83	7454.67	12303	1.65038	0.722794	3.16666e-11	1.03665e-09	yes	820	82
ENSMUSG00000022452	1500032L24Rik	15	1	82169389	82179521	protein_coding	456.333	633	279.667	0.441811	-1.1785	3.29771e-11	1.07797e-09	no		0
ENSMUSG00000045867	Cradd	10	-1	94637380	94786767	protein_coding	82.6667	124	41.3333	0.333333	-1.58496	3.30503e-11	1.07879e-09	yes	804	82
ENSMUSG00000003617	Cp	3	1	19857054	19909145	protein_coding	1637.5	2067.33	1207.67	0.584166	-0.775549	3.47598e-11	1.13294e-09	yes	506	98
ENSMUSG00000027332	Ivd	2	1	118687690	118708645	protein_coding	849.333	1087	611.667	0.562711	-0.829534	3.52537e-11	1.14736e-09	yes	4577	28
ENSMUSG00000022540	Rogdi	16	-1	5008823	5013620	protein_coding	1045.5	1331.33	759.667	0.570606	-0.809433	3.55712e-11	1.15601e-09	yes	3262	37
ENSMUSG00000019863	Qrsl1	10	-1	43593994	43621551	protein_coding	136.667	194.333	79	0.406518	-1.29861	3.60021e-11	1.16832e-09	no		0
ENSMUSG00000044792	Isca1	13	-1	59856770	59871171	protein_coding	1097.5	1394.67	800.333	0.573853	-0.801247	3.73932e-11	1.2117e-09	no		0
ENSMUSG00000051234	Rnf7	9	-1	96371360	96379094	protein_coding	349.333	491.667	207	0.421017	-1.24805	3.85633e-11	1.24601e-09	no		0
ENSMUSG00000037973	Ccdc129	6	1	55786889	55928729	protein_coding	10.8333	0	21.6667	Inf	Inf	4.43535e-11	1.43102e-09	no		0
ENSMUSG00000057132	Rpgrip1	14	1	52730578	52780982	protein_coding	8335.83	10370.3	6301.33	0.607631	-0.718733	4.62165e-11	1.48899e-09	yes	348;7775;4383;8618	168
ENSMUSG00000043140	Tmem186	16	-1	8633977	8637805	protein_coding	288.333	384.333	192.333	0.500434	-0.998749	4.69742e-11	1.51122e-09	no		0
ENSMUSG00000026749	Nek6	2	1	38367163	38443561	protein_coding	158.5	94.6667	222.333	2.34859	1.2318	5.57605e-11	1.79131e-09	yes	1060	73
ENSMUSG00000031478	Nek3	8	-1	23238755	23276907	protein_coding	24.5	43.3333	5.66667	0.130769	-2.9349	5.60214e-11	1.7971e-09	no		0
ENSMUSG00000035095	Fam167a	14	1	64055231	64084335	protein_coding	47.1667	17.3333	77	4.44231	2.15131	5.77825e-11	1.85094e-09	yes	9986	9
ENSMUSG00000031762	Mt2	8	1	96696518	96697467	protein_coding	167.167	236	98.3333	0.416667	-1.26303	5.99433e-11	1.91741e-09	yes	9629	11
ENSMUSG00000050711	Scg2	1	-1	79431244	79436665	protein_coding	5639.5	4261.67	7017.33	1.64662	0.719505	6.43578e-11	2.05568e-09	no		0
ENSMUSG00000030306	Tmtc1	6	-1	148180952	148392911	protein_coding	609.333	432.667	786	1.81664	0.861273	6.62201e-11	2.11215e-09	no		0
ENSMUSG00000068396	Rpl34-ps1	6	1	71074583	71074994	pseudogene	293.333	0	586.667	Inf	Inf	6.67269e-11	2.12528e-09	no		0
ENSMUSG00000074978	Actg-ps1	8	1	47314920	47315327	pseudogene	21.5	0	43	Inf	Inf	7.20604e-11	2.29189e-09	no		0
ENSMUSG00000042655	Fam159b	13	-1	105635363	105653973	protein_coding	27.6667	48.6667	6.66667	0.136986	-2.8679	7.96057e-11	2.52827e-09	no		0
ENSMUSG00000089235		18	-1	74938215	74938354	snoRNA	32.8333	56	9.66667	0.172619	-2.53434	8.30032e-11	2.63244e-09	no		0
ENSMUSG00000019952	Poc1b	10	1	98569670	98660708	protein_coding	417.333	289	545.667	1.88812	0.91695	8.43082e-11	2.67004e-09	yes	5450;183;8973	168
ENSMUSG00000041609	Ccdc64	5	-1	116098184	116181630	protein_coding	6569.83	4981.33	8158.33	1.63778	0.711742	8.5214e-11	2.69491e-09	yes	203;6362;194;5856	305
ENSMUSG00000021190	Lgmn	12	-1	103632294	103678023	protein_coding	1767.83	2243.67	1292	0.575843	-0.796252	8.7191e-11	2.75354e-09	yes	3367;5741;4207;2030	139
ENSMUSG00000020067	Mypn	10	-1	62578543	62666700	protein_coding	86.6667	128	45.3333	0.354167	-1.4975	9.88776e-11	3.11678e-09	no		0
ENSMUSG00000086950	Gm16907	13	-1	63390909	63398455	lincRNA	42.6667	71.6667	13.6667	0.190698	-2.39064	9.93347e-11	3.1238e-09	no		0
ENSMUSG00000014776	Nol3	8	1	107800347	107805839	protein_coding	157.833	220	95.6667	0.434848	-1.20142	1.07066e-10	3.36221e-09	no		0
ENSMUSG00000091588	Gm17279	8	1	19888055	20016359	lincRNA	150.667	60.6667	240.667	3.96703	1.98806	1.1073e-10	3.47238e-09	no		0
ENSMUSG00000090307	1700071M16Rik	17	-1	43725289	43729391	antisense	53	81.3333	24.6667	0.303279	-1.72128	1.12112e-10	3.51079e-09	no		0
ENSMUSG00000006585	Cdt1	8	1	125091915	125097028	protein_coding	86.6667	45	128.333	2.85185	1.5119	1.20473e-10	3.76735e-09	no		0
ENSMUSG00000022066	Entpd4	14	1	69955208	69985327	protein_coding	1628.83	2043.67	1214	0.59403	-0.751391	1.22313e-10	3.81954e-09	no		0
ENSMUSG00000038541	Srd5a2	17	-1	74367046	74397256	protein_coding	12	0	24	Inf	Inf	1.24655e-10	3.88726e-09	yes	835	81
ENSMUSG00000056367	Actr3b	5	1	25265815	25356160	protein_coding	181.5	249.667	113.333	0.453939	-1.13943	1.25596e-10	3.91114e-09	yes	4123;5588	54
ENSMUSG00000037443	Ccdc21	4	-1	133685773	133743027	protein_coding	1088.83	796.333	1381.33	1.73462	0.794617	1.27434e-10	3.95972e-09	yes	7905;9198;8315	41
ENSMUSG00000066324	Impad1	4	-1	4689631	4720502	protein_coding	728	929.333	526.667	0.566714	-0.819306	1.2751e-10	3.95972e-09	no		0
ENSMUSG00000068299	1700019G17Rik	6	-1	85849045	85854878	protein_coding	68.5	105	32	0.304762	-1.71425	1.30226e-10	4.03844e-09	yes	7607	16
ENSMUSG00000071103	1700029J07Rik	8	-1	47038960	47060606	protein_coding	268.167	377	159.333	0.422635	-1.24252	1.30994e-10	4.05665e-09	yes	5651	23
ENSMUSG00000032527	Pccb	9	-1	100882451	100935317	protein_coding	317.333	419.667	215	0.512311	-0.964907	1.32052e-10	4.08374e-09	yes	9329	12
ENSMUSG00000086914	Gm16124	9	1	53475351	53489370	antisense	10.3333	20.6667	0	0	#NAME?	1.35039e-10	4.17035e-09	no		0
ENSMUSG00000016252	Atp5e	2	-1	174286573	174289606	protein_coding	206.5	306	107	0.349673	-1.51592	1.35336e-10	4.17377e-09	no		0
ENSMUSG00000089901	Gm8113	14	1	44503055	44511076	protein_coding	45.1667	75.6667	14.6667	0.193833	-2.36712	1.36184e-10	4.19411e-09	no		0
ENSMUSG00000031480	Thsd1	8	1	23337785	23371806	protein_coding	46.6667	75.3333	18	0.238938	-2.06529	1.41441e-10	4.35004e-09	no		0
ENSMUSG00000069808	Fam57a	11	1	75993173	76028329	protein_coding	146.5	206	87	0.42233	-1.24356	1.45514e-10	4.46304e-09	no		0
ENSMUSG00000030110	Ret	6	-1	118101766	118147762	protein_coding	912.667	667.333	1158	1.73526	0.795156	1.47378e-10	4.514e-09	no		0
ENSMUSG00000022634	Yaf2	15	-1	93114709	93167366	protein_coding	528.5	681.333	375.667	0.55137	-0.858908	1.47674e-10	4.51687e-09	yes	5766;860	102
ENSMUSG00000055865	Fam19a3	3	-1	104570324	104584758	protein_coding	994.667	1258.33	731	0.580927	-0.783571	1.48214e-10	4.52721e-09	yes	1200	69
ENSMUSG00000038530	Rgs4	1	-1	171671608	171677773	protein_coding	546.833	705.333	388.333	0.550567	-0.86101	1.51383e-10	4.6177e-09	no		0
ENSMUSG00000028999	Rint1	5	1	23293529	23326187	protein_coding	222.833	300.333	145.333	0.483907	-1.0472	1.56996e-10	4.78239e-09	no		0
ENSMUSG00000086262	A930031H19Rik	4	-1	130556747	130566389	lincRNA	9	18	0	0	#NAME?	1.62624e-10	4.9471e-09	yes	7577	16
ENSMUSG00000040759	Cmtm5	14	1	55555307	55558093	protein_coding	43.8333	15	72.6667	4.84444	2.27633	1.66264e-10	5.05094e-09	no		0
ENSMUSG00000026478	Lamc1	1	-1	155066052	155179916	protein_coding	401.667	524	279.333	0.533079	-0.907579	1.75631e-10	5.32828e-09	yes	2024;9946	60
ENSMUSG00000070883	4930578N16Rik	2	-1	69596090	69627632	protein_coding	130	195	65	0.333333	-1.58496	1.83587e-10	5.56208e-09	yes	6580	19
ENSMUSG00000019718	2810055F11Rik	12	-1	73174415	73186426	protein_coding	135	79	191	2.41772	1.27365	1.85974e-10	5.62679e-09	no		0
ENSMUSG00000001870	Ltbp1	17	1	75404908	75791852	protein_coding	67.5	105.667	29.3333	0.277603	-1.84891	1.87951e-10	5.67892e-09	no		0
ENSMUSG00000085037	4933421O10Rik	4	-1	33114117	33118298	lincRNA	193	264.667	121.333	0.458438	-1.1252	1.96179e-10	5.91951e-09	yes	1999	52
ENSMUSG00000026425	Srgap2	1	-1	133181828	133423938	protein_coding	992.167	730.667	1253.67	1.71578	0.778869	1.9962e-10	6.01524e-09	no		0
ENSMUSG00000031932	Gpr83	9	1	14664654	14675233	protein_coding	40.5	15.6667	65.3333	4.17021	2.06012	2.00222e-10	6.02527e-09	no		0
ENSMUSG00000074340	Ovgp1	3	1	105776629	105790341	protein_coding	74.8333	134.333	15.3333	0.114144	-3.13107	2.0613e-10	6.19471e-09	no		0
ENSMUSG00000080969	Gm12372	4	-1	37086140	37086907	pseudogene	45.8333	0	91.6667	Inf	Inf	2.13564e-10	6.40949e-09	no		0
ENSMUSG00000021928	Ebpl	14	-1	61958600	61979282	protein_coding	924.333	1167.33	681.333	0.583666	-0.776784	2.36746e-10	7.09571e-09	yes	349	111
ENSMUSG00000032011	Thy1	9	1	43851467	43856662	protein_coding	2052.33	2559.33	1545.33	0.603803	-0.72785	2.37149e-10	7.09828e-09	no		0
ENSMUSG00000027712	Anxa5	3	-1	36347847	36374765	protein_coding	394.667	515.333	274	0.531695	-0.91133	2.43057e-10	7.25568e-09	no		0
ENSMUSG00000063236	1110038F14Rik	15	1	76778969	76781159	protein_coding	113.833	162	65.6667	0.40535	-1.30276	2.43e-10	7.25568e-09	yes	9456;9457	22
ENSMUSG00000025645	Ccdc51	9	1	108985008	108995877	protein_coding	120.667	173.333	68	0.392308	-1.34994	2.44961e-10	7.30277e-09	yes	63	168
ENSMUSG00000041479	Syt15	14	1	35032781	35043607	protein_coding	99.3333	144.333	54.3333	0.376443	-1.4095	2.55526e-10	7.60761e-09	no		0
ENSMUSG00000083708	Gm13123	4	1	143837680	143838171	pseudogene	17.3333	0	34.6667	Inf	Inf	2.68101e-10	7.97137e-09	no		0
ENSMUSG00000070683	Lactbl1	4	1	136178507	136193795	lincRNA	1109.5	1397	822	0.588404	-0.765122	2.70764e-10	8.03986e-09	yes	9201;2571	56
ENSMUSG00000030532	Hddc3	7	1	87488023	87490983	protein_coding	202.5	130.333	274.667	2.10742	1.07548	2.78349e-10	8.25411e-09	yes	2880	41
ENSMUSG00000030682	Cdipt	7	1	134119863	134124013	protein_coding	1596.83	1195.67	1998	1.67103	0.740741	2.80946e-10	8.32011e-09	no		0
ENSMUSG00000059325	Hopx	5	-1	77515468	77544186	protein_coding	261.833	168.333	355.333	2.11089	1.07785	2.81935e-10	8.33834e-09	no		0
ENSMUSG00000059772	Slx1b	7	-1	133832982	133839298	protein_coding	507.5	654.667	360.333	0.550407	-0.861428	2.86923e-10	8.47466e-09	no		0
ENSMUSG00000091383	Hist1h2al	13	-1	51298057	51298434	protein_coding	38.1667	0	76.3333	Inf	Inf	2.96465e-10	8.74493e-09	yes	1186	69
ENSMUSG00000008734	Gprc5b	7	-1	126115554	126138725	protein_coding	794.833	580.333	1009.33	1.73923	0.798449	3.07269e-10	9.05167e-09	no		0
ENSMUSG00000030220	Arhgdib	6	-1	136872044	136890420	protein_coding	31.1667	53.3333	9	0.16875	-2.56704	3.11816e-10	9.17353e-09	no		0
ENSMUSG00000042510	AA986860	1	1	132628553	132641198	protein_coding	73.3333	111	35.6667	0.321321	-1.63791	3.14985e-10	9.25459e-09	no		0
ENSMUSG00000022863	Btg3	16	-1	78360105	78377437	protein_coding	16.5	33	0	0	#NAME?	3.20203e-10	9.39556e-09	no		0
ENSMUSG00000045288	Ush1g	11	-1	115176506	115183355	protein_coding	27.8333	48.6667	7	0.143836	-2.79751	3.56049e-10	1.04337e-08	no		0
ENSMUSG00000030474	Siglece	7	-1	50906440	50915531	protein_coding	12.8333	25.3333	0.333333	0.0131579	-6.24793	3.92497e-10	1.14867e-08	no		0
ENSMUSG00000087306	A230004M16Rik	11	1	41523844	41786619	lincRNA	62.8333	115.333	10.3333	0.0895954	-3.48043	4.03775e-10	1.18013e-08	no		0
ENSMUSG00000091392	Gm17263	6	1	144996079	144998950	lincRNA	236.667	157.667	315.667	2.00211	1.00152	4.31187e-10	1.25861e-08	no		0
ENSMUSG00000054079	Utp18	11	-1	93720557	93747080	protein_coding	254.667	169.333	340	2.00787	1.00567	4.33339e-10	1.26324e-08	no		0
ENSMUSG00000073471	Rsph3a	17	1	8138518	8172689	protein_coding	255.833	341	170.667	0.500489	-0.99859	4.54947e-10	1.3245e-08	no		0
ENSMUSG00000058793	Cds2	2	1	132088884	132137786	protein_coding	7219.83	8893	5546.67	0.623712	-0.681049	4.67221e-10	1.35847e-08	yes	2666	43
ENSMUSG00000086949	Gm13066	4	-1	148939729	148941899	antisense	17.5	34	1	0.0294118	-5.08746	4.83154e-10	1.40297e-08	yes	4120;5360;626;7580;3664;365	306
ENSMUSG00000069917	Hba-a2	11	1	32196489	32197301	protein_coding	160	309.667	10.3333	0.0333692	-4.90534	4.90072e-10	1.42121e-08	no		0
ENSMUSG00000047910	Pcdhb16	18	1	37637422	37642689	protein_coding	203.667	276	131.333	0.475845	-1.07144	5.38888e-10	1.56075e-08	no		0
ENSMUSG00000072847	A530017D24Rik	11	-1	61678070	61682270	lincRNA	272.167	360	184.333	0.512037	-0.96568	5.45097e-10	1.57669e-08	no		0
ENSMUSG00000006764	Tph2	10	-1	114515697	114622078	protein_coding	23.5	42	5	0.119048	-3.07039	5.80357e-10	1.67651e-08	no		0
ENSMUSG00000030337	Vamp1	6	1	125165569	125194561	protein_coding	1098.17	1379.33	817	0.592315	-0.755563	5.84952e-10	1.68611e-08	yes	8379	14
ENSMUSG00000057440	Mpp7	18	-1	7347960	7626861	protein_coding	421	297.667	544.333	1.82867	0.870793	5.85187e-10	1.68611e-08	yes	758	84
ENSMUSG00000031568	Rwdd4a	8	1	48619018	48638179	protein_coding	606.167	439.667	772.667	1.75739	0.813436	6.11064e-10	1.7584e-08	no		0
ENSMUSG00000090769	Gm2824	15	-1	24911375	24957113	lincRNA	25.6667	6.66667	44.6667	6.7	2.74416	6.18775e-10	1.7783e-08	no		0
ENSMUSG00000032122	Slc37a2	9	-1	37036734	37063323	protein_coding	21.3333	38.6667	4	0.103448	-3.27302	6.21974e-10	1.7852e-08	no		0
ENSMUSG00000024561	Mbd1	18	1	74427926	74442339	protein_coding	712.333	521	903.667	1.73448	0.794507	6.29995e-10	1.80591e-08	no		0
ENSMUSG00000072235	Tuba1a	15	-1	98780272	98783982	protein_coding	8471	10589.3	6352.67	0.599912	-0.737178	6.42371e-10	1.83902e-08	yes	3028;9072	51
ENSMUSG00000048706	D4Bwg0951e	4	1	80556550	80601532	protein_coding	704.667	516.667	892.667	1.72774	0.788888	6.72374e-10	1.92246e-08	yes	6084;2957;9187	73
ENSMUSG00000020027	Socs2	10	-1	94847996	94879814	protein_coding	115.833	164.333	67.3333	0.409736	-1.28723	6.73558e-10	1.92338e-08	no		0
ENSMUSG00000017679	Ttpal	2	1	163428050	163444749	protein_coding	364.333	473.667	255	0.538353	-0.893375	7.07723e-10	2.01836e-08	yes	3794	33
ENSMUSG00000049327	Setd8	5	1	124889939	124912317	protein_coding	598.5	375	822	2.192	1.13225	7.091e-10	2.01972e-08	no		0
ENSMUSG00000036110	Slc17a2	13	1	23898862	23917049	protein_coding	15.5	29.6667	1.33333	0.0449438	-4.47573	7.1774e-10	2.04172e-08	no		0
ENSMUSG00000014782	Plekhg4	8	1	107897174	107906762	protein_coding	101.333	152	50.6667	0.333333	-1.58496	7.23567e-10	2.05568e-08	no		0
ENSMUSG00000027404	Snrpb	2	-1	129997150	130005139	protein_coding	1684.83	1250.33	2119.33	1.69501	0.761298	7.36251e-10	2.08907e-08	yes	6585	19
ENSMUSG00000047446	Arl4a	12	-1	40732034	40764612	protein_coding	313.333	412.333	214.333	0.519806	-0.943955	7.51813e-10	2.13052e-08	no		0
ENSMUSG00000080181	Gm11678	11	-1	112292504	112292950	protein_coding	38.8333	7.33333	70.3333	9.59091	3.26167	7.53681e-10	2.13311e-08	no		0
ENSMUSG00000042353	Frem3	8	1	83134938	83219370	protein_coding	31.5	53.6667	9.33333	0.173913	-2.52356	7.55403e-10	2.13392e-08	no		0
ENSMUSG00000048856	Slc25a47	12	1	110089339	110095024	protein_coding	30.5	51.6667	9.33333	0.180645	-2.46877	7.55877e-10	2.13392e-08	no		0
ENSMUSG00000070035	Gm4885	7	1	79817704	79819164	protein_coding	70.5	0	141	Inf	Inf	7.5762e-10	2.13615e-08	no		0
ENSMUSG00000063704	Mapk15	15	1	75824199	75829582	protein_coding	64.6667	27.3333	102	3.73171	1.89984	7.59788e-10	2.13956e-08	no		0
ENSMUSG00000025949	Pikfyve	1	1	65233324	65320586	protein_coding	825.667	609	1042.33	1.71155	0.775303	7.78427e-10	2.18929e-08	yes	8040	14
ENSMUSG00000027111	Itga6	2	1	71583673	71696473	protein_coding	92.3333	131	53.6667	0.409669	-1.28747	7.83206e-10	2.19996e-08	no		0
ENSMUSG00000029211	Gabra4	5	-1	71960973	72049547	protein_coding	158.833	98.3333	219.333	2.23051	1.15737	7.85833e-10	2.20457e-08	no		0
ENSMUSG00000031647	Mfap3l	8	1	63111624	63155526	protein_coding	841.667	1061	622.333	0.586554	-0.769665	7.93207e-10	2.22099e-08	yes	890;5892	101
ENSMUSG00000021868	Ppif	14	1	26513640	26519954	protein_coding	124.833	175	74.6667	0.426667	-1.22882	7.93673e-10	2.22099e-08	no		0
ENSMUSG00000023764	Sfi1	11	-1	3031853	3093466	protein_coding	2785.33	672.667	4898	7.28147	2.86423	8.00494e-10	2.23728e-08	yes	9373;8531;9705;2338;8074;8532;6204;3002;10208	173
ENSMUSG00000085840	Gm11261	4	-1	78305762	78307492	lincRNA	130	24	236	9.83333	3.29768	8.46081e-10	2.36174e-08	no		0
ENSMUSG00000000305	Cdh4	2	1	179177136	179634078	protein_coding	886.667	657.667	1115.67	1.6964	0.762478	8.77684e-10	2.4469e-08	yes	3943;4101;1228;9531;9156;5121;4751;8268;4581;4413	277
ENSMUSG00000044468	Fam46c	3	-1	100255551	100293247	protein_coding	50	20	80	4	2	8.82034e-10	2.45596e-08	no		0
ENSMUSG00000030428	Ttyh1	7	1	4071010	4088308	protein_coding	3774.67	4650.67	2898.67	0.62328	-0.682048	9.06548e-10	2.52108e-08	yes	3556	35
ENSMUSG00000045246	Kcng4	8	-1	122147754	122159580	protein_coding	239.833	320.667	159	0.495842	-1.01205	9.32049e-10	2.58878e-08	no		0
ENSMUSG00000084890	A830036E02Rik	11	1	99278270	99286811	antisense	13.3333	25.6667	1	0.038961	-4.68182	9.58702e-10	2.65621e-08	no		0
ENSMUSG00000026156	B3gat2	1	1	23768592	23855997	protein_coding	215	288.667	141.333	0.489607	-1.0303	9.60509e-10	2.65792e-08	no		0
ENSMUSG00000027401	Tgm3	2	1	129838085	129876135	protein_coding	24.8333	6.66667	43	6.45	2.6893	9.6678e-10	2.67197e-08	yes	2856	41
ENSMUSG00000020080	Hkdc1	10	-1	61845885	61885239	protein_coding	154.833	95	214.667	2.25965	1.1761	9.9643e-10	2.75052e-08	yes	4847	26
ENSMUSG00000073374	C030034I22Rik	17	1	69766801	69768271	protein_coding	42.6667	67	18.3333	0.273632	-1.86969	1.04336e-09	2.8765e-08	no		0
ENSMUSG00000038264	Sema7a	9	1	57787920	57810671	protein_coding	1346	1014.33	1677.67	1.65396	0.725924	1.07138e-09	2.95013e-08	yes	451	103
ENSMUSG00000078427	Sarnp	10	1	128258827	128314694	protein_coding	259.333	343	175.667	0.512148	-0.965368	1.10333e-09	3.03436e-08	yes	4350	29
ENSMUSG00000089698	Gm2541	16	-1	85553478	85554188	pseudogene	30	0	60	Inf	Inf	1.11612e-09	3.06575e-08	no		0
ENSMUSG00000038525	Armc10	5	1	21151631	21168512	protein_coding	138.167	190.667	85.6667	0.449301	-1.15425	1.14705e-09	3.14685e-08	no		0
ENSMUSG00000030515	Tarsl2	7	1	72789784	72836977	protein_coding	429.333	305.667	553	1.80916	0.85532	1.16257e-09	3.18553e-08	yes	1072;406	180
ENSMUSG00000056268	Dennd1b	1	1	140860013	141072620	protein_coding	502.5	362	643	1.77624	0.828829	1.1672e-09	3.19429e-08	yes	8951	12
ENSMUSG00000085558	4930412C18Rik	4	1	9697732	9750558	lincRNA	13.1667	25.3333	1	0.0394737	-4.66297	1.21903e-09	3.328e-08	no		0
ENSMUSG00000038507	Parp12	6	-1	39036409	39068348	protein_coding	87.5	128	47	0.367188	-1.44541	1.24761e-09	3.40187e-08	no		0
ENSMUSG00000040860	Crocc	4	-1	140572552	140616465	protein_coding	9296.83	7203.33	11390.3	1.58126	0.661073	1.28029e-09	3.48247e-08	yes	1832;1203	124
ENSMUSG00000062488	I830012O16Rik	19	1	34682421	34687891	protein_coding	35.5	58.6667	12.3333	0.210227	-2.24998	1.30262e-09	3.53891e-08	no		0
ENSMUSG00000085084	4930570G19Rik	3	-1	156209717	156224710	lincRNA	202	133.333	270.667	2.03	1.02148	1.31586e-09	3.57054e-08	no		0
ENSMUSG00000002949	Timm44	8	-1	4259731	4275913	protein_coding	766.667	967.333	566	0.585114	-0.773211	1.33231e-09	3.6108e-08	yes	629	91
ENSMUSG00000026640	Plxna2	1	1	196446023	196643063	protein_coding	3723.67	2867	4580.33	1.5976	0.675911	1.35376e-09	3.66421e-08	yes	6739;3110;8509;3875	101
ENSMUSG00000003762	Adck4	7	1	28018042	28047271	protein_coding	233.333	156.667	310	1.97872	0.98457	1.35555e-09	3.66421e-08	yes	4793	27
ENSMUSG00000090026	Gm15996	12	-1	112968305	112970042	antisense	77.6667	128	27.3333	0.213542	-2.22741	1.35693e-09	3.66421e-08	no		0
ENSMUSG00000027015	Cybrd1	2	1	70955980	70980983	protein_coding	41.3333	66.6667	16	0.24	-2.05889	1.4319e-09	3.86198e-08	yes	2763	42
ENSMUSG00000081669	Npm3-ps1	6	1	85026186	85026713	pseudogene	16	0	32	Inf	Inf	1.46356e-09	3.94263e-08	no		0
ENSMUSG00000018381	Abi3	11	-1	95691386	95703790	protein_coding	37	68	6	0.0882353	-3.5025	1.63149e-09	4.38971e-08	no		0
ENSMUSG00000020955	Ap4s1	12	1	52791953	52839918	protein_coding	138.833	192.333	85.3333	0.443674	-1.17243	1.75861e-09	4.72606e-08	no		0
ENSMUSG00000001942	Siae	9	1	37421432	37455903	protein_coding	64.1667	96	32.3333	0.336806	-1.57001	1.78889e-09	4.80166e-08	no		0
ENSMUSG00000028453	Fancg	4	-1	43015215	43023378	protein_coding	150.167	212	88.3333	0.416667	-1.26303	1.83798e-09	4.92751e-08	no		0
ENSMUSG00000021012	Zc3h14	12	1	99985178	100025984	protein_coding	1334.17	1010	1658.33	1.64191	0.715379	1.88205e-09	5.0396e-08	yes	1801	55
ENSMUSG00000085788	4930470G03Rik	13	1	21532340	21537803	lincRNA	18	34.3333	1.66667	0.0485437	-4.36457	1.89039e-09	5.05589e-08	no		0
ENSMUSG00000086578	Gm13583	2	1	60388814	60391980	antisense	90.6667	132.333	49	0.370277	-1.43332	1.91744e-09	5.116e-08	yes	4737;8703	40
ENSMUSG00000042233	2010015L04Rik	4	1	154783299	154822053	protein_coding	79.5	116.333	42.6667	0.366762	-1.44708	1.91738e-09	5.116e-08	no		0
ENSMUSG00000074862	BC025920	10	1	81069015	81083448	protein_coding	51	81.3333	20.6667	0.254098	-1.97654	1.99774e-09	5.32391e-08	yes	3230	37
ENSMUSG00000022195	6030458C11Rik	15	-1	12737932	12754412	protein_coding	441.5	563.333	319.667	0.567456	-0.817421	2.00203e-09	5.32898e-08	no		0
ENSMUSG00000024842	Cabp4	19	-1	4135425	4139609	protein_coding	3142	2422	3862	1.59455	0.673149	2.06068e-09	5.47858e-08	yes	26	194
ENSMUSG00000022109	Med4	14	1	73909856	73918352	protein_coding	261.167	343.333	179	0.521359	-0.93965	2.23853e-09	5.94433e-08	yes	9059	12
ENSMUSG00000025579	Gaa	11	1	119129201	119146768	protein_coding	1597.17	1976.33	1218	0.616293	-0.698312	2.29287e-09	6.08141e-08	no		0
ENSMUSG00000041235	Chd7	4	1	8617553	8794806	protein_coding	6042.83	4691.67	7394	1.57599	0.656255	2.31293e-09	6.12734e-08	yes	10038;6072;9551;8295;790;6073	159
ENSMUSG00000052031	Tagap1	17	-1	7159314	7165505	protein_coding	343.833	446	241.667	0.541854	-0.884025	2.31636e-09	6.12917e-08	no		0
ENSMUSG00000022055	Nefl	14	1	68701920	68707152	protein_coding	5828.5	7130.67	4526.33	0.63477	-0.655694	2.38621e-09	6.30654e-08	no		0
ENSMUSG00000028759	Hp1bp3	4	1	137772211	137800598	protein_coding	2200.5	2711	1690	0.623386	-0.681802	2.39578e-09	6.32434e-08	no		0
ENSMUSG00000071112	B230216G23Rik	6	1	142361961	142368250	protein_coding	15.5	28.6667	2.33333	0.0813953	-3.61891	2.43031e-09	6.40793e-08	no		0
ENSMUSG00000051486	Pcdhb11	18	1	37581072	37584686	protein_coding	78	113.333	42.6667	0.376471	-1.40939	2.43528e-09	6.41347e-08	no		0
ENSMUSG00000084347	Akt2-ps	11	1	16414536	16415984	pseudogene	18.6667	0.666667	36.6667	55	5.78136	2.55469e-09	6.72003e-08	no		0
ENSMUSG00000041841	Rpl37	15	1	5066613	5069140	protein_coding	479.5	770.333	188.667	0.244916	-2.02964	2.64355e-09	6.94561e-08	yes	5998	21
ENSMUSG00000031637	Lrp2bp	8	1	47084657	47114831	protein_coding	125	195	55	0.282051	-1.82597	2.66836e-09	7.00257e-08	yes	4810;3981	59
ENSMUSG00000041642	Kif21b	1	1	138027966	138074575	protein_coding	8234.33	6413.33	10055.3	1.56788	0.648815	2.7194e-09	7.12815e-08	yes	1142;5929;2995	130
ENSMUSG00000019897	Ccdc59	10	1	105278123	105284889	protein_coding	452.167	577.667	326.667	0.565493	-0.822418	2.87042e-09	7.51518e-08	no		0
ENSMUSG00000078651	Aoc2	11	1	101186377	101191016	protein_coding	132.833	80.3333	185.333	2.30705	1.20605	2.91109e-09	7.61275e-08	no		0
ENSMUSG00000029836	Cbx3	6	1	51420359	51433703	protein_coding	965	1201	729	0.606994	-0.720245	2.96546e-09	7.73685e-08	no		0
ENSMUSG00000013878	Rnf170	8	1	27229840	27254343	protein_coding	463.667	591.667	335.667	0.567324	-0.817755	2.96454e-09	7.73685e-08	no		0
ENSMUSG00000034579	Pla2g3	11	1	3388230	3399353	protein_coding	35.5	58.6667	12.3333	0.210227	-2.24998	3.01342e-09	7.85281e-08	no		0
ENSMUSG00000024856	Cdk2ap2	19	1	4097182	4099019	protein_coding	1393	1059.33	1726.67	1.62996	0.704833	3.07861e-09	8.01334e-08	yes	3508;1611	94
ENSMUSG00000025766	D3Ertd751e	3	1	41546533	41563311	protein_coding	191.333	256.333	126.333	0.492848	-1.02079	3.1783e-09	8.26322e-08	no		0
ENSMUSG00000085433	Gm16001	5	-1	124561118	124562250	antisense	13.3333	25	1.66667	0.0666667	-3.90689	3.27647e-09	8.50706e-08	yes	8354	14
ENSMUSG00000014550	Zfyve20	6	-1	92136706	92164919	protein_coding	726.667	912.667	540.667	0.592403	-0.755349	3.2797e-09	8.50706e-08	yes	7269	17
ENSMUSG00000086635	4932415G12Rik	10	-1	94136238	94151358	lincRNA	346.333	243.667	449	1.84268	0.881807	3.39375e-09	8.79268e-08	no		0
ENSMUSG00000010825	Grid2ip	5	1	144119017	144153831	protein_coding	44.3333	70.3333	18.3333	0.260664	-1.93974	3.41901e-09	8.84786e-08	no		0
ENSMUSG00000054027	Nt5dc3	10	1	86241750	86301134	protein_coding	426.833	546.667	307	0.561585	-0.832423	3.50704e-09	9.0652e-08	yes	6198;6199	40
ENSMUSG00000041954	Tnfrsf18	4	1	155400273	155403004	protein_coding	73.5	108.333	38.6667	0.356923	-1.48631	3.59912e-09	9.28928e-08	no		0
ENSMUSG00000078312	Gm6344	13	1	55187138	55187620	pseudogene	184.667	0	369.333	Inf	Inf	3.60204e-09	9.28928e-08	no		0
ENSMUSG00000028608	0610037L13Rik	4	1	107562418	107571989	protein_coding	445.667	620	271.333	0.437634	-1.1922	3.65603e-09	9.41764e-08	yes	6344	20
ENSMUSG00000071181	3830408C21Rik	13	1	107822043	107823753	protein_coding	8.83333	17.6667	0	0	#NAME?	3.70259e-09	9.52661e-08	yes	4380;9982	38
ENSMUSG00000021420	Fars2	13	1	36209280	36629461	protein_coding	230.5	155.333	305.667	1.96781	0.976592	3.72242e-09	9.56662e-08	yes	6788;7750;880;2154;7751	176
ENSMUSG00000054545	Ugt1a6a	1	1	89999827	90116577	protein_coding	10.3333	20.6667	0	0	#NAME?	3.72707e-09	9.56757e-08	no		0
ENSMUSG00000074212	Dnajb14	3	1	137530639	137579521	protein_coding	1539	1900	1178	0.62	-0.68966	3.97744e-09	1.01986e-07	no		0
ENSMUSG00000059336	Slc14a1	18	-1	78296830	78338858	protein_coding	123	172	74	0.430233	-1.21681	4.11712e-09	1.05446e-07	no		0
ENSMUSG00000079553	Kifc1	17	-1	34012611	34027606	protein_coding	120.5	189.333	51.6667	0.272887	-1.87362	4.17865e-09	1.069e-07	no		0
ENSMUSG00000022408	Fam83f	15	1	80501783	80530850	protein_coding	15.5	29	2	0.0689655	-3.85798	4.27217e-09	1.09167e-07	yes	5278;6513	43
ENSMUSG00000037727	Avp	2	-1	130406356	130408290	protein_coding	9.16667	0	18.3333	Inf	Inf	4.38149e-09	1.11833e-07	no		0
ENSMUSG00000026687	Aldh9a1	1	1	169280122	169298661	protein_coding	352.667	454.667	250.667	0.55132	-0.859039	4.58918e-09	1.17001e-07	yes	6734	18
ENSMUSG00000069835	Sat2	11	1	69435526	69437372	protein_coding	45.6667	71.3333	20	0.280374	-1.83458	4.59945e-09	1.17129e-07	no		0
ENSMUSG00000017561	Crlf3	11	-1	79859995	79894470	protein_coding	838.833	1066	611.667	0.573796	-0.80139	4.66656e-09	1.18703e-07	yes	3354;4195;3355	102
ENSMUSG00000085150	Gm16346	8	1	16226003	16232305	antisense	8.33333	16.6667	0	0	#NAME?	4.78851e-09	1.21666e-07	no		0
ENSMUSG00000002076	Hsf2bp	17	-1	32081714	32171453	protein_coding	23.8333	7.33333	40.3333	5.5	2.45943	4.85326e-09	1.23171e-07	yes	1815	55
ENSMUSG00000046093	Hpcal4	4	1	122860470	122871944	protein_coding	1391.67	1064	1719.33	1.61591	0.692351	4.89271e-09	1.24032e-07	yes	518	97
ENSMUSG00000005251	Ripk4	16	-1	97963540	97985344	protein_coding	44.5	70	19	0.271429	-1.88136	4.93676e-09	1.25007e-07	no		0
ENSMUSG00000022026	Olfm4	14	1	80400109	80422667	protein_coding	67	99.6667	34.3333	0.344482	-1.5375	5.06612e-09	1.28137e-07	no		0
ENSMUSG00000029596	Sdsl	5	-1	120908195	120922819	protein_coding	53	24.3333	81.6667	3.35616	1.74681	5.22704e-09	1.32058e-07	no		0
ENSMUSG00000069939	Gm12070	11	1	26686627	26687816	pseudogene	23.8333	2.66667	45	16.875	4.07682	5.43536e-09	1.37166e-07	no		0
ENSMUSG00000040181	Fmo1	1	-1	164759692	164796679	protein_coding	111.667	220	3.33333	0.0151515	-6.04439	5.83328e-09	1.47042e-07	no		0
ENSMUSG00000031778	Cx3cl1	8	1	97295909	97306323	protein_coding	1021.67	1268	775.333	0.611462	-0.709666	5.85516e-09	1.47427e-07	no		0
ENSMUSG00000028737	Aldh4a1	4	1	139178781	139205605	protein_coding	280.333	365.667	195	0.533273	-0.907055	6.03878e-09	1.5188e-07	yes	8772;5844	35
ENSMUSG00000024781	Lipa	19	-1	34566808	34601964	protein_coding	133.333	182.667	84	0.459854	-1.12075	6.08677e-09	1.52915e-07	no		0
ENSMUSG00000091524	2610020C07Rik	16	1	11203476	11225889	lincRNA	86.3333	124.667	48	0.385027	-1.37697	6.45897e-09	1.62083e-07	yes	4228;9078	42
ENSMUSG00000009739	Pou6f1	15	-1	100405749	100430415	protein_coding	1325.17	1635	1015.33	0.620999	-0.687337	6.47368e-09	1.6227e-07	no		0
ENSMUSG00000084779	4921504A21Rik	5	-1	18708186	18732373	lincRNA	45.6667	71.3333	20	0.280374	-1.83458	6.49502e-09	1.62623e-07	no		0
ENSMUSG00000021115	Vrk1	12	1	107248473	107315620	protein_coding	241.333	317.667	165	0.519412	-0.945048	6.62643e-09	1.65727e-07	no		0
ENSMUSG00000026841	Fibcd1	2	-1	31668810	31701525	protein_coding	221	122.333	319.667	2.61308	1.38575	6.67429e-09	1.66737e-07	no		0
ENSMUSG00000085156	Gm11974	11	-1	6425594	6428763	lincRNA	40.3333	63.3333	17.3333	0.273684	-1.86942	6.6817e-09	1.66737e-07	no		0
ENSMUSG00000040728	Esrp1	4	-1	11259080	11313930	protein_coding	12.5	23.6667	1.33333	0.056338	-4.14975	6.69458e-09	1.66872e-07	no		0
ENSMUSG00000050640	Tmem150c	5	-1	100506891	100588827	protein_coding	1644.83	2021.33	1268.33	0.627474	-0.672373	6.77091e-09	1.68587e-07	yes	5592	23
ENSMUSG00000027087	Itgav	2	1	83564554	83647073	protein_coding	829.667	627	1032.33	1.64646	0.719372	6.86521e-09	1.70744e-07	no		0
ENSMUSG00000026452	Syt2	1	1	136605877	136649726	protein_coding	402.167	514	290.333	0.564851	-0.824058	7.0191e-09	1.74378e-07	no		0
ENSMUSG00000018661	Cog1	11	1	113510483	113528368	protein_coding	1303.17	997.667	1608.67	1.61243	0.689236	7.11769e-09	1.76631e-07	no		0
ENSMUSG00000091747	D17H6S56E-5	17	-1	35133681	35138609	protein_coding	30.3333	10.3333	50.3333	4.87097	2.28421	7.35721e-09	1.82372e-07	no		0
ENSMUSG00000072381	Gm10355	3	-1	101110484	101111002	protein_coding	14.6667	0	29.3333	Inf	Inf	8.02573e-09	1.98559e-07	no		0
ENSMUSG00000010461	Eya4	10	-1	22823974	23069701	protein_coding	19.5	4.66667	34.3333	7.35714	2.87915	8.02795e-09	1.98559e-07	no		0
ENSMUSG00000061261	Gm10097	10	-1	5277031	5277348	protein_coding	17	32	2	0.0625	-4	8.18848e-09	2.02305e-07	no		0
ENSMUSG00000004748	Mtfp1	11	-1	3991483	3995448	protein_coding	391.667	500	283.333	0.566667	-0.819428	8.62977e-09	2.12973e-07	yes	8533;7061;7714	45
ENSMUSG00000029022	Miip	4	-1	147234887	147242925	protein_coding	215.167	290.667	139.667	0.480505	-1.05738	9.06041e-09	2.23354e-07	yes	1715	57
ENSMUSG00000080888	Gm14387	2	1	174912002	174915419	pseudogene	78.8333	21	136.667	6.50794	2.7022	9.26117e-09	2.28051e-07	no		0
ENSMUSG00000060224	Pyroxd2	19	-1	42800348	42827265	protein_coding	50.3333	13.3333	87.3333	6.55	2.71149	1.01232e-08	2.49005e-07	no		0
ENSMUSG00000029822	Osbpl3	6	-1	50243326	50406200	protein_coding	186.167	249.667	122.667	0.491322	-1.02526	1.07504e-08	2.6414e-07	no		0
ENSMUSG00000050565	Tor1aip2	1	1	157882533	157915991	protein_coding	248.167	325	171.333	0.527179	-0.923634	1.08676e-08	2.66727e-07	yes	9359	11
ENSMUSG00000078349	AW011738	4	1	155577413	155579260	protein_coding	78	112.333	43.6667	0.388724	-1.36318	1.09206e-08	2.67735e-07	no		0
ENSMUSG00000079499	6530402F18Rik	2	-1	29100627	29108526	processed_transcript	2934.67	2194.33	3675	1.67477	0.743962	1.10114e-08	2.69666e-07	no		0
ENSMUSG00000007279	Scube2	7	-1	116942190	117009193	protein_coding	36.1667	59.6667	12.6667	0.212291	-2.23589	1.10955e-08	2.71428e-07	yes	3561	35
ENSMUSG00000001313	Rnd2	11	1	101326313	101333167	protein_coding	637.5	475.667	799.333	1.68045	0.748846	1.14212e-08	2.7909e-07	yes	8102	14
ENSMUSG00000028971	Cort	4	-1	148499143	148500872	protein_coding	18	0.666667	35.3333	53	5.72792	1.1548e-08	2.8188e-07	no		0
ENSMUSG00000032348	Gsta4	9	1	78039773	78057155	protein_coding	136.333	186	86.6667	0.46595	-1.10175	1.15837e-08	2.82444e-07	no		0
ENSMUSG00000037465	Klf10	15	-1	38221219	38230464	protein_coding	91	131	51	0.389313	-1.361	1.19376e-08	2.90754e-07	yes	6003	21
ENSMUSG00000027965	Olfm3	3	1	114606996	114828640	protein_coding	260.833	182.667	339	1.85584	0.892072	1.21678e-08	2.9604e-07	no		0
ENSMUSG00000056219	Gm5423	10	1	53194770	53195273	protein_coding	14.3333	0	28.6667	Inf	Inf	1.22902e-08	2.98692e-07	no		0
ENSMUSG00000085455	1810059H22Rik	5	-1	149765324	149781698	antisense	37.6667	60	15.3333	0.255556	-1.96829	1.25695e-08	3.05147e-07	no		0
ENSMUSG00000037600	1810019J16Rik	4	1	133074878	133086705	protein_coding	23.5	5	42	8.4	3.07039	1.26014e-08	3.05591e-07	no		0
ENSMUSG00000041343	Ankrd42	7	-1	99730233	99785652	protein_coding	209.667	141	278.333	1.974	0.981119	1.34848e-08	3.2666e-07	no		0
ENSMUSG00000044461	Shisa2	14	1	60244118	60250495	protein_coding	198.333	261.667	135	0.515924	-0.954771	1.4404e-08	3.48548e-07	yes	6806;1504	79
ENSMUSG00000093691		14	-1	55491518	55495488	processed_transcript	10.8333	20.6667	1	0.0483871	-4.36923	1.45174e-08	3.50913e-07	no		0
ENSMUSG00000025239	Limd1	9	1	123387819	123430666	protein_coding	300.5	213.333	387.667	1.81719	0.861707	1.46433e-08	3.53574e-07	no		0
ENSMUSG00000085154	C130046K22Rik	11	1	103559038	103584146	lincRNA	9.66667	19.3333	0	0	#NAME?	1.52068e-08	3.66784e-07	no		0
ENSMUSG00000026672	Optn	2	-1	4941688	4985097	protein_coding	3244.5	2543.33	3945.67	1.55138	0.633549	1.58102e-08	3.80862e-07	yes	445	103
ENSMUSG00000020097	Sgpl1	10	-1	60561390	60610451	protein_coding	479.167	352	606.333	1.72254	0.784536	1.58246e-08	3.80862e-07	no		0
ENSMUSG00000030979	Uros	7	-1	140877926	140901755	protein_coding	137.667	187.333	88	0.469751	-1.09003	1.59294e-08	3.82972e-07	yes	3207	38
ENSMUSG00000079550	Mpp4	1	-1	59177780	59220233	protein_coding	6402.83	5051.67	7754	1.53494	0.618181	1.67633e-08	4.02158e-07	yes	5673;6720;210	168
ENSMUSG00000015869	Prpsap1	11	-1	116332159	116355516	protein_coding	902	687	1117	1.62591	0.701247	1.72316e-08	4.12949e-07	no		0
ENSMUSG00000031970	Dbndd1	8	-1	126028618	126039363	protein_coding	145.833	197.667	94	0.475548	-1.07234	1.72667e-08	4.13347e-07	no		0
ENSMUSG00000032495	Lrrc2	9	1	110854049	110886570	protein_coding	243	318	168	0.528302	-0.920566	1.75719e-08	4.20204e-07	yes	8909;9653	24
ENSMUSG00000059436	Max	12	-1	78038256	78063235	protein_coding	1435.5	1104.33	1766.67	1.59976	0.677854	1.7668e-08	4.2205e-07	yes	9410;5249;5055	60
ENSMUSG00000066362	Rps13-ps1	8	1	89571619	89572074	protein_coding	147.333	0	294.667	Inf	Inf	1.78297e-08	4.25458e-07	yes	1212	69
ENSMUSG00000079850	Amy2a2	3	-1	113149973	113235208	protein_coding	23.1667	3.33333	43	12.9	3.6893	1.8208e-08	4.34021e-07	no		0
ENSMUSG00000021041	2700073G19Rik	12	-1	88783633	88784967	protein_coding	16.6667	30	3.33333	0.111111	-3.16993	1.83084e-08	4.3595e-07	no		0
ENSMUSG00000039043	2610034B18Rik	7	-1	87070247	87080245	protein_coding	197.167	261	133.333	0.510856	-0.969012	1.852e-08	4.40519e-07	no		0
ENSMUSG00000028081	Rps3a	3	-1	85941862	85946624	protein_coding	1642	2224	1060	0.476619	-1.06909	1.85418e-08	4.4057e-07	yes	5558	23
ENSMUSG00000091750	2810029C07Rik	12	-1	112810532	112812613	lincRNA	160	215	105	0.488372	-1.03395	1.87662e-08	4.45429e-07	no		0
ENSMUSG00000079179	1700012B15Rik	12	1	3236611	3249999	protein_coding	42.1667	65	19.3333	0.297436	-1.74935	1.91693e-08	4.54514e-07	yes	3013;3364	75
ENSMUSG00000085218	BB218582	2	-1	106483071	106490521	lincRNA	18.3333	32.6667	4	0.122449	-3.02975	1.92725e-08	4.56477e-07	yes	2458	45
ENSMUSG00000021223	Papln	12	1	85104584	85133332	protein_coding	69.1667	101.333	37	0.365132	-1.45351	1.93242e-08	4.57216e-07	no		0
ENSMUSG00000018169	Mfng	15	-1	78586312	78603905	protein_coding	105	63.3333	146.667	2.31579	1.2115	1.96572e-08	4.64604e-07	no		0
ENSMUSG00000047730	Fcgbp	7	1	28856255	28905881	protein_coding	31	55.3333	6.66667	0.120482	-3.05311	1.99266e-08	4.69978e-07	no		0
ENSMUSG00000036898	Zfp157	5	1	138882696	138901922	protein_coding	385.5	490.333	280.667	0.5724	-0.804905	2.01583e-08	4.74942e-07	no		0
ENSMUSG00000037149	Ddx1	12	-1	13226114	13256019	protein_coding	1768.83	2160.67	1377	0.637303	-0.649948	2.10645e-08	4.9577e-07	yes	4041	31
ENSMUSG00000034762	Glis1	4	1	107107196	107307666	protein_coding	68.6667	34	103.333	3.03922	1.6037	2.13482e-08	5.01919e-07	yes	3291	37
ENSMUSG00000052331	Ankrd44	1	-1	54702184	54983231	protein_coding	317.333	226.333	408.333	1.80412	0.851298	2.18903e-08	5.14122e-07	yes	4635;1635	85
ENSMUSG00000064302	Clasp1	1	1	120285635	120506009	protein_coding	4426.67	3490	5363.33	1.53677	0.619903	2.21014e-08	5.18537e-07	yes	2070;9676;4488;6728;5210;633	220
ENSMUSG00000029385	Ccng2	5	1	93696283	93705257	protein_coding	240.667	313.333	168	0.53617	-0.899237	2.23759e-08	5.24425e-07	yes	4774;3546	62
ENSMUSG00000015224	Cyp2j9	4	-1	96235120	96258269	protein_coding	39	61.6667	16.3333	0.264865	-1.91667	2.24919e-08	5.26594e-07	no		0
ENSMUSG00000070561	Kcnj11	7	-1	53352533	53355607	protein_coding	75.1667	108.667	41.6667	0.383436	-1.38294	2.33652e-08	5.46466e-07	no		0
ENSMUSG00000022416	Cacna1i	15	1	80117668	80228709	protein_coding	805.667	999	612.333	0.612946	-0.706167	2.36633e-08	5.52861e-07	no		0
ENSMUSG00000084141	Olfr1372-ps1	11	-1	51968880	51969785	pseudogene	25.1667	44	6.33333	0.143939	-2.79647	2.42898e-08	5.66905e-07	no		0
ENSMUSG00000045975	C2cd2	16	-1	98076817	98144243	protein_coding	351.167	253	449.333	1.77602	0.828649	2.45241e-08	5.71778e-07	yes	7149;4074	48
ENSMUSG00000035093	Secisbp2l	2	-1	125562722	125608606	protein_coding	2798.67	2197.67	3399.67	1.54694	0.629421	2.48989e-08	5.79911e-07	yes	2854;1516	102
ENSMUSG00000072809	9330160F10Rik	11	-1	68871220	68873985	protein_coding	29.5	48	11	0.229167	-2.12553	2.53654e-08	5.90161e-07	no		0
ENSMUSG00000022844	Pdia5	16	-1	35397399	35490959	protein_coding	219.5	288	151	0.524306	-0.93152	2.58846e-08	6.01614e-07	yes	1254;1055;7144;4550;6525	204
ENSMUSG00000026675	Hsd17b7	1	-1	171879666	171899372	protein_coding	139.333	190	88.6667	0.466667	-1.09954	2.66371e-08	6.18462e-07	no		0
ENSMUSG00000073879	Gm5859	4	1	42107582	42109905	pseudogene	91.1667	161	21.3333	0.132505	-2.91588	2.68298e-08	6.22289e-07	no		0
ENSMUSG00000032477	Cdc25a	9	1	109778083	109796392	protein_coding	76	42	110	2.61905	1.38904	2.73252e-08	6.33124e-07	no		0
ENSMUSG00000021094	Dhrs7	12	-1	73751343	73765815	protein_coding	373.5	271	476	1.75646	0.812669	2.74517e-08	6.35396e-07	yes	1542;2344	106
ENSMUSG00000027716	Trpc3	3	-1	36519404	36589089	protein_coding	167	221.333	112.667	0.509036	-0.97416	2.82892e-08	6.54104e-07	no		0
ENSMUSG00000030237	Slco1a4	6	-1	141753961	141804720	protein_coding	93	130	56	0.430769	-1.21501	2.85979e-08	6.60559e-07	no		0
ENSMUSG00000038936	Sccpdh	1	1	181598341	181617320	protein_coding	589.5	442	737	1.66742	0.737618	2.88581e-08	6.6588e-07	no		0
ENSMUSG00000028246	6230409E13Rik	4	1	21858476	21923986	protein_coding	675.833	839.667	512	0.609766	-0.713673	2.90458e-08	6.6952e-07	yes	3178	38
ENSMUSG00000025417	Pip4k2c	10	-1	126634123	126648678	protein_coding	2203.33	2679.67	1727	0.644483	-0.633785	2.91853e-08	6.72042e-07	yes	399;8528	120
ENSMUSG00000038127	Ccdc50	16	1	27388955	27452304	protein_coding	920.167	704.667	1135.67	1.61164	0.688527	2.94638e-08	6.77758e-07	no		0
ENSMUSG00000071041	Gm15210	8	1	102554393	102556047	pseudogene	66.3333	0	132.667	Inf	Inf	3.01223e-08	6.92194e-07	no		0
ENSMUSG00000085105	Gm12758	7	1	35019396	35025226	lincRNA	196.667	130.333	263	2.0179	1.01286	3.04542e-08	6.9767e-07	no		0
ENSMUSG00000020021	Fgd6	10	1	93498746	93608084	protein_coding	620.833	467.333	774.333	1.65692	0.728503	3.04232e-08	6.9767e-07	no		0
ENSMUSG00000035873	Pawr	10	1	107769245	107851447	protein_coding	121.167	167.333	75	0.448207	-1.15776	3.04113e-08	6.9767e-07	yes	8974;4647;4024	70
ENSMUSG00000040093	Bmf	2	-1	118354493	118375423	protein_coding	172.167	230.333	114	0.494935	-1.01469	3.12039e-08	7.14112e-07	yes	9147;446;7534	131
ENSMUSG00000042684	Npl	1	-1	155350146	155396844	protein_coding	107.167	65.6667	148.667	2.26396	1.17885	3.19148e-08	7.29634e-07	no		0
ENSMUSG00000046667	Rbm12b	4	1	12067411	12073878	protein_coding	517.333	327	707.667	2.16412	1.11378	3.23981e-08	7.39927e-07	no		0
ENSMUSG00000059049	Frem1	4	-1	82543825	82698243	protein_coding	212.5	340	85	0.25	-2	3.26542e-08	7.45016e-07	no		0
ENSMUSG00000019899	Lama2	10	-1	26701094	27336748	protein_coding	82.8333	41.3333	124.333	3.00806	1.58884	3.33903e-08	7.61032e-07	no		0
ENSMUSG00000026646	Suv39h2	2	-1	3373087	3392303	protein_coding	463.667	344.333	583	1.69313	0.75969	3.37146e-08	7.67643e-07	yes	9510;9129	23
ENSMUSG00000091626	Gm17462	6	1	112387465	112389330	protein_coding	306.5	92	521	5.66304	2.50158	3.42431e-08	7.78883e-07	no		0
ENSMUSG00000034829	Nxnl1	8	-1	74084455	74090548	protein_coding	4618.67	3658.33	5579	1.52501	0.60882	3.4602e-08	7.86246e-07	yes	1775	56
ENSMUSG00000087686	1500026H17Rik	10	1	89149116	89163611	lincRNA	39	16	62	3.875	1.9542	3.47688e-08	7.89234e-07	no		0
ENSMUSG00000006638	Abhd1	5	1	31252439	31257464	lincRNA	58.6667	29.6667	87.6667	2.95506	1.56319	3.50473e-08	7.94749e-07	no		0
ENSMUSG00000070327	Rnf213	11	1	119254414	119348732	protein_coding	287.833	381.333	194.333	0.509615	-0.972519	3.51454e-08	7.96165e-07	yes	9402	11
ENSMUSG00000050675	Gp1ba	11	1	70452624	70456328	protein_coding	77	111.333	42.6667	0.383234	-1.3837	3.56965e-08	8.07308e-07	no		0
ENSMUSG00000024084	Qpct	17	1	79451246	79489583	protein_coding	601.167	453.667	748.667	1.65026	0.722691	3.58338e-08	8.09302e-07	no		0
ENSMUSG00000079067	Hmgn2-ps1	5	1	84552259	84553414	pseudogene	678	39.6667	1316.33	33.1849	5.05245	3.65188e-08	8.23938e-07	no		0
ENSMUSG00000086657	4921530L18Rik	2	-1	13991959	13995561	antisense	20.5	5.33333	35.6667	6.6875	2.74147	3.69359e-08	8.3251e-07	no		0
ENSMUSG00000074252	Gm10654	8	1	73455304	73456936	protein_coding	10.3333	20	0.666667	0.0333333	-4.90689	3.71151e-08	8.35706e-07	yes	2406	46
ENSMUSG00000031788	Kifc3	8	-1	97623732	97666440	protein_coding	565.167	413	717.333	1.73688	0.796502	3.85692e-08	8.67575e-07	yes	9303;1529;6992	91
ENSMUSG00000022668	Gtpbp8	16	-1	44736881	44746476	protein_coding	226.5	295.333	157.667	0.53386	-0.905467	3.8616e-08	8.67753e-07	no		0
ENSMUSG00000085431	4930440I19Rik	2	1	77889234	78034587	lincRNA	9.83333	0.333333	19.3333	58	5.85798	3.87096e-08	8.68984e-07	yes	6317	20
[truncated: 33,997 more rows]

## Sheet: 3-autosomal_FDR_0.05
Ensembl_ID	MGI_symbol	Chromosome	Strand	Start_position	End_position	Gene_biotype	Mean_all_samples	Mean_F0_C57BL/6J	Mean_F0_Cast/EiJ	Fold_change(Cast/B6)	log2(Fold_change)	P-value	FDR-adjusted_p-value	CBR-associated?	unique CBR identifer(s) assigned to gene	tally of CBR read counts assigned to gene
[truncated: 3,799 more rows]
