# Supplementary material for: Hybrid Mice Reveal Parent-of-Origin and Cis- and Trans-Regulatory Effects in the Retina
Source: PLoS One. 2014 Oct 23;9(10):e109382. doi: 10.1371/journal.pone.0109382 (PMC4207689; doi:10.1371/journal.pone.0109382)
Supplement: Supporting Information S3 — Classification of gene regulatory divergence in the retina. This Excel file summarizes the classification of cis and trans effects in the F0 and F1 retinal samples based on MMDIFF. The first sheet contains the primary classification (conserved, cis, trans, or cis and trans) of the 11,484 classifiable genes. The second sheet contains the subcategorization of the 717 genes whose regulatory divergence is due to a combination of cis and trans effects. Orange shading, posterior probability of model based on prior probability of 0.25. Yellow shading, weighted log2 fold change values. Unique CBR identifiers and tally of CBR read counts are based on data from [6]. (XLSX) [file pone.0109382.s003.xlsx]

## Sheet: 1-primary_classification_retina
Ensembl_ID	MGI_symbol	Chromosome	Strand	Start_position	End_position	Gene_biotype	Non-polymorphic	Imprinting_Bayes_factor	log_mu_F0_C57BL/6J_R1	log_mu_F0_C57BL/6J_R2	log_mu_F0_C57BL/6J_R3	log_mu_F0_Cast/EiJ_R1	log_mu_F0_Cast/EiJ_R2	log_mu_F0_Cast/EiJ_R3	log_mu_F1_B6xCast_R1_B6_allele	log_mu_F1_B6xCast_R2_B6_allele	log_mu_F1_B6xCast_R3_B6_allele	log_mu_F1_CastxB6_R1_B6_allele	log_mu_F1_CastxB6_R2_B6_allele	log_mu_F1_CastxB6_R3_B6_allele	log_mu_F1_B6xCast_R1_Cast_allele	log_mu_F1_B6xCast_R2_Cast_allele	log_mu_F1_B6xCast_R3_Cast_allele	log_mu_F1_CastxB6_R1_Cast_allele	log_mu_F1_CastxB6_R2_Cast_allele	log_mu_F1_CastxB6_R3_Cast_allele	sd_F0_C57BL/6J_R1	sd_F0_C57BL/6J_R2	sd_F0_C57BL/6J_R3	sd_F0_Cast/EiJ_R1	sd_F0_Cast/EiJ_R2	sd_F0_Cast/EiJ_R3	sd_F1_B6xCast_R1_B6_allele	sd_F1_B6xCast_R2_B6_allele	sd_F1_B6xCast_R3_B6_allele	sd_F1_CastxB6_R1_B6_allele	sd_F1_CastxB6_R2_B6_allele	sd_F1_CastxB6_R3_B6_allele	sd_F1_B6xCast_R1_Cast_allele	sd_F1_B6xCast_R2_Cast_allele	sd_F1_B6xCast_R3_Cast_allele	sd_F1_CastxB6_R1_Cast_allele	sd_F1_CastxB6_R2_Cast_allele	sd_F1_CastxB6_R3_Cast_allele	postm_cons	postm_cis	postm_trans	postm_cistrans	CONSERVED
ENSMUSG00000055923	Aasdh	5	-1	77302684	77334539	protein_coding	FALSE	2.99555	2.12018	1.64582	1.99019	1.84515	1.97429	1.99096	2.3649	2.03587	2.22638	2.00241	2.17054	1.99103	2.11489	2.1165	1.903	2.23956	2.09365	2.2092	0.118537	0.12044	0.126755	0.134587	0.123674	0.128534	0.108673	0.114758	0.127253	0.094833	0.0984419	0.122051	0.114875	0.108992	0.125329	0.0963004	0.10788	0.0973419	0.849256	0.0415712	0.102935	0.00623832	1
ENSMUSG00000036501	Fam13b	18	-1	34602006	34666477	protein_coding	FALSE	2.98637	2.2957	2.5161	2.43755	2.43957	2.52252	2.52957	2.19959	2.31463	2.49443	2.44429	2.61525	2.40371	2.56237	2.54264	2.35802	2.35349	2.19546	2.49161	0.0409795	0.0365156	0.0414615	0.046275	0.0437975	0.041018	0.0963794	0.0744343	0.0747181	0.0692746	0.06017	0.0773335	0.0717282	0.0610434	0.0862398	0.0772065	0.0873165	0.071567	0.869991	0.0368979	0.0886947	0.00441683	1
ENSMUSG00000039983	Ccdc32	2	-1	118843515	118855129	protein_coding	FALSE	2.98087	1.85267	1.75264	1.84657	1.89114	1.94608	1.75977	1.83216	1.93837	1.92892	1.72673	1.86299	1.92383	1.77534	1.77301	1.89966	1.91145	1.8288	2.06768	0.0770544	0.0784553	0.080939	0.0887335	0.0818623	0.0816559	0.093081	0.0734659	0.113163	0.0800292	0.0795301	0.0807168	0.0952711	0.0810639	0.117671	0.0729361	0.0805629	0.0822536	0.899419	0.0325212	0.0652799	0.00277986	1
ENSMUSG00000027487	Cdk5rap1	2	-1	154161116	154198746	protein_coding	FALSE	2.97505	0.851436	1.12116	1.07639	1.15197	1.20252	0.862445	1.5209	1.77407	1.56354	1.43148	1.26431	1.08062	1.21179	1.21312	1.17225	1.19284	1.4194	1.42823	0.132486	0.11979	0.127844	0.156296	0.127089	0.134366	0.141203	0.109908	0.148422	0.151478	0.157503	0.16148	0.15366	0.151395	0.20045	0.153554	0.134076	0.133486	0.786199	0.0815429	0.105315	0.0269432	1
ENSMUSG00000022437	Samm50	15	1	84022663	84044733	protein_coding	FALSE	2.97045	2.79289	2.81143	2.911	2.93176	2.85916	2.93576	2.80352	2.88714	2.98003	2.85032	2.87791	2.88658	2.72039	2.87434	2.85802	2.88382	2.96355	2.9867	0.0486328	0.0455949	0.0470483	0.05333	0.0540579	0.0474527	0.0518385	0.0457946	0.0501804	0.0469595	0.0462647	0.046375	0.0534283	0.0446049	0.0528651	0.0447346	0.0454477	0.0455118	0.889285	0.027522	0.0805695	0.00262328	1
ENSMUSG00000027067	Ssrp1	2	1	84877355	84887266	protein_coding	FALSE	2.9677	3.69876	3.73782	3.74269	3.79467	3.76105	3.71006	3.98331	3.90501	3.6723	3.68149	3.60122	3.44346	3.24183	3.48933	3.60499	3.6189	3.70652	3.85874	0.0490899	0.0472184	0.0521135	0.051528	0.0492721	0.045957	0.178159	0.117536	0.140195	0.152586	0.232654	0.233309	0.364669	0.160901	0.167138	0.163951	0.226477	0.170141	0.925013	0.0296026	0.0389222	0.00646195	1
ENSMUSG00000040280	Ndufa4l2	10	1	126951995	126954208	protein_coding	FALSE	2.96664	-0.78337	-0.854852	-0.855808	-0.659279	-1.08708	-1.29521	-0.759933	-0.221981	-0.940417	-0.8781	-12.2177	-0.745374	-0.915075	-0.849715	-1.90626	-0.449011	-0.242739	-0.574747	0.387641	0.382753	0.428489	0.423018	0.522794	0.532417	0.371698	0.268544	0.581004	0.381049	9.55133	0.381573	0.391399	0.402194	1.08795	0.309353	0.266251	0.360845	0.676088	0.100181	0.190632	0.0330982	1
ENSMUSG00000029376	Mthfd2l	5	1	91360222	91450386	protein_coding	FALSE	2.96442	0.613226	0.681224	0.58768	-0.0470302	0.625799	0.515132	0.568336	0.813351	0.702586	0.809008	0.924308	0.828792	0.709022	0.922738	0.796979	0.722308	0.654169	0.787554	0.121938	0.11672	0.128528	0.199659	0.147949	0.131927	0.115352	0.0994355	0.11853	0.096801	0.0978971	0.103264	0.115145	0.0911174	0.114668	0.105348	0.108579	0.102228	0.697468	0.0422626	0.250571	0.00969857	1
ENSMUSG00000034557	Zfyve9	4	-1	108310071	108453403	protein_coding	FALSE	2.95851	2.61028	2.68768	2.73096	2.62727	2.69251	2.67754	2.54933	2.68782	2.72289	2.85514	2.81502	2.74006	2.64635	2.72425	2.74041	2.70649	2.70654	2.66556	0.0473441	0.0422356	0.0446226	0.0575389	0.0495474	0.0473293	0.069501	0.0474319	0.0599913	0.0436441	0.0467422	0.0484514	0.0592012	0.0455931	0.0544947	0.0486896	0.0536372	0.0533388	0.919268	0.0355831	0.0430079	0.00214125	1
ENSMUSG00000046321	Hs3st2	7	1	128535373	128645282	protein_coding	FALSE	2.9553	-0.181784	-0.189528	-0.0907131	-0.414442	-0.486269	-0.222974	-0.340674	-0.4085	-0.561312	-0.194002	-0.0927899	-0.0368114	-0.323503	0.0339423	-0.129065	-0.0997098	-0.201382	-0.662738	0.208045	0.188168	0.199967	0.240516	0.255934	0.204488	0.203646	0.197051	0.251972	0.175518	0.195247	0.169719	0.199681	0.151454	0.189122	0.172691	0.186877	0.235808	0.758406	0.0507172	0.172308	0.0185687	1
ENSMUSG00000031465	Angpt2	8	-1	18690263	18741562	protein_coding	FALSE	2.94386	-0.418398	-0.15391	-0.651923	-0.636821	-0.665657	-0.524715	-0.57821	-0.478349	-0.564306	-0.610423	-0.544127	-0.842567	-1.0693	-0.743763	-0.626945	-0.45649	-0.188701	-0.223501	0.179526	0.151992	0.214945	0.28785	0.226105	0.213176	0.267561	0.197856	0.271317	0.2224	0.228756	0.407155	0.408645	0.231726	0.284935	0.20278	0.180853	0.247141	0.714798	0.0668841	0.189825	0.0284924	1
ENSMUSG00000086231	4732447D17Rik	2	-1	72083022	72087032	antisense	FALSE	2.94269	-2.28474	-1.7533	-2.29122	-2.47116	-1.21872	-1.69695	-2.19531	-3.62278	-2.05824	-2.72319	-1.86447	-1.32995	-1.70075	-1.60829	-2.03011	-2.34233	-2.01147	-2.39318	0.412317	0.308448	0.423298	0.539269	0.294015	0.330651	0.46636	1.14604	0.417915	0.583231	0.343657	0.252565	0.345642	0.301649	0.411368	0.426597	0.389208	0.507437	0.559352	0.124997	0.262747	0.0529043	1
ENSMUSG00000022503	Nubp1	16	1	10412041	10424521	protein_coding	FALSE	2.92653	1.55029	1.71512	1.60527	1.5141	1.36648	1.53542	1.61433	1.59421	1.69064	1.78944	1.63534	1.92247	1.79609	1.67038	1.72899	1.71905	1.54066	1.61284	0.109885	0.109503	0.109101	0.203883	0.116135	0.145065	0.0825785	0.0868089	0.125032	0.0984775	0.0857437	0.109132	0.0911543	0.0780798	0.121464	0.112418	0.0832339	0.0824415	0.758123	0.048692	0.183723	0.00946236	1
ENSMUSG00000027650	Tti1	2	-1	157807539	157854169	protein_coding	FALSE	2.92216	2.09684	2.01462	2.05775	2.17324	2.13677	2.13166	2.12131	2.11777	2.04917	1.96449	2.06218	1.91432	2.01687	2.10805	2.08205	2.20476	2.16285	2.28231	0.0617124	0.0544308	0.0650002	0.0673766	0.0723507	0.0588651	0.0591247	0.0671137	0.0780806	0.0614226	0.0766948	0.0663279	0.0581584	0.0666244	0.0572543	0.0659691	0.0694224	0.0655874	0.666741	0.246274	0.0717633	0.0152222	1
ENSMUSG00000036086	Zranb3	1	-1	129850761	129999624	protein_coding	FALSE	2.91674	0.357396	0.533872	0.50936	0.248236	0.23535	0.381077	0.332406	0.503038	0.865287	0.31176	0.244894	0.219942	0.41322	0.318967	0.106038	0.19676	0.588082	0.494206	0.180788	0.168391	0.197254	0.281931	0.178753	0.1993	0.209183	0.164234	0.177767	0.158197	0.248268	0.188501	0.184725	0.162434	0.228131	0.216883	0.180901	0.176349	0.742449	0.0812232	0.162151	0.0141771	1
ENSMUSG00000054823	Whsc1l1	8	1	26712073	26830139	protein_coding	FALSE	2.90026	2.71199	2.75637	2.76002	2.84335	2.80821	2.75822	2.86391	2.72445	2.70038	2.6509	2.67672	2.65874	2.74256	2.66119	2.68697	2.74562	2.76549	2.65245	0.0364858	0.0393009	0.0419587	0.0344543	0.0408521	0.0376672	0.046491	0.0518953	0.0549362	0.0495932	0.0591998	0.0486826	0.0563269	0.0571564	0.0598847	0.0485308	0.0526527	0.051146	0.892502	0.0259676	0.0792319	0.00229883	1
ENSMUSG00000025408	Ddit3	10	1	126727830	126733344	protein_coding	FALSE	2.88894	3.35523	3.60207	3.68289	3.43987	3.77151	3.75661	1.8731	3.1747	3.29398	2.43609	2.37774	4.0777	3.8425	2.83265	2.6355	3.42683	3.26308	1.60691	0.050233	0.0450554	0.0446177	0.0586526	0.0513799	0.0457505	0.713578	1.25262	1.31458	1.26659	1.26597	0.178066	0.361915	1.45271	1.33072	1.21978	1.33531	0.674233	0.750727	0.0904882	0.116526	0.0422589	1
ENSMUSG00000041161	Otud3	4	-1	138451294	138469915	protein_coding	FALSE	2.88677	1.4439	1.36624	1.42366	1.4092	1.46557	1.27901	1.36341	1.34524	1.37799	1.37307	1.29627	1.35822	1.24389	1.29709	1.25864	1.40042	1.52914	1.45625	0.096653	0.0937405	0.092966	0.110232	0.107549	0.105699	0.102987	0.103522	0.116336	0.106657	0.11238	0.110719	0.117154	0.108036	0.137447	0.102201	0.0993589	0.106142	0.895274	0.0311376	0.0701189	0.00346978	1
ENSMUSG00000032966	Fkbp1a	2	1	151368219	151387428	protein_coding	FALSE	2.87578	3.83106	3.84258	3.81321	3.89292	3.72992	3.80655	3.92307	3.91156	3.90463	3.80809	3.71846	3.74915	3.90233	3.92518	3.82486	3.8978	3.92337	3.85124	0.0321796	0.033377	0.0323017	0.0396552	0.0379787	0.0350268	0.0497872	0.0460189	0.0501526	0.0478283	0.0531854	0.0520175	0.0483669	0.0463245	0.0519138	0.0450564	0.0439936	0.0462036	0.926183	0.0300279	0.0410638	0.00272529	1
ENSMUSG00000041012	Cmtm8	9	-1	114698463	114753270	protein_coding	FALSE	2.87466	0.751836	0.530869	0.368366	0.332308	0.789429	0.428567	0.751227	0.462361	0.637633	0.714906	0.643392	0.570849	-0.101909	0.42334	0.257664	0.831204	0.783597	0.82576	0.170788	0.177191	0.212653	0.240766	0.19697	0.211253	0.191376	0.219334	0.215026	0.204521	0.214621	0.214385	0.349708	0.234345	0.290546	0.184184	0.18819	0.18085	0.781834	0.0686118	0.134913	0.0146403	1
ENSMUSG00000087161	Gm16845	9	1	21875476	21890566	lincRNA	FALSE	2.87348	-0.532477	-0.437231	-0.781187	-0.903741	-0.451217	-0.645492	-0.0303256	0.0889484	-0.387829	-0.466266	-0.203011	-0.540165	-0.278132	-0.415681	-1.09184	-0.0616948	-0.444465	-0.100543	0.269636	0.25211	0.329719	0.378137	0.306866	0.31731	0.212807	0.188522	0.279081	0.281576	0.230501	0.280343	0.247711	0.28003	0.442138	0.213149	0.285471	0.214025	0.728254	0.096407	0.155164	0.0201754	1
ENSMUSG00000050671	Ism2	12	-1	88619588	88640655	protein_coding	FALSE	2.87275	-1.80179	-1.13004	-1.21338	-2.71043	-1.74827	-1.44388	-1.47946	-1.38335	-1.04123	-1.29576	-2.16006	-2.28333	-1.95748	-2.61062	-1.29266	-1.37674	-1.35536	-1.23669	0.458853	0.280127	0.334109	0.774142	0.816085	0.329778	0.394389	0.287169	0.358776	0.323776	0.495414	0.487574	0.570065	0.622686	0.35095	0.331338	0.421465	0.323277	0.589764	0.100429	0.261743	0.0480637	1
ENSMUSG00000079442	St6galnac4	2	1	32442615	32455218	protein_coding	FALSE	2.86774	1.61246	1.87068	1.84562	1.82418	1.93016	2.05983	1.86377	1.53028	1.84036	2.04737	1.93224	1.88084	1.78526	2.05423	1.87603	1.69954	1.85363	1.95592	0.106683	0.0764062	0.11631	0.0923697	0.0972648	0.0794044	0.159329	0.130573	0.193884	0.110468	0.126899	0.155448	0.173496	0.0923168	0.18004	0.138953	0.136444	0.148612	0.759799	0.069014	0.159106	0.0120804	1
ENSMUSG00000056153	Socs6	18	-1	88834616	89096873	protein_coding	FALSE	2.85344	1.27288	1.2077	1.11724	1.26449	1.41626	1.50153	0.974954	1.10126	1.08309	1.16046	1.56923	1.56453	1.31354	1.38344	1.44981	1.52641	1.01193	1.20024	0.0792511	0.0953979	0.0990229	0.111634	0.0949038	0.0921474	0.11985	0.135493	0.19495	0.161237	0.152799	0.108743	0.11073	0.129934	0.140122	0.115485	0.237674	0.2275	0.645652	0.156099	0.174867	0.023382	1
ENSMUSG00000085448	Gm13963	2	-1	113227264	113281251	antisense	FALSE	2.84583	-1.61218	-0.394019	-1.00307	-2.76414	-0.0229671	-2.93076	-0.751581	-0.755918	-0.139081	-1.14149	-1.39133	-0.821787	-0.729605	-0.694376	-1.2829	-0.543218	-0.278843	-0.662274	0.621271	0.321511	0.470162	1.21173	0.321386	1.22697	0.364571	0.365808	0.29747	0.421785	0.513824	0.392498	0.361166	0.336517	0.621957	0.310159	0.280631	0.359851	0.590864	0.115382	0.247366	0.0463879	1
ENSMUSG00000035067	Xkr6	14	1	64225340	64439646	protein_coding	FALSE	2.84132	1.71686	1.65276	1.56513	1.82794	1.83467	1.44708	1.7406	1.62294	1.62126	1.62488	1.61478	1.45953	1.76115	1.49187	1.49296	1.77416	1.6636	1.67435	0.0624339	0.0628743	0.0696395	0.0687269	0.067218	0.0763656	0.0995209	0.0846087	0.0976831	0.0895095	0.100127	0.093765	0.0958665	0.0945275	0.112042	0.0804738	0.094371	0.0787628	0.831922	0.0540825	0.108583	0.00541237	1
ENSMUSG00000035133	Arhgap5	12	1	53617064	53668839	protein_coding	FALSE	2.82542	2.83755	2.82525	2.93065	3.01534	2.92127	2.90283	2.85886	2.96477	2.86933	2.88511	2.91226	2.87541	2.78282	2.87449	2.89949	2.8931	2.98841	2.94265	0.0266813	0.024237	0.0253749	0.0285794	0.0299443	0.0263288	0.0423828	0.0373434	0.0475958	0.0389913	0.0421976	0.039954	0.0461481	0.0410876	0.0471106	0.0377232	0.0395837	0.0392123	0.847977	0.0283932	0.120669	0.00296081	1
ENSMUSG00000067629	Syngap1	17	1	27094363	27107590	protein_coding	FALSE	2.82418	1.97895	1.95755	1.76226	2.1678	2.03318	2.07734	1.8938	1.82017	1.67363	1.92098	1.866	1.91867	2.22506	1.75376	1.82218	1.78246	1.69313	1.68883	0.0581763	0.0579305	0.0658016	0.0624298	0.0652967	0.0587208	0.133676	0.103288	0.14007	0.0931043	0.106661	0.093929	0.0980566	0.111275	0.126134	0.103938	0.12576	0.115019	0.674339	0.0723039	0.230645	0.0227122	1
ENSMUSG00000021286	Zfyve21	12	1	113052381	113066596	protein_coding	FALSE	2.80998	1.2866	1.34617	1.37022	1.29546	1.22773	1.54971	1.31292	1.20764	1.5812	1.41748	1.32684	1.25599	1.03629	1.31102	0.993826	1.47714	1.39141	1.53996	0.114695	0.110659	0.112221	0.133811	0.142081	0.102244	0.145094	0.145345	0.133864	0.125992	0.143596	0.146384	0.175208	0.138191	0.212908	0.121902	0.135059	0.116807	0.853324	0.0477713	0.0922972	0.00660744	1
ENSMUSG00000031832	Taf1c	8	-1	122121875	122129122	protein_coding	FALSE	2.79649	1.19677	0.957844	1.04389	1.41896	1.08035	1.06134	0.756389	0.937169	1.21768	1.14889	1.14485	1.18283	1.48798	1.07439	0.897066	0.938427	0.967603	1.0021	0.107653	0.0956399	0.1003	0.120858	0.113884	0.114509	0.151571	0.105401	0.109372	0.0974134	0.119273	0.100527	0.0885486	0.101955	0.137623	0.112112	0.103234	0.122403	0.811646	0.0538962	0.123358	0.0110998	1
ENSMUSG00000037996	Slc24a2	4	-1	86629028	86876381	protein_coding	FALSE	2.78433	2.08471	2.20957	2.28029	2.14396	2.21638	2.18259	2.1107	2.26913	2.22955	2.1641	2.1907	2.2613	2.12716	2.10332	2.16677	2.19836	2.32009	2.25699	0.0379754	0.052257	0.0502687	0.0627034	0.0657033	0.0594911	0.0450025	0.0500553	0.056961	0.0503182	0.0494246	0.0574832	0.0403268	0.0379798	0.068628	0.0504527	0.0527834	0.0499943	0.92209	0.0233035	0.0528171	0.00178894	1
ENSMUSG00000046959	Slc26a1	5	-1	109098897	109104588	protein_coding	FALSE	2.78411	-1.18815	-0.615081	-0.708673	-0.941186	-1.17543	-1.11845	-2.31963	-1.03452	-0.639932	-1.86106	-2.04546	-0.922977	-1.20017	-1.35225	-4.28011	-0.960663	-0.611079	-1.03767	0.254715	0.226036	0.218873	0.292947	0.274957	0.251923	0.947997	0.290783	0.226261	0.537019	0.635243	0.270687	0.404974	0.393202	2.63743	0.266677	0.203757	0.293628	0.665094	0.0964925	0.193047	0.0453662	1
ENSMUSG00000026341	Actr3	1	-1	127289483	127332067	protein_coding	FALSE	2.77627	3.34836	3.40962	3.47888	3.36966	3.39419	3.38064	3.30596	3.41335	3.41567	3.46333	3.46373	3.43162	3.36327	3.46497	3.43895	3.40684	3.35188	3.40797	0.0302736	0.0275163	0.0277049	0.0328447	0.0329439	0.0302698	0.0412852	0.0364641	0.0424002	0.034834	0.0372055	0.0390131	0.039494	0.0358973	0.0430984	0.0381485	0.0414286	0.0395451	0.938226	0.0196306	0.0412081	0.000935155	1
ENSMUSG00000051074	4930579K19Rik	9	-1	98463379	98464030	protein_coding	FALSE	2.76913	-0.682263	-0.399053	-1.14426	-0.175238	-12.1531	-0.845235	-0.980421	-0.306041	-0.468126	-0.001765	0.278236	0.193646	0.0545277	-2.00958	-0.191825	-2.11189	-0.765353	-0.510896	0.474931	0.405671	0.608289	0.446423	10.1703	0.537963	0.721381	0.363996	0.483776	0.298254	0.27489	0.293941	0.352079	1.12866	0.430019	1.10367	0.479976	0.454451	0.566123	0.147872	0.185997	0.100008	1
ENSMUSG00000071369	Map3k5	10	1	19654278	19862559	protein_coding	FALSE	2.75297	0.915976	1.35994	1.20702	0.901298	1.1965	1.23422	1.13303	1.21921	1.05071	1.12028	1.0098	1.02836	0.924452	1.10967	0.951227	1.36715	1.2168	1.13061	0.0945983	0.143395	0.15399	0.146458	0.167091	0.201963	0.0962071	0.147034	0.166884	0.170233	0.228359	0.199267	0.12916	0.151816	0.176947	0.166396	0.189656	0.196486	0.837944	0.0462181	0.107172	0.00866568	1
ENSMUSG00000019975	Ikbip	10	1	90545685	90565352	protein_coding	FALSE	2.74681	2.47126	2.59377	2.44802	2.66862	2.69852	2.59004	2.5695	2.57658	2.58872	2.4022	2.48182	2.43557	2.55946	2.55856	2.43904	2.68503	2.67506	2.43426	0.0743455	0.0640821	0.0804119	0.0777142	0.0764738	0.0700877	0.0867772	0.0697842	0.0773451	0.0717831	0.0748184	0.0820488	0.0837998	0.0609183	0.0725052	0.0656729	0.0680205	0.0686466	0.722252	0.0888521	0.178039	0.0108569	1
ENSMUSG00000090447	Gm17652	18	-1	32018736	32021418	lincRNA	FALSE	2.73852	0.490003	0.502039	0.405906	0.524757	0.457882	0.340934	0.458868	0.0649957	0.209387	0.378477	0.332182	0.148119	0.476435	0.486009	0.270126	0.0367682	0.250316	0.0954401	0.126712	0.121251	0.137936	0.148854	0.149708	0.143657	0.141519	0.157114	0.162029	0.119933	0.130987	0.157103	0.139254	0.121194	0.159833	0.147531	0.140274	0.168954	0.866862	0.0465484	0.0800279	0.00656151	1
ENSMUSG00000040710	St8sia4	1	-1	97484261	97564171	protein_coding	FALSE	2.71752	-1.68879	-1.77992	-1.75314	-1.91862	-2.32378	-1.75496	-2.2446	-1.89544	-2.26816	-1.63988	-1.8439	-1.54563	-1.71455	-1.77639	-1.8107	-1.94805	-1.73982	-2.00886	0.238338	0.236359	0.253738	0.33094	0.388588	0.263506	0.347519	0.286085	0.372522	0.233229	0.279195	0.221731	0.249073	0.247323	0.301603	0.289435	0.256269	0.29452	0.731759	0.0774896	0.167357	0.0233946	1
ENSMUSG00000025423	Pias2	18	1	77303947	77394447	protein_coding	FALSE	2.69888	2.69249	2.75213	2.66942	2.72439	2.83865	2.74652	2.74707	2.8182	2.62401	2.53451	2.76572	2.61104	2.66274	2.57538	2.59992	2.73092	2.75472	2.69336	0.0426835	0.0395993	0.0449085	0.0490445	0.0461501	0.0448762	0.0844242	0.0720999	0.0918189	0.0868782	0.0684086	0.0724054	0.0883214	0.0977583	0.0924988	0.0705431	0.0721118	0.0708788	0.89025	0.0332046	0.0735471	0.00299876	1
ENSMUSG00000032333	Stoml1	9	1	58100971	58110330	protein_coding	FALSE	2.68579	2.12846	2.14566	2.17304	1.98051	2.12893	1.8882	2.15287	2.14447	2.11443	2.14846	2.09908	2.24183	1.95234	1.99479	2.09655	2.21587	2.12502	2.29021	0.0626417	0.0587999	0.0616752	0.0752353	0.067821	0.07003	0.0657294	0.058129	0.0720427	0.0625942	0.0647111	0.0604278	0.0747052	0.0636967	0.072443	0.0613581	0.0657941	0.0598475	0.717038	0.0742055	0.196037	0.0127197	1
ENSMUSG00000028890	Mtf1	4	1	124479348	124527044	protein_coding	FALSE	2.66799	2.10263	2.2746	2.10447	2.25165	2.32538	2.42176	2.03913	2.24364	2.22237	2.34301	2.25946	2.31029	2.32689	2.38877	2.5291	2.35954	2.21807	2.1621	0.079552	0.0772512	0.0803869	0.0767404	0.0947414	0.0827739	0.0881757	0.0827804	0.0968183	0.0805081	0.081662	0.0768019	0.0693902	0.0751738	0.0873086	0.0782766	0.0841175	0.0853657	0.617509	0.180539	0.184938	0.017014	1
ENSMUSG00000062210	Tnfaip8	18	1	50139081	50266827	protein_coding	FALSE	2.65555	0.739416	1.15081	0.65852	0.861818	0.886429	1.13206	0.813054	0.811704	0.825332	0.931466	0.852541	1.30168	0.927295	0.715912	1.02317	0.717192	0.443696	0.659849	0.186812	0.206195	0.223495	0.217983	0.167503	0.162256	0.222132	0.181747	0.221597	0.198466	0.229124	0.189311	0.214878	0.206115	0.198697	0.203703	0.293171	0.288645	0.762602	0.0658182	0.14734	0.0242392	1
ENSMUSG00000087528	9830144P21Rik	2	-1	129031694	129056315	lincRNA	FALSE	2.65057	-0.577987	-0.334343	-0.497238	-0.432478	-0.260599	-0.859218	-0.17346	-0.526408	-0.2393	-0.506914	-0.943229	-0.380566	-0.57993	-0.689417	-0.562167	-0.345592	-0.676107	-0.363246	0.19701	0.15816	0.173806	0.214678	0.187664	0.228045	0.129089	0.161307	0.161863	0.153541	0.200045	0.152101	0.179057	0.169357	0.192729	0.144816	0.183098	0.154561	0.778415	0.0785086	0.128872	0.0142044	1
ENSMUSG00000026977	2013-03-07	2	1	60047944	60088733	protein_coding	FALSE	2.64996	2.90176	2.98865	2.99205	3.11985	3.1642	3.04954	2.71885	2.85851	2.95824	2.87447	2.94985	2.93972	3.0643	3.07448	2.92813	2.89899	2.89288	2.81079	0.053403	0.0561191	0.0567904	0.0817561	0.0619552	0.070494	0.0963777	0.0904225	0.123374	0.0938987	0.0891475	0.0925334	0.0720287	0.071645	0.129325	0.0969855	0.0946458	0.104788	0.544272	0.226757	0.207047	0.0219238	1
ENSMUSG00000085545	Gm13553	2	-1	26042249	26047198	lincRNA	FALSE	2.64679	-1.55126	-1.51464	-1.65435	-1.41916	-2.1979	-1.47922	-0.372058	-1.389	-1.12201	-11.9228	-2.30129	-1.67745	-11.0765	-1.39976	-2.5027	-0.927213	-1.33794	-2.61468	0.39396	0.365541	0.407376	0.406954	0.607315	0.397316	0.274942	0.622902	0.410023	9.49283	1.03384	0.570132	9.98048	0.600457	1.03943	0.244189	0.533694	1.11969	0.618465	0.143648	0.175358	0.0625293	1
ENSMUSG00000031467	Agpat5	8	1	18846277	18891361	protein_coding	FALSE	2.64666	2.86779	2.87861	2.89484	2.8027	2.77095	2.80987	2.68373	2.79677	2.82197	2.8826	2.84	2.78071	2.89799	2.89855	2.79661	2.76187	2.80555	2.83943	0.0361645	0.0337071	0.0358562	0.0423358	0.0410211	0.0369528	0.0579022	0.0480232	0.054782	0.0454737	0.048137	0.0539792	0.0503469	0.0440281	0.0557861	0.0526833	0.0527576	0.0521037	0.801901	0.0197054	0.171795	0.00659888	1
ENSMUSG00000039270	Megf9	4	-1	70088099	70196029	protein_coding	FALSE	2.63798	2.32618	2.40411	2.16612	2.65748	2.06624	2.19777	2.53307	2.39408	2.3438	2.25753	2.15248	2.3396	2.22634	2.03908	2.02952	2.15268	2.38929	2.24156	0.0648766	0.0567461	0.0549086	0.0717031	0.0746655	0.0680951	0.108302	0.0835796	0.071505	0.144685	0.0500938	0.113775	0.127702	0.0821481	0.0696866	0.160525	0.0785305	0.127545	0.770595	0.0904994	0.118618	0.0202882	1
ENSMUSG00000023106	Denr	5	1	124357184	124378841	protein_coding	FALSE	2.63448	2.29424	2.47927	2.40478	2.30183	2.48988	2.27768	2.39562	2.28762	1.95283	2.71044	2.15794	2.87941	1.88624	2.29144	2.89444	2.15334	1.86395	1.8908	0.141448	0.146059	0.134622	0.125534	0.163407	0.13653	0.536696	0.436972	0.46537	0.385211	0.444855	0.24556	0.975545	0.498872	0.210497	0.662071	0.59569	0.714079	0.823699	0.0659278	0.0922469	0.0181258	1
ENSMUSG00000034259	Exosc4	15	1	76157827	76161107	protein_coding	FALSE	2.63045	1.72659	2.06814	2.08299	1.81384	2.12528	1.99374	1.86521	2.09445	2.12784	2.02645	2.00863	1.84289	1.60665	1.9555	1.80343	2.06304	1.97533	2.05381	0.0813434	0.0690977	0.0918703	0.10626	0.0872088	0.0796202	0.123932	0.109458	0.117788	0.109035	0.117889	0.130441	0.159601	0.126006	0.158921	0.108788	0.121256	0.106386	0.862702	0.0430632	0.0875038	0.00673138	1
ENSMUSG00000057716	Gm5567	6	1	40060252	40198352	protein_coding	FALSE	2.62871	1.03495	1.23687	1.11766	1.28513	1.10807	1.15004	1.27203	1.31859	0.908999	1.10738	0.541795	0.985782	0.925949	0.823493	1.26833	1.17839	1.40509	1.02637	0.0834893	0.0728448	0.0829498	0.0847449	0.0920415	0.0834904	0.172623	0.123974	0.206569	0.15523	0.269764	0.192555	0.240362	0.201983	0.15445	0.147794	0.124801	0.191435	0.850226	0.056309	0.0861296	0.00733507	1
ENSMUSG00000040840	4930579G18Rik	14	1	55269348	55273444	antisense	FALSE	2.62072	0.253471	-0.0661886	-0.152621	0.295317	0.0642089	-0.253605	0.399082	-0.109828	0.548344	-0.017057	-0.508138	-0.538112	-0.0677023	-0.397095	-1.12727	0.0644662	-0.50357	-0.0416049	0.225768	0.260153	0.287248	0.259373	0.296268	0.313349	0.201072	0.261438	0.210269	0.257668	0.334529	0.344442	0.265761	0.310586	0.603971	0.250117	0.314345	0.254632	0.681177	0.128808	0.140489	0.0495262	1
ENSMUSG00000032423	Syncrip	9	-1	88344567	88377412	protein_coding	FALSE	2.6188	3.22398	3.23856	3.30932	3.36965	3.33925	3.31757	3.24441	3.11324	3.36375	3.34527	3.34601	3.28996	3.27971	3.46664	3.1333	3.07549	3.18206	3.18598	0.0392386	0.0352035	0.0387967	0.0416823	0.0495839	0.0472721	0.0690401	0.0929179	0.083484	0.0843865	0.0983321	0.0734667	0.0665143	0.0760091	0.100141	0.107936	0.110171	0.0795161	0.854219	0.0328438	0.106003	0.0069335	1
ENSMUSG00000036636	Clcn7	17	1	25270336	25299049	protein_coding	FALSE	2.61492	2.9065	2.8474	2.81961	2.88834	2.84292	2.72141	2.83604	2.80665	2.72648	2.81406	2.85935	2.97631	2.88034	2.80205	2.91201	2.69314	2.82625	2.87158	0.0432824	0.0512565	0.0603999	0.0526458	0.0584225	0.0484319	0.053468	0.0480248	0.0620157	0.046442	0.0621984	0.0635572	0.0566751	0.0586614	0.0572446	0.0581958	0.050835	0.0626944	0.90891	0.023597	0.0653607	0.00213224	1
ENSMUSG00000074064	Mlycd	8	1	121918778	121935002	protein_coding	FALSE	2.60513	1.58333	1.98019	1.97211	1.68805	1.69435	1.98219	1.9476	1.9893	2.14618	2.0928	1.88788	1.93612	1.92122	2.07096	1.84441	2.21374	2.12345	2.07533	0.107743	0.0791388	0.0878426	0.096743	0.113537	0.0859123	0.0957883	0.0841062	0.0932921	0.0806233	0.098236	0.0980246	0.107921	0.0809308	0.115671	0.0776007	0.0819138	0.0862638	0.855075	0.0375149	0.101639	0.00577118	1
ENSMUSG00000020704	Accn1	11	-1	80693671	81781959	protein_coding	FALSE	2.60329	2.19586	2.19619	2.18055	2.09914	2.18643	2.21185	2.14316	2.11045	2.12874	2.25342	2.22189	2.20734	2.3121	2.2837	2.2761	2.21213	2.19589	2.1605	0.0506797	0.0475441	0.0517898	0.0577225	0.0568626	0.0513015	0.0686703	0.0626975	0.0696361	0.0595051	0.0640267	0.0619027	0.0610316	0.0579412	0.0677117	0.0615393	0.065849	0.0658569	0.927242	0.0286237	0.0405514	0.00358312	1
ENSMUSG00000031561	Odz3	8	-1	49313036	49760044	protein_coding	FALSE	2.5895	1.91346	2.21088	2.11827	1.92336	1.98139	2.10476	1.83928	2.0971	2.05808	2.23859	2.07453	2.16232	2.11145	2.1088	2.21618	2.01065	2.11105	2.21765	0.0965397	0.0457971	0.0644568	0.0903463	0.043251	0.0575208	0.12065	0.136097	0.0713288	0.045479	0.0701179	0.13278	0.12922	0.135819	0.104499	0.0552201	0.0818215	0.135048	0.851618	0.0371329	0.105367	0.00588223	1
ENSMUSG00000088170		5	-1	22993212	22993541	misc_RNA	FALSE	2.57948	1.24279	1.09166	0.9983	1.07562	1.41415	0.347296	0.834211	0.210212	-9.11483	1.32285	1.57821	0.834501	-9.07615	0.703501	1.53396	-0.0242708	-8.30178	0.900248	0.285263	0.290009	0.342963	0.351673	0.3011	0.472116	0.577611	0.635748	10.1922	0.378974	0.413523	0.643156	9.97572	0.463125	0.327228	1.10115	9.68901	0.590859	0.668778	0.128954	0.154146	0.0481228	1
ENSMUSG00000029136	Rbks	5	-1	31926812	32000000	protein_coding	FALSE	2.57826	0.999886	0.902264	0.81956	0.839988	0.919499	1.04663	0.765808	0.694781	-0.159917	0.956731	0.902598	0.64636	1.36158	1.08961	1.21605	0.846936	0.536071	0.827979	0.173445	0.183601	0.208216	0.211044	0.221522	0.189757	0.255038	0.20105	0.374751	0.220908	0.207555	0.259166	0.180396	0.169906	0.177499	0.218823	0.265891	0.192846	0.670132	0.166383	0.0964904	0.066994	1
ENSMUSG00000022701	2610015P09Rik	16	1	43889913	43964427	protein_coding	FALSE	2.5633	1.91587	1.74171	1.85368	1.85313	1.87674	1.56213	1.76201	1.81696	1.62148	1.68021	1.90539	1.64062	1.88919	1.79979	1.70741	1.5747	1.39028	1.43061	0.0970025	0.116935	0.133972	0.154968	0.170963	0.159924	0.120805	0.17623	0.134812	0.129174	0.138706	0.125786	0.126262	0.215346	0.148298	0.113526	0.122599	0.150096	0.791145	0.0923828	0.102761	0.0137116	1
ENSMUSG00000038633	Degs1	1	-1	184205903	184212935	protein_coding	FALSE	2.56154	2.76153	2.70415	2.81137	2.82373	2.48076	2.48111	2.53059	2.74017	2.62534	2.60448	2.80784	2.71955	3.01878	2.75412	2.63813	2.58085	2.53834	2.68476	0.079704	0.0586948	0.0753381	0.0865853	0.109521	0.0799173	0.139487	0.108318	0.0686522	0.0631983	0.0809722	0.122255	0.138688	0.125164	0.0937067	0.0799087	0.0701091	0.10276	0.761393	0.0561588	0.173094	0.00935432	1
ENSMUSG00000025607	Copg2	6	-1	30697554	30846794	protein_coding	FALSE	2.55476	2.66963	2.79245	2.94818	2.77448	2.81182	2.95181	2.59772	2.76831	2.80215	2.85045	3.02694	2.99582	2.59025	2.93662	2.99165	2.65571	2.879	2.83421	0.0548256	0.0543588	0.0684235	0.0572796	0.0647489	0.061305	0.0631887	0.0622593	0.0785955	0.0575738	0.0586611	0.0626773	0.0618511	0.0617753	0.0701788	0.0618639	0.0638133	0.0727096	0.882498	0.0334445	0.0794382	0.00461975	1
ENSMUSG00000038007	Acer2	4	1	86520300	86580726	protein_coding	FALSE	2.55446	1.71175	1.84403	1.79727	1.62723	1.37221	1.62231	1.59445	1.45096	1.6781	1.73763	2.01198	1.8715	1.85972	2.05103	1.81601	1.80097	1.73203	1.90216	0.124269	0.0988861	0.0995953	0.112944	0.110866	0.100016	0.111394	0.152258	0.123462	0.11072	0.0982718	0.117653	0.091748	0.0782431	0.091321	0.0858236	0.100847	0.0950263	0.618676	0.0396427	0.293054	0.0486279	1
ENSMUSG00000066838	Zfp772	7	-1	7154833	7162506	protein_coding	FALSE	2.55214	0.693196	0.441084	0.464078	0.567578	0.632549	0.679405	1.01659	0.639217	0.425943	0.222002	0.200844	0.68061	0.448235	0.829067	0.580765	0.952701	0.831328	0.767912	0.109636	0.116799	0.128445	0.135535	0.129872	0.111697	0.144169	0.216354	0.296059	0.239639	0.269828	0.200505	0.234047	0.180103	0.254214	0.131113	0.159418	0.193119	0.770502	0.104452	0.104445	0.0206014	1
ENSMUSG00000063052	Lrrc40	3	1	157699626	157731442	protein_coding	FALSE	2.54541	2.15803	2.14387	2.23772	2.03558	2.10175	2.09078	2.23676	2.17856	2.05816	1.88402	2.18845	2.01995	1.85784	2.16007	2.07156	2.27978	1.98886	2.19769	0.0832891	0.0886332	0.0827656	0.0984555	0.101466	0.0919318	0.0970335	0.0994912	0.114456	0.105323	0.101712	0.0981719	0.0917437	0.096249	0.116105	0.090945	0.118764	0.0909954	0.851288	0.0408292	0.101924	0.00595893	1
ENSMUSG00000090325	4930505N22Rik	19	1	46072627	46087876	lincRNA	FALSE	2.54	-2.14909	-1.76711	-1.03833	-1.06453	-1.86912	-2.97191	-3.11317	-1.72105	-11.7806	-2.21577	-0.429884	-11.5792	-1.3672	-1.72726	-0.722638	-3.2472	-2.10942	-1.45664	0.789673	0.619807	0.465463	0.538527	0.773962	1.12832	1.22999	0.676613	10.301	0.715435	0.356597	9.96677	0.496039	0.676863	0.410693	1.19346	1.12008	0.620623	0.532484	0.140833	0.239659	0.0870239	1
ENSMUSG00000069135	Fgfr1op	17	1	8358366	8389669	protein_coding	FALSE	2.53809	1.8493	1.93525	1.99421	1.83376	2.01955	1.957	1.92086	2.06412	2.08361	1.87986	2.01614	1.94252	1.84384	1.82507	1.88032	1.93291	2.0316	2.05667	0.0689115	0.0828376	0.0715542	0.0848258	0.0961681	0.0776162	0.074752	0.0822353	0.0886896	0.0778761	0.0909293	0.121976	0.086867	0.0676369	0.0783196	0.0706929	0.103685	0.104506	0.895165	0.0406785	0.0598638	0.00429249	1
ENSMUSG00000039623	C330006K01Rik	5	1	142939885	142954669	protein_coding	FALSE	2.53779	1.40299	1.15937	1.07134	1.18296	0.927559	0.889485	1.18697	1.07239	1.18872	0.948897	1.06513	1.08149	1.11094	1.03172	0.891004	1.18227	1.03013	1.07788	0.0801629	0.0939136	0.0800706	0.101008	0.101175	0.100151	0.104128	0.107142	0.112428	0.0935675	0.0986263	0.108821	0.103672	0.0944299	0.0965779	0.087876	0.10778	0.079061	0.667646	0.0516579	0.26886	0.0118367	1
ENSMUSG00000080717	B230307C23Rik	16	1	98218488	98231165	protein_coding	FALSE	2.5218	-0.325271	-0.00167656	0.0133489	-0.347535	0.0157879	-0.876939	0.989032	0.290679	0.219134	-0.083895	-0.160193	-0.146761	-0.121485	0.26798	0.646714	0.15122	0.365845	1.56246	0.405305	0.314565	0.545032	0.399743	0.40045	0.460998	0.552678	0.470652	0.694204	0.279246	0.317382	0.411343	0.437993	0.318096	0.502742	0.400279	0.364502	0.377011	0.589565	0.130171	0.18335	0.0969139	1
ENSMUSG00000028348	Murc	4	1	48676386	48686374	protein_coding	FALSE	2.51621	-1.9347	-1.82547	-2.12041	-1.29523	-1.88045	-2.08521	-1.44255	-2.29542	-1.21318	-2.16905	-1.63035	-2.21725	-1.8306	-1.5571	-2.24004	-1.63602	-1.15013	-1.04475	0.469335	0.396056	0.529581	0.386312	0.516855	0.500507	0.360127	0.562028	0.313527	0.540178	0.359883	0.527596	0.481735	0.340699	0.604601	0.381233	0.288274	0.256045	0.581663	0.163761	0.202324	0.0522519	1
ENSMUSG00000091210	1110054M08Rik	16	-1	24391698	24393674	lincRNA	FALSE	2.5106	-1.44875	-2.32393	-1.11803	-1.60073	-3.39717	-1.60586	-0.52091	-1.0881	-2.10948	-2.60663	-1.73602	-1.69374	-12.7067	-1.42194	-1.26085	-1.17249	-1.1316	-0.849754	0.417004	0.573064	0.360752	0.496939	1.26959	0.483549	0.234909	0.331561	0.736713	1.14044	0.57139	0.716882	10.3839	0.427272	0.436573	0.428509	0.367193	0.381649	0.605995	0.128658	0.204582	0.060765	1
ENSMUSG00000033392	Clasp2	9	1	113650591	113828815	protein_coding	FALSE	2.50512	3.37881	3.41625	3.3839	3.48804	3.44489	3.43047	3.4002	3.41484	3.43633	3.43455	3.49319	3.46316	3.4332	3.4645	3.42767	3.44702	3.40713	3.44478	0.0199262	0.0190238	0.0215589	0.0261779	0.0241592	0.0240211	0.0256904	0.0232318	0.0263489	0.0225815	0.0260359	0.0258281	0.0257289	0.0221481	0.0267097	0.0223095	0.0261114	0.0249675	0.792454	0.0178419	0.187581	0.00212352	1
ENSMUSG00000042302	Ehbp1	11	-1	21905831	22242295	protein_coding	FALSE	2.50406	2.46677	2.42397	2.45845	2.37854	2.30903	2.46492	2.35278	2.49513	2.38386	2.45681	2.66456	2.52804	2.37284	2.53399	2.61349	2.4358	2.16554	2.49871	0.063488	0.0490542	0.055979	0.0619661	0.0622763	0.053716	0.058798	0.0906817	0.108817	0.111282	0.0616172	0.0898276	0.0655203	0.0962404	0.0967972	0.12555	0.077395	0.103186	0.880346	0.0491013	0.0653001	0.00525229	1
ENSMUSG00000069227	Gprin1	13	-1	54838032	54851235	protein_coding	FALSE	2.50376	2.11344	2.15613	2.21726	2.20651	2.10085	2.17184	2.31157	2.13097	2.19739	2.16017	2.08569	2.09266	2.18232	2.14618	2.05381	2.18494	2.1496	2.13508	0.0422465	0.039444	0.0415765	0.0469726	0.0475087	0.0427793	0.0393708	0.0382401	0.0455914	0.0385981	0.0433192	0.0439814	0.0433352	0.0389145	0.0492198	0.0393658	0.0415267	0.0443434	0.937154	0.0235631	0.0378529	0.00142975	1
ENSMUSG00000034024	Cct2	10	-1	116488054	116500870	protein_coding	FALSE	2.49686	3.61888	3.68077	3.77462	3.70658	3.75641	3.83504	3.58257	3.83194	3.72473	3.8454	3.82682	3.7873	3.69694	3.8112	3.84389	3.77015	3.73569	3.7476	0.0298128	0.0275563	0.0279558	0.032753	0.0322408	0.0275642	0.0400033	0.0313635	0.0390832	0.0302997	0.0318176	0.033818	0.0368008	0.031558	0.0368748	0.0337613	0.0355777	0.0347208	0.88725	0.0288735	0.0808539	0.00302295	1
ENSMUSG00000029231	Pdgfra	5	1	75548316	75594229	protein_coding	FALSE	2.49597	-0.0323487	0.303579	0.368346	0.335903	0.369258	0.526456	0.322943	0.200653	0.186912	0.027964	0.206287	0.1138	-0.321171	-0.00141571	0.182759	0.106647	0.158605	0.287604	0.0994211	0.0771048	0.0822388	0.0917549	0.0941652	0.0772919	0.0844175	0.0833685	0.0996124	0.0933601	0.0871551	0.0928408	0.127539	0.0986061	0.0979897	0.0927351	0.0939591	0.0895402	0.720958	0.0421401	0.215476	0.0214252	1
ENSMUSG00000087249	Gm16062	11	1	59623582	59631993	antisense	FALSE	2.48733	0.0353263	0.382528	0.269074	0.338752	0.326769	0.664855	-0.0405926	0.198142	-0.890047	0.313724	0.592625	0.0529616	0.526386	0.63785	0.368726	0.260838	-0.761636	-0.104669	0.318274	0.243783	0.274034	0.305884	0.297947	0.233889	0.635304	0.429059	0.736992	0.393359	0.356077	0.341978	0.425057	0.297801	0.310538	0.403857	1.04146	0.379778	0.675411	0.120919	0.163126	0.0405445	1
ENSMUSG00000026480	Ncf2	1	1	154655020	154684120	protein_coding	FALSE	2.46422	-2.02499	-1.22357	-1.55245	-1.94626	-1.60213	-1.93766	-1.87053	-2.57567	-1.59786	-2.12077	-1.58491	-2.00001	-1.64162	-1.53298	-1.4066	-2.07902	-2.62258	-2.78341	0.431976	0.281433	0.341135	0.486476	0.386263	0.439277	0.433882	0.710435	0.388431	0.521416	0.359428	0.435749	0.367309	0.340741	0.352491	0.492416	0.710322	0.701377	0.631495	0.0983117	0.230282	0.0399115	1
ENSMUSG00000035845	Alg12	15	-1	88635674	88649748	protein_coding	FALSE	2.4619	1.67532	1.68886	1.63752	1.41029	1.54723	1.67321	1.15708	1.26402	1.73581	1.70374	1.74314	1.79688	1.62898	1.91931	1.79609	1.81821	1.63684	1.41356	0.0905294	0.0765936	0.0885424	0.102006	0.107323	0.121714	0.213432	0.224959	0.150062	0.163733	0.175021	0.160708	0.142108	0.128644	0.144703	0.155999	0.190165	0.227308	0.809209	0.0479976	0.122601	0.0201921	1
ENSMUSG00000041654	Slc39a11	11	-1	113106167	113511393	protein_coding	FALSE	2.4478	0.468463	0.905284	0.72755	0.738478	0.700849	0.858495	0.59374	0.727872	1.00158	0.937265	0.883562	0.867254	0.810857	0.879281	1.02013	0.595938	0.678404	0.844495	0.2025	0.140043	0.119623	0.2056	0.179344	0.155283	0.173525	0.117322	0.13489	0.114908	0.102727	0.136093	0.144103	0.160652	0.126671	0.121392	0.133599	0.128055	0.840395	0.0440764	0.107671	0.00785695	1
ENSMUSG00000019782	Rwdd1	10	-1	33716361	33739430	protein_coding	FALSE	2.44407	3.03813	2.93664	3.2472	3.09051	3.07391	3.11591	3.00734	3.08103	3.07813	3.15416	3.20549	3.33961	2.94678	3.14959	3.25637	3.10093	3.07729	3.0265	0.0598982	0.067715	0.0572509	0.0671883	0.0658212	0.0594605	0.12642	0.0951347	0.121632	0.0897702	0.0884823	0.0804914	0.133238	0.0920098	0.0997726	0.0969041	0.0988998	0.107952	0.877815	0.043723	0.0735493	0.00491319	1
ENSMUSG00000019992	Fam54a	10	1	20067625	20081475	protein_coding	FALSE	2.44215	-1.66907	-1.82434	-3.59514	-1.36301	-1.67487	-2.48429	-2.62986	-2.0401	-1.96935	-2.49845	-2.48249	-2.45128	-2.61706	-7.76742	-6.39657	-1.59482	-1.66121	-1.54983	0.404023	0.424189	1.13018	0.373581	0.524614	0.619996	0.937552	0.43772	0.620405	0.982864	1.03689	1.03771	0.995011	5.05676	4.85267	0.497948	0.582359	0.526167	0.529198	0.166981	0.203966	0.0998548	1
ENSMUSG00000001419	Mef2d	3	1	87946294	87976008	protein_coding	FALSE	2.42202	4.83016	4.83785	4.72106	5.06639	4.84017	4.86619	4.88635	4.55185	4.85549	4.68067	4.5439	4.35535	4.84322	4.76563	4.43535	4.66088	4.72286	4.89929	0.0160916	0.0157573	0.0183062	0.016639	0.0180378	0.0154808	0.283625	0.222564	0.119886	0.259517	0.247257	0.0605246	0.267088	0.216471	0.149671	0.252199	0.250476	0.040091	0.76033	0.112021	0.110535	0.0171139	1
ENSMUSG00000026127	Imp4	1	1	34496696	34502581	protein_coding	FALSE	2.41746	2.41148	2.27738	1.98296	2.20258	2.3982	2.33174	2.07036	2.17121	2.23696	2.35079	2.37764	2.48368	2.13741	2.38106	2.0996	2.35498	2.10727	2.09716	0.100885	0.110248	0.0979688	0.125037	0.120311	0.112486	0.113666	0.114942	0.118216	0.100674	0.0913476	0.0931515	0.114415	0.10008	0.138657	0.106247	0.116688	0.132692	0.83141	0.0468859	0.111839	0.00986567	1
ENSMUSG00000025894	Aasdhppt	9	-1	4294793	4309494	protein_coding	FALSE	2.41728	1.58806	1.84991	1.95021	1.7693	1.69342	1.73182	1.60991	1.76557	2.09866	1.43574	1.9025	1.69128	1.77792	1.75043	1.58023	2.08945	1.97121	2.01825	0.099408	0.104444	0.0973996	0.141465	0.0898817	0.108384	0.128432	0.10663	0.154982	0.170383	0.100581	0.184462	0.140133	0.166851	0.188561	0.158172	0.153734	0.193208	0.832409	0.0525903	0.104819	0.0101814	1
ENSMUSG00000006241	Ccdc159	9	1	21731915	21740316	protein_coding	FALSE	2.41219	0.323287	0.0684704	0.244817	-0.0552602	0.362671	-0.561332	0.530151	-0.639886	-1.24184	0.050254	0.20378	0.211364	0.0538827	0.295492	0.375361	-0.368409	-0.178884	-0.421819	0.178058	0.19346	0.184978	0.236707	0.192678	0.281141	0.202206	0.440381	0.764663	0.381977	0.251071	0.28108	0.30312	0.208561	0.232831	0.428526	0.363522	0.467937	0.659133	0.108708	0.197283	0.0348757	1
ENSMUSG00000041842	Fhdc1	3	-1	84247947	84284351	protein_coding	FALSE	2.41017	0.00395033	0.142966	0.0700809	0.251132	0.0393449	0.110364	0.295149	0.279781	0.249825	0.143251	0.000862111	-0.195929	0.109511	-0.0942057	-0.145056	0.0463252	0.0489457	0.257807	0.171314	0.203316	0.24673	0.175585	0.258654	0.169972	0.23181	0.196361	0.175609	0.156159	0.230109	0.260941	0.217584	0.232602	0.331568	0.216417	0.210648	0.198647	0.807459	0.0608008	0.117736	0.014005	1
ENSMUSG00000040034	Nup43	10	1	7387301	7398679	protein_coding	FALSE	2.40024	1.07364	1.14524	1.2726	0.975338	1.48011	1.26948	1.30088	1.31074	1.13207	1.4465	1.41762	1.50854	1.05634	1.25308	1.48452	1.1213	0.996938	0.958121	0.141187	0.137469	0.160823	0.205477	0.157134	0.162265	0.198233	0.206637	0.234983	0.17421	0.176375	0.172918	0.230853	0.222871	0.172897	0.206772	0.246353	0.253795	0.780508	0.0663767	0.126719	0.0263958	1
ENSMUSG00000040350	Trim7	11	1	48639642	48665711	protein_coding	FALSE	2.39948	-0.652702	-0.740306	-0.10592	-0.156566	-0.486525	-0.709449	-0.660368	-1.05887	-1.14925	-0.472076	-0.595399	-0.875007	-0.386665	-1.04706	-0.398136	-0.999543	-0.994863	-1.48835	0.42571	0.284425	0.54294	0.473729	0.311823	0.326008	0.503365	0.457481	0.784233	0.370089	0.333478	0.444119	0.402388	0.524367	0.458507	0.581155	0.451203	0.753502	0.688779	0.0990801	0.171949	0.0401924	1
ENSMUSG00000027510	Rbm38	2	1	172845999	172860235	protein_coding	FALSE	2.39306	0.193197	0.0800244	-0.0636161	0.19238	0.557309	0.24989	-0.136375	0.28267	-0.500232	0.156957	0.253331	0.622873	0.525854	0.19179	0.584002	-0.393611	0.1837	-0.0308109	0.375281	0.326348	0.320386	0.239015	0.321934	0.217981	0.620496	0.326986	0.873896	0.304286	0.283601	0.343458	0.36999	0.320863	0.319239	0.487491	0.346964	0.620143	0.673383	0.107145	0.186925	0.0325473	1
ENSMUSG00000038422	Hdhd3	4	-1	62160042	62164501	protein_coding	FALSE	2.39265	0.0468603	-0.0950386	0.270351	0.108501	-0.0537451	0.245228	-0.702147	-0.141412	0.376008	0.325137	0.539328	0.491279	0.0412937	0.436911	-0.622277	-0.2874	-0.219801	0.0452861	0.231965	0.256484	0.303139	0.281156	0.29496	0.223063	0.55198	0.338894	0.304617	0.235238	0.225063	0.25808	0.298724	0.218398	0.662031	0.401797	0.493089	0.39186	0.719322	0.101927	0.144656	0.0340945	1
ENSMUSG00000021534	1700001L19Rik	13	1	68736316	68753108	protein_coding	FALSE	2.3921	-1.80708	-0.919685	-0.758437	-0.809031	-2.08036	-1.11446	-1.07131	-0.902905	-1.02115	-11.3826	-12.1736	-1.34031	-1.35906	-2.60807	-1.31419	-0.922093	-0.539005	-1.35276	0.45982	0.28337	0.279343	0.321509	0.607669	0.342842	0.435679	0.333953	0.407481	9.51498	10.4221	0.430047	0.522563	1.09866	0.523099	0.290988	0.239619	0.441177	0.647923	0.101727	0.207065	0.0432847	1
ENSMUSG00000028381	Ugcg	4	1	59202129	59235705	protein_coding	FALSE	2.39177	2.41982	2.1638	2.33297	2.52084	2.40842	2.38359	2.42647	2.32755	2.50109	1.2271	1.87712	-1.22001	2.27769	2.3078	0.656243	2.74638	2.52498	2.91615	0.0453503	0.0448466	0.0529065	0.0415616	0.0532354	0.0407636	0.225898	0.219547	0.732607	0.835636	0.408642	2.41122	0.266475	0.235319	1.97932	0.230523	0.229871	0.199002	0.660831	0.191539	0.0987599	0.04887	1
ENSMUSG00000037653	Kctd8	5	-1	69500524	69732948	protein_coding	FALSE	2.38537	1.31778	1.62532	1.56313	1.64523	1.45492	1.71197	1.51825	1.59373	1.59477	1.58352	1.48562	1.44794	1.39968	1.57049	1.53599	1.53153	1.63151	1.61245	0.0758596	0.0620329	0.0706712	0.0746649	0.0818552	0.0661476	0.0746135	0.0636996	0.0755193	0.0639732	0.0728604	0.0737865	0.0802614	0.0670771	0.0821752	0.0643801	0.0680627	0.0656375	0.864962	0.0273959	0.104517	0.00312482	1
ENSMUSG00000024498	Tcerg1	18	1	42671141	42735439	protein_coding	FALSE	2.38462	2.79334	2.65531	2.61442	2.93119	2.72873	2.70122	2.87626	2.77826	2.62635	2.5634	2.68344	2.63094	2.77564	2.555	2.72904	2.74102	2.64518	2.71724	0.0309669	0.0314753	0.0346844	0.0337146	0.0368705	0.0342338	0.067286	0.0619278	0.0704651	0.0724047	0.0747903	0.0708475	0.0702014	0.0759125	0.0666423	0.0639711	0.0787246	0.0667078	0.855697	0.0346652	0.105135	0.00450209	1
ENSMUSG00000041845	Rhod	19	-1	4425459	4439432	protein_coding	FALSE	2.3676	-0.166294	-0.15327	0.51609	-0.223747	0.0593079	-0.352428	-0.0568106	0.250403	0.246838	-0.132196	-0.33072	0.0367276	-0.357463	-0.289262	-0.401655	0.231691	-0.00908733	0.0732851	0.395798	0.439945	0.326846	0.531432	0.419122	0.50152	0.4381	0.306036	0.360668	0.432518	0.452554	0.391388	0.54872	0.480643	0.593427	0.314245	0.406584	0.382302	0.615626	0.0997536	0.247745	0.0368753	1
ENSMUSG00000020610	Amz2	11	1	109287260	109314127	protein_coding	FALSE	2.36307	3.50594	3.47869	3.42283	3.2447	3.33096	3.30863	3.29826	3.60395	3.28295	3.16438	3.13479	3.29119	3.46887	3.09276	3.45064	3.6385	3.50087	3.31288	0.0646937	0.0638985	0.0693766	0.0695536	0.0742815	0.0665691	0.124307	0.123067	0.201677	0.0938634	0.128116	0.174071	0.134832	0.153024	0.222974	0.079864	0.134861	0.188241	0.716063	0.0447471	0.197732	0.0414574	1
ENSMUSG00000030815	Phkg2	7	1	134716854	134726819	protein_coding	FALSE	2.35971	3.09916	2.82965	2.84001	3.11593	3.09318	3.02902	2.58841	2.90713	2.76023	3.337	2.73113	2.75974	3.36195	2.87564	3.09236	2.34017	2.99269	2.72857	0.0529989	0.0545535	0.0580143	0.0570811	0.0582018	0.0555805	0.528469	0.374758	0.368674	0.173465	0.52957	0.567381	0.235653	0.362372	0.242196	0.478583	0.571864	0.654173	0.722501	0.104606	0.144822	0.0280709	1
ENSMUSG00000038679	Trps1	15	-1	50486307	50721587	protein_coding	FALSE	2.35827	1.33134	1.4465	1.58817	1.26053	1.47688	1.34041	1.17244	1.48794	1.46858	1.19215	1.24312	1.4888	1.36834	1.30193	1.10306	1.42672	1.59954	1.4149	0.0678474	0.0555079	0.0582928	0.0783684	0.068017	0.0658829	0.10166	0.0954758	0.0834216	0.084791	0.110358	0.080634	0.0997647	0.10859	0.0968699	0.0797134	0.0845876	0.0837217	0.852355	0.0371742	0.104228	0.00624272	1
ENSMUSG00000015776	Med22	2	-1	26760782	26766197	protein_coding	FALSE	2.35225	2.45373	2.50594	2.58305	2.6396	2.60306	2.73165	2.61269	2.75842	2.76324	2.75256	2.78375	2.4828	2.4508	2.65285	2.78499	2.82103	2.82565	2.91888	0.0758089	0.073756	0.0741742	0.0806095	0.078706	0.0684386	0.0942252	0.0801617	0.105108	0.0814589	0.0912524	0.113677	0.105277	0.092113	0.102425	0.0772436	0.0882492	0.0808942	0.735694	0.0894699	0.161823	0.0130132	1
ENSMUSG00000049939	Lrrc4	6	-1	28611831	28781747	protein_coding	FALSE	2.35035	1.69251	1.82947	1.8139	1.88165	1.74173	1.84047	1.69656	1.76849	1.77596	1.90141	1.70625	1.82394	1.72114	1.84197	1.94507	1.61909	1.83949	1.58227	0.0564159	0.0501137	0.0564259	0.0611197	0.0715907	0.0530941	0.10648	0.0864767	0.101374	0.0784739	0.103759	0.0830853	0.102943	0.0810213	0.091262	0.100364	0.0985063	0.102808	0.896493	0.032219	0.0682728	0.00301522	1
ENSMUSG00000039740	Alg2	4	-1	47477939	47487205	protein_coding	FALSE	2.34468	3.23116	3.31073	3.32906	3.31561	3.37113	3.35716	3.28207	3.32491	3.31801	3.37048	3.36065	3.31301	3.32212	3.32625	3.34777	3.28793	3.31154	3.29165	0.029333	0.0313173	0.0308538	0.0315359	0.0332495	0.0304636	0.0384497	0.0322867	0.0366413	0.0336212	0.0389662	0.0351592	0.0396408	0.0360205	0.0393227	0.0341665	0.041336	0.0371667	0.886865	0.0126595	0.098458	0.00201777	1
ENSMUSG00000030742	Lat	7	-1	133507346	133513057	protein_coding	FALSE	2.34381	-0.920012	-0.99902	-0.987339	-0.93255	-0.399143	-3.27951	-0.681477	-0.914685	-1.41157	-1.73253	-1.40715	-12.199	-2.03398	-1.74805	-0.872674	-0.900263	-0.947883	-1.10518	0.354864	0.368161	0.391668	0.443945	0.325615	1.17006	0.411674	0.392484	0.647527	0.699592	0.684789	10.4287	1.11481	0.673384	0.475385	0.406498	0.480118	0.394787	0.616809	0.122111	0.211358	0.0497225	1
ENSMUSG00000064264	Zfp428	7	1	25292025	25300701	protein_coding	FALSE	2.33908	2.90503	2.86497	2.89455	3.1218	2.93059	2.99433	2.82155	2.95842	2.75139	2.92425	2.89066	2.78028	2.95095	2.84306	2.97291	2.82109	2.68969	2.81609	0.0558598	0.0530979	0.0583001	0.0591045	0.0632096	0.0666324	0.0605998	0.0535412	0.0697675	0.0501105	0.0559742	0.0617265	0.0553543	0.054516	0.0633847	0.0554565	0.0618031	0.0598246	0.76667	0.031286	0.195399	0.00664494	1
ENSMUSG00000079022	Col22a1	15	-1	71626225	71864657	protein_coding	FALSE	2.33208	-0.708556	-0.767776	-1.82575	-0.570679	-0.902325	-1.1007	-0.994641	-0.887195	-1.22176	-1.31922	-1.08961	-1.13612	-0.462012	-1.16488	-1.26518	-2.03537	-1.84435	-1.02359	0.292186	0.486489	0.34555	0.520578	0.286581	0.379511	0.279574	0.431731	0.261541	0.231764	0.294542	0.372008	0.245216	0.38282	0.509959	0.377764	0.352099	0.381411	0.630689	0.12335	0.190847	0.055114	1
ENSMUSG00000024539	Ptpn2	18	-1	67825165	67884249	protein_coding	FALSE	2.32818	2.71698	2.87633	2.87851	2.73325	2.93704	2.8162	2.92108	2.98841	2.31583	2.70369	3.17284	3.16783	2.48618	2.73248	3.18186	2.73064	2.34322	2.23037	0.0495735	0.0432245	0.0445749	0.0566224	0.0498001	0.0497512	0.325086	0.17281	0.235256	0.235381	0.132264	0.1251	0.40792	0.227778	0.117966	0.224406	0.262884	0.271738	0.847771	0.0599445	0.0754578	0.0168266	1
ENSMUSG00000040649	Rimklb	6	-1	122397314	122436340	protein_coding	FALSE	2.32721	2.598	2.64126	2.70888	2.5861	2.72712	2.68031	2.411	2.8957	2.76921	2.76514	2.76043	2.80735	2.93806	2.63484	2.87092	2.63249	2.58296	2.58839	0.0730508	0.06744	0.0813563	0.074832	0.0683793	0.0789965	0.134029	0.0917141	0.0983844	0.113206	0.0890735	0.0674624	0.117111	0.117373	0.118737	0.13216	0.10997	0.0793534	0.900851	0.032217	0.0627304	0.0042016	1
ENSMUSG00000078587	Gm2464	3	-1	13471906	13474596	lincRNA	FALSE	2.32447	-1.10949	-1.06073	-1.30132	-0.740909	-0.525867	-0.965732	-0.857741	-1.24061	-1.58177	-0.79418	-0.540781	-1.03093	-0.443969	-1.4309	-0.806684	-1.09853	-1.31477	-0.787694	0.270168	0.24884	0.324362	0.262239	0.235426	0.26801	0.263987	0.272053	0.383276	0.223342	0.211222	0.258112	0.209856	0.309576	0.245007	0.270185	0.333118	0.220199	0.572825	0.105363	0.279752	0.0420605	1
ENSMUSG00000070738	Dgkd	1	1	89749862	89841064	protein_coding	FALSE	2.32313	3.08271	3.10999	3.05981	2.99506	3.03388	3.01892	2.99338	2.95818	2.97827	2.98842	3.04698	3.12852	2.97165	3.00091	3.0416	3.01829	2.94606	3.00473	0.0218095	0.021261	0.0228468	0.0266418	0.0268667	0.0240355	0.0334706	0.0314045	0.0363876	0.0319543	0.0318433	0.029492	0.0347677	0.0307392	0.0357773	0.0320863	0.0347794	0.0335231	0.799644	0.0674739	0.128866	0.00401592	1
ENSMUSG00000051735	Rinl	7	1	29573988	29583982	protein_coding	FALSE	2.32207	-0.980607	-0.91608	-1.02589	-0.731459	-0.807114	-0.946112	-0.857251	-0.651084	-0.890947	-1.19683	-0.674411	-1.00786	-0.826425	-1.08689	-0.923854	-0.519755	-0.715488	-0.878484	0.239916	0.224753	0.253358	0.247304	0.257268	0.244029	0.202369	0.162213	0.228968	0.225511	0.188218	0.228137	0.207735	0.207902	0.236823	0.163906	0.187794	0.205611	0.757989	0.0741076	0.1527	0.0152035	1
ENSMUSG00000064032	Gm10143	19	1	10272858	10276874	lincRNA	FALSE	2.31674	-2.07413	-2.14096	-8.1149	-2.18089	-8.23965	-2.00393	-2.15178	-1.47672	-7.70608	-2.22716	-2.40323	-2.85896	-2.58773	-3.50248	-2.75123	-3.08554	-1.98523	-1.77312	0.615331	0.635597	4.81426	0.75774	5.04631	0.608677	0.568866	0.374983	4.97422	0.609987	0.71025	0.736723	0.763784	1.14187	0.817146	1.01793	0.541988	0.45842	0.516564	0.162767	0.235911	0.0847578	1
ENSMUSG00000028626	Col9a2	4	1	120711990	120727927	protein_coding	FALSE	2.31648	0.654416	0.477734	0.323192	0.618768	0.4861	0.17846	0.646074	0.54745	0.410532	0.617628	0.760789	0.575028	0.925578	0.487677	0.494674	0.295251	0.37255	0.432786	0.120053	0.118188	0.14671	0.131063	0.188659	0.161524	0.140349	0.181643	0.167361	0.177248	0.181596	0.127131	0.114001	0.146165	0.166589	0.144924	0.183233	0.145475	0.808937	0.0649179	0.115006	0.0111392	1
ENSMUSG00000093470		11	1	23636852	23640357	sense_overlapping	FALSE	2.3131	-0.0194097	-0.0552376	-0.21852	0.0516838	-0.279191	-0.294382	-0.175875	-0.249316	-0.222254	-0.067946	-0.116152	-0.5183	0.0651867	-0.18779	-0.137048	-0.392276	-0.264916	-0.379998	0.134051	0.126727	0.1516	0.145944	0.172586	0.157497	0.154899	0.144774	0.163698	0.126315	0.15123	0.191346	0.128129	0.138549	0.15717	0.157275	0.171027	0.175967	0.821533	0.0621699	0.10937	0.00692755	1
ENSMUSG00000082936	Gm16166	10	1	120365242	120366028	pseudogene	FALSE	2.31063	-0.534811	-0.349079	0.395353	0.243191	0.1178	-0.208892	-0.0661726	-10.8231	-0.624342	0.280509	0.631336	-0.152071	-10.2848	0.489161	-1.49109	-1.09225	-1.31303	-0.121986	0.387014	0.334359	0.248651	0.306262	0.322763	0.335307	0.454199	9.03723	0.576884	0.377456	0.267618	0.502102	10.4968	0.201745	1.06341	1.06914	1.11419	0.518491	0.639537	0.116077	0.184072	0.0603146	1
ENSMUSG00000060126	Tpt1	14	1	76244900	76248332	protein_coding	FALSE	2.30472	5.43945	5.6435	5.72671	5.52015	5.62338	5.70646	4.35257	6.09973	4.83084	5.00799	6.05992	6.10403	5.85957	5.22019	6.22914	6.11083	5.04468	4.78965	0.0300606	0.0255213	0.0268733	0.0298208	0.0332727	0.0264325	0.319566	0.110267	0.37427	0.476213	0.124351	0.1535	0.0964442	0.23942	0.114272	0.286298	0.304329	0.329766	0.827297	0.051529	0.102364	0.0188105	1
ENSMUSG00000035559	Mpv17l2	8	-1	73282548	73284820	protein_coding	FALSE	2.30305	2.30408	1.89527	2.19313	2.21827	2.09567	2.18954	1.96511	2.2958	1.96175	2.36971	2.44884	1.92112	2.39412	2.1388	2.4037	1.73518	1.6302	2.39582	0.085271	0.0937963	0.0926699	0.101273	0.106489	0.093971	0.219731	0.164103	0.235635	0.131023	0.132016	0.205448	0.151937	0.198125	0.15699	0.226713	0.266244	0.14068	0.836926	0.0540784	0.0980827	0.0109128	1
ENSMUSG00000020099	Unc5b	10	-1	60225358	60294329	protein_coding	FALSE	2.2926	0.390386	0.594974	0.50394	0.225942	0.336148	0.506771	0.139892	0.158558	0.302006	0.31175	0.429639	0.237241	0.439444	0.370278	0.593693	0.215448	0.233373	0.401071	0.0846447	0.073057	0.0814557	0.105804	0.095594	0.0811968	0.095181	0.0866369	0.0951065	0.0796165	0.0785859	0.0901538	0.0814571	0.0785703	0.077065	0.0877611	0.0891148	0.0802747	0.802431	0.0408484	0.13754	0.0191807	1
ENSMUSG00000006333	Rps9	7	1	3655595	3658503	protein_coding	FALSE	2.29023	4.66723	4.69003	4.84313	4.51168	4.46647	4.57363	4.11654	4.44756	3.66215	4.6129	4.75154	4.79846	4.74903	4.92264	5.1533	4.8776	4.4854	4.46114	0.0290403	0.0289098	0.0276501	0.0370432	0.038037	0.0328739	0.530221	0.177606	0.406645	0.192305	0.175934	0.16062	0.33196	0.113867	0.107852	0.15871	0.228347	0.224697	0.606741	0.062333	0.21358	0.117346	1
ENSMUSG00000024122	Pdpk1	17	-1	24210647	24287891	protein_coding	FALSE	2.28879	2.82985	2.74236	2.91774	2.74371	2.84067	2.78942	2.74174	2.81836	2.76632	2.75474	2.88853	2.82196	2.84542	2.84918	2.7982	2.76533	2.77022	2.76342	0.0413354	0.0446958	0.0471946	0.0425719	0.0653629	0.0568392	0.0606738	0.065653	0.0555716	0.0568821	0.0693761	0.0483288	0.0531999	0.076033	0.0560154	0.0569995	0.0805784	0.0540785	0.918204	0.0228644	0.0571942	0.00173708	1
ENSMUSG00000040524	Zfp609	9	-1	65539391	65675371	protein_coding	FALSE	2.28549	2.45039	2.61025	2.47656	2.53524	2.45795	2.54324	2.43702	2.43669	2.40532	2.39993	2.37962	2.45635	2.45636	2.47956	2.4677	2.37222	2.37613	2.30584	0.0323121	0.049464	0.0369895	0.0509583	0.0549918	0.0455139	0.0554583	0.0603855	0.055161	0.0608876	0.0525567	0.0478877	0.0530696	0.0626357	0.0703506	0.0563522	0.0598428	0.0474074	0.938643	0.0209204	0.038967	0.00146946	1
ENSMUSG00000015092	Edf1	2	1	25413367	25417602	protein_coding	FALSE	2.28504	3.9626	4.1641	4.16364	4.10687	4.15884	4.25666	4.16208	4.30495	4.26879	4.20726	4.15374	4.14128	3.9765	4.24725	4.27496	4.33868	4.28209	4.18804	0.0447164	0.0383511	0.0413601	0.045842	0.0454288	0.0390386	0.0673927	0.0469529	0.0559315	0.0530095	0.0573836	0.0566289	0.0809392	0.0498919	0.0572147	0.0466365	0.0530637	0.0548596	0.87221	0.0385377	0.0857457	0.0035063	1
ENSMUSG00000023066	Rttn	18	1	89141182	89300405	protein_coding	FALSE	2.28264	0.577166	0.530216	0.338535	0.391936	0.818639	0.514928	0.817861	0.708468	0.673406	0.464161	0.466422	0.724407	0.57	0.371085	0.426676	0.541064	0.623498	0.666664	0.12588	0.101318	0.0878288	0.0882718	0.101107	0.105602	0.0964454	0.0885942	0.0970496	0.0895477	0.137735	0.116022	0.11069	0.104806	0.130068	0.094726	0.126145	0.122166	0.815615	0.0526457	0.117237	0.0145021	1
ENSMUSG00000028360	Slc44a5	3	1	153636400	153934686	protein_coding	FALSE	2.27553	-1.23921	-1.04684	-1.04612	-0.927903	-0.88841	-1.04648	-2.23291	-2.1142	-3.12028	-0.729597	-1.60554	-1.45997	-1.24597	-1.54312	-0.3978	-2.94508	-1.94749	-2.34295	0.237552	0.211645	0.211415	0.247758	0.238661	0.220395	2.67659	2.7198	3.05868	0.479397	2.18407	1.97267	1.80551	1.87367	0.424178	2.96828	2.28872	2.69006	0.68364	0.130534	0.116251	0.0695754	1
ENSMUSG00000020077	Srgn	10	-1	61956581	61990199	protein_coding	FALSE	2.26884	-0.0408997	0.105749	-0.228598	-0.258704	-0.323936	-0.529405	0.107721	0.306607	-0.411939	-0.511457	-0.204546	-0.840587	-1.69276	-0.961165	0.371465	0.129111	-0.154059	-0.0225279	0.296989	0.25057	0.344208	0.385169	0.415537	0.389381	0.288188	0.24883	0.515133	0.46279	0.606496	0.685375	0.963829	0.682047	0.360094	0.288377	0.481586	0.362599	0.62385	0.117103	0.21116	0.047887	1
ENSMUSG00000092083	Kcnb2	1	1	15277340	15704376	protein_coding	FALSE	2.25946	0.596866	0.998674	0.79881	0.642058	0.475903	0.719215	0.503766	0.601536	0.683931	0.804047	0.781793	0.77708	0.788308	0.826319	0.460528	0.443022	0.75655	0.69973	0.126201	0.0890375	0.106097	0.136259	0.147046	0.11021	0.152426	0.12043	0.132191	0.106563	0.112402	0.128888	0.119645	0.103206	0.162203	0.136577	0.11645	0.131236	0.718238	0.0565834	0.211679	0.0134996	1
ENSMUSG00000053094	0610007L01Rik	5	1	130695614	130719635	protein_coding	FALSE	2.25015	2.60777	2.57469	2.52791	2.75932	2.45953	2.49432	2.73883	2.56243	2.55398	2.55608	2.47196	2.35639	2.51394	2.53313	2.53099	2.48874	2.48755	2.56609	0.0606356	0.0571916	0.060242	0.065995	0.0725907	0.0685603	0.0638975	0.0596021	0.0693055	0.0603783	0.0695634	0.0698814	0.0720935	0.0606879	0.075344	0.0632111	0.067182	0.0661619	0.885949	0.0398699	0.0707057	0.00347507	1
ENSMUSG00000038056	Mll3	5	-1	24777612	25004601	protein_coding	FALSE	2.24534	3.40599	3.39041	3.34617	3.38434	3.45042	3.33084	3.36009	3.26081	3.33448	3.33438	3.32203	3.35993	3.4088	3.37869	3.28905	3.33663	3.27722	3.24575	0.0225847	0.0242252	0.0216244	0.0247967	0.0253371	0.0230282	0.027674	0.0299664	0.0297079	0.0252609	0.0291673	0.027371	0.0295528	0.0250993	0.0311763	0.0245907	0.0312704	0.0295404	0.950306	0.0170728	0.0319326	0.00068893	1
ENSMUSG00000056131	Pgm3	9	-1	86446083	86465449	protein_coding	FALSE	2.24513	1.00302	0.921314	0.89896	0.925308	1.02741	1.01445	1.25084	0.891579	1.04485	0.976406	0.881631	0.887433	0.707811	0.921337	0.907619	0.872076	1.06186	0.996157	0.076671	0.0744374	0.0789844	0.0890595	0.0848638	0.0791545	0.0718528	0.0941318	0.108497	0.0930913	0.0966665	0.0936694	0.113922	0.0893435	0.120076	0.101142	0.0879662	0.0888936	0.888988	0.0372185	0.0677404	0.00605264	1
ENSMUSG00000059791	Nrm	17	1	35998263	36002347	protein_coding	FALSE	2.24382	3.43136	3.13948	3.18626	3.36117	3.03576	3.1112	3.34003	3.08952	3.01439	3.17152	3.0913	2.9788	3.12204	3.10781	2.98996	3.21724	3.21917	3.23644	0.0389243	0.0872094	0.0453421	0.0489672	0.0743269	0.0497739	0.0703827	0.0770701	0.0941433	0.0882885	0.11334	0.0959559	0.0899718	0.0772342	0.0989833	0.0851838	0.105536	0.0766788	0.868738	0.0308452	0.0955117	0.00490479	1
ENSMUSG00000079511	Ccdc142	6	1	83051611	83059933	protein_coding	FALSE	2.2414	1.74888	1.35468	1.05499	2.03627	1.47176	1.56426	1.4604	1.16769	1.46242	1.45256	1.57292	1.50332	1.73214	1.28752	1.49752	1.32249	0.77369	1.52189	0.145258	0.16647	0.188827	0.128532	0.16436	0.134477	0.166416	0.186076	0.188066	0.162368	0.135868	0.158379	0.152069	0.155953	0.181971	0.156508	0.184698	0.170239	0.661651	0.0640889	0.243771	0.0304885	1
ENSMUSG00000044067	Gpr22	12	-1	32391732	32398812	protein_coding	FALSE	2.23983	1.35191	1.37644	1.03686	1.24551	1.05369	1.21978	1.11699	1.49285	1.20282	0.988611	1.32805	1.01	1.22501	1.15181	1.29845	1.52775	1.27615	1.50289	0.0960345	0.0913622	0.106394	0.135672	0.111226	0.12231	0.185264	0.117867	0.188116	0.141066	0.171696	0.226081	0.179018	0.13549	0.174286	0.110387	0.164621	0.169702	0.81387	0.0517971	0.118956	0.0153766	1
ENSMUSG00000013701	Timm23	14	-1	32993348	33015084	protein_coding	FALSE	2.23645	3.22704	3.4274	3.48632	3.18619	3.39503	3.37392	3.2338	3.23064	3.28741	3.49937	3.43983	3.38462	3.34286	3.6604	3.34585	3.36508	3.40886	3.37831	0.0521352	0.0457219	0.0451829	0.0585996	0.0535893	0.0469554	0.0954955	0.10331	0.108736	0.0922775	0.0918805	0.0966385	0.0896309	0.0697956	0.104476	0.101758	0.0939017	0.0988054	0.872064	0.0387557	0.0820323	0.00714813	1
ENSMUSG00000051232	Tmem199	11	-1	78320557	78325674	protein_coding	FALSE	2.23412	2.37344	2.38484	2.42623	2.30586	2.45126	2.16417	2.19448	2.27873	2.361	2.45973	2.37888	2.49622	2.46308	2.28557	2.52209	2.09397	2.1162	2.33557	0.086598	0.082013	0.0820242	0.105353	0.0986701	0.0907782	0.251599	0.205198	0.20374	0.163994	0.181329	0.192941	0.21178	0.195936	0.184379	0.233334	0.229587	0.217558	0.818503	0.0755939	0.0973356	0.00856719	1
ENSMUSG00000032940	Rbm11	16	1	75593089	75603074	protein_coding	FALSE	2.2341	-0.728832	-0.523267	-0.362239	-0.721743	-1.15325	-1.02427	-1.14164	-0.870365	-0.926127	-0.574838	-0.30123	-0.389496	-0.37678	-1.07614	0.258826	-0.639151	-0.700424	-0.427311	0.30443	0.262142	0.247254	0.268232	0.357661	0.309003	0.369069	0.257885	0.310344	0.276563	0.214445	0.252442	0.250302	0.325167	0.19977	0.234842	0.313798	0.329401	0.588566	0.0796865	0.267708	0.0640401	1
ENSMUSG00000072623	Zfp9	6	-1	118411968	118429338	protein_coding	FALSE	2.23121	0.585936	0.453079	0.388244	0.693608	0.511229	0.759365	0.763321	0.463657	0.558431	0.457311	0.693809	0.769834	0.575612	0.785579	0.655344	0.291631	0.560201	0.335655	0.0944703	0.0959373	0.103339	0.102019	0.115208	0.0881582	0.0895174	0.0942868	0.113119	0.0914328	0.0925037	0.0802601	0.102827	0.0799954	0.0993014	0.104505	0.10212	0.110559	0.756581	0.040549	0.186366	0.0165044	1
ENSMUSG00000028134	Ptbp2	3	-1	119421660	119486306	protein_coding	FALSE	2.23029	3.01084	2.75999	2.85575	3.0991	3.00968	2.94003	2.93193	3.00154	2.91155	2.92469	2.96009	2.90122	3.07839	2.99303	2.96044	2.86847	2.95516	2.8658	0.0293301	0.0311218	0.0321956	0.0330917	0.0335162	0.0325261	0.0493354	0.0409137	0.048938	0.0423094	0.0437198	0.0446504	0.0439235	0.0430706	0.0493305	0.0454239	0.0446549	0.0463775	0.769817	0.0312092	0.193085	0.00588882	1
ENSMUSG00000026177	Slc11a1	1	1	74421777	74432636	protein_coding	FALSE	2.223	-0.739212	-1.44414	-1.32528	-1.4708	-0.753483	-1.01425	-0.606451	-1.90632	-1.28757	-2.21978	-1.97457	-1.60616	-1.84491	-2.09727	-1.92361	-1.52175	-1.76749	-0.951534	0.577745	0.563879	0.524025	0.852249	0.728877	0.569109	0.614924	0.700804	0.644397	0.872282	0.65877	0.959383	0.648492	0.976913	0.899949	0.578226	0.689207	0.686832	0.586726	0.143266	0.204136	0.0658724	1
ENSMUSG00000052920	Prkg1	19	-1	30643728	31839312	protein_coding	FALSE	2.22047	0.986396	1.33906	1.4364	0.958698	1.23712	1.12165	1.04935	1.44413	1.26166	0.934889	1.13263	1.41481	1.1612	0.896042	1.06465	1.27548	1.5526	1.13309	0.112097	0.0866519	0.0846078	0.131332	0.109047	0.103243	0.129436	0.0925835	0.123392	0.126957	0.123716	0.104244	0.118285	0.131626	0.138739	0.0994439	0.0907598	0.124813	0.779359	0.0558385	0.152717	0.0120856	1
ENSMUSG00000024776	Stambpl1	19	1	34266719	34314823	protein_coding	FALSE	2.21842	0.00551133	0.291567	0.32716	0.0793988	0.406406	0.442062	0.210564	-0.038129	0.492748	0.901074	0.414322	0.363768	0.710909	0.690905	0.314053	0.19347	0.476627	0.660965	0.203714	0.169898	0.179855	0.225242	0.210771	0.191797	0.255736	0.279436	0.202462	0.190483	0.180888	0.233658	0.165735	0.150776	0.253494	0.252781	0.218052	0.231366	0.780416	0.0754639	0.126333	0.0177869	1
ENSMUSG00000032741	Tpcn1	5	-1	120984169	121038622	protein_coding	FALSE	2.21395	1.8565	1.98831	1.88559	2.00666	1.94511	2.05803	2.03692	1.92848	1.91719	2.01507	1.87118	1.96146	2.00422	1.96303	1.99828	1.86718	1.84128	1.84638	0.0438927	0.0414314	0.0456742	0.0475472	0.0488748	0.0416827	0.0416229	0.0401289	0.0469333	0.0397228	0.0444477	0.0429286	0.0429668	0.0385831	0.0476149	0.0439017	0.0453909	0.0450786	0.854562	0.0219275	0.118296	0.00521471	1
ENSMUSG00000078350	1190007F08Rik	4	-1	153394697	153400261	lincRNA	FALSE	2.20438	1.41069	1.7495	1.66148	1.35046	1.47753	1.4244	1.53109	1.65042	1.50234	1.87572	1.88786	1.85943	1.89682	1.46938	1.52117	1.27744	1.25748	1.58593	0.150293	0.147621	0.147149	0.205146	0.216634	0.188096	0.163019	0.130412	0.174792	0.177586	0.156569	0.156093	0.169238	0.182468	0.186238	0.220635	0.222853	0.189618	0.594407	0.230985	0.135874	0.0387337	1
ENSMUSG00000026208	Des	1	1	75356904	75365154	protein_coding	FALSE	2.19662	-1.53373	-1.23702	-1.58975	-1.89363	-0.838848	-1.25095	-1.61396	-2.39336	-2.71162	-1.37621	-1.47663	-0.688477	-1.22323	-1.26205	-1.56186	-1.43492	-1.43843	-1.15946	0.353436	0.281669	0.373976	0.498253	0.471328	0.482755	0.514618	0.565019	0.989897	0.564278	0.633986	0.370765	0.375243	0.260288	0.443395	0.383582	0.635791	0.420236	0.632704	0.129083	0.187325	0.050887	1
ENSMUSG00000013973	Dedd	1	1	173259276	173272462	protein_coding	FALSE	2.19122	2.46155	2.55932	2.68649	2.60763	2.6473	2.76149	2.66907	2.82572	2.59678	2.55003	2.56943	2.59052	2.58559	2.48515	2.66992	2.74883	2.80345	2.43542	0.0709356	0.0780476	0.071866	0.08527	0.0828543	0.0711699	0.0752853	0.070549	0.101443	0.10363	0.100986	0.0976784	0.0799745	0.0878836	0.0966083	0.0963601	0.0821481	0.100687	0.843127	0.0383806	0.11267	0.00582281	1
ENSMUSG00000022360	Atad2	15	-1	57925602	57966637	protein_coding	FALSE	2.18871	-1.12078	-0.750572	-0.980379	-0.656424	-0.565791	-0.700099	-0.751472	-0.409827	-0.674834	-1.1098	-0.874379	-0.901407	-0.800025	-0.916385	-1.14385	-0.997173	-0.876953	-0.652853	0.186692	0.146649	0.172378	0.165978	0.160275	0.157967	0.206215	0.143104	0.191467	0.234891	0.226902	0.194853	0.214966	0.206049	0.27406	0.222166	0.230362	0.160722	0.615155	0.0493896	0.296228	0.0392268	1
ENSMUSG00000044340	Phlpp1	1	1	108068329	108290827	protein_coding	FALSE	2.1838	2.27729	2.45624	2.41308	2.38304	2.31231	2.34741	2.31244	2.39167	2.37344	2.29662	2.28896	2.3635	2.30436	2.32682	2.34114	2.40354	2.32722	2.31109	0.032811	0.0292959	0.0388925	0.054608	0.0367026	0.0336674	0.0442597	0.0319808	0.0451122	0.0358857	0.0361506	0.0350936	0.0366874	0.0379963	0.0403089	0.033007	0.0358303	0.0363194	0.919063	0.0185782	0.0613315	0.001027	1
ENSMUSG00000000531	Grasp	15	1	101054638	101063186	protein_coding	FALSE	2.18089	-0.909595	-0.31954	-0.79205	-0.15182	-1.28477	-0.188907	-0.955581	-0.40033	-0.40105	0.086519	-0.502434	-0.68612	-0.0122963	-0.0715437	-0.19331	-1.61761	-0.426137	-0.27012	0.283091	0.193711	0.261901	0.21414	0.392728	0.200545	0.462608	0.320648	0.325522	0.186624	0.407965	0.383549	0.231236	0.251128	0.285636	0.692484	0.392632	0.281449	0.638833	0.117271	0.207347	0.0365483	1
ENSMUSG00000053111	Fank1	7	1	140968544	141073215	protein_coding	FALSE	2.17856	-0.854188	-0.68202	-1.4127	-0.361377	-0.898338	-0.950707	-5.36165	-2.34535	-4.73235	-0.41312	-1.16472	-0.973807	-0.333337	-2.76893	-0.0532514	-1.26896	-1.09423	-0.951604	0.354527	0.25157	0.398672	0.365084	0.379576	0.310138	3.71867	2.93711	3.36406	0.270825	0.853141	0.859394	0.209557	3.30329	0.222677	0.545832	0.808079	0.842592	0.617719	0.140949	0.171875	0.0694569	1
ENSMUSG00000052374	Actn2	13	-1	12361693	12433027	protein_coding	FALSE	2.17711	-1.79746	-1.76718	-2.03988	-1.7959	-1.82868	-2.17473	-1.75026	-1.75362	-1.75251	-1.38788	-0.901949	-1.65299	-1.76583	-1.34357	-1.61539	-2.00701	-2.14426	-1.62389	0.376081	0.345238	0.420147	0.419829	0.432861	0.487482	0.364552	0.449496	0.430914	0.269466	0.240799	0.356491	0.384257	0.289836	0.394229	0.396014	0.56137	0.34417	0.637736	0.137977	0.17572	0.048567	1
ENSMUSG00000085984	1700001G11Rik	14	-1	66914171	66915966	lincRNA	FALSE	2.17508	-1.3353	-1.42564	-1.66125	-5.53429	-2.23408	-1.68796	-0.55384	-1.03458	-1.2849	-2.7186	-5.73727	-1.8427	-2.6141	-5.48642	-0.599595	-1.3953	-1.11786	-1.74636	0.630516	0.590702	0.747227	3.64097	1.0496	0.709075	0.362381	0.457227	0.754215	0.991958	3.49063	0.701428	1.08007	3.43601	0.564292	0.504502	0.492361	0.690848	0.510773	0.149479	0.25261	0.0871374	1
ENSMUSG00000044949	Ubtd2	11	1	32355370	32416687	protein_coding	FALSE	2.17293	1.00648	1.07672	0.862	1.28133	0.858559	0.929885	0.906081	0.866995	0.687729	1.17084	1.2006	0.964758	0.928767	0.827389	1.2552	0.683413	0.950984	0.975789	0.157794	0.13709	0.172715	0.154174	0.195348	0.16414	0.215494	0.201369	0.293634	0.196673	0.180584	0.227977	0.217659	0.214785	0.183938	0.314477	0.232839	0.23297	0.816522	0.0611045	0.111347	0.0110265	1
ENSMUSG00000006476	Nelf	2	1	24909875	24918401	protein_coding	FALSE	2.1599	2.99717	2.92516	2.9949	3.19032	3.06207	3.00085	3.04598	2.93552	3.01957	3.00161	2.93434	2.88548	2.98785	2.9035	2.84627	2.95421	3.00004	3.04568	0.0649512	0.062223	0.0665862	0.0712857	0.0600425	0.0601651	0.0715535	0.0743266	0.0683135	0.0735581	0.0680571	0.0745606	0.0788158	0.0782809	0.0747398	0.0705231	0.071788	0.0709966	0.815648	0.0279903	0.15129	0.00507129	1
ENSMUSG00000026200	Glb1l	1	-1	75194818	75207353	protein_coding	FALSE	2.15679	2.03819	1.88207	1.8282	2.26729	1.90993	1.922	2.41003	2.0815	1.96172	1.76802	2.08987	1.80752	2.10626	1.68145	1.77692	1.94193	2.02421	2.07886	0.105627	0.122917	0.132238	0.109822	0.121894	0.120106	0.147587	0.134561	0.16518	0.205347	0.193168	0.198117	0.174043	0.175479	0.159802	0.177756	0.201087	0.167824	0.803841	0.0588113	0.119713	0.0176344	1
ENSMUSG00000049612	Omg	11	-1	79314484	79317586	protein_coding	FALSE	2.14848	1.77691	1.76599	1.95748	1.77836	1.71042	1.71054	1.7055	1.8818	1.84271	2.09774	2.01695	1.95279	1.88746	1.7534	1.92285	1.806	1.77757	1.84055	0.0696996	0.0646161	0.0657416	0.0823383	0.0853396	0.0747806	0.0829313	0.0671516	0.0815482	0.0629471	0.0687673	0.0696759	0.0723827	0.0711505	0.0792323	0.0732457	0.0824975	0.0765321	0.748788	0.144101	0.0936599	0.0134508	1
ENSMUSG00000022898	Dscr3	16	-1	94719390	94748437	protein_coding	FALSE	2.14579	1.78582	1.91144	2.05071	1.4242	1.85313	1.85759	1.77856	1.75236	1.84632	1.93377	1.95546	2.08885	1.78569	1.8715	1.99325	1.89039	1.87131	1.95691	0.0960419	0.082401	0.101212	0.159032	0.110039	0.155065	0.098427	0.115103	0.0917022	0.102222	0.0981045	0.122405	0.104885	0.104304	0.12223	0.0782031	0.0959699	0.140417	0.758438	0.0393429	0.193501	0.00871817	1
ENSMUSG00000038240	Pdss2	10	1	42941292	43184688	protein_coding	FALSE	2.1419	1.12212	1.1045	1.14909	0.800198	1.13675	0.899735	1.03538	1.20916	1.17206	1.10767	1.00504	0.832374	0.874629	0.756582	0.834097	1.0286	1.02998	1.05661	0.100918	0.106916	0.111989	0.130488	0.121473	0.118794	0.135431	0.114256	0.13442	0.125174	0.130601	0.147202	0.147386	0.161686	0.159071	0.116046	0.133975	0.118652	0.63544	0.163711	0.170921	0.0299284	1
ENSMUSG00000071415	Rpl23	11	-1	97638841	97643751	protein_coding	FALSE	2.13404	4.89781	4.85473	4.96801	4.85162	4.85135	4.98084	4.51314	4.49772	5.05373	5.00384	5.46673	4.72542	4.95795	5.27495	4.75613	4.76085	2.99756	4.8403	0.0276332	0.0270173	0.0263896	0.0324883	0.0322928	0.0255028	0.642886	0.359333	0.222672	0.275742	0.0338144	0.433917	0.444418	0.185778	0.320628	0.384301	0.324865	0.420269	0.798641	0.0876972	0.0728659	0.0407959	1
ENSMUSG00000074118	Gm5897	7	-1	53038302	53039837	protein_coding	FALSE	2.13273	-0.206585	-0.947257	-0.797906	-0.277948	-0.812352	-0.586163	-10.382	-10.3068	-6.25703	-5.77845	-4.98525	-1.09913	-0.602881	-0.655857	-5.70617	-5.16447	-5.97942	-11.3158	0.243699	0.334974	0.320433	0.286184	0.3852	0.304517	9.49027	9.5202	8.74601	9.12993	8.31711	0.504171	0.49172	0.486816	8.48154	7.94389	8.53481	10.4724	0.606381	0.144972	0.15155	0.0970962	1
ENSMUSG00000030157	Clec2d	6	1	129130633	129136552	protein_coding	FALSE	2.13169	-0.669396	-0.251861	-0.312874	-0.755334	-0.0280431	-0.172588	-9.8948	0.231809	0.82335	-1.05906	-9.7159	0.0691026	-0.180425	-1.05489	-10.2613	0.375056	0.183444	-9.80436	0.328124	0.256584	0.27695	0.402486	0.28418	0.256408	9.6486	0.355784	0.251975	1.05891	9.71925	0.442318	0.513834	1.1098	10.4629	0.331343	0.496777	9.76474	0.66679	0.11735	0.159567	0.0562935	1
ENSMUSG00000050288	Fzd2	11	1	102465745	102469372	protein_coding	FALSE	2.12841	-2.06346	-2.29011	-2.139	-1.9063	-1.91809	-2.29963	-1.74944	-2.21861	-3.73047	-2.47207	-1.83784	-1.81256	-2.23014	-1.76795	-1.56499	-2.42377	-2.60576	-2.5661	0.359435	0.373409	0.407092	0.398478	0.377726	0.42201	0.333788	0.38826	1.11747	0.485198	0.333915	0.335288	0.429544	0.293595	0.297914	0.497228	0.585344	0.553979	0.668606	0.092392	0.205677	0.0333249	1
ENSMUSG00000029014	Dnajc2	5	-1	21263085	21291069	protein_coding	FALSE	2.12432	2.23696	2.01359	2.29007	2.44485	2.04396	2.19101	2.17162	2.31315	2.34603	1.99516	2.20546	2.21585	2.09369	2.14713	2.22942	2.33162	2.07383	2.18562	0.0907685	0.0945167	0.0866341	0.0943751	0.0907147	0.07544	0.0794274	0.113968	0.128748	0.0779518	0.102644	0.11072	0.0984799	0.116065	0.106367	0.0976232	0.0879568	0.0830374	0.871258	0.0374256	0.087226	0.00409008	1
ENSMUSG00000045613	Chrm2	6	1	36338084	36478414	protein_coding	FALSE	2.12239	0.656576	1.05891	0.85424	1.11849	1.15287	0.878415	0.757037	1.2188	1.19816	0.861635	1.18766	0.850583	0.710014	0.832765	0.793833	1.0949	0.937652	1.20304	0.147868	0.114497	0.149161	0.140628	0.131727	0.154236	0.128247	0.135147	0.158036	0.152776	0.163335	0.133185	0.151998	0.16731	0.200352	0.129172	0.192496	0.12275	0.76589	0.0490952	0.170232	0.0147831	1
ENSMUSG00000091344	1700037F24Rik	1	-1	134097646	134100380	lincRNA	FALSE	2.12099	-1.68331	-2.27488	-1.0797	-2.79089	-1.39691	-1.28471	-1.11818	-1.1124	-1.46181	-1.3083	-2.47591	-2.1238	-1.62278	-1.11515	-1.78174	-1.23455	-1.19951	-1.00253	0.59204	0.756053	0.449407	1.17284	0.634936	0.529388	0.449515	0.401858	0.521388	0.435698	0.766898	0.78726	0.56207	0.402751	0.640278	0.434709	0.421835	0.391403	0.593353	0.11861	0.232527	0.0555101	1
ENSMUSG00000050840	Cdh20	1	1	106665106	106892058	protein_coding	FALSE	2.11383	0.937816	1.05309	1.18559	0.893828	0.879309	0.889295	1.07241	1.05166	1.12729	0.975275	1.03765	0.948068	0.959053	1.00785	1.16833	1.06498	1.03875	1.16676	0.0765231	0.0692694	0.0701215	0.0920356	0.0924781	0.0832982	0.0782815	0.0733073	0.0825212	0.0768052	0.0767133	0.0849887	0.0878848	0.0760226	0.0845266	0.074953	0.0802152	0.0760729	0.664183	0.0224908	0.298312	0.0150148	1
ENSMUSG00000040354	Mars	10	-1	126733277	126748842	protein_coding	FALSE	2.11008	3.38108	3.24004	3.17674	3.31835	3.17522	3.18283	3.08822	2.95621	2.98485	3.22382	3.14849	3.2196	3.42408	3.2954	3.17191	3.172	3.20869	3.10707	0.0801501	0.0635748	0.0795407	0.0922013	0.0861689	0.099285	0.0958758	0.103823	0.134348	0.0909566	0.0757927	0.0729361	0.0831963	0.0922399	0.114668	0.0883291	0.0909475	0.0988972	0.857862	0.0643504	0.0645627	0.0132247	1
ENSMUSG00000015942	Gtf2ird2	5	1	134659889	134700225	protein_coding	FALSE	2.10908	1.81732	2.00452	1.74474	1.81309	1.83893	2.02237	1.8503	1.90604	2.01903	1.91241	1.76533	1.89555	1.86908	1.88889	1.89984	2.02644	1.84878	1.93677	0.073136	0.0596836	0.0677957	0.0891637	0.0749165	0.0965068	0.0739047	0.0604694	0.0621879	0.0602337	0.0584665	0.0592546	0.0659476	0.0521198	0.0570736	0.0529493	0.0592904	0.0730847	0.899378	0.0256503	0.0729348	0.00203705	1
ENSMUSG00000092094	Zfp804b	5	-1	6769030	6876523	protein_coding	FALSE	2.10783	1.16125	1.33542	1.10393	1.37054	1.21551	0.909975	1.30807	1.23469	1.14496	1.19325	1.34345	1.29318	1.3342	1.25844	1.2959	0.965093	1.31972	1.09368	0.0677519	0.0621637	0.0746091	0.0747352	0.0755265	0.0805489	0.0731683	0.0697677	0.0849488	0.0666023	0.066786	0.0716212	0.0723368	0.0700604	0.0781825	0.0761737	0.070684	0.0828487	0.85726	0.0461454	0.0909475	0.0056475	1
ENSMUSG00000052248	Gm13476	2	1	44966658	44969607	antisense	FALSE	2.10731	-0.370417	-0.830317	-0.891435	-1.31987	-0.560732	-0.583544	-0.593541	0.118735	-0.572256	-1.28389	-1.34387	-0.412392	-0.627503	-0.72953	-0.544921	-0.639616	-0.221274	-0.917684	0.275918	0.338971	0.387486	0.517869	0.360603	0.316436	0.444979	0.282465	0.645493	0.548825	1.08097	0.508372	0.460813	0.558703	0.637766	0.369485	0.598926	0.732953	0.63078	0.145148	0.174326	0.049746	1
ENSMUSG00000045007	Tubg2	11	1	101017221	101023101	protein_coding	FALSE	2.1072	2.46085	2.28168	2.37015	2.50523	2.26098	2.34788	2.48999	2.45583	2.42151	2.32471	2.39315	2.41015	2.39269	2.45669	2.36954	2.39963	2.50228	2.36761	0.0581759	0.0597476	0.0620594	0.0643405	0.0733073	0.0595833	0.0629402	0.05749	0.0685224	0.059186	0.0640909	0.0641494	0.0697947	0.0588191	0.07219	0.0591247	0.0615829	0.0652232	0.927929	0.02056	0.0499427	0.00156801	1
ENSMUSG00000056031	9330154J02Rik	9	-1	85713848	85736892	protein_coding	FALSE	2.10618	-1.40273	-1.68348	-1.54738	-1.84906	-13.1238	-13.1868	-0.979571	-1.32279	-1.41553	-2.09902	-1.81162	-1.8021	-1.08041	-1.91808	-1.54519	-1.45684	-1.41955	-1.2902	0.424922	0.434748	0.473016	0.616684	9.57415	9.53375	0.296923	0.340179	0.417451	0.499372	0.446296	0.446472	0.335994	0.442848	0.435356	0.370579	0.386774	0.351874	0.583797	0.0947188	0.2703	0.0511842	1
ENSMUSG00000028300	3110043O21Rik	4	-1	35138534	35173424	protein_coding	FALSE	2.10341	1.63502	1.62165	1.67084	1.711	1.73836	1.88297	1.65832	1.74736	1.78311	1.70479	1.78123	1.64308	1.40897	1.79248	1.78592	1.77097	1.89025	1.83567	0.0978257	0.0747205	0.109306	0.0866238	0.101066	0.0773888	0.0765598	0.0949821	0.0928783	0.083755	0.103732	0.102182	0.0902487	0.0995359	0.107602	0.0778383	0.119851	0.0794037	0.764799	0.0660588	0.157471	0.0116706	1
ENSMUSG00000002455	Prpf6	2	1	181326573	181390365	protein_coding	FALSE	2.10066	2.82339	2.87074	3.03113	2.96003	3.04245	3.02451	2.86341	3.06877	2.96019	2.89943	3.05435	2.71014	2.77421	2.77819	2.89263	2.99649	2.80682	3.11182	0.0382415	0.0340327	0.033198	0.0398918	0.0371323	0.0329879	0.100336	0.0771266	0.112275	0.101462	0.0875599	0.116737	0.105161	0.104257	0.118722	0.0930255	0.108229	0.0833139	0.845131	0.0364766	0.110994	0.00739841	1
ENSMUSG00000063757	4632433K11Rik	7	1	4985720	4986848	protein_coding	FALSE	2.10059	-1.47819	-0.464093	-1.01527	0.137584	-0.70785	-2.44117	0.200963	-0.616647	-6.80674	-0.659705	-0.827419	-11.0558	-1.9494	-1.9808	-6.17422	-0.427967	-10.7087	-0.357412	0.750445	0.424488	0.60914	0.385309	0.574124	1.15251	0.313302	0.484697	8.75119	0.620846	0.637555	10.1048	1.10033	1.13561	8.51102	0.574178	9.76769	0.425783	0.509018	0.133741	0.252457	0.104784	1
ENSMUSG00000026435	Slc45a3	1	1	133867186	133879540	protein_coding	FALSE	2.09814	-4.39396	-2.3834	-2.66033	-2.17496	-3.19863	-2.95702	-2.88216	-2.09266	-3.96686	-13.4354	-13.1103	-3.41082	-2.83577	-3.14737	-2.98862	-2.2589	-1.87133	-2.48394	1.17846	0.431458	0.520918	0.452768	0.750321	0.609556	0.673688	0.353812	1.16763	9.83611	9.6441	1.07698	0.641325	0.702535	0.63184	0.365128	0.333563	0.561223	0.571755	0.144545	0.221342	0.0623579	1
ENSMUSG00000005610	Eif4g2	7	-1	118211499	118226544	protein_coding	FALSE	2.09625	5.53339	5.59159	5.47791	5.75535	5.62402	5.68369	5.649	5.45979	5.05276	5.76762	5.55817	5.59943	5.68715	5.7081	5.84442	5.00082	5.64266	5.42257	0.0359456	0.0300877	0.0322873	0.0356682	0.0312284	0.0301709	0.120801	0.304356	0.277096	0.232245	0.132662	0.205386	0.120034	0.227698	0.120238	0.36455	0.115893	0.23348	0.542678	0.226096	0.20784	0.0233858	1
ENSMUSG00000030869	Ndufab1	7	-1	129228917	129245400	protein_coding	FALSE	2.0962	3.99408	4.02932	3.99242	4.20971	3.88027	3.91915	4.17727	4.23148	4.00711	4.08068	4.13345	3.80281	3.84452	3.892	4.12119	3.98474	3.96865	4.21531	0.0649633	0.0604542	0.06915	0.0663135	0.10278	0.0771886	0.144707	0.110254	0.0887912	0.130958	0.156711	0.132384	0.19996	0.145733	0.0831163	0.152659	0.18151	0.102105	0.875835	0.0466559	0.0719377	0.00557114	1
ENSMUSG00000053666	Gm9917	9	-1	107461141	107470746	lincRNA	FALSE	2.09442	-0.240743	-0.1845	-0.0853901	-0.0343062	-0.365976	-0.402837	-0.252785	-0.456554	-0.324451	-0.298393	-0.0101399	-0.107362	-0.106864	-0.185277	-0.764145	-0.370121	-0.358943	-0.440478	0.152171	0.166463	0.141334	0.140344	0.173047	0.16506	0.163121	0.162314	0.199032	0.15683	0.133625	0.144624	0.142012	0.152933	0.264361	0.167513	0.172696	0.178467	0.807711	0.071321	0.110034	0.0109344	1
ENSMUSG00000058979	Cecr5	6	-1	120459512	120481337	protein_coding	FALSE	2.08906	2.11597	1.93791	1.85003	1.8748	1.87723	1.69481	1.78178	1.9217	1.94043	2.0551	1.92737	2.06746	1.94219	1.89484	1.94345	1.91517	1.89847	1.99805	0.071908	0.0678984	0.0804723	0.0894709	0.0811511	0.0880199	0.0758167	0.0614045	0.0814455	0.0551081	0.0694288	0.0614997	0.0664	0.0647826	0.0751308	0.060587	0.0746562	0.0622263	0.764518	0.0518309	0.174553	0.00909837	1
ENSMUSG00000078235	Fam43b	4	-1	137950007	137952373	protein_coding	FALSE	2.08773	0.500042	0.39329	0.26163	0.579068	0.296615	0.239739	0.562085	0.030404	-0.441624	0.510232	0.440662	0.788645	0.601954	0.658225	0.580224	0.546998	0.20766	-0.243423	0.127691	0.12721	0.145049	0.142654	0.169751	0.146515	0.294691	0.341481	1.03784	0.289789	0.318032	0.213662	0.284759	0.200037	0.46119	0.279571	0.396802	0.549777	0.833397	0.0686495	0.0833847	0.0145693	1
ENSMUSG00000016206	H2-M3	17	1	37407165	37411429	protein_coding	FALSE	2.08609	-0.719372	-1.47391	-1.75504	-1.52557	-1.82383	-1.51062	-0.997651	-2.05025	-2.20825	-1.817	-2.4123	-1.25982	-2.9435	-1.56206	-2.24154	-1.02399	-0.72189	-1.29866	0.300679	0.435469	0.551268	0.53478	0.602619	0.469454	0.330502	0.672422	0.922558	0.703741	1.11481	0.477298	1.22884	0.521346	0.997993	0.398539	0.355915	0.516765	0.572462	0.117223	0.23725	0.0730651	1
ENSMUSG00000032381	Fam96a	9	1	65974418	65986762	protein_coding	FALSE	2.08507	2.0992	1.98737	2.1189	2.20903	2.19428	2.28334	2.10934	2.26325	2.26205	2.38759	2.44571	2.28113	2.21296	2.32993	2.30093	2.29193	1.91238	2.08279	0.0780981	0.0793237	0.0812566	0.0882074	0.0903041	0.0769553	0.126797	0.0982255	0.111524	0.0842398	0.0840419	0.0974634	0.115325	0.100014	0.112296	0.0969922	0.133983	0.115855	0.739155	0.0333507	0.198601	0.0288939	1
ENSMUSG00000079654	Prrt4	6	-1	29119232	29129584	protein_coding	FALSE	2.0847	0.690136	0.467616	0.371016	0.921548	0.440822	0.697775	0.920941	0.324784	0.544221	0.605619	0.626966	0.811864	0.855245	0.841786	0.566461	0.52101	0.643637	0.47396	0.0976943	0.104294	0.116222	0.0980382	0.126851	0.0979741	0.11118	0.125099	0.13943	0.120074	0.124206	0.100609	0.116933	0.092183	0.137792	0.127983	0.117182	0.135131	0.751803	0.0587287	0.176089	0.0133796	1
ENSMUSG00000093682		8	1	124897937	124900344	processed_transcript	FALSE	2.08354	-1.38003	-2.40603	-0.804739	-1.88858	-1.90182	-0.426553	-1.59121	-1.31142	-12.353	-13.0772	-1.67018	-2.31586	-12.3132	-2.57458	-2.22655	-1.68774	-1.06864	-0.811034	0.76851	1.23185	0.624613	1.19966	1.15957	0.528972	0.774015	0.637391	10.2157	10.487	0.799905	1.19619	9.64478	1.21846	1.22917	0.822831	0.618168	0.551509	0.527539	0.145726	0.221506	0.105229	1
ENSMUSG00000021831	Ero1l	14	-1	45902879	45938237	protein_coding	FALSE	2.08167	2.34234	2.2982	2.02102	2.07855	2.07536	2.09057	2.32428	2.07976	2.04244	1.88492	1.96514	2.0207	2.2804	2.03844	1.92641	2.0622	2.11111	2.17101	0.0360514	0.0344746	0.0448562	0.050524	0.0501678	0.0439424	0.0539559	0.0559128	0.0645964	0.0667113	0.060275	0.0614564	0.0556864	0.0592854	0.0716747	0.0557705	0.0574616	0.0539693	0.774329	0.041397	0.174576	0.00969793	1
ENSMUSG00000023170	Gps2	11	1	69727390	69730093	protein_coding	FALSE	2.07914	3.83649	3.40689	3.37903	3.87379	3.79291	3.63872	3.87495	3.38903	3.34522	3.34071	4.04597	4.05071	3.96102	3.61354	3.52168	3.50683	3.39533	3.44332	0.0519801	0.054431	0.0613671	0.0537469	0.0591189	0.0549435	0.0664458	0.0861827	0.102901	0.0875817	0.0618437	0.0701421	0.0650815	0.0767685	0.09299	0.0754053	0.114497	0.124893	0.704933	0.0759593	0.188548	0.0305605	1
ENSMUSG00000024479	Mal2	15	1	54402921	54434401	protein_coding	FALSE	2.07905	0.000783333	-0.216773	-0.169739	-0.543081	-0.327643	-0.261551	-0.315692	0.0969507	-0.00950467	0.108276	-0.276249	-0.110605	0.101941	0.250575	0.0970076	-0.225403	-0.0520683	-0.285922	0.151035	0.158774	0.167167	0.226227	0.203563	0.173442	0.190257	0.136649	0.180532	0.134132	0.184657	0.167836	0.154506	0.129501	0.168816	0.162166	0.158912	0.189285	0.738769	0.0474818	0.192396	0.0213537	1
ENSMUSG00000042419	Nfkbil1	17	-1	35357120	35372737	protein_coding	FALSE	2.07425	1.71214	1.6859	1.57662	1.77015	1.82244	1.92363	1.53513	1.63114	1.5783	1.79179	1.78605	1.60154	1.70103	1.62988	1.68273	1.42414	1.52149	1.70448	0.0910316	0.0919634	0.107291	0.106732	0.105043	0.0868136	0.138894	0.117263	0.170084	0.105506	0.120806	0.134075	0.121757	0.115803	0.156227	0.151404	0.158428	0.124768	0.676125	0.0381606	0.269088	0.016626	1
ENSMUSG00000028843	Sh3bgrl3	4	-1	133683321	133684704	protein_coding	FALSE	2.07161	3.11564	2.97112	3.08137	3.16048	3.19683	3.12755	2.98349	3.16355	3.04299	3.23786	3.06899	3.15123	3.26147	3.03949	3.09764	3.05552	3.07746	3.05799	0.0713557	0.0679168	0.0741198	0.079695	0.078002	0.0679474	0.0910803	0.0736618	0.0936809	0.0790072	0.0854765	0.0884631	0.0739273	0.083141	0.0951502	0.0930616	0.0854698	0.0983747	0.837509	0.0328967	0.124334	0.00525972	1
ENSMUSG00000062661	Ncs1	2	1	31101343	31151509	protein_coding	FALSE	2.06886	2.22533	2.01341	2.20258	2.13993	1.80463	2.00744	2.32791	2.17241	2.07218	2.10184	2.01477	2.06577	2.19189	2.04649	2.1268	2.18239	2.1278	2.06337	0.0389017	0.0446416	0.0422417	0.0479308	0.0811003	0.0899438	0.04808	0.0500216	0.0616493	0.0525028	0.0587265	0.0519795	0.0559371	0.0552726	0.0567379	0.0497921	0.0496224	0.053219	0.788136	0.0375187	0.16783	0.00651573	1
ENSMUSG00000092210	A930009A15Rik	10	1	115007042	115019504	protein_coding	FALSE	2.06799	0.282672	0.0116994	0.70913	0.412703	0.0454989	0.179962	0.0963414	0.448925	0.0139083	0.140887	0.222801	-0.0748344	-0.422758	0.260357	-0.319498	0.345431	0.0915017	0.368884	0.230612	0.242583	0.192577	0.243591	0.297434	0.245241	0.240016	0.195309	0.285957	0.239074	0.233	0.285918	0.337995	0.215943	0.367792	0.204823	0.261842	0.198318	0.740021	0.0809005	0.158684	0.0203947	1
ENSMUSG00000058656	Samd12	15	-1	53293176	53734092	protein_coding	FALSE	2.06637	0.441629	0.645504	0.350443	0.415644	0.772399	0.310137	0.283203	0.596775	0.869327	0.188295	0.262409	0.48041	0.234189	0.731542	0.334328	0.611282	0.951002	0.290606	0.232343	0.181456	0.252512	0.24563	0.204099	0.23779	0.251748	0.283913	0.19117	0.256751	0.252584	0.221732	0.261074	0.260736	0.281271	0.213666	0.171543	0.242553	0.767313	0.0769945	0.137019	0.0186736	1
ENSMUSG00000027508	Pag1	3	-1	9687479	9833679	protein_coding	FALSE	2.06559	1.06327	1.24421	1.04244	1.0296	1.13827	1.12586	1.15533	1.1375	1.15551	1.03645	1.07759	1.17668	1.04595	1.05457	1.11726	1.14044	1.23779	1.14055	0.0722934	0.083764	0.0794084	0.0701691	0.105138	0.0917796	0.0734102	0.0606484	0.0774283	0.139183	0.0921532	0.0993848	0.074953	0.0758291	0.0684562	0.142282	0.0958413	0.105358	0.90851	0.0278433	0.0611228	0.00252379	1
ENSMUSG00000022890	Atp5j	16	-1	84828111	84835870	protein_coding	FALSE	2.06063	4.10418	4.06345	4.29102	4.253	4.17078	4.2372	4.08181	4.21859	4.21728	4.27926	4.19829	4.29235	4.27186	4.20771	4.20766	4.18281	4.15776	4.21467	0.0504378	0.0492355	0.0458444	0.0528139	0.0582557	0.048702	0.0707019	0.0577415	0.0721099	0.0541964	0.0593819	0.062596	0.0592491	0.0598891	0.0778791	0.0589802	0.0630294	0.0680928	0.880637	0.0263133	0.090407	0.00264301	1
ENSMUSG00000035745	Grin3b	10	1	79433460	79439935	protein_coding	FALSE	2.05746	-0.985099	-0.798521	-1.78463	-0.680777	-0.790301	-1.2157	-0.324519	-1.02707	-0.573537	-0.52848	-1.16573	-1.39739	-0.948165	-1.16932	-1.26505	-0.415165	-0.751202	-0.815224	0.337529	0.315299	0.414408	0.252099	0.367306	0.394294	0.331702	0.360047	0.558593	0.390184	0.380103	0.599713	0.365729	0.30919	0.774591	0.333992	0.369521	0.483675	0.643544	0.0913497	0.228833	0.0362742	1
ENSMUSG00000037225	Fgf2	3	1	37211441	37304299	protein_coding	FALSE	2.05667	0.574516	1.0839	0.96178	0.405636	1.07556	0.498661	0.119862	0.1327	1.03226	0.530235	0.130835	0.311877	-0.191892	0.243111	-0.184816	0.67892	0.788879	0.582407	0.245675	0.186455	0.218192	0.32763	0.337679	0.281628	0.356286	0.359385	0.371661	0.407154	0.450563	0.358326	0.486613	0.401209	0.789722	0.382472	0.323407	0.318588	0.653809	0.0970207	0.212631	0.0365393	1
ENSMUSG00000030316	1500001M20Rik	6	-1	114954399	114987894	protein_coding	FALSE	2.05535	1.78318	1.52316	1.74481	1.27474	1.38484	1.59554	1.3512	1.4706	1.70651	1.4697	1.38849	1.34341	1.56724	1.40175	1.30644	1.5824	1.69757	1.47809	0.129347	0.129715	0.144131	0.188412	0.167219	0.124643	0.150295	0.125906	0.128388	0.142752	0.135925	0.155008	0.132676	0.152689	0.157582	0.128925	0.105121	0.138703	0.710364	0.0378095	0.23026	0.0215658	1
ENSMUSG00000046722	Cdc42se1	3	1	95032654	95040331	protein_coding	FALSE	2.05326	1.99541	1.96104	1.74678	2.41435	1.96186	1.93813	1.99324	1.91888	2.10103	1.68607	1.91677	1.75644	2.03108	1.81243	1.86926	1.82097	1.93613	1.95383	0.128038	0.0969304	0.0761542	0.109843	0.108339	0.0816918	0.136667	0.0939062	0.126656	0.102425	0.189193	0.139703	0.128986	0.0932331	0.134799	0.091431	0.188642	0.105244	0.708952	0.0486944	0.229823	0.0125306	1
ENSMUSG00000074646	6430550D23Rik	2	-1	155799015	155833713	protein_coding	FALSE	2.05285	0.0663563	0.0218574	-0.476915	-0.744263	-0.0199871	-0.614413	0.0911244	0.0845695	0.271315	-0.06118	-0.175213	-0.230047	0.0281427	-0.408393	-0.6897	-0.27738	0.28363	-0.0333959	0.31053	0.260233	0.290276	0.399945	0.348113	0.317231	0.21345	0.254005	0.29308	0.224719	0.399056	0.304654	0.322809	0.274594	0.403775	0.304241	0.292236	0.294808	0.603937	0.131269	0.231713	0.0330816	1
ENSMUSG00000038168	Leprel1	16	-1	25959374	26105870	protein_coding	FALSE	2.04911	0.664266	0.834304	0.59524	0.728438	0.545329	1.07572	0.825157	0.806967	0.989521	0.660066	0.848533	0.678377	0.566396	0.73056	0.765058	0.743484	0.615789	1.01428	0.185004	0.118357	0.154155	0.177658	0.167396	0.196317	0.122783	0.139226	0.128589	0.124864	0.130395	0.152517	0.150752	0.144547	0.146519	0.126271	0.171136	0.125538	0.824129	0.0458523	0.121515	0.00850402	1
ENSMUSG00000048939	Atp13a5	16	-1	29231937	29378818	protein_coding	FALSE	2.04396	-3.12072	-1.8036	-1.57646	-2.01854	-1.59216	-1.6201	-2.30553	-2.41269	-2.03724	-1.60051	-1.45249	-1.33486	-1.87464	-2.03431	-1.31161	-1.67684	-2.00296	-1.55117	0.657953	0.307724	0.278434	0.41234	0.350302	0.354945	0.390371	0.447325	0.405795	0.39965	0.276283	0.588334	0.315025	0.377818	0.307597	0.28076	0.392714	0.303907	0.667713	0.111771	0.179714	0.0408021	1
ENSMUSG00000069874	Irgm2	11	1	58028530	58036282	protein_coding	FALSE	2.04261	-0.781836	-1.24845	-0.76288	-1.37837	-1.07999	-1.19685	-7.38764	-1.08403	-1.54798	-2.17548	-1.11806	-0.717162	-0.739733	-1.09006	-1.07843	-1.2236	-2.35659	-6.49338	0.197623	0.23899	0.198363	0.308669	0.25969	0.249832	4.98196	0.640975	0.649023	1.02179	0.401216	0.267419	0.223272	0.60001	0.443328	0.493591	1.01598	4.89855	0.62615	0.115319	0.209731	0.0487999	1
ENSMUSG00000056394	Lig1	7	1	13862632	13896782	protein_coding	FALSE	2.04035	2.02773	2.10096	1.98079	2.23022	2.16174	2.05042	2.11329	1.92227	1.96919	2.07464	2.23789	2.13541	2.14234	2.22593	2.28461	2.18484	1.86409	2.19707	0.148765	0.141046	0.113377	0.124144	0.126773	0.0958357	0.127207	0.1276	0.112804	0.121769	0.131433	0.102955	0.101087	0.128801	0.159742	0.10417	0.125575	0.106181	0.81765	0.0695921	0.102927	0.00983077	1
ENSMUSG00000027624	Epb4.1l1	2	1	156246645	156368950	protein_coding	FALSE	2.03503	3.28733	3.35511	3.19551	3.43517	3.38801	3.15309	3.33388	3.19636	2.98643	3.55844	3.33277	3.0442	3.35764	3.19683	3.41919	2.71574	3.16275	3.34063	0.0684754	0.0470857	0.0724188	0.0682113	0.0678528	0.0628777	0.166922	0.195852	0.318787	0.156209	0.221049	0.306715	0.163321	0.218694	0.197346	0.2923	0.252589	0.261293	0.872577	0.0476497	0.0717801	0.00799272	1
ENSMUSG00000003863	Ppfia3	7	-1	52594496	52622389	protein_coding	FALSE	2.02759	2.52138	2.4208	2.3408	2.71806	2.48166	2.42912	2.70641	2.42136	2.31836	2.296	2.3043	2.29485	2.63547	2.2372	2.39151	2.49379	2.37909	2.34113	0.073991	0.0410733	0.0405859	0.074521	0.0513935	0.0383379	0.261368	0.0536462	0.0619328	0.0609771	0.0579758	0.0563405	0.249588	0.0568207	0.0628598	0.0544066	0.0555335	0.0568875	0.817778	0.0513946	0.125173	0.00565443	1
ENSMUSG00000086705	Gm16894	1	-1	40133073	40142698	lincRNA	FALSE	2.02599	-1.57089	-0.870053	-1.97975	-1.24086	-12.5713	-1.48115	-1.42516	-1.0391	-2.09437	-1.4761	-3.16189	-1.51495	-1.39087	-2.40649	-2.98232	-0.683309	-1.52761	-1.48908	0.607732	0.41532	0.77082	0.621223	9.6991	0.592352	0.516164	0.384032	0.75735	0.529825	1.16329	0.588212	0.523599	0.760968	1.2225	0.332755	0.515558	0.560804	0.592088	0.121404	0.224985	0.0615221	1
ENSMUSG00000028932	Psmc2	5	1	21291101	21309605	protein_coding	FALSE	2.01919	3.23342	3.32828	3.44227	3.35301	3.47567	3.59335	3.29569	3.32595	3.31803	3.46395	3.38475	3.79526	3.1307	3.51398	3.64116	3.44623	3.49118	2.82153	0.0375201	0.0348343	0.0338191	0.0416777	0.0379365	0.0318486	0.192648	0.182355	0.193157	0.172492	0.168368	0.107247	0.229491	0.150891	0.149459	0.180719	0.155979	0.284703	0.793666	0.0548991	0.136442	0.0149922	1
ENSMUSG00000020608	Smc6	12	1	11272692	11326591	protein_coding	FALSE	2.01356	1.93955	1.75254	1.95162	1.99705	1.84243	1.92738	1.9076	1.94369	2.03005	1.91342	1.93448	1.80434	1.95358	1.9075	1.91194	1.91374	1.94839	2.07846	0.0397322	0.0408678	0.0417223	0.0440995	0.0474329	0.0407828	0.0663905	0.0606737	0.0678916	0.0606654	0.0640547	0.0701673	0.0641838	0.0642517	0.0769623	0.0636832	0.0662491	0.0570316	0.904319	0.0318516	0.0614785	0.00235121	1
ENSMUSG00000031077	Fadd	7	-1	151763223	151768368	protein_coding	FALSE	2.01307	0.15089	0.277935	0.0630939	0.205348	0.0183899	0.038896	-0.0447476	0.190623	0.190531	0.290982	0.174838	0.362358	0.330069	0.25735	0.476822	0.299178	0.128712	0.203753	0.120996	0.104827	0.128952	0.12746	0.148212	0.13042	0.138006	0.10458	0.136648	0.101926	0.119112	0.109585	0.113666	0.107994	0.110313	0.0996976	0.125475	0.122226	0.839561	0.0477073	0.1031	0.0096322	1
ENSMUSG00000036368	Fam82a1	17	1	80014240	80081492	protein_coding	FALSE	2.01302	-0.150072	-0.235171	0.0342059	-0.240922	-0.46107	-0.069002	0.144384	0.117641	-0.228954	-0.017773	-0.372913	-0.0523354	-0.836255	-1.00785	0.0495246	-0.0101398	0.108803	-0.12647	0.206176	0.204674	0.193484	0.254959	0.2692	0.198562	0.196197	0.182198	0.30866	0.201168	0.29375	0.245683	0.425134	0.43607	0.253191	0.205691	0.217106	0.268559	0.76979	0.092889	0.116322	0.0209989	1
ENSMUSG00000016918	Sulf1	1	1	12708626	12850452	protein_coding	FALSE	2.00624	2.0098	2.23278	2.25319	1.95063	2.01276	2.12699	1.93047	2.17419	2.08371	2.15749	2.14061	2.14764	2.03372	2.12076	2.25173	2.08475	2.10352	2.08318	0.0430321	0.0355801	0.0373648	0.0502583	0.0497021	0.0414633	0.0508975	0.04199	0.0522199	0.0407445	0.0442409	0.0428095	0.0465482	0.0432562	0.0457718	0.0446798	0.0467208	0.0467879	0.806099	0.0256787	0.163062	0.00516014	1
ENSMUSG00000017386	Traf4	11	-1	77972001	77979091	protein_coding	FALSE	2.00624	0.246825	0.294015	-0.20526	0.718628	0.260814	0.324625	-0.0452106	0.164344	-0.101923	0.372354	0.152536	0.327441	0.288911	0.18152	0.349553	0.199852	-0.244924	0.198569	0.151229	0.161904	0.200725	0.184311	0.188941	0.183501	0.433073	0.281992	0.362012	0.258968	0.240311	0.288007	0.337498	0.284211	0.294421	0.284961	0.32117	0.330414	0.619913	0.0943074	0.248197	0.0375826	1
ENSMUSG00000027748	Trpc4	3	1	53959979	54122389	protein_coding	FALSE	2.00383	0.827636	1.02853	1.0796	0.894688	0.984269	0.961425	0.903031	0.935135	1.24051	0.578316	0.996443	0.983967	0.740257	0.906486	0.706156	1.20237	0.9107	0.896394	0.0886576	0.0825082	0.082186	0.101963	0.0961447	0.0914189	0.143759	0.143717	0.162348	0.180192	0.161411	0.141115	0.17568	0.149527	0.251642	0.109403	0.175353	0.151592	0.86489	0.0442315	0.0838655	0.00701305	1
ENSMUSG00000015950	Ncf1	5	-1	134695923	134705495	protein_coding	FALSE	2.00351	-0.97426	-1.77029	-0.71825	-1.29296	-1.46593	-0.894733	-2.1895	-1.57514	-1.48677	-1.04631	-0.793019	-1.16246	-1.21515	-1.67025	-1.40969	-1.26048	-1.38905	-1.99288	0.424431	0.447943	0.509804	0.424776	0.522593	0.414722	0.634869	0.389645	0.426256	0.475351	0.530556	0.481864	0.331437	0.42836	0.430004	0.32737	0.520834	0.545081	0.677438	0.0960193	0.186276	0.0402667	1
ENSMUSG00000016018	Skiv2l2	13	-1	113657988	113717588	protein_coding	FALSE	2.00219	2.84198	2.93824	2.95793	2.9638	2.93137	2.91102	2.84733	2.96043	2.91429	2.87808	2.95502	2.93163	2.91793	2.95533	2.94639	2.87784	2.86882	2.8889	0.0322524	0.0303352	0.0321836	0.0365475	0.0366541	0.0335662	0.0514753	0.044006	0.0525936	0.0464726	0.0462894	0.0471806	0.0509338	0.0435674	0.0521627	0.0464323	0.0496821	0.0509634	0.948704	0.0179587	0.0326326	0.000704989	1
ENSMUSG00000055670	Zzef1	11	1	72609728	72740622	protein_coding	FALSE	2.00008	2.03036	2.05516	2.01647	2.1556	2.17089	2.06719	2.08882	1.97405	2.13283	1.93966	1.88829	1.97389	1.80293	1.9884	1.90905	1.9929	2.30183	2.156	0.0458803	0.0448455	0.0489121	0.0472471	0.0479679	0.0486843	0.223695	0.318239	0.253343	0.229159	0.256732	0.233795	0.320296	0.280624	0.312667	0.220793	0.174417	0.194288	0.770515	0.0979393	0.115528	0.0160183	1
ENSMUSG00000089760	D030046N08Rik	18	-1	84888396	84890167	lincRNA	FALSE	1.99505	0.0936583	-0.933897	-0.880896	-0.0315322	-0.771419	-0.814173	-7.24465	-0.170799	-0.969787	-9.07862	-4.84653	-5.62132	-1.54669	-10.4413	-9.58576	-0.408953	-4.70291	-4.56209	0.188436	0.30302	0.347151	0.241211	0.343067	0.320499	9.27589	0.43775	4.42503	9.58838	8.03395	9.2499	4.94631	10.5701	10.4723	0.543344	8.42708	8.87046	0.579463	0.154757	0.16665	0.0991294	1
ENSMUSG00000043833	2900005J15Rik	5	1	24606801	24615927	lincRNA	FALSE	1.98734	-1.91442	-2.23527	-3.71115	-2.18436	-2.21753	-3.70422	-2.61275	-2.34675	-8.0183	-2.63325	-2.2889	-2.49333	-2.19923	-3.13872	-1.50171	-3.29687	-2.73992	-3.77589	0.449156	0.501145	1.16892	0.597589	0.621647	1.15448	0.75323	0.556804	4.70514	0.59109	0.527941	0.573171	0.611661	1.01242	0.357489	0.936132	0.709996	1.10034	0.550574	0.134236	0.233737	0.081453	1
ENSMUSG00000007207	Stx1a	5	1	135499352	135526970	protein_coding	FALSE	1.98645	1.36188	1.31133	1.13781	1.43286	0.936619	1.69781	1.36562	1.39201	1.26471	1.19872	1.22137	1.18701	1.21354	1.3621	1.33751	1.41192	1.26602	1.30482	0.11449	0.0931263	0.142172	0.123881	0.132869	0.134484	0.118665	0.160566	0.139811	0.15022	0.125615	0.108451	0.106846	0.119769	0.191786	0.116091	0.110064	0.102864	0.79222	0.0509449	0.149167	0.00766775	1
ENSMUSG00000074793	Hspa12b	2	1	130953016	130972057	protein_coding	FALSE	1.98568	0.310707	0.387509	0.308886	0.133205	0.223154	0.1343	0.209557	0.548676	0.30705	0.262223	0.355493	0.206503	-0.0749093	-0.0180257	0.0305896	0.380053	0.269425	0.3123	0.12022	0.108478	0.144143	0.151893	0.14196	0.131063	0.129716	0.103832	0.137146	0.122824	0.145606	0.143609	0.15628	0.137146	0.161456	0.113601	0.14798	0.121554	0.630737	0.213181	0.128097	0.0279847	1
ENSMUSG00000037999	Arap2	5	-1	62993684	63157437	protein_coding	FALSE	1.98341	0.376651	0.375014	0.7397	0.527024	0.633259	0.507308	0.207621	0.458871	0.16018	0.680196	0.344552	0.486676	0.528958	0.484964	0.479957	0.396438	0.597797	0.124807	0.144211	0.138781	0.17066	0.175887	0.173341	0.193157	0.231703	0.197923	0.244263	0.156494	0.22183	0.146137	0.177352	0.197324	0.186741	0.183368	0.203826	0.197926	0.815134	0.0629723	0.112162	0.00973253	1
ENSMUSG00000087529	C130060C02Rik	19	1	16059580	16085402	lincRNA	FALSE	1.98242	-0.311978	-0.411971	-0.644731	-1.04688	-0.308218	-0.890289	-1.11269	-1.65481	-0.969637	-0.80095	-1.11046	-0.30381	-1.11739	-1.33125	-0.818264	-1.52673	-1.82194	-0.992644	0.286695	0.278748	0.340552	0.464623	0.320346	0.401435	0.427232	0.542229	0.375456	0.303972	0.381914	0.256361	0.417827	0.444505	0.351123	0.480354	0.528531	0.38133	0.561205	0.204666	0.173674	0.0604552	1
ENSMUSG00000073388	A330017A19Rik	17	-1	47026165	47027354	protein_coding	FALSE	1.97931	0.176271	0.0934644	0.101739	0.463126	0.348316	-0.03415	-0.220622	0.074449	0.0389923	0.560726	0.0741531	-0.0189684	0.0940897	0.31587	0.275287	-0.59035	0.0677937	0.18778	0.214521	0.213307	0.232869	0.21237	0.225003	0.235403	0.358301	0.254411	0.373718	0.180887	0.314247	0.280873	0.293693	0.218655	0.325057	0.429936	0.305277	0.239792	0.753281	0.0766004	0.150878	0.0192398	1
ENSMUSG00000029823	Luc7l2	6	1	38501334	38559470	protein_coding	FALSE	1.97756	3.64608	3.70725	3.60415	3.56714	3.64747	3.57956	3.64123	3.70302	3.69249	3.5897	3.60473	3.64087	3.57607	3.61926	3.65222	3.58921	3.67584	3.63204	0.0275555	0.0270951	0.0277436	0.0372759	0.035519	0.032176	0.0407682	0.0392002	0.0504079	0.0483711	0.0425952	0.0602963	0.0461224	0.0436268	0.0507271	0.0486547	0.039681	0.0605595	0.893605	0.0372599	0.0669436	0.00219155	1
ENSMUSG00000071655	Ubxn1	19	1	8946049	8950153	protein_coding	FALSE	1.97345	3.62774	3.65446	3.67186	3.84913	3.68852	3.7003	3.62677	3.75941	3.73782	3.67195	3.67515	3.74276	3.818	3.77403	3.64658	3.73534	3.62807	3.5431	0.0430729	0.0412058	0.0418788	0.0420717	0.0471794	0.0416017	0.0986483	0.0670511	0.0912564	0.0767969	0.0710419	0.0708652	0.0872067	0.0663099	0.10219	0.0745901	0.0760645	0.0864956	0.810361	0.0441928	0.138885	0.00656124	1
ENSMUSG00000049038	Mterfd3	10	-1	84582181	84590746	protein_coding	FALSE	1.97272	1.59831	1.42335	1.6433	1.45166	1.4656	1.48226	1.66397	1.47181	1.25858	1.72852	1.6206	1.61858	1.2526	1.63383	1.70648	1.01761	1.57939	1.31025	0.0924474	0.0982929	0.0957353	0.11257	0.112107	0.102034	0.141807	0.141889	0.229128	0.102242	0.146122	0.130554	0.203125	0.127041	0.149478	0.184614	0.150867	0.17579	0.77409	0.120383	0.0917149	0.0138121	1
ENSMUSG00000035954	Dock4	12	1	41172640	41573073	protein_coding	FALSE	1.972	0.467595	0.724084	0.69579	0.468565	0.527329	0.540975	0.407543	0.667565	0.613788	0.545339	0.752556	0.763683	0.592482	0.706694	0.80537	0.667286	0.589212	0.647336	0.070658	0.0639641	0.065898	0.0847144	0.0830026	0.0732064	0.0826521	0.0649609	0.0842463	0.0748335	0.0687318	0.066223	0.0748965	0.0651812	0.0716876	0.0636	0.07708	0.0713652	0.820367	0.0343812	0.137942	0.00730959	1
ENSMUSG00000027323	Rad51	2	1	118938529	118973181	protein_coding	FALSE	1.97139	0.692356	0.213931	0.83703	0.678198	1.06671	0.611035	0.308002	0.171563	0.593965	0.602934	0.999668	0.57266	0.603709	0.448199	0.560943	0.519656	0.577032	0.443163	0.194918	0.261039	0.229234	0.260528	0.174802	0.212543	0.224066	0.307344	0.223405	0.229681	0.18722	0.202269	0.220361	0.253185	0.219219	0.233072	0.24039	0.214098	0.710946	0.0714551	0.197992	0.0196065	1
ENSMUSG00000006464	Bbs1	19	-1	4886898	4906627	protein_coding	FALSE	1.97061	2.78117	2.71068	2.71039	2.72294	2.65215	2.62292	2.76578	2.74702	2.73783	2.77988	2.801	2.7845	2.80986	2.74341	2.73108	2.72492	2.76724	2.74249	0.0256234	0.0262081	0.0287567	0.0311606	0.0315275	0.0294855	0.0276987	0.0259233	0.0301743	0.026182	0.0272468	0.0270051	0.0279324	0.0257046	0.0316083	0.0274741	0.027627	0.0286326	0.81335	0.0305047	0.15367	0.00247517	1
ENSMUSG00000040479	Dgkz	2	-1	91772981	91816021	protein_coding	FALSE	1.97018	3.40448	3.22784	2.90869	2.90526	3.15951	2.78952	3.19993	2.96573	2.85138	2.79869	3.07721	2.73014	3.03609	2.91403	2.98223	2.98644	2.95085	3.27598	0.0646699	0.0789612	0.0850187	0.0762006	0.0864479	0.0738956	0.126684	0.174953	0.219513	0.231682	0.146077	0.174184	0.161534	0.178195	0.187725	0.205492	0.16676	0.110117	0.698479	0.0460366	0.233433	0.0220509	1
ENSMUSG00000039358	Drd5	5	1	38710748	38713549	protein_coding	FALSE	1.96929	-0.0884417	-0.18586	-0.535385	-0.0785372	-0.265156	0.006928	-0.251427	-0.569177	-0.399862	0.02957	-0.120513	-0.508112	-0.130015	-0.312824	-0.301859	-0.474249	-0.420654	-0.0446219	0.159977	0.170791	0.216343	0.19781	0.192367	0.157803	0.187768	0.221434	0.231612	0.140884	0.155036	0.211855	0.169699	0.175517	0.232368	0.206581	0.209303	0.17012	0.771926	0.060018	0.153904	0.0141523	1
ENSMUSG00000020982	Nemf	12	-1	70412531	70458153	protein_coding	FALSE	1.96516	2.58805	2.52544	2.58666	2.6438	2.75961	2.66488	2.59486	2.59263	2.61851	2.73308	2.53147	2.59937	2.68903	2.67312	2.60295	2.5623	2.63347	2.5489	0.035315	0.0351266	0.0361555	0.0392565	0.0364253	0.0352211	0.0455296	0.0389476	0.0469888	0.0362018	0.043027	0.0436866	0.0437971	0.0378279	0.0486601	0.0438435	0.0412915	0.0446464	0.671167	0.0353194	0.286005	0.00750801	1
ENSMUSG00000055271	9330161L09Rik	12	-1	104645032	104646030	protein_coding	FALSE	1.96258	0.105533	-0.535758	-0.159274	-0.875408	-0.530608	0.100599	-0.454565	-0.42439	-0.276019	0.046919	-0.687719	0.0894886	-0.679217	-0.0903867	-0.0752994	-0.428922	-0.558922	-0.554989	0.247752	0.322522	0.29049	0.452972	0.385404	0.247714	0.310212	0.293645	0.298477	0.218777	0.344594	0.220525	0.351653	0.241321	0.270776	0.287024	0.312276	0.311942	0.683617	0.109204	0.180858	0.0263216	1
ENSMUSG00000029175	4930471M23Rik	5	1	30950306	30962104	protein_coding	FALSE	1.96117	2.10363	2.13023	2.28636	2.24831	2.01379	1.98882	1.88293	2.0016	2.29852	2.28271	2.32574	2.34728	2.38773	2.11295	1.92126	1.93254	2.21285	2.08866	0.0920498	0.0876765	0.0879991	0.100415	0.104548	0.100087	0.137674	0.10302	0.104803	0.0951885	0.109494	0.0934723	0.0978599	0.106749	0.110134	0.122286	0.121303	0.107296	0.813471	0.0725889	0.103876	0.0100641	1
ENSMUSG00000092595	Gm20427	17	-1	34162979	34168517	processed_transcript	FALSE	1.96031	0.334211	-0.379099	-0.547195	0.0665848	0.498989	-0.505011	-0.884861	-1.11043	0.19925	-0.095297	-0.203115	-0.0612264	0.773512	0.0488353	-0.854684	-0.896653	-0.0328623	-0.427087	0.239896	0.344019	0.380025	0.32253	0.272052	0.394299	0.604489	0.510989	0.285442	0.285326	0.361685	0.305401	0.207546	0.230161	0.56926	0.482536	0.372479	0.4095	0.606611	0.138611	0.201735	0.0530427	1
ENSMUSG00000016942	Tmprss6	15	-1	78270098	78299064	protein_coding	FALSE	1.95781	-2.60775	-1.98608	-4.17378	-3.03193	-2.32647	-2.55546	-6.17608	-5.4314	-7.67003	-5.1217	-2.57031	-2.32173	-6.0875	-5.13633	-2.02067	-4.98345	-8.49005	-3.1531	0.522753	0.363081	1.13917	0.739361	0.537891	0.520472	4.62715	4.36047	4.62308	4.64056	0.474494	0.532108	4.24449	4.2169	0.41513	4.42439	5.34625	1.00288	0.54043	0.157313	0.213154	0.0891029	1
ENSMUSG00000027978	Prss12	3	1	123149831	123209520	protein_coding	FALSE	1.95633	-2.79642	-2.55126	-3.21196	-2.96141	-1.9215	-4.06912	-1.95433	-2.37248	-1.90731	-2.27469	-2.46357	-12.1105	-2.28891	-2.33278	-2.71762	-2.29882	-2.08563	-1.45514	0.63003	0.531972	0.775199	0.797292	0.440892	1.192	0.458117	0.603751	0.436133	0.539597	0.563885	9.93452	0.568578	0.603655	0.762098	0.534981	0.429396	0.350933	0.538529	0.16212	0.231421	0.0679296	1
ENSMUSG00000018334	Ksr1	11	-1	78826942	78959909	protein_coding	FALSE	1.95017	2.05015	2.15199	1.92861	2.23695	2.04014	2.24945	2.03618	1.97044	2.06474	1.84739	1.97637	1.95013	2.09013	1.97716	1.90031	2.18145	2.00729	2.20024	0.055597	0.0517041	0.0526022	0.0545495	0.0701112	0.0515326	0.0809337	0.0741709	0.0876116	0.0788166	0.0778173	0.0694155	0.0762611	0.0714168	0.0918146	0.0657902	0.0751695	0.0595356	0.664164	0.195093	0.125263	0.0154803	1
ENSMUSG00000062542	Syt9	7	1	114514242	114692170	protein_coding	FALSE	1.94762	2.55529	2.57348	2.58715	2.64093	2.63478	2.605	2.72684	2.64145	2.63159	2.58374	2.59279	2.57481	2.68766	2.61267	2.65026	2.58987	2.70844	2.63895	0.0399093	0.039368	0.0393142	0.0450805	0.0485422	0.041973	0.0476754	0.0418589	0.0493413	0.0459702	0.0520364	0.047366	0.0519496	0.0409369	0.0482693	0.0471339	0.0486213	0.0506729	0.901367	0.0355025	0.061644	0.00148635	1
ENSMUSG00000038398	Upf3a	8	1	13785615	13798538	protein_coding	FALSE	1.94227	2.90183	2.71768	2.83057	2.87439	2.86588	2.79485	2.90992	2.85652	2.88552	2.81395	2.66422	2.80216	2.93887	2.75565	2.86314	2.80693	2.83165	2.9014	0.0496372	0.0531265	0.0540466	0.0574812	0.0597708	0.056506	0.0501255	0.0468063	0.054803	0.0469532	0.0552027	0.0520664	0.0529892	0.0496811	0.0596132	0.0480747	0.0530674	0.0488661	0.914667	0.0267772	0.056764	0.00179176	1
ENSMUSG00000042258	Isl1	13	-1	117088489	117099896	protein_coding	FALSE	1.94085	3.08784	3.2969	3.03865	2.79102	3.16004	3.15364	3.18821	3.12295	3.20781	2.74161	3.00788	3.37364	2.95139	3.18043	3.13843	3.38499	3.36096	3.13476	0.0666257	0.0637247	0.0714258	0.104662	0.0797601	0.0697859	0.0935366	0.0804347	0.100752	0.0917662	0.0989455	0.0769048	0.0986772	0.0794347	0.116294	0.061544	0.0724411	0.0967138	0.826621	0.0496168	0.112139	0.011623	1
ENSMUSG00000046101	6030422M02Rik	1	1	9898719	9932166	protein_coding	FALSE	1.94042	-0.750488	-1.16831	-0.867801	-1.44401	-0.916958	-1.40701	-0.631805	-1.0869	-0.934367	-1.2282	-0.977899	-1.2289	-1.29321	-1.32551	-1.82724	-0.960243	-0.815613	-1.52274	0.22015	0.258337	0.236863	0.351318	0.282294	0.321226	0.203556	0.2281	0.247455	0.248281	0.233897	0.241468	0.272044	0.247425	0.428329	0.218647	0.20831	0.292116	0.563958	0.181376	0.208227	0.0464382	1
ENSMUSG00000029591	Ung	5	1	114580395	114589332	protein_coding	FALSE	1.93955	-1.03365	-1.15929	-1.069	-1.36425	-2.51525	-1.03441	-1.36693	-2.18737	-4.10892	-1.47641	-1.69263	-1.34695	-1.80242	-1.23216	-1.26091	-2.27674	-1.8648	-4.36098	0.360122	0.369495	0.410731	0.75136	1.08469	0.403385	0.428613	0.653294	2.2796	0.434912	0.501834	0.393256	0.524916	0.357363	0.395153	0.736536	0.603548	2.31643	0.604313	0.121888	0.232126	0.0416739	1
ENSMUSG00000045314	Sowahb	5	-1	93470149	93474048	protein_coding	FALSE	1.93883	-0.839081	-0.731781	-0.69843	-0.578922	-0.851727	-0.522304	-0.740535	-1.00838	-0.975357	-0.659291	-0.908169	-0.565415	-0.893945	-0.467435	-0.629656	-0.858943	-0.685059	-1.25314	0.185005	0.174974	0.179302	0.195515	0.222769	0.169381	0.238698	0.261772	0.346753	0.228353	0.271628	0.213906	0.280943	0.174445	0.273594	0.274816	0.239578	0.371733	0.776984	0.0926926	0.116264	0.0140598	1
ENSMUSG00000079467	Gm14966	19	-1	6355522	6363759	antisense	FALSE	1.93882	0.26344	0.524131	0.329879	0.829668	0.971629	0.584095	-2.84832	-2.85084	0.631481	0.621626	1.05504	-0.15823	0.857213	0.986258	0.646421	0.578486	-2.08293	0.405526	0.296697	0.266214	0.326307	0.288523	0.269092	0.271711	4.76953	4.65306	0.67213	0.566391	0.45482	1.08546	0.481844	0.365437	0.672464	0.6267	4.49168	0.723258	0.522978	0.158834	0.25543	0.0627579	1
ENSMUSG00000006024	Napa	7	1	16683807	16703324	protein_coding	FALSE	1.93384	4.30735	4.3473	4.36716	4.43832	4.45837	4.43457	4.42093	4.49782	4.45	4.4024	4.45947	4.35867	4.44892	4.33654	4.46481	4.54942	4.37743	4.43334	0.0292592	0.046402	0.0481016	0.0348551	0.0408997	0.0430934	0.0531956	0.0394944	0.0486352	0.0393576	0.0597808	0.0473535	0.0561554	0.0339992	0.0532123	0.0486008	0.0578484	0.0516248	0.707988	0.0316764	0.253203	0.00713319	1
ENSMUSG00000087700	Gm15283	12	-1	75027468	75050772	lincRNA	FALSE	1.93334	0.270992	0.688594	0.152814	0.272131	0.470746	0.584065	0.477404	0.771326	0.0202283	-1.58301	0.516001	-0.127737	0.0253207	-1.7476	0.0246216	0.681846	-0.26128	-0.190974	0.19162	0.144868	0.200973	0.213804	0.196357	0.16728	0.426715	0.160476	0.455118	1.1265	0.325869	0.556398	0.627081	1.10774	0.468486	0.187347	0.651254	0.670103	0.737329	0.0969279	0.13143	0.034313	1
ENSMUSG00000030602	Pak4	7	-1	29343838	29383204	protein_coding	FALSE	1.93237	1.77419	1.84628	1.72631	1.95423	1.87979	1.92265	1.80733	1.80587	1.83278	1.59071	1.60867	1.7703	1.92543	1.65169	1.43692	1.84359	1.75542	1.69291	0.0638993	0.0732	0.0688625	0.0684885	0.0821641	0.0633347	0.08775	0.0832996	0.0866837	0.101051	0.0869919	0.0870266	0.0836008	0.09469	0.116968	0.0792264	0.0871771	0.0956019	0.770278	0.0478953	0.171008	0.0108186	1
ENSMUSG00000074736	Tmem90b	2	1	149654947	149830128	protein_coding	FALSE	1.93187	0.217269	0.499335	0.426013	0.118895	0.279802	1.1275	0.321612	0.240942	0.180462	0.828655	0.382065	0.723481	0.655115	0.850746	0.783848	0.821179	0.155714	0.603884	0.207981	0.169358	0.198455	0.225684	0.255365	0.230125	0.254459	0.257138	0.33852	0.216805	0.223135	0.250875	0.215645	0.173525	0.197399	0.23252	0.274202	0.281739	0.663239	0.124637	0.17925	0.0328736	1
ENSMUSG00000039789	Zfp597	16	-1	3858321	3884561	protein_coding	FALSE	1.93152	2.04409	2.0233	1.99312	2.06774	2.0897	2.17069	2.25432	2.15465	2.09878	1.98352	2.0327	1.99168	2.27403	1.9977	1.99985	2.01867	2.25001	2.12109	0.200512	0.10864	0.131256	0.235322	0.221215	0.170979	0.191502	0.187248	0.159003	0.152986	0.0994922	0.122947	0.236175	0.0844918	0.132802	0.141333	0.187792	0.0881756	0.825284	0.0439257	0.124211	0.00657912	1
ENSMUSG00000022560	Slc52a2	15	1	76369373	76372560	protein_coding	FALSE	1.92766	1.2197	0.966504	1.12022	1.25425	1.38227	1.20088	1.28098	0.905131	1.02693	1.06159	1.23077	1.25253	1.21515	1.27349	1.17519	1.0977	1.11263	1.11974	0.0819311	0.0856276	0.0891222	0.0946172	0.087967	0.0854933	0.0968135	0.113399	0.122042	0.0972055	0.0899821	0.0912218	0.102123	0.0861581	0.111891	0.101987	0.099116	0.103687	0.704172	0.0691313	0.213909	0.0127871	1
ENSMUSG00000006386	Tek	4	1	94405980	94541667	protein_coding	FALSE	1.92467	-0.201621	0.0447174	-0.0725011	-0.549892	-0.338049	-0.076079	-0.534746	-0.225493	-0.0140437	-0.054283	-0.0586579	-0.139838	-0.394652	-0.0250597	0.0253866	-0.321575	-0.0796673	-0.19333	0.165316	0.129274	0.161142	0.217371	0.192697	0.173506	0.199633	0.145266	0.253625	0.129975	0.154804	0.154325	0.201285	0.126635	0.157413	0.171447	0.156792	0.175887	0.73094	0.0569117	0.195048	0.0170995	1
ENSMUSG00000034190	Chmp7	14	-1	70118055	70132296	protein_coding	FALSE	1.92091	2.10154	2.1775	2.17012	2.3012	2.37289	2.36582	1.9814	2.2189	2.41219	1.99502	2.11931	2.34443	2.19249	2.1729	1.93834	2.42726	2.32232	2.20359	0.0806996	0.0702499	0.0762134	0.0819424	0.078934	0.0674881	0.121014	0.0912975	0.0952732	0.114938	0.105537	0.0942914	0.104848	0.095652	0.143067	0.0839803	0.0897638	0.108591	0.603799	0.111498	0.266571	0.0181316	1
ENSMUSG00000061046	Haghl	17	-1	25916788	25922618	protein_coding	FALSE	1.92019	2.92379	2.8578	2.74801	2.92746	3.07189	2.8869	2.82416	2.92458	2.90069	2.75173	2.73326	3.01469	2.77151	2.74402	2.99328	2.80524	3.12517	2.97553	0.0642567	0.0623985	0.0710776	0.0734868	0.0669603	0.0673381	0.150216	0.0808352	0.144253	0.138944	0.137877	0.121016	0.162911	0.0926656	0.146057	0.128702	0.102197	0.132691	0.800795	0.0680691	0.122279	0.00885663	1
ENSMUSG00000055991	Zkscan5	5	1	145965431	145982619	protein_coding	FALSE	1.91889	1.60267	1.54737	1.6271	1.55914	1.40111	1.56284	1.48448	1.59876	1.51835	1.7436	1.55835	1.62936	1.61458	1.65005	1.54825	1.59469	1.61477	1.51719	0.0746019	0.085744	0.0682059	0.0769928	0.0823131	0.0721598	0.0694444	0.0704462	0.0736729	0.0637601	0.072705	0.0696842	0.0856549	0.0658204	0.0690701	0.0643386	0.0737003	0.0728853	0.880915	0.0265762	0.0887407	0.0037681	1
ENSMUSG00000031885	Cbfb	8	1	107694574	107741886	protein_coding	FALSE	1.91549	1.63883	1.60474	1.62309	1.7935	1.69853	1.64468	1.68526	1.66923	1.51849	1.67151	1.71368	1.68649	1.73251	1.71596	1.7923	1.50352	1.62507	1.72577	0.0659314	0.0637141	0.0666738	0.0695302	0.072083	0.0652738	0.0835999	0.0751491	0.1031	0.0704742	0.0798054	0.0737656	0.0869482	0.0753805	0.0898655	0.0853217	0.0877651	0.0718535	0.849318	0.0413631	0.105644	0.00367513	1
ENSMUSG00000044390	Tigd3	19	-1	5891139	5894107	protein_coding	FALSE	1.91467	-0.828268	-0.121922	-0.379409	-0.293477	-0.273284	-0.526802	-0.170255	-0.17449	-0.428015	-0.163002	-0.561717	-0.865137	-0.653641	-0.550844	-0.290102	-0.389432	-0.326579	-0.181566	0.266159	0.171671	0.217128	0.230278	0.219662	0.228367	0.229666	0.222846	0.309598	0.244325	0.299462	0.37634	0.350818	0.286429	0.268317	0.305916	0.263277	0.230228	0.776813	0.0640312	0.142805	0.0163507	1
ENSMUSG00000019715	Gle1	2	1	29790946	29815891	protein_coding	FALSE	1.91316	2.90555	3.02147	3.03361	2.95178	3.02028	2.77028	3.03849	3.09583	2.89463	2.4298	2.84867	3.00995	2.87488	2.82806	2.73042	3.03695	2.8665	2.67637	0.0850772	0.0682621	0.0813867	0.0796649	0.0814381	0.0869885	0.11766	0.101722	0.112414	0.102309	0.120652	0.100553	0.132708	0.131176	0.136158	0.0850959	0.111038	0.133763	0.845591	0.0608505	0.0845279	0.00903024	1
ENSMUSG00000022103	Gfra2	14	1	71289927	71379645	protein_coding	FALSE	1.90842	1.84865	2.08624	2.0588	1.9039	1.81966	1.82525	1.97487	2.11525	2.2137	1.91014	1.84868	1.84575	1.92897	1.61695	1.62257	1.87831	1.83248	2.02568	0.0726881	0.0677992	0.0714864	0.0926785	0.0947523	0.088617	0.0665966	0.113679	0.117952	0.135595	0.184511	0.10925	0.0849189	0.131428	0.173509	0.156082	0.188654	0.127627	0.589572	0.262004	0.119639	0.0287849	1
ENSMUSG00000024604	Rbm22	18	1	60720390	60732464	protein_coding	FALSE	1.90471	2.92548	2.80605	2.87488	2.66078	2.85189	2.69396	3.13578	2.95626	2.81629	2.68044	2.68255	2.66849	2.66123	2.42468	2.74767	2.71094	2.79383	2.6415	0.062822	0.0652682	0.0704067	0.0725658	0.0924943	0.0766032	0.0802042	0.0644307	0.0651731	0.0741292	0.071085	0.0717708	0.0876644	0.0808726	0.0996029	0.0949541	0.0730087	0.0863758	0.622662	0.248336	0.100971	0.0280312	1
ENSMUSG00000032191	Bcl2l10	9	1	75195565	75199439	protein_coding	FALSE	1.90398	0.0970463	-0.645085	-1.14291	-0.468854	-0.765961	-0.584787	-1.27517	-2.11056	-0.596752	-0.074862	-0.230898	-0.712344	-0.478987	-0.731635	-1.33228	-0.468269	-0.364817	-0.710933	0.219211	0.308202	0.426019	0.339603	0.402397	0.331035	0.564438	0.743837	0.396881	0.242026	0.295191	0.344125	0.322041	0.303321	0.67539	0.311468	0.33734	0.349855	0.632804	0.106943	0.219614	0.0406393	1
ENSMUSG00000028514	Usp24	4	1	105988818	106113927	protein_coding	FALSE	1.90284	1.98841	2.03423	2.01753	2.08821	2.14254	1.92797	2.142	1.97212	1.97576	1.95631	1.95534	1.98862	1.96828	1.97104	2.00802	1.95668	2.09192	2.01759	0.0434034	0.0552599	0.0769946	0.0472788	0.0497003	0.0334511	0.0661497	0.0576235	0.0557208	0.0539261	0.0479313	0.0470637	0.0411873	0.0435407	0.0690151	0.0487997	0.0512114	0.0525527	0.915543	0.0240349	0.0589841	0.00143766	1
ENSMUSG00000024787	Snx15	19	-1	6119399	6128304	protein_coding	FALSE	1.90243	2.3919	2.66039	2.46103	2.47836	2.52418	2.44143	2.49999	2.50412	2.35554	2.4737	2.42909	2.2495	2.27321	2.37027	2.33182	2.39301	2.43792	2.6471	0.0955376	0.0797349	0.0942555	0.0866455	0.104389	0.0798472	0.129309	0.121475	0.181195	0.143388	0.176279	0.167683	0.128189	0.123573	0.189953	0.139084	0.17402	0.130075	0.880067	0.0442695	0.0708547	0.00480833	1
ENSMUSG00000026814	Eng	2	1	32502115	32538189	protein_coding	FALSE	1.90123	0.175294	0.711634	0.79511	0.237692	0.410484	0.922545	0.168579	0.145216	0.619954	0.874208	0.703592	0.554164	0.590949	0.509872	0.466462	0.552199	0.337238	0.641435	0.192343	0.151276	0.144296	0.201353	0.184193	0.135734	0.296177	0.244958	0.282572	0.206047	0.21178	0.192351	0.226356	0.182725	0.296072	0.262333	0.275695	0.200823	0.784192	0.060637	0.14108	0.0140915	1
ENSMUSG00000074284	Gm10658	9	-1	56904437	56919773	lincRNA	FALSE	1.89814	-1.18205	-0.0996456	-0.161616	-0.361157	-0.277269	-0.439169	-0.690014	-1.21783	-0.615222	-0.240592	-0.614072	0.212055	-0.216304	-0.532082	0.379808	-0.323069	-0.134195	-0.947094	0.41073	0.252001	0.279707	0.369047	0.329871	0.328448	0.401058	0.704458	0.56508	0.445334	0.374511	0.247192	0.29559	0.440424	0.296919	0.352486	0.256596	0.498347	0.685321	0.10807	0.169806	0.0368025	1
ENSMUSG00000082395	Gm15480	1	1	181468548	181469066	pseudogene	FALSE	1.895	-0.951452	-1.47787	-2.24153	-0.68906	-2.02991	-1.3532	-0.477578	0.129672	-10.8778	-1.1764	-1.14569	-1.07191	-0.474064	-11.6422	-0.755733	-0.70861	-0.0797013	-1.12909	0.602055	0.774952	1.21442	0.606366	1.18006	0.776777	0.650241	0.334921	10.1647	0.698369	0.771189	0.673667	0.661517	10.5465	0.671455	0.544085	0.397602	0.702797	0.549924	0.12915	0.253053	0.0678733	1
ENSMUSG00000005973	Rcn1	2	-1	105226448	105239476	protein_coding	FALSE	1.8915	2.04216	2.10017	2.14673	2.12638	2.03423	2.19261	1.92042	2.12929	2.09176	2.11087	2.20467	2.10485	2.02755	2.19454	2.13818	2.12165	2.04086	2.09668	0.0552727	0.0510498	0.0558243	0.0636883	0.0645655	0.0522343	0.0802576	0.0660318	0.0866182	0.0678256	0.0677556	0.070007	0.0756113	0.0657822	0.0825694	0.0681686	0.0758773	0.071213	0.922731	0.0266824	0.0486994	0.00188676	1
ENSMUSG00000042688	Mapk6	9	-1	75216869	75257812	protein_coding	FALSE	1.88454	2.87573	2.99013	2.9799	2.85851	2.98127	2.9021	2.88047	2.98216	2.98755	2.89022	2.93906	2.90711	2.84763	2.93552	2.93439	2.87671	3.0273	3.00628	0.044985	0.0446374	0.0542068	0.0596683	0.0607869	0.0386746	0.0550196	0.0551655	0.0705845	0.0561005	0.0698842	0.0694217	0.0556906	0.0613384	0.0736545	0.0599709	0.0653221	0.0623199	0.927359	0.022609	0.0486501	0.00138196	1
ENSMUSG00000037286	Stag1	9	1	100498217	100858964	protein_coding	FALSE	1.88402	2.43921	2.39339	2.44112	2.46332	2.5757	2.48332	2.36392	2.40808	2.29208	2.41411	2.50918	2.71432	2.50175	2.47432	2.48571	2.44061	2.53616	2.39136	0.0905282	0.0671626	0.0668555	0.108398	0.0773186	0.0548631	0.153682	0.083928	0.103843	0.072063	0.0911286	0.13066	0.150736	0.0837318	0.0891568	0.0726303	0.0878022	0.166153	0.849197	0.0536076	0.0913303	0.00586501	1
ENSMUSG00000040140	Tdrd6	17	-1	43752284	43767248	protein_coding	FALSE	1.88386	-0.602033	-1.57118	-1.13181	-1.18455	-1.11984	-1.09768	-1.70448	-1.52305	-1.40379	-0.545094	-1.45775	0.0855536	-1.1099	-1.07006	-1.04618	-1.0693	-0.144743	-1.29136	0.527963	0.463929	0.272255	0.262513	0.298791	0.45141	0.407016	0.282783	0.278887	0.476394	0.361746	0.345641	0.34823	0.237971	0.224947	0.441469	0.518264	0.297992	0.668318	0.130805	0.156646	0.0442304	1
ENSMUSG00000085778	Gm16892	16	1	57167514	57174526	lincRNA	FALSE	1.88328	-0.14274	0.29392	0.328957	-0.222452	-0.573493	0.180153	0.238384	0.107135	0.200104	0.306411	0.366336	0.384009	0.368703	0.0941514	0.356014	0.342743	0.123513	-0.0347139	0.20395	0.158144	0.169429	0.240068	0.285682	0.190549	0.169058	0.16253	0.176531	0.146675	0.143685	0.154687	0.158301	0.171215	0.174286	0.136941	0.174712	0.196719	0.631423	0.0690878	0.279212	0.0202767	1
ENSMUSG00000034168	6430527G18Rik	12	-1	88221653	88225764	protein_coding	FALSE	1.88076	2.18512	2.3836	2.23468	2.31769	2.23695	2.32212	2.34883	2.25857	2.1925	2.18752	2.08877	2.19745	2.30083	2.19296	2.19541	2.23899	2.35668	2.15527	0.0424754	0.0364018	0.0399588	0.0438713	0.0462468	0.0408845	0.0473165	0.0445942	0.0553271	0.0473633	0.0539077	0.0485793	0.0485408	0.0487187	0.0548382	0.0455716	0.0435964	0.0514036	0.917943	0.0279503	0.0520301	0.00207639	1
ENSMUSG00000046185	Zfp84	7	1	30553571	30564840	protein_coding	FALSE	1.87868	1.82781	1.95498	1.91336	1.95443	1.96747	2.20377	1.84253	2.07902	2.00226	1.98091	2.07075	2.16195	2.04048	2.05328	2.13985	1.93873	2.03844	2.086	0.0857122	0.0813997	0.0881323	0.0753276	0.0960978	0.0783978	0.0532674	0.0709638	0.0872434	0.0777153	0.0691415	0.068329	0.0794904	0.0748901	0.0790835	0.0780945	0.0864883	0.080979	0.768253	0.0576808	0.164949	0.00911693	1
ENSMUSG00000042660	Wdr55	18	1	36919893	36923362	protein_coding	FALSE	1.87713	1.55805	1.89155	1.80581	1.67513	1.9154	1.99023	1.76299	1.90741	2.03032	1.83055	1.818	1.75598	1.66928	1.95652	1.92165	1.88569	1.89953	2.00732	0.0949851	0.0794364	0.0882261	0.103473	0.0890863	0.0780083	0.0905536	0.0833302	0.0894421	0.0888005	0.0971016	0.0982264	0.103564	0.0810755	0.100265	0.0894594	0.0919809	0.0875747	0.818938	0.0596676	0.115381	0.00601393	1
ENSMUSG00000033543	Gtf2a2	9	1	69860357	69870673	protein_coding	FALSE	1.87618	3.252	3.0876	3.14891	3.3769	3.1199	3.02439	3.10753	3.2174	3.22908	3.09647	3.10528	3.23345	3.29745	3.29967	3.11268	3.05445	3.12369	3.10747	0.0644818	0.0675806	0.0708504	0.0721238	0.0754761	0.0745514	0.0830079	0.070923	0.0998174	0.0895652	0.0823827	0.0769246	0.0695871	0.0657521	0.109905	0.0843865	0.083052	0.0873158	0.892646	0.0308211	0.0733649	0.00316801	1
ENSMUSG00000033809	Alg3	16	-1	20605524	20610841	protein_coding	FALSE	1.87509	2.2798	1.98154	2.14024	2.30289	1.9284	1.83913	2.21636	1.97466	2.27463	2.21857	2.175	2.07422	2.46092	2.03137	2.10409	1.9304	1.72563	1.98527	0.0700507	0.0793967	0.0978109	0.0816563	0.101007	0.105208	0.130658	0.124376	0.14552	0.113431	0.102434	0.155	0.107154	0.125634	0.167124	0.14843	0.150035	0.171008	0.777563	0.0848111	0.122061	0.0155647	1
ENSMUSG00000021103	Mnat1	12	1	74224704	74374975	protein_coding	FALSE	1.87465	1.24094	0.991744	1.18421	1.24208	0.938229	1.09966	1.23651	1.28842	1.15766	1.14365	1.0082	1.08594	1.0806	1.23993	1.18952	1.21222	1.32152	1.33934	0.0852078	0.0940957	0.0878262	0.0987252	0.112527	0.0953502	0.124445	0.106911	0.129178	0.104679	0.139905	0.12296	0.144313	0.113822	0.127598	0.0989694	0.112364	0.107476	0.867692	0.0418362	0.0844288	0.0060431	1
ENSMUSG00000020289	Nprl3	11	-1	32125628	32167707	protein_coding	FALSE	1.87264	2.87033	2.68885	2.86579	2.84264	2.86127	2.83659	2.84263	2.66977	2.82294	2.82315	2.91529	2.95319	2.80129	2.88453	2.75301	2.8253	2.80265	2.61234	0.075666	0.0808415	0.0841311	0.091209	0.0837359	0.0889785	0.0776827	0.086865	0.0967934	0.0789656	0.084424	0.0795697	0.0807348	0.0788598	0.0948197	0.0790143	0.0853031	0.0971152	0.89954	0.0325684	0.0640814	0.00381042	1
ENSMUSG00000028558	Calr4	4	1	108907090	108927176	protein_coding	FALSE	1.86763	-0.903428	-1.34075	-1.40068	-2.33905	-1.00519	-1.09115	-2.83077	-1.31055	-1.17087	-1.68591	-1.75132	-1.22093	-1.14718	-1.04587	-4.00545	-2.18087	-1.78368	-1.9836	0.322063	0.378106	0.431127	0.724643	0.381061	0.369268	0.945886	0.398568	0.41479	0.444624	0.553189	0.408605	0.403202	0.326167	2.25612	0.615057	0.555034	0.600186	0.647714	0.106752	0.202357	0.0431765	1
ENSMUSG00000004383	Large	8	-1	75338498	75877439	protein_coding	FALSE	1.85774	2.12823	2.19881	2.17657	2.1377	2.27632	2.27319	2.09439	2.19434	2.20912	2.31789	2.22056	2.19936	2.08604	2.23842	2.30873	2.13741	2.18807	2.21095	0.0437579	0.0408265	0.0423464	0.0488304	0.0468525	0.0420509	0.0501518	0.046128	0.0548741	0.0414614	0.0464932	0.0471132	0.0519378	0.0464252	0.0490118	0.0465777	0.0468455	0.045932	0.909824	0.020923	0.0668649	0.00238787	1
ENSMUSG00000020441	2310033P09Rik	11	1	59021823	59024240	protein_coding	FALSE	1.85636	2.24629	2.31333	2.26371	2.21448	2.46404	2.3702	2.37432	2.26492	2.68589	2.31747	2.16258	2.3407	2.10256	2.31873	2.46201	2.43738	2.35347	2.32506	0.0756518	0.0690185	0.0790889	0.0856995	0.0723252	0.074944	0.0941838	0.106686	0.0957278	0.110261	0.118918	0.115086	0.115674	0.0999578	0.120219	0.0972129	0.103451	0.118339	0.864166	0.0433893	0.0862246	0.00622051	1
ENSMUSG00000022664	Slc35a5	16	-1	45139686	45158819	protein_coding	FALSE	1.85566	1.80045	1.60859	1.70739	2.01125	1.67857	1.74661	1.61935	1.64715	1.77129	1.66022	2.08167	1.80709	1.70388	1.83324	1.85379	1.84144	1.71664	1.51956	0.105944	0.115569	0.105956	0.123686	0.126747	0.113315	0.149145	0.141373	0.132622	0.119432	0.0992962	0.118069	0.119607	0.128129	0.12893	0.110188	0.159528	0.11824	0.832524	0.0475927	0.110911	0.00897153	1
ENSMUSG00000039579	Grin3a	4	-1	49674483	49858616	protein_coding	FALSE	1.8556	0.327483	0.589544	0.62241	0.493737	0.443477	0.43775	0.329841	0.526223	0.607235	0.534925	0.368313	0.369977	0.206026	0.605289	0.403859	0.530052	0.453146	0.720725	0.0776449	0.0676598	0.069169	0.0844581	0.0862371	0.0779544	0.0988521	0.0863486	0.0900025	0.0797414	0.0955431	0.102587	0.111534	0.0810877	0.101389	0.0828205	0.0896049	0.0792842	0.86228	0.0443535	0.0870834	0.0062834	1
ENSMUSG00000074781	Ube2n	10	1	94977779	95008292	protein_coding	FALSE	1.85523	2.96979	3.00614	3.02378	2.95797	3.03512	2.94404	3.24858	3.21261	3.03757	2.93781	3.06561	2.83468	2.80826	2.80776	2.9047	2.97085	2.94332	3.06327	0.0365868	0.0364193	0.0366838	0.0444088	0.042658	0.0415085	0.0539567	0.0645511	0.0800236	0.0818604	0.0714471	0.104695	0.0722292	0.0876839	0.0888037	0.0794642	0.0794309	0.0840557	0.826232	0.110733	0.0410183	0.0220168	1
ENSMUSG00000031939	Taf1d	9	1	15110658	15121441	protein_coding	FALSE	1.85458	2.29363	2.02486	2.05879	2.31703	2.33232	2.24518	2.31826	2.28575	2.08819	2.27582	2.14997	2.30207	2.41908	2.26058	2.3493	2.18038	2.18029	2.15842	0.0706006	0.0803423	0.0846	0.0805797	0.0844948	0.0769765	0.0874753	0.0785549	0.114688	0.0818988	0.0917467	0.0888637	0.085924	0.0816969	0.09362	0.0870014	0.0913817	0.101113	0.726281	0.0493474	0.213512	0.0108594	1
ENSMUSG00000074165	Zfp788	7	1	48888573	48906904	protein_coding	FALSE	1.85305	2.26185	2.20046	2.20177	2.3228	2.14142	2.27161	2.118	2.2075	2.33547	2.0671	2.12293	2.21276	2.35654	2.00691	2.11618	2.24271	2.29266	2.37087	0.0663132	0.068137	0.0818644	0.0682891	0.083845	0.080752	0.10246	0.0863197	0.090491	0.086522	0.116958	0.0873705	0.0903832	0.121638	0.102434	0.0751837	0.0991138	0.0882078	0.888605	0.0492548	0.0580681	0.00407252	1
ENSMUSG00000031792	AA960436	8	1	97856192	97871407	protein_coding	FALSE	1.84943	1.64978	1.48916	1.55059	1.55716	1.91316	1.664	1.81834	1.64659	1.25132	1.80352	1.78399	1.54615	2.00837	1.59601	1.75752	1.64219	1.58662	1.58672	0.103689	0.104035	0.0998875	0.10027	0.112082	0.107195	0.137554	0.177041	0.273728	0.190471	0.160092	0.202624	0.13483	0.200806	0.200815	0.2342	0.212246	0.22455	0.764716	0.0842097	0.136539	0.0145354	1
ENSMUSG00000021468	Sptlc1	13	-1	53428085	53472734	protein_coding	FALSE	1.84791	1.5471	1.75709	1.87296	1.77914	1.49952	1.82338	1.87033	1.78425	1.62219	1.6014	1.70211	1.76425	1.49093	1.74507	1.71516	1.79183	1.96884	1.6173	0.070011	0.0588907	0.0618417	0.072783	0.0861678	0.064696	0.0712678	0.0698401	0.0867489	0.0781507	0.0866588	0.0805943	0.100965	0.0733397	0.0840057	0.0701172	0.0694767	0.0897416	0.874777	0.0346682	0.0858455	0.00470978	1
ENSMUSG00000085013	4930556M19Rik	15	1	10646899	10652226	lincRNA	FALSE	1.8475	-1.82888	-2.74813	-2.25765	-2.17604	-2.3712	-2.5763	-2.51367	-3.07586	-2.95976	-2.58405	-2.00625	-2.45401	-2.2631	-2.48693	-2.45945	-4.26757	-2.44004	-2.64576	0.307244	0.464195	0.377515	0.422519	0.466183	0.452203	0.494784	0.582538	0.697836	0.400002	0.356191	0.422683	0.403995	0.403666	0.524122	1.11388	0.462423	0.493208	0.656744	0.109407	0.191304	0.0425443	1
ENSMUSG00000020598	Nrcam	12	1	45429872	45702951	protein_coding	FALSE	1.84623	2.95803	3.06697	3.18793	3.00427	2.92195	3.03073	2.90643	3.14074	3.07753	3.06768	3.23303	3.11029	3.08766	3.07923	3.1534	3.04885	3.09334	3.13109	0.0375013	0.0339567	0.0343491	0.039984	0.0424149	0.0362505	0.0607318	0.049026	0.0543717	0.0517663	0.0467736	0.0538309	0.053224	0.0545541	0.0561015	0.0531524	0.0495717	0.0537669	0.857175	0.0338188	0.104688	0.00431823	1
ENSMUSG00000063445	Nmral1	16	-1	4710059	4719356	protein_coding	FALSE	1.84598	1.39344	1.34782	1.32833	1.32149	1.30882	1.33517	1.30777	1.17246	1.27069	1.49553	1.49414	1.57224	1.2136	1.51707	1.39464	1.61528	1.18705	1.45118	0.119474	0.11509	0.122948	0.14072	0.141077	0.124125	0.15164	0.156376	0.158244	0.128373	0.123846	0.126225	0.17972	0.123037	0.144024	0.120991	0.152224	0.13368	0.866899	0.049552	0.07862	0.00492881	1
ENSMUSG00000026830	Ermn	2	-1	57897524	57905275	protein_coding	FALSE	1.84557	-2.55426	-1.38166	-2.15875	-4.20405	-2.12031	-1.65571	-2.39912	-1.83261	-1.76355	-2.28798	-1.65724	-1.42441	-2.18623	-1.43031	-1.70154	-1.91048	-2.10626	-2.56787	0.455996	0.250229	0.390435	1.17129	0.431694	0.307365	0.447281	0.287015	0.358593	0.36515	0.276838	0.24139	0.387461	0.240704	0.341357	0.298454	0.358664	0.520505	0.640267	0.0935392	0.233211	0.0329828	1
ENSMUSG00000032452	Clstn2	9	-1	97344814	97933600	protein_coding	FALSE	1.84451	1.68556	1.8603	1.94492	1.675	1.63226	1.78883	1.70254	1.70448	1.84096	1.80293	1.75834	1.70658	1.60997	1.74599	1.72461	1.87209	1.93814	1.69787	0.0521659	0.0444109	0.0470709	0.058556	0.0637824	0.0531663	0.0643744	0.0600369	0.0650809	0.0549761	0.0620202	0.0589594	0.0697691	0.0585514	0.0720619	0.0527346	0.0552047	0.0640862	0.79349	0.0334456	0.165853	0.00721134	1
ENSMUSG00000029195	Klb	5	1	65739625	65775242	protein_coding	FALSE	1.84298	-4.48548	-2.38886	-2.69941	-3.29872	-2.22497	-4.3656	-3.45188	-2.43269	-3.16712	-2.80583	-6.53628	-3.8232	-3.45644	-3.82406	-3.15382	-2.28983	-7.50956	-2.92101	1.24357	0.418164	0.520268	0.785597	0.46583	1.15042	0.967917	0.451664	0.970752	0.69147	7.79306	1.07258	0.994225	1.13619	0.943756	0.473765	8.56008	0.606932	0.542167	0.148808	0.230157	0.0788685	1
ENSMUSG00000018412	1700081L11Rik	11	-1	104194543	104330175	protein_coding	FALSE	1.84266	3.28604	3.38761	3.31046	3.39496	3.47803	3.44996	3.28163	3.29823	3.22143	3.35101	3.34182	3.36513	3.34586	3.29456	3.31021	3.24628	3.28695	3.25053	0.0305256	0.0587399	0.0387569	0.0501425	0.0591405	0.0606558	0.0634665	0.0736783	0.0885474	0.0838283	0.0959862	0.0915086	0.0514816	0.0712736	0.0783878	0.0766144	0.0832117	0.0721453	0.639913	0.0333879	0.31517	0.0115296	1
ENSMUSG00000055745	Ldoc1l	15	-1	84383828	84387922	protein_coding	FALSE	1.84121	2.48919	2.49624	2.50554	2.52847	2.37337	2.51366	2.46148	2.57064	2.5131	2.542	2.46037	2.4756	2.51303	2.4883	2.48395	2.57347	2.56539	2.53345	0.0347864	0.0338196	0.0362049	0.0389472	0.0414583	0.0351731	0.04507	0.0366342	0.0411531	0.0366864	0.0420613	0.0425626	0.0417289	0.038196	0.0444797	0.0369183	0.0394049	0.0407935	0.942176	0.0164314	0.0404911	0.000901125	1
ENSMUSG00000091243	Vgll3	16	1	65815878	65863302	protein_coding	FALSE	1.84117	-1.70879	-1.15586	-1.46471	-1.17588	-1.45656	-1.64753	-2.16302	-1.20405	-1.52503	-0.85649	-0.987589	-1.25711	-1.08745	-1.36167	-1.27815	-1.56427	-1.07605	-0.894024	0.32102	0.228301	0.286445	0.290962	0.323454	0.306004	0.571348	0.242514	0.440319	0.218302	0.246716	0.335774	0.265412	0.267966	0.366354	0.363832	0.273613	0.251983	0.729474	0.0832803	0.160704	0.0265417	1
ENSMUSG00000007872	Id3	4	1	135699412	135701670	protein_coding	FALSE	1.8402	1.37955	1.54034	1.78746	1.56217	1.03433	1.31975	1.59531	1.10323	-0.308815	1.69451	1.92079	1.93874	-0.187223	0.520798	1.96643	0.965021	-2.63647	0.646462	0.119951	0.107341	0.101725	0.141423	0.158471	0.127789	0.251088	1.34498	0.921575	0.439654	0.106269	0.212523	1.02861	1.42354	0.282115	0.770042	3.07132	0.624377	0.531052	0.238867	0.157257	0.0728238	1
ENSMUSG00000051504	Siglech	7	1	63023548	63034295	protein_coding	FALSE	1.84017	-1.27005	-1.5476	-0.288097	-1.31555	-1.36099	-1.24529	-1.36836	-1.683	-1.76733	-1.1119	-1.09147	-0.767041	-1.20369	-2.31838	-1.20583	-1.72788	-1.28444	-1.55372	0.362287	0.44349	0.338787	0.568549	0.458922	0.43829	0.431358	0.381323	0.541591	0.330997	0.401749	0.313584	0.459018	0.665481	0.352738	0.45558	0.515839	0.412568	0.56709	0.133707	0.240125	0.0590772	1
ENSMUSG00000062312	Erbb2	11	1	98273784	98299030	protein_coding	FALSE	1.83758	-1.00087	-0.446498	-0.872605	-0.745793	-0.703215	-0.351368	-0.600073	-1.05152	-0.463994	-0.698348	-0.449821	-0.781487	-0.832215	-1.02118	-0.876894	-0.553204	-0.62227	-0.523874	0.261765	0.164154	0.222163	0.235236	0.257087	0.157641	0.187728	0.2555	0.196104	0.185874	0.280015	0.200754	0.247244	0.227783	0.266831	0.18744	0.163842	0.172349	0.760627	0.0610244	0.161893	0.0164556	1
ENSMUSG00000024070	Prkd3	17	-1	79348745	79420156	protein_coding	FALSE	1.83733	2.07042	2.15312	2.22633	2.17047	2.16954	2.22135	2.07342	2.16913	2.16479	2.15298	2.29766	2.30018	2.27437	2.3032	2.22084	2.20619	2.22158	2.24595	0.0430555	0.0461612	0.0480977	0.0511496	0.0521658	0.050456	0.0573321	0.0489746	0.0604689	0.0455291	0.0511159	0.0571488	0.0450789	0.0493946	0.0560409	0.0467682	0.0544085	0.051501	0.885298	0.0630238	0.0482538	0.00342474	1
ENSMUSG00000031530	Dusp4	8	1	35870351	35882948	protein_coding	FALSE	1.83616	2.06094	2.57124	2.51576	2.61964	2.38659	2.51698	2.39568	2.46827	2.48373	2.40541	2.41032	2.33488	2.42573	2.50886	2.49837	2.34408	2.32695	2.32164	0.0540042	0.0404846	0.0436085	0.0467961	0.0517388	0.0438053	0.0475121	0.0412642	0.0494848	0.0411841	0.0441182	0.0457795	0.0471281	0.0401079	0.0470088	0.0456607	0.047595	0.046447	0.817142	0.0241487	0.154673	0.00403674	1
ENSMUSG00000031770	Herpud1	8	1	96910338	96919277	protein_coding	FALSE	1.83029	3.04468	3.27315	3.23184	2.9965	3.07385	3.03475	3.03838	3.17824	3.20745	3.00199	3.06213	2.99994	2.99555	3.1519	3.14322	3.22081	3.03722	3.10181	0.0550048	0.0476863	0.05139	0.0807844	0.0539686	0.0526795	0.0586297	0.0539737	0.0722054	0.0590644	0.0560453	0.0660118	0.0515613	0.0469626	0.0812446	0.0547089	0.0512879	0.0568877	0.732661	0.0283318	0.230409	0.00859785	1
ENSMUSG00000089682	Bcl2l2	14	1	55502214	55507071	protein_coding	FALSE	1.83007	3.45598	3.39177	3.51698	3.61869	3.58261	3.52127	3.42945	3.59943	3.39537	3.39756	3.33896	3.37085	3.53877	3.22974	3.51653	3.42844	3.5635	3.55271	0.0353238	0.030829	0.0318541	0.0385688	0.037832	0.0296121	0.118763	0.0717588	0.103738	0.0843459	0.103057	0.105847	0.107406	0.102029	0.0951237	0.0843014	0.0928629	0.0880399	0.736371	0.0893947	0.164238	0.00999602	1
ENSMUSG00000072671	Gm10390	5	-1	120571112	120589272	lincRNA	FALSE	1.82749	-2.46371	-1.55348	-2.42605	-2.32736	-2.02517	-1.64218	-2.35799	-1.90371	-2.63527	-2.20266	-2.79705	-1.82291	-2.078	-2.83713	-2.67797	-1.5269	-1.83518	-1.68696	0.397445	0.254071	0.422088	0.482592	0.389731	0.283943	0.368591	0.253864	0.44181	0.340077	0.496579	0.285665	0.323337	0.458647	0.471874	0.22786	0.283068	0.276178	0.633587	0.13351	0.19026	0.0426429	1
ENSMUSG00000018882	Mrpl45	11	1	97177030	97191234	protein_coding	FALSE	1.8264	2.36716	2.07988	2.21861	2.09127	2.03066	2.1784	2.32205	2.19959	2.29226	2.00682	2.17511	2.14895	1.99352	2.10593	1.92794	2.19737	2.07366	2.17195	0.077057	0.0771551	0.0739488	0.0944166	0.0960199	0.0791948	0.0970862	0.0819977	0.085408	0.0872558	0.0825883	0.0857186	0.107585	0.091648	0.112648	0.0876392	0.0924729	0.0859045	0.739329	0.142026	0.105145	0.0134999	1
ENSMUSG00000008129	4930432K21Rik	8	1	86671924	86696489	protein_coding	FALSE	1.82356	-0.402747	-0.740427	-0.529438	-1.43163	-1.0298	-0.662765	-0.870431	-1.28259	-0.952117	-1.11534	-0.307308	-0.434851	-0.725379	-1.12152	-0.736549	-0.728178	-1.32761	-0.875744	0.24199	0.371916	0.383382	0.460628	0.419718	0.253868	0.305883	0.364133	0.362607	0.332448	0.206792	0.248412	0.292634	0.334243	0.299038	0.256774	0.43569	0.343489	0.562891	0.138318	0.25738	0.0414106	1
ENSMUSG00000008301	Phax	18	1	56722097	56747366	protein_coding	FALSE	1.82136	3.23027	3.22335	3.25987	3.30442	3.35885	3.36234	3.34862	3.41392	3.38044	3.32947	3.37601	3.2504	3.16222	3.27927	3.28865	3.35675	3.25647	3.39196	0.0428363	0.061513	0.0480042	0.0668861	0.0723521	0.0638859	0.046743	0.0452246	0.110773	0.0806626	0.0911903	0.108244	0.0536766	0.0535132	0.105059	0.0953663	0.109281	0.09413	0.824199	0.0290298	0.125725	0.0210466	1
ENSMUSG00000032744	Heyl	4	1	122910799	122927118	protein_coding	FALSE	1.81771	-1.8268	-1.32488	-2.37623	-1.45105	-2.59183	-2.38615	-1.96561	-1.93446	-2.04092	-2.13836	-1.01411	-1.79816	-1.68772	-1.41648	-1.47291	-1.49263	-2.61152	-2.15162	0.425224	0.526527	0.627537	0.536495	0.834791	0.620876	0.457353	0.446955	0.554461	0.556447	0.265148	0.391415	0.375615	0.28991	0.372032	0.345415	0.885783	0.517299	0.61792	0.104487	0.23403	0.0435639	1
ENSMUSG00000026187	Xrcc5	1	1	72353995	72441526	protein_coding	FALSE	1.81656	1.64932	1.60031	1.79188	1.75649	1.72389	1.66323	1.64903	1.69551	1.63275	1.78093	1.75878	1.88908	1.64129	1.79285	1.7796	1.63988	1.75513	1.86932	0.0708965	0.0640369	0.0659612	0.074344	0.0748452	0.0696834	0.0727193	0.0624718	0.0748025	0.0586567	0.0656157	0.0602789	0.0724449	0.0584916	0.0703185	0.0658755	0.0638656	0.0642669	0.906525	0.0293771	0.0619852	0.00211311	1
ENSMUSG00000058152	Chsy3	18	1	59335055	59570100	protein_coding	FALSE	1.81449	-2.05831	-1.26297	-1.60145	-1.93725	-3.70985	-1.63492	-1.65833	-1.99209	-2.78429	-2.06906	-1.4945	-1.78984	-1.9173	-1.95343	-1.33981	-2.42183	-2.01914	-2.55618	0.436578	0.470141	0.631042	0.472148	1.15495	0.392329	0.361851	0.434117	1.17532	0.388918	0.370638	0.532344	0.512243	0.447599	0.319319	0.44547	0.458633	0.93568	0.620784	0.112472	0.223441	0.0433033	1
ENSMUSG00000028639	Ybx1	4	-1	118950586	118967209	protein_coding	FALSE	1.81167	5.30825	5.24008	5.27248	5.26669	5.22368	5.27876	5.17466	5.37941	5.22822	5.2095	5.13051	5.25596	5.29841	5.12608	5.15335	5.27841	5.29232	5.2267	0.0185368	0.0165358	0.0182872	0.0230769	0.0220751	0.0191727	0.123262	0.0840569	0.0978649	0.102322	0.0775951	0.0900826	0.11988	0.112862	0.103961	0.102996	0.073555	0.0932831	0.956681	0.0181486	0.0241153	0.00105497	1
ENSMUSG00000035293	G2e3	12	1	52449048	52477973	protein_coding	FALSE	1.81161	1.00817	0.879954	1.14863	0.867418	1.058	0.932195	0.789687	0.94471	0.774662	0.910649	1.00797	0.679404	0.883716	1.09334	0.624871	0.464548	0.767256	0.650831	0.142369	0.157078	0.1512	0.162945	0.156449	0.18527	0.141581	0.123908	0.142021	0.148648	0.139909	0.159154	0.135188	0.12778	0.228041	0.136536	0.129151	0.164441	0.809637	0.0755751	0.102797	0.0119902	1
ENSMUSG00000086290	Snhg12	4	1	131864593	131866939	lincRNA	FALSE	1.81015	3.38007	3.31728	3.4213	3.49404	3.45241	3.34028	3.50413	3.48853	3.35985	3.45357	3.20945	3.35993	3.36109	3.5752	3.27401	3.51177	3.5657	3.65891	0.0781746	0.0807468	0.0779052	0.0942385	0.0808482	0.0725888	0.078304	0.0724329	0.0713352	0.0752759	0.0850808	0.0672478	0.0844183	0.0690603	0.0887647	0.0690167	0.0780725	0.0701918	0.843194	0.0865826	0.0612808	0.00894216	1
ENSMUSG00000018166	Erbb3	10	-1	128004579	128026708	protein_coding	FALSE	1.80805	-3.06022	-2.25169	-4.06413	-3.82648	-2.78708	-14.7388	-14.2261	-3.74418	-4.48579	-3.02075	-2.83773	-3.07542	-2.44775	-2.92478	-3.10288	-3.44013	-3.07872	-3.07176	0.444006	0.299853	0.747213	0.770277	0.472405	10.1119	9.42296	0.738008	1.09354	0.399002	0.396782	0.434793	0.317995	0.428959	0.507207	0.492723	0.464342	0.443642	0.561042	0.117444	0.25422	0.0672947	1
ENSMUSG00000033762	Recql4	15	-1	76533984	76540963	protein_coding	FALSE	1.80585	-0.79749	-0.906621	-1.019	-0.796015	-1.06349	-0.904011	-0.976581	-0.71812	-2.14719	-0.79644	-1.20179	-0.630731	-0.64053	-1.03899	-0.721916	-1.67333	-0.841533	-1.26796	0.1874	0.195526	0.220744	0.216096	0.252078	0.208223	0.311186	0.25143	1.03626	0.260239	0.374497	0.222503	0.24107	0.330872	0.340687	0.51996	0.277293	0.380869	0.759807	0.0896222	0.131326	0.0192454	1
ENSMUSG00000062866	Phactr2	10	-1	12933201	13194202	protein_coding	FALSE	1.79997	2.03113	2.10467	1.89477	1.96136	1.88148	1.85869	1.91738	1.74887	1.86275	1.96622	1.94686	2.06658	1.81855	2.01167	1.78517	1.81752	1.86669	1.88233	0.0574795	0.0515505	0.062999	0.0652856	0.0707309	0.0623849	0.0636683	0.0670886	0.0718675	0.0574287	0.060659	0.053897	0.0680525	0.056957	0.0763798	0.0653127	0.0647145	0.0636293	0.78195	0.0783756	0.131909	0.00776585	1
ENSMUSG00000015357	Clpx	9	1	65142067	65178465	protein_coding	FALSE	1.79924	2.23223	2.46091	2.44413	2.40783	2.49084	2.40736	2.37006	2.41444	2.37732	2.33718	2.3588	2.31991	2.34078	2.43697	2.32767	2.36363	2.44817	2.44937	0.0637502	0.0474402	0.0515096	0.0771834	0.0711818	0.0664529	0.101787	0.0693455	0.0772696	0.0597693	0.0818435	0.0764258	0.108243	0.0852964	0.0848666	0.0581758	0.0717443	0.070749	0.887094	0.0391675	0.0710755	0.00266254	1
ENSMUSG00000037894	H2afz	3	1	137527451	137529886	protein_coding	FALSE	1.7968	3.50742	3.7102	3.9607	3.38295	3.8055	3.87936	3.94788	2.78457	2.75803	3.6338	4.40203	3.21711	2.17286	4.32377	4.41731	3.60444	2.14257	3.10156	0.0592146	0.0465472	0.0495294	0.0734542	0.0899834	0.0614242	0.185754	0.727923	0.751372	0.850147	0.0972785	1.06748	0.596137	0.323161	0.231223	0.946808	0.682984	1.3109	0.722945	0.0971884	0.134453	0.0454132	1
ENSMUSG00000086015	4833417C18Rik	11	1	95720179	95722358	lincRNA	FALSE	1.79641	-0.676013	0.482615	-0.291452	-0.122284	0.375125	-0.218162	-0.488756	-1.07393	-0.140285	0.14144	-0.54315	0.324424	-0.157695	0.351753	-0.133044	-0.778833	-0.0159193	-1.12539	0.321535	0.171847	0.272282	0.277563	0.216211	0.279028	0.37134	0.499748	0.366591	0.284992	0.395387	0.222731	0.297979	0.183676	0.355023	0.563427	0.261043	0.668428	0.661638	0.104009	0.19676	0.0375926	1
ENSMUSG00000049502	Dtx3l	16	-1	35926597	35939237	protein_coding	FALSE	1.79566	-0.498446	-0.394897	-0.658594	-0.588851	-1.25471	-0.812482	-0.766884	-0.868705	-0.580324	-0.80386	-1.20286	-0.896787	-0.674179	-0.814177	-1.09976	-0.372951	-0.67348	-0.217296	0.139983	0.12844	0.152212	0.163683	0.233983	0.16756	0.247711	0.234645	0.212523	0.227571	0.290121	0.290848	0.233549	0.232003	0.322658	0.171629	0.198367	0.168726	0.561887	0.0601961	0.27401	0.103906	1
ENSMUSG00000085859	D030068K23Rik	8	1	111599122	111797711	lincRNA	FALSE	1.79563	-2.05055	-1.87618	-2.81301	-2.46268	-2.16909	-2.75783	-2.00681	-2.30278	-1.85276	-2.06131	-1.2776	-1.55228	-1.65728	-3.02855	-1.51397	-3.98363	-2.41973	-6.95479	0.422675	0.396307	0.621233	0.583055	0.490951	0.587233	0.429275	0.440436	0.518134	0.35079	0.278288	0.284497	0.339611	0.724198	0.375647	1.08892	0.585984	3.42127	0.534695	0.193645	0.194531	0.0771297	1
ENSMUSG00000024846	Cst6	19	-1	5344705	5349574	protein_coding	FALSE	1.79437	-2.90216	-1.65707	-1.6687	-1.97129	-2.94278	-2.22421	-2.62742	-2.27919	-2.02802	-1.84717	-2.00225	-1.7379	-2.16883	-2.10761	-1.97427	-2.87807	-2.13591	-2.38152	0.523674	0.281058	0.290573	0.37845	0.620098	0.373276	0.489879	0.362031	0.386846	0.292224	0.332319	0.294729	0.359677	0.33416	0.370966	0.581936	0.379222	0.40095	0.544271	0.145769	0.253019	0.0569411	1
ENSMUSG00000017299	Dnttip1	2	1	164571483	164594107	protein_coding	FALSE	1.79358	2.49182	2.50861	2.37568	2.60154	2.56555	2.64167	2.75411	2.55623	2.44149	2.50134	2.3803	2.47268	2.24385	2.59584	2.48375	2.59853	2.59261	2.45768	0.0933345	0.0657395	0.0908731	0.0731078	0.0680537	0.104183	0.100697	0.109865	0.118481	0.122616	0.125527	0.119663	0.134438	0.0815591	0.115091	0.116999	0.100514	0.106487	0.786905	0.0425554	0.162424	0.00811551	1
ENSMUSG00000026374	Tsn	1	-1	120195094	120207709	protein_coding	FALSE	1.79268	2.91775	2.80879	2.96799	2.85682	2.81538	2.82331	2.87156	2.88084	2.8942	2.8696	2.79577	2.84196	2.80342	2.84225	2.93505	2.90895	2.88359	2.9039	0.0322032	0.0321822	0.0328474	0.0385813	0.0397848	0.0370724	0.0399993	0.0344798	0.0431474	0.0347313	0.040052	0.0386924	0.0415408	0.0365422	0.0403956	0.0346106	0.0363262	0.0364927	0.88679	0.0169616	0.094139	0.00210941	1
ENSMUSG00000073968	Trim68	7	-1	109826094	109835840	protein_coding	FALSE	1.79222	-0.221066	-0.387828	-0.317388	-0.424985	-0.492782	-0.655299	-0.0604706	-0.358776	-0.0637997	-0.50781	-0.299357	-0.262361	-0.2804	-0.0539597	-0.4249	-0.150517	0.0485197	-0.236479	0.177898	0.183134	0.199482	0.230764	0.24965	0.226937	0.155609	0.168952	0.169561	0.184098	0.174527	0.167331	0.177867	0.144369	0.204009	0.151966	0.144285	0.163281	0.733218	0.0538656	0.193765	0.0191511	1
ENSMUSG00000044005	Gls2	10	1	127631513	127647060	protein_coding	FALSE	1.7912	1.24275	1.2786	1.40772	1.24171	1.65197	1.35481	1.29825	1.60567	1.28459	1.22364	1.34438	1.10081	1.28123	1.38369	1.29138	1.30491	1.48745	1.08008	0.168195	0.113386	0.165221	0.172386	0.138185	0.126905	0.16145	0.142065	0.186326	0.13054	0.157279	0.174213	0.145084	0.141798	0.177894	0.136208	0.152022	0.185645	0.814003	0.0461322	0.130618	0.00924667	1
ENSMUSG00000020623	Map2k6	11	1	110260436	110386836	protein_coding	FALSE	1.78915	1.49702	1.79011	1.71229	1.43435	1.59307	1.71934	1.45774	1.71697	1.56483	1.41974	1.27214	1.58292	1.37465	1.47416	1.48232	1.53854	1.45563	1.48412	0.0841542	0.0719524	0.117643	0.102211	0.0996912	0.0798576	0.10397	0.0882893	0.149081	0.103297	0.114776	0.110883	0.115739	0.101755	0.117122	0.0933978	0.109515	0.11217	0.845491	0.0500022	0.098635	0.00587212	1
ENSMUSG00000002020	Ltbp2	12	-1	86124162	86217482	protein_coding	FALSE	1.78814	-1.48027	-2.10218	-1.54355	-0.573975	-2.56187	-1.6602	-2.7586	-2.19401	-2.59076	-2.46193	-1.67553	-1.6428	-1.49764	-1.83027	-2.52637	-2.63706	-2.3192	-2.16585	0.486075	0.39905	0.399426	0.726441	0.705244	0.765014	0.702669	0.566594	0.580612	0.540229	0.530558	0.880679	0.531243	0.554525	0.567824	0.5653	0.508087	0.614612	0.595209	0.121845	0.224933	0.0580128	1
ENSMUSG00000039183	Nubp2	17	-1	25019556	25023295	protein_coding	FALSE	1.78692	2.30628	2.19648	2.21646	2.37779	2.43694	2.23475	2.15884	2.30779	2.31094	2.39498	2.26859	2.30249	2.28213	2.42155	2.17827	2.2345	2.12071	2.31243	0.0665981	0.0681337	0.0704424	0.0789344	0.0720553	0.0713053	0.0901451	0.0806398	0.0903089	0.0731091	0.0849856	0.0854255	0.0812444	0.0743039	0.102442	0.0816442	0.0980314	0.0890208	0.836299	0.0327598	0.12444	0.00650042	1
ENSMUSG00000036306	Lzts1	8	-1	71659345	71664908	protein_coding	FALSE	1.78528	-1.03234	-0.698268	-1.19955	-1.23968	-0.548349	-1.32251	-5.17321	-1.22483	-0.341127	-1.32936	-10.7989	-0.897127	-5.7877	-1.16552	-11.5078	-0.436704	0.0523567	-0.801474	0.304832	0.249666	0.344007	0.407242	0.272381	0.366992	8.47688	1.00498	0.268946	1.05729	9.70964	0.931055	9.13083	0.973698	10.8826	0.530202	0.199314	0.853073	0.61729	0.136789	0.179329	0.0665926	1
ENSMUSG00000022971	Ifnar2	16	1	91373028	91405834	protein_coding	FALSE	1.78378	0.856886	1.07489	0.86634	0.737218	0.889159	1.17223	1.07074	1.12344	1.13288	1.14199	1.20292	0.925261	0.929639	0.937108	1.09352	1.27287	1.34404	0.895284	0.155514	0.138585	0.184915	0.182908	0.235016	0.149706	0.154319	0.153172	0.186688	0.193059	0.19041	0.150652	0.16935	0.198535	0.172138	0.154306	0.153224	0.158194	0.834016	0.0491087	0.108545	0.0083303	1
ENSMUSG00000079254	Itprip	19	-1	47969088	47993789	protein_coding	FALSE	1.78263	-3.65037	-3.26832	-2.18709	-2.56133	-4.32276	-14.9394	-3.63866	-2.76683	-3.10239	-2.79591	-2.92245	-3.94027	-3.62636	-2.54876	-3.04774	-2.98593	-4.67191	-3.00893	0.8058	0.616286	0.379268	0.539388	1.17526	10.7973	0.728332	0.425687	0.580447	0.453564	0.493801	1.10587	0.768891	0.398718	0.596473	0.501095	1.19336	0.64736	0.559092	0.109646	0.268007	0.0632546	1
ENSMUSG00000037784	Dzip1l	9	1	99529915	99569675	protein_coding	FALSE	1.77706	0.277952	0.424137	-0.0132471	0.242581	0.666709	0.335212	0.412373	0.336471	0.393891	-0.053723	0.102859	0.430935	0.134695	0.150766	0.356628	0.422036	0.311222	0.417282	0.142705	0.155649	0.24239	0.216844	0.21768	0.18401	0.153556	0.211363	0.275127	0.411723	0.192425	0.377162	0.195514	0.255651	0.294839	0.280782	0.175196	0.413473	0.769031	0.0676926	0.148548	0.0147283	1
ENSMUSG00000040423	Rc3h1	1	1	162836549	162905109	protein_coding	FALSE	1.77507	1.95254	1.9432	1.90953	1.9909	1.85992	1.78698	1.92463	1.68201	1.73939	2.12421	1.73388	2.01682	1.76046	1.99295	1.89915	1.47301	2.03554	1.74127	0.0520014	0.0484954	0.0532177	0.0606267	0.0607079	0.0583536	0.148903	0.168947	0.21279	0.075811	0.175353	0.120163	0.174353	0.125857	0.175127	0.11925	0.130008	0.167457	0.855658	0.0709118	0.0649141	0.00851597	1
ENSMUSG00000028431	Ikbkap	4	-1	56762552	56815203	protein_coding	FALSE	1.77461	2.40238	2.30693	2.50609	2.34169	2.23547	2.42562	2.38561	2.20057	2.56529	2.45614	2.70659	2.46472	2.67951	2.37421	2.45586	2.51039	2.33272	2.51645	0.0946126	0.0876822	0.0859203	0.132273	0.107138	0.100285	0.101438	0.116075	0.0836969	0.0980698	0.0831132	0.0914955	0.107542	0.10997	0.107063	0.0919608	0.111996	0.110301	0.867921	0.0394433	0.086826	0.00580928	1
ENSMUSG00000060950	Trmt61a	12	1	112916316	112922113	protein_coding	FALSE	1.77366	0.797256	0.884274	0.75286	0.791318	0.879839	0.747015	0.749439	0.68341	0.947135	0.713572	0.686935	0.834289	0.687559	0.838126	0.549771	1.13848	0.777906	0.815503	0.10821	0.101896	0.111594	0.122736	0.118948	0.108901	0.13249	0.126845	0.117951	0.127153	0.129981	0.122791	0.13981	0.115209	0.163304	0.0959987	0.119899	0.135277	0.863702	0.0548006	0.0743138	0.00718319	1
ENSMUSG00000033316	Galnt9	5	1	110973364	111050401	protein_coding	FALSE	1.77166	0.860076	1.05422	0.98754	0.588168	0.834719	0.941745	0.951715	1.02313	1.15641	1.0289	0.98773	0.852212	0.67159	1.09186	0.994013	1.13206	0.996409	1.07898	0.103365	0.0861558	0.0997011	0.130093	0.108676	0.0916869	0.109318	0.102501	0.101286	0.0975801	0.099246	0.128802	0.136024	0.0947135	0.116657	0.0909918	0.101017	0.0998373	0.767541	0.0465015	0.175415	0.0105431	1
ENSMUSG00000085363	Gm15478	5	1	68033640	68038015	antisense	FALSE	1.7683	-0.736385	-0.291169	-0.325285	-0.993299	-0.396848	-0.620928	-0.66994	-0.713882	-0.309265	-0.81074	-0.626124	-1.4324	-1.50538	-0.946545	-0.425767	-0.544744	-0.744397	-0.782764	0.243823	0.188743	0.204911	0.336925	0.233022	0.248248	0.245709	0.222686	0.229252	0.249913	0.222422	0.440432	0.419795	0.272899	0.250741	0.21101	0.238907	0.275392	0.703372	0.0787115	0.193315	0.024602	1
ENSMUSG00000038622	Med30	15	1	52544000	52561986	protein_coding	FALSE	1.76816	2.13116	2.13538	2.12802	2.17618	1.67154	1.80163	1.8689	2.02538	2.10968	2.26499	2.06163	2.13412	1.91739	2.16261	2.25109	1.88889	1.9524	1.93555	0.0974869	0.0917222	0.0980172	0.11361	0.139714	0.117319	0.195089	0.161321	0.20587	0.151753	0.165839	0.165264	0.185471	0.148364	0.188485	0.203561	0.180395	0.201051	0.604733	0.110832	0.261241	0.023194	1
ENSMUSG00000039021	Ttc16	2	-1	32612546	32631153	protein_coding	FALSE	1.76681	-0.168641	-0.384932	-1.50468	-0.259419	-0.744882	-0.960673	-1.69883	-1.23351	-1.03978	-0.93649	-0.512164	-0.651122	-0.402998	-1.17748	-1.12493	-0.760633	-1.21897	-2.68418	0.193395	0.271571	0.386463	0.249126	0.356137	0.515286	0.961725	0.419318	0.526072	0.40235	0.327406	0.255915	0.348838	0.425629	0.605257	0.345724	0.553909	1.28129	0.659487	0.10009	0.206346	0.0340778	1
ENSMUSG00000022325	Pop1	15	1	34425059	34460403	protein_coding	FALSE	1.7636	0.887696	0.367243	0.79627	0.439606	0.264484	0.50367	0.444259	0.218227	-0.20415	0.364565	1.00048	0.573606	0.763191	0.542392	0.785722	0.46699	0.578646	0.350482	0.188214	0.215313	0.183662	0.287591	0.217426	0.179947	0.457001	0.404658	0.70958	0.530062	0.498563	0.334361	0.332773	0.331974	0.271762	0.485373	0.836117	0.413647	0.611363	0.0785057	0.260215	0.0499168	1
ENSMUSG00000056481	Cd248	19	1	5068078	5070637	protein_coding	FALSE	1.76225	-2.43981	-1.12878	-1.94012	-1.67772	-3.85012	-1.60552	-1.43525	-5.7813	-6.28158	-12.164	-11.0612	-2.3817	-12.6536	-6.8764	-5.78421	-0.561278	-1.31033	-1.46738	0.519817	0.264236	0.411344	0.398257	1.20961	0.35801	0.299141	8.01286	8.42819	10.3783	9.84881	1.02116	10.0043	9.07418	8.14921	0.2198	0.452392	0.51539	0.526524	0.160577	0.187793	0.125106	1
ENSMUSG00000020810	Cygb	11	-1	116506909	116515627	protein_coding	FALSE	1.76178	3.53067	3.50354	3.57324	3.69501	3.53928	3.57109	3.62412	3.56652	3.52876	3.55031	3.49746	3.46554	3.60145	3.49528	3.56095	3.55902	3.56989	3.5358	0.0268328	0.0279673	0.0273525	0.0311654	0.03247	0.0292341	0.0314293	0.0281182	0.0351794	0.0287807	0.0304631	0.0317196	0.0320264	0.0306022	0.0343858	0.0283224	0.0306974	0.0311708	0.875876	0.0290446	0.0931582	0.00192132	1
ENSMUSG00000024142	Mlst8	17	-1	24610497	24616023	protein_coding	FALSE	1.75965	2.30473	2.25426	2.22418	2.24251	2.27444	2.21968	2.28289	2.04326	2.11149	2.22041	2.1925	2.29872	2.2158	2.32882	2.26283	2.22809	2.17881	2.16855	0.0420541	0.0422767	0.0461533	0.0499218	0.04884	0.0464524	0.0609339	0.0667114	0.075831	0.0631267	0.0639562	0.0609672	0.0664221	0.0563537	0.0685431	0.0630043	0.0661001	0.0693522	0.937439	0.0224628	0.0381544	0.00194382	1
ENSMUSG00000022346	Myc	15	1	61816946	61821929	protein_coding	FALSE	1.75938	-1.37123	-1.84122	-1.49768	-1.23394	-1.68047	-1.65322	-1.75314	-1.16513	-0.750298	-1.15889	-2.77644	-2.40524	-1.31479	-1.74668	-1.8709	-3.32167	-0.689865	-1.51006	0.407986	0.474277	0.414499	0.410062	0.537054	0.499905	0.595034	0.396771	0.351755	0.394164	0.938783	1.67272	0.443701	0.521835	0.833743	1.74969	0.273199	0.783909	0.634536	0.119146	0.20207	0.0442474	1
ENSMUSG00000031963	Bmper	9	1	23027520	23289646	protein_coding	FALSE	1.7591	-1.3162	-1.77487	-1.54301	-1.82263	-1.98034	-1.90858	-2.14693	-1.78917	-1.70885	-1.60357	-2.17025	-1.88297	-1.95854	-1.95988	-2.2905	-1.97219	-1.52807	-1.58789	0.245781	0.295652	0.283883	0.35986	0.389681	0.33486	0.419224	0.278101	0.326595	0.269415	0.420022	0.334608	0.382863	0.312713	0.493599	0.345616	0.280152	0.289837	0.58108	0.0908798	0.283741	0.0442988	1
ENSMUSG00000041135	Ripk2	4	-1	16049880	16090794	protein_coding	FALSE	1.75874	0.678926	0.951504	0.56401	0.517559	0.692419	0.909625	0.529696	0.676644	0.623289	0.73147	0.690633	0.614325	0.88225	0.826089	0.796247	0.498052	0.726243	0.64197	0.117217	0.112506	0.140833	0.17474	0.144036	0.119249	0.167847	0.137591	0.169133	0.120426	0.138104	0.155494	0.12491	0.12664	0.148283	0.146523	0.153505	0.15755	0.83817	0.0523046	0.100413	0.009113	1
ENSMUSG00000041362	4930506M07Rik	19	-1	59047848	59150559	protein_coding	FALSE	1.75742	1.57115	1.51842	1.50642	1.58818	1.48441	1.51494	1.33424	1.13905	1.42688	1.45642	1.56267	1.37806	1.70137	1.67461	1.32224	1.39973	1.42688	1.38301	0.0597594	0.0558423	0.061298	0.0674342	0.0742139	0.0618646	0.21598	0.250837	0.24011	0.228217	0.145147	0.220369	0.164161	0.160477	0.254704	0.231514	0.165266	0.216022	0.90687	0.0428074	0.0453149	0.00500796	1
ENSMUSG00000004018	Fancl	11	1	26286135	26371876	protein_coding	FALSE	1.7551	0.768436	0.571824	0.59676	0.580058	0.4426	0.427889	0.513809	0.566904	1.11358	0.583111	0.671978	0.450638	0.552312	0.746706	0.454556	0.882315	1.07987	1.04151	0.126928	0.161309	0.169489	0.178567	0.19079	0.167896	0.138455	0.148541	0.291033	0.140371	0.128421	0.162351	0.135491	0.247646	0.19757	0.217503	0.274612	0.231908	0.758566	0.0563915	0.154712	0.0303307	1
ENSMUSG00000033565	Rbfox2	15	-1	76909420	77137483	protein_coding	FALSE	1.75484	2.53537	2.59977	2.54474	2.53561	2.4267	2.47013	2.37608	2.48511	2.37588	2.56288	2.48172	2.52609	2.60967	2.47476	2.53463	2.5025	2.55422	2.44992	0.0282558	0.0257529	0.0279526	0.0332427	0.0351965	0.0290358	0.049293	0.0404257	0.0499513	0.0379503	0.0413452	0.0398	0.0408732	0.0412001	0.0438414	0.0419054	0.0392885	0.0412552	0.854551	0.0210025	0.11765	0.00679658	1
ENSMUSG00000017861	Mybl2	2	1	162880423	162910424	protein_coding	FALSE	1.75272	0.0824493	-0.175774	-0.354445	-0.150791	0.174958	-0.018101	-0.393962	-0.072427	-0.566559	-0.368805	-0.393967	-0.796597	-0.403261	-0.346715	-0.373681	0.188273	0.0717227	0.153552	0.281449	0.259003	0.286124	0.356993	0.300801	0.294119	0.300527	0.289259	0.411688	0.298921	0.323598	0.299104	0.192036	0.254352	0.212248	0.222097	0.231293	0.28858	0.596152	0.214106	0.134169	0.0555722	1
ENSMUSG00000086855	Gm13844	6	1	31322895	31333877	lincRNA	FALSE	1.75222	-1.10887	-0.875182	-2.45591	-1.30426	-0.840651	-12.5758	-2.20524	-2.0487	-2.56111	-12.8573	-12.6835	-0.910597	-0.879255	-2.13171	-2.51357	-1.48771	-2.77094	-0.905154	0.630775	0.534117	1.24515	0.784743	0.628207	10.4471	1.07528	1.04409	1.23339	10.5676	9.95931	0.50896	0.537486	1.06512	1.22964	0.624376	1.1774	0.505712	0.500308	0.172257	0.225617	0.101818	1
ENSMUSG00000028847	Trappc3	4	1	125939569	125953127	protein_coding	FALSE	1.74686	3.16802	3.26649	3.35828	3.26399	3.22386	3.36726	3.20245	3.37288	3.15192	3.37801	3.237	3.34518	3.28654	3.25368	3.40848	3.28453	3.26998	3.2459	0.0493237	0.0435122	0.0458614	0.0514613	0.0510026	0.0440504	0.0580983	0.0520791	0.0670413	0.0474177	0.0550491	0.0519141	0.0541142	0.0532915	0.0570316	0.0498946	0.0546495	0.056156	0.920803	0.0219815	0.0555819	0.001634	1
ENSMUSG00000027942	4933434E20Rik	3	1	89855558	89867263	protein_coding	FALSE	1.74673	3.40564	3.40961	3.44544	3.28511	3.4657	3.45353	3.55811	3.57462	3.46943	3.44198	3.53403	3.53535	3.54135	3.66588	3.51113	3.50105	3.35463	3.40503	0.0751781	0.0738629	0.0609593	0.0582789	0.0552594	0.0511037	0.0732985	0.0615871	0.092218	0.0520604	0.0714593	0.0731186	0.0756024	0.0561573	0.0677776	0.0646972	0.0900086	0.0823686	0.918324	0.027226	0.052274	0.00217633	1
ENSMUSG00000028047	Thbs3	3	1	89019102	89030759	protein_coding	FALSE	1.74644	0.729226	0.378655	-0.237562	0.879238	0.615949	0.063865	0.357715	-0.156941	0.378305	0.216956	0.359684	0.374419	0.530798	0.561705	0.388734	-0.0538578	0.13158	0.365167	0.256324	0.32067	0.369676	0.300022	0.256125	0.300517	0.287948	0.390675	0.354269	0.283897	0.271247	0.216971	0.29337	0.32819	0.35925	0.348746	0.385085	0.308244	0.726934	0.0840161	0.163207	0.025843	1
ENSMUSG00000017631	Abr	11	-1	76230236	76435816	protein_coding	FALSE	1.74612	2.91128	3.09726	3.02031	2.87861	3.0795	3.08363	2.87836	2.89769	3.08317	3.05649	3.02357	3.04194	2.89433	3.04801	3.08702	2.97465	2.96183	3.03855	0.0475838	0.0502811	0.0518051	0.0498269	0.0589324	0.0531516	0.0472102	0.0535284	0.0676493	0.0541989	0.0565295	0.0567195	0.0481849	0.0550232	0.0742036	0.0520538	0.0662725	0.061139	0.919006	0.0226174	0.056675	0.00170159	1
ENSMUSG00000021276	Cinp	12	-1	112110832	112127325	protein_coding	FALSE	1.7443	2.24269	2.83835	2.35871	2.38492	2.79918	2.60141	2.48523	2.78895	2.51806	2.67448	2.82326	2.25734	2.28957	2.55565	2.4378	2.69166	2.68149	2.8122	0.138907	0.109631	0.147595	0.169189	0.134293	0.130576	0.13205	0.108877	0.137905	0.119354	0.11633	0.160004	0.141864	0.125777	0.147015	0.121234	0.127708	0.115606	0.798472	0.0480552	0.142276	0.0111971	1
ENSMUSG00000033933	Vhl	6	1	113573953	113581627	protein_coding	FALSE	1.74187	1.96581	1.94211	2.07445	1.95268	1.93148	2.23838	2.01486	2.01292	2.0508	1.99985	1.98343	2.05427	2.00233	2.03763	1.95245	2.04773	2.08082	2.14989	0.0979366	0.0655221	0.0697031	0.106932	0.123972	0.14589	0.0659372	0.0552955	0.0805107	0.0763665	0.0597299	0.0576565	0.0643671	0.0807172	0.0693672	0.0637235	0.0786758	0.0610568	0.899441	0.0324438	0.0656555	0.00245919	1
ENSMUSG00000022637	Cblb	16	1	52031662	52208160	protein_coding	FALSE	1.74109	1.1442	1.20787	1.11746	1.15936	1.02511	0.962125	1.13077	0.955139	1.1261	1.1168	1.19424	1.09823	1.12654	1.1355	0.999597	0.981712	1.03616	1.01367	0.0671582	0.0682613	0.0719825	0.0960503	0.0956789	0.0910772	0.0753136	0.0771713	0.0953207	0.0748585	0.0777787	0.0914301	0.0802349	0.0741961	0.102254	0.0800332	0.0893027	0.0894761	0.810593	0.0719799	0.110483	0.0069438	1
ENSMUSG00000084823	Gm17216	6	-1	148161889	148163095	lincRNA	FALSE	1.73991	-0.822047	-1.45107	-0.696337	-1.55441	-0.752056	-1.28103	-0.295535	-0.041809	-0.249311	-1.95081	-2.02748	-0.574431	-0.798295	-10.7456	-10.1063	-1.93924	-0.0570653	-1.86756	0.486944	0.625762	0.438496	0.760868	0.542812	0.614913	0.466946	0.319854	0.5305	1.03057	1.12449	0.448818	0.649766	9.84958	9.63452	1.02271	0.328892	1.05336	0.5682	0.137666	0.222845	0.0712892	1
ENSMUSG00000035455	Fignl1	11	-1	11687434	11708965	protein_coding	FALSE	1.73949	-0.705774	-1.23196	-0.937662	-1.23664	-0.789942	-1.33854	-1.54801	-0.996625	-0.719167	-1.00369	-1.14161	-2.02538	-1.3678	-1.52687	-2.06889	-1.25856	-1.19804	-0.728548	0.235916	0.283403	0.289595	0.380349	0.293367	0.402554	0.713446	0.386961	0.39309	0.323842	0.461053	0.655384	0.573317	0.530544	0.894373	0.493854	0.463477	0.261999	0.677304	0.115071	0.174642	0.0329826	1
ENSMUSG00000057788	Ddx49	8	-1	72816765	72826388	protein_coding	FALSE	1.73887	2.63407	2.51482	2.60398	2.60661	2.51923	2.22385	2.417	2.30229	2.44804	2.5009	2.56655	2.49431	2.63907	2.44664	2.49975	2.24857	2.27969	2.48654	0.101328	0.116262	0.133394	0.128757	0.120585	0.110351	0.204213	0.201187	0.260322	0.18757	0.208819	0.239602	0.174313	0.195095	0.258521	0.229895	0.284598	0.254969	0.77464	0.0682157	0.146518	0.0106271	1
ENSMUSG00000046747	Gm9812	12	1	56921598	56922567	pseudogene	FALSE	1.73702	-2.95856	-0.927029	-1.20781	-0.747452	-1.36278	-1.03908	-11.1449	-1.53494	-0.822647	-4.98942	-2.25941	-1.46682	-1.55622	-1.85634	-2.73734	-6.89558	-1.20999	-1.48895	1.2081	0.432429	0.533009	0.473122	0.600533	0.468319	9.62816	0.51506	0.402658	7.8699	0.805892	0.637407	0.702771	0.596407	1.13857	9.01441	0.446395	0.685942	0.579039	0.123025	0.227549	0.0703863	1
ENSMUSG00000027282	Mtch2	2	1	90687312	90706967	protein_coding	FALSE	1.73631	3.34831	3.27121	3.40082	3.04048	3.3728	3.44513	3.3859	3.60577	3.29062	3.17564	3.19436	3.22987	2.95874	2.87957	3.23807	3.45269	3.24904	3.19806	0.0690337	0.0575143	0.0624461	0.0785992	0.0635426	0.0597883	0.292792	0.200091	0.267581	0.250874	0.287948	0.290115	0.360013	0.361379	0.309417	0.244631	0.297917	0.367728	0.81249	0.0793076	0.0928831	0.0153193	1
ENSMUSG00000090426	Gm17392	17	1	55696464	55702805	lincRNA	FALSE	1.73493	2.79475	2.70644	2.34179	2.5813	2.7049	2.62045	-6.41026	-7.07876	-0.769161	3.17566	-4.65337	0.596373	3.06549	2.90062	-2.42287	-7.20567	1.11056	-6.44366	0.0553871	0.0544274	0.0759528	0.0712079	0.0693207	0.0625248	9.98269	9.79683	7.23487	0.102881	9.40846	6.4715	1.70427	1.51833	8.98969	9.78434	6.46226	10.4989	0.745845	0.0857035	0.106135	0.0623167	1
ENSMUSG00000027763	Mbnl1	3	1	60277032	60433670	protein_coding	FALSE	1.73337	3.22225	3.09665	3.19218	3.08214	3.05022	3.11065	3.02077	3.12518	3.09442	3.24742	3.18829	3.35211	3.15084	3.10426	3.16834	3.16398	3.3043	3.04513	0.0289684	0.0299328	0.031149	0.0314386	0.0300055	0.0316191	0.0954615	0.0713346	0.0846587	0.0626857	0.0740124	0.0628343	0.0879155	0.0718323	0.0807973	0.0694247	0.065866	0.0859587	0.817848	0.0684493	0.108314	0.00538796	1
ENSMUSG00000027314	Dll4	2	1	119151520	119161698	protein_coding	FALSE	1.73255	-1.51319	-1.43056	-1.23545	-1.20154	-1.84144	-1.35437	-1.51799	-1.20042	-1.26882	-1.32837	-1.25844	-1.53543	-2.04286	-1.93979	-1.0482	-1.36068	-0.823593	-1.03162	0.308827	0.269967	0.465325	0.319361	0.461941	0.308743	0.366107	0.261539	0.394746	0.361464	0.364541	0.376029	0.550444	0.448689	0.381672	0.310647	0.332023	0.564907	0.714297	0.0930322	0.165103	0.0275669	1
ENSMUSG00000043154	Ppp2r3a	9	-1	101007322	101154162	protein_coding	FALSE	1.72881	2.10506	2.05803	2.13709	2.23473	2.1952	2.09502	2.21977	2.13101	2.22227	2.1526	2.11866	2.13121	2.15046	2.19922	2.03249	2.06049	2.27689	2.2194	0.0345309	0.0366789	0.0372395	0.0539257	0.044966	0.0411898	0.0416763	0.0520565	0.0634538	0.0440339	0.0439878	0.0434023	0.0397786	0.0394821	0.0778513	0.0473133	0.0416434	0.0422376	0.882967	0.0350134	0.0793832	0.00263667	1
ENSMUSG00000035189	Ano4	10	-1	88411740	88720535	protein_coding	FALSE	1.72831	0.454365	0.680384	0.62016	0.523908	0.783729	0.560735	0.491327	0.554393	0.666929	0.630971	0.626959	0.677042	0.748125	0.61843	0.721175	0.359417	0.736303	0.607904	0.109325	0.0926301	0.100052	0.110234	0.103284	0.111179	0.126399	0.137031	0.1427	0.11211	0.141983	0.135321	0.112952	0.129085	0.144973	0.13731	0.121809	0.132047	0.878251	0.0450876	0.0716617	0.00499931	1
ENSMUSG00000033102	Cdc14b	13	-1	64293853	64376281	protein_coding	FALSE	1.72641	0.642346	0.691254	0.60805	0.796998	0.614329	0.716505	0.511316	0.530368	0.667174	0.520095	0.72906	0.86525	0.789396	0.561384	0.789308	0.690045	0.660903	0.361272	0.0906815	0.0702734	0.0928915	0.0848401	0.0925305	0.0828089	0.188167	0.127653	0.156503	0.136006	0.119936	0.115488	0.15402	0.12613	0.150442	0.121495	0.135277	0.176234	0.884852	0.0391914	0.0709237	0.00503305	1
ENSMUSG00000040212	Emp3	7	-1	53173393	53176796	protein_coding	FALSE	1.72614	-0.658458	-1.46926	-1.31213	-1.56267	-0.412762	-1.30533	-2.41481	-0.807934	-2.30626	-0.553084	-0.197748	-2.61283	-0.786225	-0.737783	-0.641073	-0.739981	-1.27667	-2.48851	0.418001	0.615903	0.608615	0.742454	0.416633	0.622257	1.07962	0.431503	1.08433	0.396184	0.347173	1.0676	0.44987	0.379708	0.432184	0.47071	0.71313	1.04024	0.597858	0.119667	0.228467	0.0540078	1
ENSMUSG00000066418	Gm17627	5	-1	123497382	123680880	lincRNA	FALSE	1.72366	-0.357352	-0.56104	-0.716701	-0.813587	-0.857759	-1.05828	-0.993091	-0.947125	-0.675917	-0.611012	-0.608697	-0.285063	-0.941165	-0.927475	-0.648344	-0.742166	-0.702934	-1.02138	0.218639	0.21975	0.268558	0.325313	0.330554	0.33672	0.300413	0.267613	0.294363	0.237461	0.259922	0.199406	0.288247	0.279366	0.286934	0.265814	0.272284	0.312792	0.52885	0.168359	0.245927	0.0568636	1
ENSMUSG00000060152	Pop5	5	1	115685845	115695360	protein_coding	FALSE	1.71939	2.88486	3.1785	3.3287	2.60549	3.13316	2.68859	3.23192	3.28286	3.23874	3.25637	2.98571	2.86411	2.91166	3.19862	3.0204	2.92374	3.15598	3.27768	0.0870819	0.0740314	0.0783242	0.123591	0.0926214	0.0988444	0.0987739	0.0883563	0.112252	0.0907256	0.11636	0.131403	0.130084	0.0984381	0.137679	0.1165	0.108884	0.103687	0.61215	0.0721511	0.294136	0.0215626	1
ENSMUSG00000038500	Prr3	17	-1	36109486	36117181	protein_coding	FALSE	1.71914	2.99992	2.87705	2.65217	3.01564	3.0736	2.95193	2.64621	3.09483	2.54174	2.77967	2.3262	2.84198	2.91222	2.31949	2.84214	2.57521	3.10908	2.64124	0.0633616	0.0695512	0.0791741	0.0666795	0.0783389	0.0746192	0.632468	0.231123	0.513985	0.478649	0.395901	0.477632	0.469476	0.378992	0.499364	0.496844	0.23698	0.549908	0.711582	0.102407	0.162041	0.0239701	1
ENSMUSG00000002059	Rab34	11	1	78001932	78005695	protein_coding	FALSE	1.71847	1.89226	1.81123	1.73117	1.93817	2.07971	1.75449	1.96667	1.69174	1.65943	1.20713	1.49365	1.83536	1.88204	1.64509	1.54875	2.16982	1.91791	1.81345	0.105739	0.139305	0.146756	0.121754	0.121154	0.103481	0.144924	0.154399	0.213971	0.212476	0.281257	0.176056	0.157657	0.157704	0.251051	0.0994433	0.204384	0.171646	0.739145	0.130346	0.106206	0.0243021	1
ENSMUSG00000063870	Chd4	6	1	125045999	125080609	protein_coding	FALSE	1.71756	3.9259	4.19883	4.1225	4.05112	4.27412	4.25429	4.07254	4.08315	4.14816	4.08895	3.95102	4.00085	3.91961	4.08859	4.17307	4.1073	4.07595	4.08306	0.0363591	0.0354743	0.0376487	0.0373151	0.040032	0.0361701	0.0557691	0.051446	0.0597059	0.049635	0.0667847	0.0510785	0.0570822	0.0418537	0.0503184	0.0413782	0.0605654	0.0450213	0.865478	0.0269931	0.104179	0.00334918	1
ENSMUSG00000001025	S100a6	3	1	90416816	90418336	protein_coding	FALSE	1.71631	0.434872	0.195053	0.88106	0.344941	0.136778	0.463547	0.512402	0.124123	0.782155	0.708797	0.249734	0.113706	-0.32501	-0.0840377	0.699131	0.231217	0.435338	1.25949	0.259545	0.259997	0.203369	0.296566	0.330058	0.249424	0.256161	0.376517	0.261746	0.21944	0.289246	0.381215	0.42799	0.454273	0.286861	0.311467	0.258129	0.178156	0.664927	0.118006	0.17545	0.0416168	1
ENSMUSG00000049583	Grm5	7	1	94750952	95283417	protein_coding	FALSE	1.71531	0.990826	1.46177	1.32193	0.935838	1.26986	1.17509	1.02789	0.955293	1.06256	1.34069	1.03392	1.16081	0.993213	1.21046	1.2647	0.96293	1.27023	1.09909	0.0754293	0.0736912	0.0798628	0.0907654	0.0948486	0.0780806	0.110359	0.109364	0.12933	0.0887052	0.122718	0.134994	0.11554	0.0912662	0.113997	0.118919	0.104607	0.148243	0.815641	0.0407332	0.134761	0.00886528	1
ENSMUSG00000048120	Entpd1	19	1	40686856	40816092	protein_coding	FALSE	1.71506	-0.768421	0.21771	-0.385047	-0.681205	-0.369382	-0.192248	-0.862991	-0.337193	-0.144141	-0.11905	-0.0926879	-0.372677	-0.798265	-0.280897	-0.0348624	-0.762103	-0.451028	-0.835864	0.48641	0.505313	0.435345	0.587686	0.618196	0.47133	0.451932	0.363462	0.471965	0.31512	0.354847	0.364971	0.499724	0.373538	0.395894	0.403035	0.366244	0.517279	0.64176	0.0996589	0.211697	0.0468835	1
ENSMUSG00000086985	Gm16973	14	-1	57315117	57320105	lincRNA	FALSE	1.71504	1.44048	1.32206	1.28667	1.48769	0.945719	1.11591	1.3047	1.29773	1.13224	1.34578	1.5378	1.35309	1.67664	1.46838	1.06761	1.38915	1.28795	1.22227	0.0921742	0.09316	0.105383	0.107347	0.133797	0.111779	0.126547	0.106055	0.127301	0.1001	0.0945402	0.111323	0.0975306	0.0945601	0.133742	0.104072	0.114791	0.122305	0.77207	0.0554252	0.159222	0.013283	1
ENSMUSG00000024785	Rcl1	19	1	29175865	29218333	protein_coding	FALSE	1.71306	1.65076	1.48549	1.65417	1.39215	1.59686	1.50193	1.51394	1.3876	1.3429	1.7043	1.51173	1.54586	1.41715	1.54924	1.65692	1.34268	1.51477	1.72789	0.0817746	0.0843777	0.0874831	0.110646	0.0963544	0.0928646	0.0859499	0.0897392	0.107277	0.0767767	0.0872364	0.0880091	0.0947958	0.0820236	0.0861828	0.0947309	0.0904273	0.0792161	0.85513	0.0349687	0.103749	0.0061523	1
ENSMUSG00000027422	Rrbp1	2	-1	143773131	143836999	protein_coding	FALSE	1.70709	2.37551	2.62031	2.3505	2.33979	2.3967	2.38488	2.23105	2.2906	2.32227	2.38312	2.52622	2.18487	2.5599	2.4915	2.60622	2.35613	2.29148	2.36822	0.0871381	0.0819851	0.0530221	0.0734872	0.0822118	0.0641393	0.123953	0.0982069	0.0726945	0.0833171	0.0859063	0.0842802	0.0900083	0.0957356	0.0843343	0.059615	0.0777878	0.0877795	0.862587	0.0467969	0.0799956	0.0106203	1
ENSMUSG00000085093	Gm12737	4	1	108186386	108189422	sense_intronic	FALSE	1.70665	-1.03901	0.124781	-0.709673	0.238758	0.324731	-0.712928	-10.8325	-1.12887	-0.283706	-0.103573	-0.774701	-0.130568	0.488213	-1.19402	-1.17281	-11.9673	-0.708934	-0.692817	0.50686	0.27954	0.458242	0.335041	0.300444	0.476868	9.42158	0.612253	0.551167	0.274087	0.958908	0.370455	0.240549	0.671778	1.09785	9.92812	0.924313	0.582792	0.511553	0.150399	0.253264	0.0847833	1
ENSMUSG00000026826	Nr4a2	2	-1	56959241	56976414	protein_coding	FALSE	1.70621	0.660046	1.14757	1.04015	1.0493	0.939689	0.706045	1.31339	0.982607	0.692894	0.767395	0.833268	0.630929	0.487843	0.668737	0.713806	0.749461	0.914339	0.928495	0.170048	0.140343	0.177382	0.186856	0.170627	0.177302	0.171542	0.17072	0.259172	0.216144	0.331629	0.269706	0.26666	0.216273	0.232293	0.195429	0.253406	0.199294	0.758481	0.104919	0.113535	0.0230654	1
ENSMUSG00000001441	Npepps	11	-1	97067156	97141952	protein_coding	FALSE	1.70594	3.86373	3.93399	3.92969	3.92989	4.02701	3.9674	3.92952	3.87218	4.03723	3.93282	3.79225	3.83396	3.90153	3.89728	3.7851	3.92386	3.88401	3.84791	0.0346141	0.0336895	0.0359401	0.0392829	0.0396515	0.0376997	0.0418621	0.0446675	0.0462574	0.0465245	0.0552474	0.0566026	0.043218	0.0419437	0.0526117	0.0442384	0.0536418	0.057782	0.892597	0.0236417	0.0808222	0.00293924	1
ENSMUSG00000021189	Atxn3	12	-1	103157111	103196456	protein_coding	FALSE	1.70574	0.767866	1.09821	1.4141	0.573118	0.987099	1.58115	-0.180148	1.49541	1.35448	0.634307	0.0731001	0.848628	-2.03517	0.217846	0.708554	1.31293	1.20871	0.720267	0.602133	0.486402	0.246974	0.885964	0.493689	0.337031	0.544958	0.152585	0.325059	1.40819	1.47586	0.785775	1.93647	1.78512	0.911848	0.335092	0.579536	0.896176	0.623879	0.132508	0.187895	0.0557174	1
ENSMUSG00000017264	Exosc10	4	1	147932538	147956510	protein_coding	FALSE	1.70541	3.22027	3.02255	3.09246	3.22699	3.33422	3.1958	3.3249	2.97926	3.17123	3.21648	3.28088	3.2837	3.19707	3.25363	3.10668	3.0061	3.07267	2.96363	0.0369869	0.0383853	0.0405814	0.0402864	0.0435085	0.0396779	0.162495	0.1429	0.174979	0.148887	0.139885	0.110457	0.179756	0.122033	0.178069	0.177429	0.153962	0.130569	0.760985	0.0415177	0.176281	0.0212161	1
ENSMUSG00000091138	E530011L22Rik	9	-1	121666325	121668906	lincRNA	FALSE	1.70386	0.0508553	0.198121	0.0435949	0.148394	0.464498	0.247642	0.0427954	0.0491185	0.419758	0.157812	0.242393	-0.270326	0.133374	0.168402	-0.221612	0.0253492	0.331413	0.399132	0.17516	0.149061	0.179621	0.189104	0.164298	0.159675	0.234135	0.212688	0.185666	0.204998	0.228846	0.294148	0.235937	0.193422	0.312225	0.225908	0.223017	0.181209	0.751757	0.0731336	0.159905	0.0152047	1
ENSMUSG00000024826	Dpf2	19	-1	5896516	5913010	protein_coding	FALSE	1.70135	3.51672	3.35507	3.38025	3.61372	3.58593	3.4012	3.63542	3.4011	3.46834	3.46696	3.50836	3.44312	3.72025	3.54338	3.49197	3.45064	3.40938	3.39863	0.0376868	0.0397184	0.0446689	0.0365192	0.0412944	0.035822	0.0378379	0.0385497	0.0446027	0.0388868	0.0410294	0.0422456	0.0385748	0.0380757	0.0491113	0.039777	0.0434238	0.0434958	0.82926	0.0395192	0.126066	0.00515493	1
ENSMUSG00000029730	Mcm7	5	-1	138605811	138613650	protein_coding	FALSE	1.69853	2.20373	2.06332	1.90414	2.00775	1.9968	1.89548	2.00347	2.11823	2.05032	2.05586	1.81469	2.06816	1.89077	2.08437	1.81476	1.97903	2.21006	1.93306	0.100279	0.102187	0.109579	0.116169	0.127975	0.129158	0.112027	0.0980285	0.116909	0.0977686	0.129004	0.115766	0.102016	0.103736	0.129817	0.0997647	0.0974826	0.117585	0.850728	0.044874	0.0989278	0.00547012	1
ENSMUSG00000051185	Fam174a	1	1	97210205	97231861	protein_coding	FALSE	1.69763	1.6791	1.5195	1.50041	1.86442	1.50874	1.69364	1.54951	1.7512	1.83021	1.64318	1.57651	1.75892	1.69922	1.64699	1.58446	1.75025	1.72948	1.68767	0.0769914	0.0801007	0.0847488	0.0809163	0.0906822	0.0746568	0.0822462	0.0681778	0.0727759	0.070991	0.0766583	0.0735188	0.0758018	0.0700255	0.0878563	0.0658918	0.0712913	0.0776807	0.807856	0.0349065	0.151946	0.00529066	1
ENSMUSG00000034269	Setd5	6	1	113027359	113103429	protein_coding	FALSE	1.69564	3.1393	3.01165	3.02076	3.28205	3.16	3.10269	3.16945	2.95363	2.89258	3.03009	3.08876	2.95887	3.14314	3.07013	3.05445	2.9128	2.96366	3.08467	0.0348902	0.0333259	0.0359583	0.0415676	0.0344062	0.0338348	0.07139	0.0697329	0.0857652	0.0610639	0.059168	0.0888369	0.0727944	0.0633221	0.0720307	0.072113	0.0665087	0.0792495	0.780396	0.0461558	0.166853	0.00659509	1
ENSMUSG00000005357	Slc1a6	10	1	78243241	78277570	protein_coding	FALSE	1.69562	0.0499093	0.43307	0.118681	0.506234	0.324089	0.772245	0.612654	0.171297	1.03062	0.683277	0.231408	0.182422	-0.624373	0.562199	-1.06176	0.429242	0.468856	0.878143	0.174059	0.129578	0.168657	0.158137	0.166226	0.120093	0.236752	0.364638	0.214459	0.240178	0.35134	0.383991	0.685522	0.271772	1.16266	0.3088	0.295058	0.210549	0.594433	0.0979418	0.261194	0.0464309	1
ENSMUSG00000022369	Mtbp	15	1	55388963	55457978	protein_coding	FALSE	1.69515	0.800826	0.913724	0.60844	0.219108	0.885819	0.834525	0.631686	0.997232	0.974744	1.12316	0.731966	1.01723	1.1972	0.70864	1.20962	0.423239	1.02238	0.591722	0.169104	0.27472	0.176758	0.187542	0.272903	0.258775	0.266007	0.233985	0.28461	0.223896	0.233609	0.260585	0.235604	0.301964	0.259273	0.190472	0.215542	0.139303	0.705168	0.0995541	0.168271	0.027007	1
ENSMUSG00000057092	Fxyd3	7	-1	31853191	31861723	protein_coding	FALSE	1.69429	-0.82708	-1.10684	-0.311925	-1.07902	-1.20338	-0.959008	-1.61149	-0.759165	-0.114064	-1.14618	-1.70887	-1.60257	-0.975815	-0.72085	-0.845814	-0.214929	-0.933583	0.262043	0.646705	0.584796	0.561666	0.748251	0.747219	0.559536	0.848207	0.560116	0.529124	0.651122	1.26871	0.889897	0.493409	0.534582	0.783642	0.488797	0.659363	0.358142	0.523682	0.137496	0.222045	0.116777	1
ENSMUSG00000087511	A330009N23Rik	15	-1	101051627	101054552	lincRNA	FALSE	1.69382	-1.18339	-1.63245	-1.71654	-1.03374	-13.1335	-1.105	-1.58144	-1.20727	-1.37564	-1.11574	-1.82045	-1.11192	-1.10423	-1.63461	-0.54785	-1.63047	-0.865933	-3.40883	0.391719	0.473074	0.532439	0.426278	10.7901	0.391993	0.660758	0.498477	0.681737	0.376007	1.03776	0.336875	0.486817	0.670627	0.375458	0.558364	0.524058	1.17716	0.566957	0.126185	0.252625	0.0542321	1
ENSMUSG00000033918	Parl	16	-1	20279893	20302460	protein_coding	FALSE	1.6929	2.84288	2.81051	2.81118	2.62467	2.73421	2.5613	3.00595	2.59812	2.60871	2.92019	2.75927	2.83303	2.52867	2.8276	2.98585	2.53854	2.73193	2.64138	0.0698602	0.0726873	0.0772591	0.0971292	0.107977	0.0765649	0.0989136	0.131222	0.141502	0.0897232	0.12259	0.117671	0.155455	0.109139	0.101798	0.120558	0.12846	0.141261	0.62769	0.142981	0.21121	0.0181192	1
ENSMUSG00000029209	Gnpda2	5	-1	69964347	69983576	protein_coding	FALSE	1.69208	1.82075	1.85748	1.8013	1.97241	1.81934	1.69367	1.95355	1.87382	2.18131	1.90133	1.85061	1.68273	1.41208	1.80658	1.427	1.72479	1.96104	2.04679	0.106403	0.101654	0.0916044	0.13404	0.115379	0.129411	0.153246	0.124694	0.117207	0.142564	0.218739	0.302064	0.253328	0.138958	0.251872	0.171095	0.197116	0.218572	0.824266	0.0801623	0.0727227	0.0228491	1
ENSMUSG00000023007	Prpf40b	15	1	99125518	99147449	protein_coding	FALSE	1.69097	3.46049	3.17969	3.17484	3.1513	3.39852	3.32556	3.27161	3.5014	3.28774	3.13899	2.95162	3.18713	3.53372	3.1897	2.99966	3.36232	3.4504	3.31851	0.0820243	0.0791717	0.0865448	0.0857988	0.0923649	0.0918628	0.203919	0.171982	0.166988	0.23837	0.224636	0.214329	0.180532	0.224023	0.21042	0.199537	0.1576	0.178159	0.863092	0.0504208	0.0789723	0.0075154	1
ENSMUSG00000014867	Surf4	2	-1	26775560	26789448	protein_coding	FALSE	1.6908	2.76646	2.82777	2.77623	2.79614	2.85509	3.10663	2.72403	2.78003	2.78805	3.03813	2.96447	2.86801	2.71198	2.8511	2.81402	2.79887	2.75757	2.91026	0.0356767	0.0630216	0.0403578	0.0472538	0.0971675	0.0693377	0.0439953	0.0518939	0.0460799	0.0716794	0.0723128	0.0913128	0.0505047	0.0752692	0.0579476	0.0827979	0.0466625	0.0988702	0.794657	0.0353955	0.160119	0.00982903	1
ENSMUSG00000002205	Vrk3	7	1	52003783	52032885	protein_coding	FALSE	1.6902	2.56354	2.4783	2.51014	2.70769	2.40539	2.48768	2.64206	2.54877	2.58661	2.58673	2.56859	2.67143	2.97554	2.48842	2.75359	2.48908	2.71039	2.52458	0.0773877	0.0675923	0.0656091	0.107075	0.0851322	0.0729185	0.139616	0.0673945	0.106005	0.0721647	0.168586	0.0906396	0.100393	0.0720565	0.093323	0.0662179	0.155136	0.106242	0.87163	0.0511133	0.0711727	0.00608396	1
ENSMUSG00000034639	Setmar	6	1	108015039	108027116	protein_coding	FALSE	1.68995	1.0023	0.546826	0.9376	0.890388	0.610959	0.588125	1.08222	0.798208	0.613474	1.0419	0.929816	0.815922	0.92763	0.976584	1.09509	0.852639	0.806174	0.918227	0.121024	0.146431	0.12922	0.143717	0.171423	0.156605	0.133227	0.131414	0.17919	0.114456	0.142187	0.138835	0.143985	0.120261	0.12808	0.138955	0.144413	0.124862	0.811926	0.0426083	0.134567	0.0108983	1
ENSMUSG00000039501	Znfx1	2	-1	166861293	166888515	protein_coding	FALSE	1.68873	1.99447	2.22236	2.01248	1.90981	2.08093	2.10087	1.98021	2.08957	2.06293	2.01464	2.02823	1.93495	1.95907	2.13332	1.83571	2.25417	2.1148	2.09255	0.0769611	0.125121	0.090392	0.111089	0.0901087	0.10288	0.107277	0.149781	0.151886	0.158731	0.14057	0.112333	0.0897095	0.198292	0.17732	0.150582	0.136489	0.125632	0.892874	0.0388733	0.0632761	0.00497699	1
ENSMUSG00000028976	Slc2a5	4	1	149493392	149518278	protein_coding	FALSE	1.68819	-2.30499	-2.10636	-2.07053	-2.69156	-1.57718	-1.23312	-1.30326	-1.89573	-1.41143	-1.71982	-4.37698	-1.76874	-4.707	-2.13525	-1.70313	-2.03797	-1.03064	-1.78526	0.606352	0.683215	0.512719	0.844358	0.780137	0.612438	0.327567	0.904967	0.8588	0.675482	2.75864	0.612318	2.5955	0.75202	0.595881	0.705813	0.264664	0.620249	0.528214	0.129633	0.259185	0.0829681	1
ENSMUSG00000051177	Plcb1	2	1	134611895	135300994	protein_coding	FALSE	1.68781	1.23536	1.29216	1.4059	1.08823	1.05915	1.22771	1.43985	1.02641	0.980021	1.43548	1.21194	1.50025	0.911346	1.44887	1.42705	1.2959	1.42894	0.989483	0.153067	0.134006	0.115201	0.192366	0.18389	0.158818	0.146569	0.150356	0.153168	0.128679	0.12454	0.169641	0.210281	0.133142	0.160535	0.144124	0.140784	0.200472	0.769158	0.0525217	0.162792	0.0155283	1
ENSMUSG00000032299	Commd4	9	-1	57002848	57006106	protein_coding	FALSE	1.68731	2.7355	2.75925	2.57634	2.75421	2.52512	2.57171	2.66412	2.73523	2.83871	2.82238	2.71024	2.88044	3.00372	2.72913	2.8469	2.79858	2.7917	2.68604	0.0743786	0.0709876	0.0820805	0.0850037	0.0938542	0.0821435	0.0814481	0.0662849	0.0745363	0.0646833	0.0747689	0.0681005	0.0662709	0.0690028	0.0768805	0.0656154	0.0661224	0.0753448	0.876334	0.0286234	0.0905981	0.00444416	1
ENSMUSG00000018634	Crhr1	11	1	103994169	104036837	protein_coding	FALSE	1.68727	1.03767	0.724094	0.93459	0.658798	0.682669	0.865475	0.975014	0.746138	0.664043	0.909717	0.937057	0.93203	0.868034	0.911789	0.932461	0.758658	0.688164	0.717816	0.113124	0.154815	0.214591	0.229914	0.209831	0.150498	0.173964	0.145837	0.24941	0.158646	0.161837	0.134781	0.198145	0.135503	0.19045	0.180219	0.197468	0.165679	0.764011	0.0604609	0.163393	0.0121356	1
ENSMUSG00000027742	Cog6	3	-1	52786045	52821145	protein_coding	FALSE	1.68686	2.33811	2.17832	2.3705	2.40081	2.42054	2.38447	2.341	2.36997	2.38486	2.40111	2.34955	2.37763	2.38351	2.38482	2.23292	2.42407	2.47767	2.46447	0.046878	0.04989	0.0481842	0.0553908	0.0536378	0.0511854	0.0505852	0.0461515	0.0557584	0.0465774	0.0532339	0.0513085	0.0527166	0.0470672	0.0613218	0.0477771	0.0480801	0.0466681	0.76998	0.0682826	0.154402	0.00733514	1
ENSMUSG00000034744	Nagk	6	1	83744976	83753414	protein_coding	FALSE	1.68622	2.12441	2.11206	2.11234	2.02593	2.1583	2.20986	2.11613	2.25176	2.27235	2.13629	1.97558	2.14578	1.91077	1.90203	2.16534	2.15836	2.05278	2.24492	0.0920776	0.0874214	0.0871713	0.103019	0.0996	0.0856584	0.255228	0.225104	0.204414	0.223733	0.230841	0.325341	0.305969	0.336756	0.237656	0.229668	0.220971	0.28446	0.879363	0.0419286	0.0705311	0.0081772	1
ENSMUSG00000017418	Arl5b	2	1	14971022	15004083	protein_coding	FALSE	1.68503	1.42607	1.5624	1.68344	1.52458	1.77605	1.92023	1.59687	1.51091	1.54706	1.37206	1.47463	1.78493	1.55782	1.57654	1.42128	1.77641	1.67039	1.35828	0.0840234	0.0782382	0.164877	0.0938784	0.135603	0.132183	0.0602797	0.0686541	0.156103	0.0937447	0.0676373	0.213189	0.084033	0.151148	0.0713093	0.163963	0.151241	0.205181	0.74448	0.0520821	0.191924	0.0115135	1
ENSMUSG00000045679	Pqlc3	12	-1	16995454	17007214	protein_coding	FALSE	1.68387	-0.317447	-0.188591	-0.343535	-0.607261	-0.255421	-0.83142	-0.262794	-0.767616	-0.572652	-0.68524	-0.929489	-0.791957	-0.705206	-0.755446	-0.47174	-0.501322	-0.410091	-0.391	0.23692	0.200182	0.248648	0.357358	0.286218	0.348111	0.219704	0.283123	0.283038	0.266441	0.360969	0.312395	0.305697	0.259466	0.286583	0.238393	0.26382	0.242032	0.683498	0.0708425	0.217315	0.0283442	1
ENSMUSG00000038738	Shank1	7	1	51565623	51613721	protein_coding	FALSE	1.68238	3.24323	2.92091	2.82589	3.58966	3.14334	3.1159	3.26042	2.76604	2.74042	2.87396	3.04079	2.91003	3.73058	2.72878	2.95759	2.7738	2.79358	2.82178	0.0552515	0.0609286	0.0662815	0.0536879	0.0671604	0.0645903	0.217139	0.111399	0.163142	0.0810787	0.144743	0.143289	0.205184	0.122046	0.137756	0.0891234	0.180799	0.165844	0.646587	0.0866989	0.239813	0.0269018	1
ENSMUSG00000091102	5830462I19Rik	9	-1	110274552	110277934	protein_coding	FALSE	1.67887	-0.981105	-0.915519	-0.983087	-0.647203	-0.81678	-1.07322	-0.986691	-1.81165	-1.74768	-1.17138	-0.790209	-1.36027	-0.895095	-1.16288	-1.33769	-0.914963	-1.34042	-1.25583	0.23609	0.211022	0.244775	0.227856	0.237082	0.249624	0.260543	0.335399	0.35693	0.263061	0.191691	0.282711	0.244796	0.226582	0.293856	0.206969	0.258515	0.25561	0.745571	0.0867561	0.146223	0.0214505	1
ENSMUSG00000085144	A930029G22Rik	17	-1	69766000	69788644	lincRNA	FALSE	1.67789	0.293996	-0.140885	-0.112759	0.314832	-0.0630561	0.140407	0.204532	0.416414	0.375945	-0.053074	0.0384481	0.316592	0.403825	0.0205593	0.142323	0.489765	0.265461	0.00484411	0.187951	0.242318	0.233468	0.220931	0.245724	0.204016	0.204668	0.157175	0.183103	0.195033	0.22025	0.184587	0.171781	0.192271	0.21686	0.151233	0.179615	0.208866	0.792184	0.0630883	0.132957	0.011771	1
ENSMUSG00000047986	Palm3	8	1	86545370	86554194	protein_coding	FALSE	1.67704	-0.72327	-1.13644	0.14743	-1.05191	-0.56424	-0.903407	-1.29226	-1.01285	-0.105852	-0.564939	-1.12507	-1.51458	-0.435241	-0.695458	-0.955374	-0.845793	-0.450428	-0.282923	0.278783	0.323836	0.387313	0.344001	0.460826	0.322315	0.575718	0.345302	0.371353	0.391015	0.589738	0.574377	0.297171	0.422842	0.37729	0.528096	0.336448	0.314536	0.624529	0.100036	0.214337	0.0610975	1
ENSMUSG00000033510	Otud7a	7	1	70589637	70903914	protein_coding	FALSE	1.67578	1.57701	1.73567	1.72656	1.52751	1.85055	1.96356	1.51315	1.75006	1.75695	1.60495	1.676	1.60275	1.38915	1.52931	1.88813	1.70817	1.7943	1.7897	0.112514	0.122427	0.0769626	0.133196	0.120433	0.146996	0.114926	0.103988	0.155016	0.0993678	0.127492	0.151759	0.179765	0.140643	0.19043	0.104429	0.161968	0.122455	0.818852	0.0540605	0.119313	0.00777459	1
ENSMUSG00000044763	Rg9mtd1	16	-1	56032722	56037932	protein_coding	FALSE	1.67519	0.964436	0.916674	1.22307	1.08924	1.02866	0.943385	1.06596	1.0499	1.0223	1.03565	1.03328	1.05871	0.972987	1.06901	0.817194	1.0844	1.00496	1.16854	0.0876542	0.0874654	0.0811042	0.0947625	0.0984412	0.09437	0.0808596	0.0720849	0.0856466	0.0728538	0.0802243	0.0782345	0.0880783	0.0745058	0.100135	0.0701376	0.0832325	0.0713213	0.896704	0.0304765	0.0695422	0.00327769	1
ENSMUSG00000056258	Kcnq3	15	-1	65826733	66117786	protein_coding	FALSE	1.67461	0.206399	0.376893	0.434435	0.317577	0.310691	0.243329	-0.0596336	0.0839662	0.0858483	0.21838	0.319284	0.451769	0.20978	0.365647	0.00663256	0.205638	0.27784	0.293593	0.141489	0.121798	0.12436	0.152213	0.161502	0.142869	0.251076	0.189936	0.197606	0.151571	0.168645	0.159378	0.202421	0.154016	0.201527	0.162863	0.17315	0.187951	0.846836	0.0480326	0.0967324	0.0083993	1
ENSMUSG00000073656	Gm10558	1	-1	66368850	66375370	lincRNA	FALSE	1.67417	-1.24463	-2.41699	-1.65591	-1.65493	-1.65834	-13.4461	-1.4082	-1.64012	-1.0202	-1.07271	-0.680241	-1.61214	-1.03887	-0.800428	-1.77819	-1.1772	-1.73321	-1.42936	0.365539	0.632482	0.465735	0.53508	0.505982	9.90731	0.409768	0.437044	0.361715	0.291268	0.26498	0.432218	0.337057	0.25639	0.575304	0.326092	0.495484	0.388223	0.652825	0.0878264	0.222688	0.0366615	1
ENSMUSG00000004151	Etv1	12	1	39505967	39594802	protein_coding	FALSE	1.67409	1.26302	1.15177	1.26618	1.50422	1.31045	1.29183	1.30547	1.33371	1.0163	0.954914	0.98463	1.39652	1.1354	1.05313	1.13815	1.50668	1.35847	0.921309	0.158842	0.150026	0.128225	0.167663	0.15483	0.168949	0.215436	0.159967	0.235323	0.201158	0.188998	0.197592	0.237536	0.202299	0.223559	0.160709	0.175348	0.256426	0.766181	0.0840408	0.137786	0.0119926	1
ENSMUSG00000089896	Wnk1	6	-1	119912385	119913686	pseudogene	FALSE	1.67359	-0.00909867	0.42371	-0.170721	0.189122	-0.0953451	0.100629	0.369029	-0.122458	0.358111	-0.77594	-0.0542149	-0.0340074	-11.0164	-0.931795	-8.24312	-0.0439648	-0.121423	0.309175	0.238677	0.187961	0.267152	0.242249	0.281699	0.222906	0.208263	0.52505	0.380472	0.830937	0.608127	0.486464	9.74556	1.00231	9.65934	0.4324	0.615371	0.362668	0.724053	0.106851	0.13643	0.0326651	1
ENSMUSG00000036934	4921524J17Rik	8	-1	87932658	87956740	protein_coding	FALSE	1.67338	1.04705	0.820874	1.15075	1.40449	1.03776	1.22436	0.971346	1.20445	1.47137	0.75122	0.865927	0.959482	1.20014	1.25721	0.908336	1.38093	1.26448	0.973364	0.120948	0.130981	0.119597	0.116119	0.134135	0.111137	0.185695	0.150954	0.15916	0.205986	0.234248	0.17812	0.163046	0.13933	0.248947	0.124285	0.167093	0.183272	0.643289	0.137538	0.190344	0.0288288	1
ENSMUSG00000090946	2010109K11Rik	12	1	33063569	33067808	protein_coding	FALSE	1.67193	0.289507	-0.152689	0.187616	0.100684	-0.242458	0.009437	0.161732	-0.158133	-0.219969	0.127252	0.00730211	0.0811766	0.207935	0.0731913	0.00471756	-0.328536	0.137498	-0.0703169	0.106625	0.123798	0.11193	0.152219	0.160339	0.122873	0.168772	0.160865	0.200061	0.128613	0.148687	0.164981	0.162884	0.132537	0.171616	0.195782	0.127644	0.193825	0.790401	0.0575497	0.139139	0.0129103	1
ENSMUSG00000022769	Sdf2l1	16	-1	17130231	17132476	protein_coding	FALSE	1.67164	0.604126	1.16205	1.26088	1.2123	1.39412	1.30128	0.421184	1.11883	1.223	1.21007	0.662319	0.841656	1.17526	1.2277	1.02074	0.761599	0.948293	0.516207	0.177407	0.130827	0.134556	0.15371	0.147402	0.122833	0.36528	0.237044	0.300091	0.213806	0.315058	0.278334	0.189231	0.210778	0.363398	0.307789	0.250938	0.384344	0.619923	0.115033	0.239197	0.0258462	1
ENSMUSG00000026571	Dcaf6	1	-1	167259642	167390596	protein_coding	FALSE	1.67101	2.36384	2.42585	2.32442	2.28159	2.32058	2.29074	2.34649	2.43342	2.37335	2.3693	2.48756	2.41825	2.54341	2.43285	2.45191	2.40239	2.3995	2.42054	0.0401115	0.03855	0.0440431	0.0501209	0.0493168	0.044242	0.0483479	0.0415352	0.0518134	0.0439166	0.0435304	0.0454171	0.0428918	0.0411088	0.0493468	0.0463722	0.0475311	0.0431598	0.87964	0.0175105	0.0981942	0.00465539	1
ENSMUSG00000031984	2810004N23Rik	8	-1	127363255	127386929	protein_coding	FALSE	1.67089	1.49259	1.29586	1.42756	1.28212	1.38248	1.32552	1.3258	1.52572	1.20333	1.30491	1.53617	1.50159	1.55555	1.42107	1.36545	1.4174	1.2792	1.34208	0.100793	0.110949	0.10879	0.13718	0.126636	0.116549	0.120733	0.095288	0.141793	0.109535	0.0959542	0.105355	0.106593	0.108002	0.124799	0.104787	0.115932	0.110263	0.845464	0.0457124	0.104061	0.00476352	1
ENSMUSG00000001143	Lman2l	1	-1	36478910	36502116	protein_coding	FALSE	1.67042	2.67123	2.70365	2.80687	2.63341	2.64612	2.69878	2.73899	2.76629	2.74292	2.68708	2.65954	2.57597	2.70908	2.60209	2.65651	2.69854	2.67816	2.61488	0.0468003	0.0438831	0.0475439	0.0545254	0.0531974	0.0455357	0.0503996	0.0465745	0.0513018	0.0495434	0.0568896	0.0564642	0.0522461	0.0545062	0.0599102	0.0525084	0.0560066	0.0532987	0.871337	0.0517337	0.0736654	0.00326363	1
ENSMUSG00000089651	Gm16353	9	-1	74980766	74981988	pseudogene	FALSE	1.66749	-0.880228	-1.29081	-1.1537	-3.0121	-1.09794	-1.10387	-0.638351	-0.58639	-0.945537	-0.94381	-1.53146	-0.684253	-1.5818	-0.795358	-0.896164	-0.377034	-1.03302	-1.01583	0.356753	0.427382	0.431303	1.19935	0.457552	0.423868	0.304408	0.274388	0.383849	0.336666	0.439254	0.307093	0.504857	0.300418	0.391762	0.236981	0.341131	0.372111	0.676459	0.0922088	0.196536	0.0347959	1
ENSMUSG00000034413	Neurl1b	17	1	26551910	26583283	protein_coding	FALSE	1.66415	-1.93583	-1.60723	-2.5245	-1.80474	-1.74282	-2.1736	-2.21182	-1.95575	-1.70547	-2.17308	-1.85214	-2.37122	-2.0572	-2.17368	-2.09064	-1.62283	-2.58643	-1.92086	0.26715	0.21537	0.361521	0.280207	0.275014	0.298954	0.325567	0.273696	0.272638	0.359573	0.260847	0.42082	0.303161	0.312974	0.354931	0.248613	0.437463	0.300081	0.741214	0.0764807	0.158035	0.0242698	1
ENSMUSG00000085337	Gm15964	16	1	91611713	91624106	lincRNA	FALSE	1.65872	-0.775283	-0.798908	-0.909922	-0.407259	-0.959788	-0.814546	-0.909751	-1.00191	-1.12332	-0.624782	-0.878649	-1.45675	-0.654508	-0.716872	-0.631265	-1.27818	-1.19277	-0.610753	0.2425	0.222415	0.250634	0.215134	0.289606	0.246052	0.249829	0.243331	0.307646	0.194413	0.236378	0.348563	0.215708	0.204226	0.227712	0.295218	0.275919	0.205034	0.72839	0.105791	0.142121	0.0236985	1
ENSMUSG00000050592	Fam78a	2	-1	31905575	31940377	protein_coding	FALSE	1.65801	1.25942	1.07987	1.13136	1.27788	1.27701	1.07355	1.24444	1.13389	1.15726	1.22766	1.25901	0.983307	1.38276	1.18197	1.29042	1.11917	1.08376	1.18101	0.122854	0.0891678	0.0942949	0.0881013	0.159544	0.0944526	0.147497	0.105842	0.136402	0.124808	0.104333	0.166779	0.128589	0.120446	0.133359	0.142605	0.144639	0.147706	0.859507	0.0509724	0.0842069	0.00531372	1
ENSMUSG00000029179	Zcchc4	5	1	53166648	53215904	protein_coding	FALSE	1.65774	1.60123	1.31074	1.36042	1.43072	1.35904	1.28307	1.30463	1.23925	1.55495	1.50678	1.41904	1.36265	1.58571	1.36753	1.28948	1.10542	1.36778	1.29244	0.0696751	0.079688	0.0912129	0.0901134	0.0885453	0.0894129	0.0945264	0.0880061	0.0898055	0.0786434	0.0917665	0.0885354	0.0769766	0.0735461	0.0986841	0.091895	0.0867377	0.0912622	0.840253	0.0552439	0.0977987	0.00670425	1
ENSMUSG00000022463	Srebf2	15	1	81977696	82035806	protein_coding	FALSE	1.65758	3.31904	3.38224	3.27671	3.38993	3.31167	3.43118	3.27366	3.28332	3.25248	3.30691	3.31838	3.24893	3.29819	3.31505	3.30328	3.25164	3.21909	3.33554	0.0211397	0.0200097	0.0222436	0.0231681	0.0241396	0.0208576	0.0287136	0.0258754	0.0321044	0.0268	0.0273065	0.028914	0.0288934	0.0270002	0.0312873	0.0276215	0.0289252	0.0274929	0.922956	0.0157581	0.0602932	0.000992888	1
ENSMUSG00000029576	Radil	5	-1	142960793	143027052	protein_coding	FALSE	1.65566	2.22272	2.13693	2.00288	2.00535	1.81195	2.05835	1.81016	1.95263	1.92883	1.95343	1.91204	2.17858	2.619	1.75234	1.97307	1.85979	1.70857	2.02425	0.177329	0.177739	0.203099	0.227104	0.205936	0.171054	0.184843	0.245389	0.313983	0.259936	0.226867	0.334828	0.175761	0.311309	0.366582	0.339242	0.263258	0.388377	0.729032	0.0912362	0.150302	0.0294298	1
ENSMUSG00000061451	Tmem151a	19	-1	5070859	5085531	protein_coding	FALSE	1.65379	1.53641	1.48658	1.4098	1.71845	1.3283	1.5695	1.71497	1.17892	1.31454	1.50692	1.61566	1.5247	1.59923	1.66515	1.56779	1.57933	1.43468	1.41235	0.0659959	0.072948	0.0917888	0.0865177	0.0925365	0.069693	0.0817632	0.131895	0.128771	0.101776	0.097716	0.10677	0.0962931	0.0882055	0.107955	0.0989242	0.116796	0.116278	0.843504	0.0592504	0.0904591	0.00678652	1
ENSMUSG00000020143	Dock2	11	-1	34126815	34597394	protein_coding	FALSE	1.65036	-2.45781	-2.04729	-2.99565	-2.00687	-2.55734	-2.64338	-2.29518	-2.78234	-2.61198	-2.3615	-1.96513	-2.08223	-1.66566	-2.3461	-1.46001	-2.2192	-2.14518	-2.73285	0.514741	0.748311	0.836146	0.492335	0.828892	0.598249	0.827271	0.650707	0.688254	0.542034	0.477572	0.386781	0.368115	0.463857	0.382519	0.494431	0.627382	0.75411	0.559833	0.132107	0.223685	0.0843752	1
ENSMUSG00000091570	Gm7707	14	-1	33079779	33080934	pseudogene	FALSE	1.64931	-0.822301	-1.22132	-2.33585	-3.06239	-1.04924	-1.26962	-1.68337	-1.41552	-1.25692	-3.02204	-1.95616	-1.47726	-2.59741	-1.39634	-2.30149	-1.08008	-1.92496	-12.2474	0.373293	0.420002	0.801334	1.24735	0.457155	0.453603	0.613084	0.607538	0.453531	1.11835	0.681374	0.438798	1.1116	0.631726	0.764044	0.352432	0.701126	9.89565	0.587743	0.126559	0.226971	0.0587259	1
ENSMUSG00000050721	Plekho2	9	-1	65402193	65427847	protein_coding	FALSE	1.64805	1.55006	1.51338	1.66777	1.70647	1.71546	1.7272	1.80265	1.67215	1.58913	1.59419	1.55203	1.59596	1.73361	1.60968	1.44063	1.67602	1.58519	1.63163	0.0652419	0.0622852	0.060438	0.066544	0.0668333	0.0596849	0.0596818	0.0588894	0.0729906	0.0606143	0.0648477	0.0665071	0.0629824	0.0643952	0.0802965	0.0593512	0.0663385	0.0639315	0.755986	0.0317179	0.204551	0.00774568	1
ENSMUSG00000028617	Lrrc42	4	-1	106906119	106926137	protein_coding	FALSE	1.64766	1.98055	2.22329	2.23654	2.15836	2.23552	2.2855	2.15516	2.33384	2.28451	2.13043	2.31987	2.26251	2.11315	2.24845	2.27968	2.41735	2.22723	2.23171	0.0793082	0.0977837	0.0937362	0.118709	0.108069	0.111611	0.10072	0.0866327	0.083609	0.0786244	0.109553	0.135433	0.121018	0.111052	0.107257	0.129614	0.114423	0.0755683	0.84705	0.0382625	0.109426	0.00526084	1
ENSMUSG00000015659	Serac1	17	-1	6042196	6079741	protein_coding	FALSE	1.64753	1.48304	1.62431	1.78182	1.61853	1.45578	1.64495	1.61372	1.70418	1.69936	1.49386	1.61971	1.62524	1.76683	1.59173	1.54801	1.62417	1.71381	1.69119	0.0833425	0.0856322	0.110944	0.121027	0.113841	0.0955573	0.110209	0.0906814	0.113768	0.105743	0.1081	0.101589	0.109106	0.100018	0.120207	0.100772	0.115054	0.100485	0.877977	0.0368253	0.0815108	0.0036873	1
ENSMUSG00000000732	Icosl	10	1	77532105	77546000	protein_coding	FALSE	1.64581	-1.02194	-1.15219	-1.27853	-1.0956	-1.26047	-2.08956	-1.80944	-1.41321	-1.49928	-1.36348	-1.85973	-1.30457	-1.82157	-2.34796	-1.91969	-1.34091	-1.17811	-1.27067	0.257864	0.332451	0.353769	0.472362	0.526878	0.471782	0.346903	0.360963	0.335155	0.269865	0.483046	0.295748	0.381296	0.494534	0.42603	0.264526	0.241737	0.310837	0.636187	0.0971261	0.231482	0.0352041	1
ENSMUSG00000074847	Gm10775	13	1	65360847	65362134	protein_coding	FALSE	1.64577	-2.45964	-2.05803	-0.951414	-0.71746	-1.35476	-3.30822	-4.92368	-1.72119	-0.56525	-1.57839	-1.34462	-2.74978	-6.73041	-1.67235	-12.3973	-1.29461	-1.31207	-1.33266	0.819323	0.616181	0.374024	0.396893	0.544625	1.21602	7.93787	0.512033	0.322286	0.47998	0.462724	1.15168	9.09137	0.498421	10.8895	0.429859	0.461116	0.452365	0.567077	0.12014	0.237237	0.075546	1
ENSMUSG00000027900	Dram2	3	1	106350611	106377763	protein_coding	FALSE	1.64468	2.16578	2.23718	2.22832	2.23384	2.42406	2.47675	2.11743	2.39501	1.7531	2.43211	2.42004	2.22295	2.11092	2.06542	2.53545	1.99036	1.89551	2.1009	0.123035	0.114269	0.107658	0.155603	0.118245	0.103499	0.190765	0.158949	0.366524	0.146076	0.143829	0.264933	0.252225	0.182717	0.151186	0.22454	0.163942	0.26576	0.747295	0.054691	0.164169	0.0338458	1
ENSMUSG00000026276	2013-09-02	1	1	95375541	95406837	protein_coding	FALSE	1.64336	2.93519	2.90235	3.08057	3.05439	3.11904	2.99327	2.99982	3.09658	3.10117	2.97589	3.01399	3.02136	2.92346	3.00694	3.17759	3.05629	3.09084	3.0251	0.0625856	0.0630669	0.0714843	0.0711318	0.0735015	0.0733128	0.0698138	0.0664445	0.123605	0.124545	0.073952	0.0988209	0.0726305	0.0713775	0.113293	0.130004	0.0666184	0.0947625	0.872034	0.0266235	0.0974498	0.00389278	1
ENSMUSG00000027331	D2Ertd750e	2	1	118639739	118679693	protein_coding	FALSE	1.64131	0.623866	-0.164254	0.318929	-0.00650122	0.364399	-0.068192	-0.0147816	-0.594411	-0.222815	0.161655	0.347931	0.109472	0.118603	0.246133	0.35484	0.0187772	0.186346	0.159445	0.290501	0.271647	0.299903	0.363499	0.297746	0.315571	0.428705	0.542184	0.402736	0.31518	0.286337	0.401271	0.237411	0.284705	0.330164	0.2403	0.230056	0.308611	0.700608	0.0769387	0.201542	0.020911	1
ENSMUSG00000033389	Arhgap44	11	-1	64815541	64976463	protein_coding	FALSE	1.6413	2.68244	2.66925	2.67392	2.8185	2.73543	2.69597	2.78621	2.71988	2.73894	2.70424	2.71952	2.71041	2.77996	2.664	2.73087	2.78632	2.7652	2.71479	0.0341757	0.0337141	0.0376365	0.0387806	0.0414307	0.034104	0.0446199	0.0374386	0.0439901	0.0411398	0.0415734	0.0395957	0.0449404	0.0373987	0.0435991	0.0392103	0.0405465	0.0371918	0.836498	0.029902	0.130713	0.00288759	1
ENSMUSG00000087487	4933401P06Rik	5	-1	37264834	37268118	antisense	FALSE	1.6395	-2.64207	-3.71625	-2.10936	-2.36115	-3.32123	-2.61887	-3.32129	-3.56987	-2.86469	-2.31085	-2.23435	-1.35916	-3.3017	-1.9139	-12.9732	-1.98101	-12.7049	-2.59831	0.743023	1.21465	0.608907	0.804611	1.22266	0.782034	1.13718	1.14667	0.886974	0.570175	0.60349	0.376549	1.07177	0.471764	9.79616	0.492488	10.8334	0.761735	0.525711	0.142962	0.249611	0.0817165	1
ENSMUSG00000075585	6330403L08Rik	5	1	139471010	139476530	protein_coding	FALSE	1.6375	-0.420224	-0.318614	-0.439348	-0.0935772	-0.376232	-0.180758	-0.0660806	-0.49266	-0.403605	-0.26023	-0.354666	-0.185188	-0.278953	-0.22538	-0.219595	-0.433221	-0.376023	-0.311551	0.131447	0.114344	0.139868	0.126973	0.145848	0.122078	0.124141	0.138376	0.153194	0.125008	0.14235	0.127811	0.144667	0.121365	0.146603	0.146602	0.143848	0.137269	0.762554	0.0475009	0.177935	0.0120098	1
ENSMUSG00000039153	Runx2	17	-1	44632936	44951746	protein_coding	FALSE	1.63745	-0.722105	-0.73153	-1.18687	-0.463287	-0.185809	-0.811063	-0.963071	-1.22996	-0.881997	-1.5284	-0.73347	-0.858137	-0.767785	-0.759661	-0.928974	-1.21394	-1.23775	-1.14414	0.409805	0.403925	0.430713	0.355388	0.410645	0.44075	0.384963	0.541349	0.383679	0.429076	0.362407	0.327239	0.335113	0.394361	0.432884	0.328022	0.629303	0.363561	0.59475	0.0964221	0.264134	0.0446936	1
ENSMUSG00000038402	Foxf2	13	1	31717685	31723272	protein_coding	FALSE	1.63653	-1.59916	-1.29033	-1.53619	-1.2061	-1.0821	-1.31802	-0.824281	-2.12398	-2.4321	-5.99032	-12.1341	-2.49807	-12.0115	-1.65366	-2.34711	-6.6965	-0.984023	-1.60597	0.363841	0.294666	0.355916	0.345312	0.322742	0.319018	0.254218	0.634625	0.961296	8.15806	10.2768	1.00851	10.4592	0.486339	0.956885	8.43575	0.264502	0.568505	0.636376	0.134019	0.167643	0.0619624	1
ENSMUSG00000030922	Lyrm1	7	1	127039375	127060270	protein_coding	FALSE	1.63601	1.11563	0.842364	1.22651	1.2117	1.01565	0.902535	1.04669	1.04868	1.08661	1.15378	1.09081	1.49034	1.3839	1.09218	0.998607	1.05759	0.981551	1.17406	0.160616	0.187743	0.162683	0.188723	0.191616	0.187506	0.225424	0.181273	0.175679	0.173187	0.192042	0.160622	0.204017	0.166228	0.220547	0.176563	0.187442	0.187095	0.829032	0.0591705	0.103214	0.0085833	1
ENSMUSG00000027272	Ubr1	2	-1	120686005	120796451	protein_coding	FALSE	1.63499	2.58733	2.51489	2.43127	2.3435	2.63701	2.53469	2.55719	2.58844	2.36086	2.4211	2.72416	2.63217	2.66938	2.54189	2.53366	2.55544	2.54124	2.56359	0.0938818	0.0874195	0.118555	0.0984089	0.113521	0.107866	0.098474	0.100756	0.134534	0.114355	0.0911738	0.0929416	0.0923358	0.110302	0.133122	0.099493	0.118056	0.120179	0.883585	0.0376841	0.0750481	0.00368242	1
ENSMUSG00000041977	Arhgef11	3	1	87421481	87541956	protein_coding	FALSE	1.63254	2.74853	2.71173	2.75365	2.71272	2.71512	2.68673	2.76621	2.58369	2.54378	2.63165	2.66109	2.7299	2.66392	2.713	2.68455	2.62733	2.64231	2.67232	0.0281196	0.0282171	0.0291223	0.0320409	0.0355268	0.0311293	0.0339333	0.0384369	0.0447735	0.0397179	0.0375963	0.0366332	0.03661	0.0354116	0.0400515	0.0364532	0.040191	0.0387564	0.939931	0.0223656	0.0364	0.00130308	1
ENSMUSG00000036158	Prickle1	15	-1	93329545	93426322	protein_coding	FALSE	1.63197	2.21428	2.32983	2.30985	2.38539	2.34829	2.36089	2.36904	2.27027	2.31668	2.37556	2.34367	2.32545	2.3514	2.38149	2.3202	2.3066	2.33794	2.31542	0.041648	0.0376938	0.0380935	0.042887	0.042431	0.0395612	0.0390148	0.0373765	0.0423376	0.0346847	0.0372232	0.0375822	0.0407164	0.0353538	0.0440566	0.0375641	0.0373935	0.0374572	0.805997	0.018384	0.173469	0.00215002	1
ENSMUSG00000087574	C030037D09Rik	11	1	88579959	88590207	lincRNA	FALSE	1.62941	1.13136	0.684084	0.57455	0.969328	0.638449	0.718285	0.354641	0.0542289	-1.91808	0.506841	0.780723	0.715117	1.13049	0.177203	0.702718	0.24743	-0.150255	-1.92479	0.14457	0.147767	0.176381	0.161146	0.181855	0.154407	1.42741	1.15136	3.47012	0.717257	0.675087	0.705257	0.924177	1.14629	0.558051	0.805502	0.836705	3.42464	0.755263	0.0929472	0.113306	0.038484	1
ENSMUSG00000054728	Phactr1	13	1	42775992	43233895	protein_coding	FALSE	1.62921	3.26315	3.33098	3.31749	3.27109	3.19396	3.32958	3.17494	3.23408	3.33434	3.33862	3.24467	3.25849	3.29272	3.27715	3.3229	3.21305	3.29194	3.30775	0.0478096	0.0354051	0.0404613	0.0428858	0.0432124	0.0366239	0.0591307	0.0500369	0.0620588	0.0434055	0.0600113	0.0484089	0.0577815	0.0504532	0.0615866	0.0521092	0.0563636	0.0507171	0.932582	0.0187765	0.0472771	0.00136448	1
ENSMUSG00000038611	Phrf1	7	1	148414683	148448649	protein_coding	FALSE	1.62887	3.10467	3.02915	3.15818	3.21656	3.18282	3.18302	3.16713	3.07113	3.10221	3.03527	3.09267	2.98634	3.09899	3.0732	3.0302	3.06276	3.01777	3.15667	0.0484915	0.0457955	0.0687833	0.0550187	0.0489816	0.0469057	0.0519479	0.0546989	0.0676927	0.0607344	0.0624148	0.0679248	0.066804	0.0520337	0.079593	0.0460764	0.0585394	0.0752244	0.752825	0.0251642	0.21634	0.00567027	1
ENSMUSG00000027122	2700007P21Rik	2	-1	106802684	106814581	protein_coding	FALSE	1.62824	2.59764	2.30013	2.44819	2.26246	2.33448	2.33873	2.51804	2.51958	2.49658	2.31025	2.50856	2.4014	2.19396	2.2525	2.34652	2.3949	2.27544	2.58195	0.0698995	0.073339	0.0748146	0.0883857	0.0822977	0.0739476	0.0775279	0.0683998	0.0889419	0.0745652	0.0797085	0.0752498	0.0877969	0.0793779	0.0964671	0.0733633	0.0919763	0.0701439	0.675362	0.183242	0.122723	0.0186723	1
ENSMUSG00000028631	Kcnq4	4	-1	120368743	120421217	protein_coding	FALSE	1.62499	-0.0824637	-0.428801	-0.456494	-0.95116	-0.59477	-0.426059	-0.738114	-0.788682	-0.276907	-0.722321	-0.674345	-0.591845	-0.577901	-0.717157	-0.605663	-0.310938	-0.415793	-0.339715	0.138533	0.159221	0.181279	0.264191	0.222094	0.217774	0.202547	0.240801	0.157479	0.18577	0.195778	0.190433	0.18979	0.203463	0.211384	0.160094	0.17403	0.164936	0.613967	0.0478248	0.295372	0.0428359	1
ENSMUSG00000024136	Dnase1l2	17	-1	24577026	24580050	protein_coding	FALSE	1.62286	1.73233	1.36082	1.31531	1.99223	1.8768	1.41295	1.73148	1.42445	1.38804	1.37375	1.74877	1.47859	1.96561	1.67876	1.18198	1.49266	1.34554	1.34091	0.105047	0.117398	0.153037	0.115521	0.108076	0.144407	0.223485	0.166177	0.168152	0.195678	0.150332	0.153929	0.185173	0.132378	0.213869	0.188435	0.205463	0.173985	0.650478	0.0696311	0.255669	0.0242217	1
ENSMUSG00000036712	Cyld	8	1	91220927	91275844	protein_coding	FALSE	1.6225	1.91167	2.13592	2.19275	2.11129	2.27288	2.15947	2.01775	2.18013	2.17781	1.97455	1.85412	2.13223	2.0298	2.16526	2.01615	2.12238	2.32192	2.15965	0.0579687	0.0609152	0.0767976	0.0518424	0.0493427	0.0470847	0.0842264	0.0726197	0.0913956	0.100991	0.165303	0.117888	0.0843263	0.0760103	0.0976198	0.0911046	0.106759	0.125358	0.796534	0.0683772	0.127908	0.00718093	1
ENSMUSG00000031917	Nip7	8	1	109580777	109584826	protein_coding	FALSE	1.61882	1.12508	1.06809	1.42168	0.855378	1.23117	1.21366	1.07752	1.25571	1.21342	1.24531	1.27448	1.15729	1.07528	1.29368	1.24571	1.15474	1.15316	1.15605	0.082366	0.0775997	0.0721595	0.10976	0.0875106	0.0767545	0.0803829	0.0669693	0.080504	0.0667819	0.0696226	0.0752744	0.0840358	0.0632949	0.0795005	0.0715641	0.0749036	0.0746987	0.865523	0.0283045	0.103015	0.00315688	1
ENSMUSG00000021919	Chat	14	-1	33221389	33279095	protein_coding	FALSE	1.61845	1.07234	1.18909	1.44104	1.15893	1.30766	1.46646	1.04948	1.18466	1.04655	1.25544	1.45346	1.3234	1.23015	1.08853	1.31681	1.36808	1.23365	1.23683	0.0885813	0.0800602	0.0769593	0.0956764	0.0877727	0.074052	0.124878	0.105768	0.133168	0.0986368	0.0922087	0.10369	0.107256	0.114202	0.111516	0.0918198	0.106087	0.10938	0.847105	0.0442162	0.102888	0.00579093	1
ENSMUSG00000007080	Pole	5	1	110715325	110766493	protein_coding	FALSE	1.61779	-0.490707	-0.882024	-0.974372	-1.05619	-0.448249	-0.957777	-0.714799	-0.980635	-0.68924	-1.21296	-0.894649	-0.885187	-0.957785	-1.20724	-1.32741	-1.15163	-0.764561	-0.926254	0.226936	0.200951	0.25507	0.457411	0.323446	0.284787	0.247332	0.207068	0.282765	0.241633	0.270611	0.30095	0.350603	0.260361	0.325841	0.232946	0.279873	0.228708	0.736823	0.097814	0.141569	0.0237936	1
ENSMUSG00000045752	Tssc4	7	1	150255154	150256998	protein_coding	FALSE	1.61747	2.47045	2.43652	2.58692	2.47404	2.63687	2.48905	2.55579	2.60397	2.68495	2.54791	2.6263	2.5468	2.54127	2.56951	2.54581	2.7241	2.59125	2.5268	0.0751304	0.0742786	0.0727939	0.0813099	0.0767777	0.0742874	0.0731841	0.0640967	0.071285	0.0730847	0.0712475	0.0768259	0.0772888	0.0671881	0.0820537	0.0629556	0.0748513	0.0765753	0.908248	0.0281433	0.0616923	0.00191627	1
ENSMUSG00000037750	BC017647	11	1	77908162	77970202	protein_coding	FALSE	1.6167	2.41489	2.35251	2.32402	2.4417	2.25666	2.23001	2.38875	2.34018	2.33639	2.12727	2.16284	2.30545	2.39241	2.06612	2.06234	2.2901	2.18283	2.15457	0.0451713	0.0448361	0.0445564	0.0525876	0.0542148	0.0495577	0.084031	0.0706679	0.0871907	0.0940714	0.09225	0.085613	0.0862387	0.0886859	0.113885	0.0826707	0.0939749	0.0940434	0.851355	0.0716249	0.0704803	0.00653968	1
ENSMUSG00000022840	Adcy5	16	1	35154963	35305823	protein_coding	FALSE	1.61651	1.68019	1.88828	1.81097	1.68034	1.71018	1.7905	1.75033	1.74507	1.80187	1.75327	1.77978	1.81434	1.6526	1.71978	1.74205	1.84184	1.75891	1.83296	0.0381132	0.0350922	0.03965	0.0461837	0.0441172	0.0402559	0.0439953	0.0425281	0.0480815	0.0426296	0.0442008	0.0441236	0.0494804	0.0452185	0.04982	0.0408819	0.044548	0.0437329	0.892347	0.0266069	0.0788819	0.00216443	1
ENSMUSG00000020109	Dnajb12	10	1	59342304	59362050	protein_coding	FALSE	1.61627	2.92368	2.99843	2.90631	3.03418	3.00244	3.01615	2.85084	2.91875	2.9561	3.02985	2.97269	3.09974	2.93348	2.97618	2.94105	3.03218	2.88394	2.98364	0.0447909	0.0441557	0.0468808	0.0500959	0.0507037	0.0468453	0.0592084	0.0569553	0.0608214	0.0474006	0.0505582	0.0567128	0.0585117	0.0580639	0.0627326	0.0477775	0.0607887	0.0596239	0.874671	0.0259706	0.096506	0.00285222	1
ENSMUSG00000072423	Psmb11	14	1	55244147	55248393	protein_coding	FALSE	1.61489	-4.65647	-4.82297	-3.22871	-4.41055	-4.33558	-3.67061	-12.9345	-13.8568	-3.95038	-4.29652	-4.12518	-3.43721	-3.03619	-4.21268	-3.9194	-14.212	-13.8442	-4.80797	1.21902	1.25547	0.634752	1.23622	1.17963	0.769785	9.99741	9.45429	1.05292	0.891449	0.872445	0.617476	0.611644	0.853671	1.06613	9.84694	9.46401	1.21805	0.500251	0.14277	0.249746	0.107234	1
ENSMUSG00000035790	1500031L02Rik	16	1	32099886	32108155	protein_coding	FALSE	1.61436	2.24674	2.47059	2.54961	2.24722	2.42581	2.48594	2.27244	2.42103	2.41312	2.6465	2.58119	2.32588	2.36843	2.51985	2.34085	2.29688	2.23944	2.38973	0.065076	0.0532576	0.0552568	0.0728783	0.0655386	0.0546526	0.0999897	0.0893589	0.0989282	0.0704027	0.0830458	0.093082	0.0902136	0.0835341	0.106642	0.096979	0.114287	0.091967	0.855509	0.0632893	0.0739942	0.00720793	1
ENSMUSG00000071862	Lrrtm2	18	-1	35368665	35374678	protein_coding	FALSE	1.61344	0.858566	1.0369	1.12805	1.09695	1.08516	1.20186	1.2599	1.30356	1.30587	1.17346	1.2472	1.04059	1.07258	1.12191	1.03517	1.11069	1.23921	1.16962	0.0698112	0.0604591	0.0616656	0.0705333	0.0691961	0.0589693	0.0573182	0.0498973	0.0628216	0.054717	0.0585887	0.0651156	0.0660738	0.0587606	0.0752877	0.060593	0.0603456	0.0620111	0.809792	0.0399965	0.13106	0.0191509	1
ENSMUSG00000016541	Atxn10	15	1	85166768	85294266	protein_coding	FALSE	1.61302	3.75653	3.86458	3.83157	3.82118	3.85454	3.98034	3.57019	3.86551	3.88072	3.91175	3.89188	3.91946	3.83606	3.89194	3.92358	3.9073	3.9065	3.83391	0.0271782	0.0243505	0.0253875	0.0307669	0.0296354	0.0244692	0.0676732	0.0468956	0.0575669	0.0453273	0.0504329	0.0492468	0.0541071	0.048174	0.0572832	0.0474504	0.0493292	0.0532322	0.860814	0.0600255	0.0747642	0.00439661	1
ENSMUSG00000033955	Tnks1bp1	2	1	84888179	84913205	protein_coding	FALSE	1.61259	2.15308	2.12974	2.26333	2.76934	1.97602	1.95177	2.51223	1.94543	1.7997	2.39877	1.98901	2.04629	2.51251	2.10162	2.57243	1.88378	2.32612	2.1109	0.177979	0.17064	0.150401	0.0657448	0.11343	0.0855952	0.157174	0.220638	0.30833	0.189885	0.299957	0.262804	0.171611	0.226976	0.168368	0.219082	0.244496	0.232901	0.680863	0.0957403	0.197435	0.025961	1
ENSMUSG00000039419	Cntnap2	6	1	45010060	47251368	protein_coding	FALSE	1.6103	3.18145	3.27689	3.35485	3.26024	3.36738	3.39306	3.23619	3.28395	3.3269	3.29848	3.32146	3.28654	3.23519	3.32156	3.33212	3.24051	3.28823	3.17231	0.0412519	0.0404868	0.0382852	0.0464336	0.0587911	0.0567485	0.039471	0.0410822	0.0403443	0.0385703	0.045808	0.0530139	0.040924	0.0374843	0.0419428	0.0355188	0.039134	0.0396146	0.906234	0.0172956	0.0744756	0.00199435	1
ENSMUSG00000034973	Dopey1	9	1	86360761	86449413	protein_coding	FALSE	1.60934	2.37081	2.39823	2.41019	2.44274	2.56798	2.43268	2.42618	2.37432	2.41661	2.30096	2.36505	2.4544	2.44064	2.39633	2.31982	2.34009	2.46563	2.45049	0.0328605	0.0331396	0.0350468	0.0343502	0.0337357	0.0346992	0.0418023	0.0377873	0.0453821	0.0447165	0.0461487	0.0395269	0.0423452	0.0400028	0.0514285	0.0500969	0.0437821	0.039812	0.794173	0.0381286	0.163774	0.00392446	1
ENSMUSG00000038319	Kcnh2	5	-1	23825407	23857422	protein_coding	FALSE	1.60666	3.01936	3.31797	3.05943	3.14076	3.15131	3.2429	3.07349	3.05341	3.12647	3.17288	3.23368	3.3272	3.13534	3.22185	3.04466	3.27665	3.0907	2.9979	0.0510484	0.0656299	0.0806837	0.0485514	0.0784458	0.065018	0.129214	0.163739	0.196219	0.188319	0.205193	0.146611	0.121372	0.140375	0.216694	0.183463	0.229807	0.193315	0.869633	0.045389	0.0788374	0.00614079	1
ENSMUSG00000022999	Lmbr1l	15	-1	98734352	98748662	protein_coding	FALSE	1.6066	3.35618	3.10664	3.10083	3.15848	3.41506	3.25801	3.36375	3.04675	3.34898	3.08939	3.01283	3.08749	3.26157	3.32337	2.98609	3.2092	3.22382	3.10941	0.0553534	0.0512358	0.0595422	0.0621288	0.085689	0.0626382	0.0568885	0.0641504	0.0866104	0.0615076	0.0704236	0.0757312	0.0560005	0.0730536	0.070338	0.0561178	0.0873696	0.0714514	0.856439	0.0409032	0.0974584	0.00519988	1
ENSMUSG00000028633	Ctps	4	-1	120212473	120242881	protein_coding	FALSE	1.60288	1.53058	1.90137	1.76852	1.55237	1.56153	1.63321	1.42558	1.66497	1.75514	1.61587	1.63884	1.72275	1.37984	1.66314	1.58792	1.76844	1.73478	1.63602	0.0811051	0.0780034	0.0837568	0.0991192	0.111378	0.0954169	0.111183	0.0917611	0.0855252	0.0695929	0.0957337	0.0737819	0.0919792	0.0956108	0.0950093	0.0720626	0.0726506	0.0786829	0.778877	0.0492499	0.163396	0.00847737	1
ENSMUSG00000085058	8030453O22Rik	6	1	39477512	39494485	antisense	FALSE	1.60067	-0.746143	-1.57421	-2.36404	-2.19072	-1.78606	-1.97403	-1.19286	-1.80218	-1.84533	-1.60419	-2.88591	-2.52483	-6.52654	-2.21643	-1.81392	-1.48241	-1.67387	-1.55099	0.603394	0.868858	0.818148	0.814596	0.643641	0.637959	0.509858	0.559748	0.594976	0.45724	1.09172	0.744729	5.46637	0.719786	0.593935	0.650884	0.509062	0.431319	0.527633	0.143671	0.253239	0.0754563	1
ENSMUSG00000044288	Cnr1	4	1	34011568	34035806	protein_coding	FALSE	1.60023	1.03105	1.03346	1.05705	1.04097	1.01236	1.14465	1.09992	1.15259	1.3102	1.06463	1.17346	1.22075	1.0716	1.10784	0.931207	1.20425	1.30198	1.0609	0.0918542	0.0663744	0.0847197	0.0749767	0.0692524	0.070129	0.0996069	0.0870787	0.0814589	0.0942379	0.0941739	0.090597	0.105985	0.0907809	0.118905	0.0837038	0.0853533	0.102517	0.908775	0.0332888	0.0548176	0.00311848	1
ENSMUSG00000028587	Orc1	4	1	108252028	108288633	protein_coding	FALSE	1.60016	-0.675323	-0.809547	-0.312956	-1.05438	-0.204315	-1.1571	-0.771651	-0.808981	-0.552767	-0.634295	-0.342488	-0.421622	-0.350519	-0.31412	-0.807724	-0.943003	-0.445671	-0.264917	0.34539	0.383122	0.398213	0.545935	0.420428	0.538963	0.430147	0.33076	0.459924	0.362828	0.368278	0.393784	0.345165	0.330185	0.625536	0.370055	0.376693	0.340139	0.664372	0.0956961	0.207622	0.0323106	1
ENSMUSG00000015846	Rxra	2	1	27531960	27618477	protein_coding	FALSE	1.59938	2.41885	2.63639	2.39088	2.55452	2.42698	2.48715	2.35316	2.46985	2.46513	2.60419	2.53953	2.46448	2.73134	2.32086	2.44849	2.32944	2.339	2.5354	0.0656224	0.04878	0.0638162	0.128635	0.0756408	0.0563587	0.0507373	0.0449305	0.0631325	0.0468255	0.056564	0.0456042	0.100591	0.0547716	0.0656619	0.0427983	0.0671986	0.0544567	0.882057	0.0434412	0.0702429	0.00425907	1
ENSMUSG00000031441	Atp11a	8	1	12757014	12868728	protein_coding	FALSE	1.59674	4.40012	4.30958	4.20713	4.4531	4.43828	4.4122	4.33273	4.24526	4.23269	4.23942	4.3439	4.36255	4.47609	4.32373	4.26836	4.30013	4.27962	4.22798	0.029958	0.0290085	0.0353563	0.0348593	0.0366195	0.0328025	0.0790649	0.0684948	0.0738315	0.0751618	0.0643782	0.0750701	0.0706993	0.0620839	0.0716411	0.0730611	0.067354	0.0865501	0.664092	0.0705757	0.254767	0.0105654	1
ENSMUSG00000042606	Hirip3	7	1	134005486	134008891	protein_coding	FALSE	1.595	3.72974	3.84988	3.7659	3.64603	3.73967	3.69985	3.71476	3.74697	3.82884	3.59618	3.73622	3.52758	3.60706	3.68772	3.5693	3.6624	3.53151	3.75426	0.0578643	0.0537602	0.0583039	0.0707281	0.0673457	0.0627362	0.0973021	0.0796649	0.0831324	0.0906808	0.093951	0.083161	0.124731	0.0921104	0.0992466	0.0876601	0.11502	0.0795636	0.828822	0.06053	0.104467	0.00618124	1
ENSMUSG00000061136	Prpf40a	2	-1	52993738	53050318	protein_coding	FALSE	1.59496	3.20457	3.07691	3.28204	3.31035	3.28502	3.23641	3.36555	3.31416	2.86446	2.95739	3.0219	2.96958	3.18131	3.06167	3.2148	3.16043	3.14352	3.14027	0.06988	0.0701699	0.0649009	0.0783335	0.0717249	0.0711488	0.188716	0.204729	0.278512	0.117872	0.264062	0.297512	0.222954	0.209849	0.230059	0.120485	0.252014	0.289825	0.841448	0.0693871	0.0797632	0.0094015	1
ENSMUSG00000028619	2210012G02Rik	4	-1	106806760	106851721	protein_coding	FALSE	1.59434	0.719536	0.573854	0.70054	1.16381	0.761279	0.822415	1.17349	0.753177	0.774929	0.709014	0.803113	0.583153	0.856504	0.969701	0.537905	1.17128	1.03796	0.838111	0.307187	0.279811	0.287386	0.283106	0.357069	0.359272	0.207989	0.22067	0.308831	0.224909	0.222716	0.298764	0.297208	0.26153	0.307959	0.24035	0.280533	0.287865	0.669037	0.0935896	0.209654	0.0277189	1
ENSMUSG00000040552	C3ar1	6	-1	122797156	122806179	protein_coding	FALSE	1.59423	-2.36338	-1.90367	-2.67909	-14.4147	-3.02978	-2.28782	-3.36311	-2.68208	-2.05524	-3.71612	-2.27748	-2.46551	-2.89152	-2.99334	-13.356	-2.2917	-2.24124	-2.42127	0.381041	0.28697	0.459722	10.4486	0.64155	0.390233	0.703702	0.441238	0.361015	0.748917	0.506393	0.521801	0.557896	0.527175	10.8377	0.331424	0.491384	0.512575	0.636664	0.0907227	0.224847	0.0477662	1
ENSMUSG00000080791	Gm11442	11	1	85030099	85030556	pseudogene	FALSE	1.59406	-0.819016	-2.21561	-2.09892	-0.941338	-1.86399	-1.16474	-1.1055	-0.820158	-0.811527	-0.96227	-0.881899	-1.32411	-2.00105	-2.59448	-1.27183	-1.42773	-0.562107	-0.511048	0.665717	1.20852	1.23127	0.758747	1.13856	0.761304	0.721731	0.500005	0.602778	0.588963	0.606964	0.763976	1.13687	1.24211	0.775458	0.737618	0.507424	0.487575	0.557187	0.143369	0.2342	0.0652444	1
ENSMUSG00000027166	Dnajc24	2	-1	105806866	105843706	protein_coding	FALSE	1.59307	2.02713	1.99072	1.94091	2.19455	2.07815	2.12601	1.92079	1.76448	2.29978	2.34535	2.2126	2.10663	2.08034	2.26565	2.33502	2.25007	1.9572	2.26117	0.116132	0.113481	0.119724	0.119508	0.124405	0.115458	0.163852	0.138339	0.127164	0.120063	0.123322	0.121491	0.137469	0.10256	0.120835	0.120415	0.141426	0.114334	0.763907	0.0958734	0.127206	0.0130133	1
ENSMUSG00000034993	Vat1	11	-1	101320059	101327544	protein_coding	FALSE	1.59278	2.01265	1.9994	2.04123	2.03575	2.04925	2.17032	2.12598	2.05344	1.97834	2.06317	2.02101	1.98375	2.08553	2.10759	2.09852	1.90303	2.09878	1.90944	0.0533508	0.0522532	0.0544891	0.0629785	0.0624278	0.0517809	0.0556582	0.0530287	0.0659691	0.052615	0.0564981	0.0586786	0.0590947	0.052305	0.0622251	0.0613453	0.0539023	0.0616434	0.882671	0.0295612	0.0848925	0.00287479	1
ENSMUSG00000018921	Pelp1	11	-1	70206385	70223533	protein_coding	FALSE	1.59131	2.15645	2.00873	1.98137	2.27503	2.08883	2.02893	2.0987	1.90961	1.86606	1.98327	1.8858	1.95704	2.12584	1.98689	1.91444	1.82126	1.86978	1.85509	0.0461847	0.0468555	0.0526155	0.0508407	0.0611601	0.0501021	0.0563905	0.0591552	0.0709257	0.0582332	0.0630854	0.0620988	0.0571213	0.0562662	0.0671271	0.0606535	0.0653849	0.0651498	0.878214	0.0282278	0.0895418	0.00401651	1
ENSMUSG00000002475	Abhd3	18	-1	10644409	10706769	protein_coding	FALSE	1.59085	1.77938	1.67054	1.74704	1.95042	1.88066	1.92472	1.58742	1.8668	1.82062	2.04322	2.35231	1.73662	1.94719	1.90716	1.83888	1.42292	0.536525	1.80003	0.0738652	0.0753501	0.0795658	0.0807815	0.0785974	0.0739972	0.387562	0.198693	0.368785	0.260753	0.151854	0.282513	0.277231	0.200126	0.349228	0.443176	0.824691	0.274008	0.656903	0.0801139	0.203795	0.0591883	1
ENSMUSG00000074056	Gm10615	9	1	110020207	110022420	protein_coding	FALSE	1.59009	0.238043	0.205488	0.56281	0.266617	0.289202	0.216683	0.263225	0.489868	0.353264	0.014719	-0.0466329	0.512403	0.538191	0.220427	-0.184917	0.327915	0.414259	0.337697	0.144292	0.142114	0.128397	0.16438	0.167033	0.163937	0.169869	0.134687	0.181854	0.179726	0.242708	0.147018	0.146601	0.155265	0.261308	0.150435	0.167648	0.166057	0.828748	0.046717	0.113933	0.0106017	1
ENSMUSG00000087143	A830082K12Rik	13	1	78337278	78375825	lincRNA	FALSE	1.58913	0.433443	0.844594	0.57772	0.00944278	0.782089	0.612355	0.450066	0.657422	0.687225	0.255371	0.246862	0.248194	0.497091	0.755232	0.27824	0.808488	0.458429	0.59733	0.24064	0.197475	0.241471	0.332749	0.28388	0.269884	0.237141	0.23981	0.25051	0.221008	0.225505	0.261548	0.218034	0.225688	0.232746	0.182501	0.24266	0.249223	0.735679	0.0681916	0.170029	0.0260999	1
ENSMUSG00000025544	Tm9sf2	14	1	122506260	122558826	protein_coding	FALSE	1.58847	2.84853	2.84206	2.98884	3.20318	2.87718	3.02645	2.96911	2.98556	2.93959	2.78728	2.91163	2.89279	2.98594	2.9835	2.87014	2.95753	2.97887	3.03365	0.0355965	0.0538892	0.0477835	0.0607258	0.0406015	0.0437672	0.0604174	0.0473638	0.0614711	0.0415326	0.0664011	0.0470594	0.055255	0.0342733	0.0519177	0.0534908	0.0556224	0.0529168	0.744339	0.0865897	0.160021	0.0090502	1
ENSMUSG00000064289	Tank	2	1	61416642	61492228	protein_coding	FALSE	1.58736	2.07932	1.82233	2.01754	2.26396	2.11976	2.01962	2.06866	1.90261	1.79625	1.93826	1.97733	2.14212	2.32537	2.22158	2.0444	1.91931	2.07026	1.99236	0.070656	0.0800941	0.0811018	0.0732601	0.0796907	0.0739268	0.0740398	0.07786	0.0983692	0.0875318	0.0922307	0.0842002	0.0670748	0.0706719	0.0951256	0.0946307	0.0922685	0.0821481	0.654432	0.194548	0.127455	0.0235647	1
ENSMUSG00000030662	Ipo5	14	1	121310416	121347264	protein_coding	FALSE	1.58219	2.9203	3.17266	3.21469	2.98621	3.08166	3.1039	2.95559	3.09286	3.14262	3.03275	3.00377	3.13764	2.88212	3.07302	3.08745	3.12862	3.14083	3.07194	0.0273749	0.0233457	0.0241621	0.0307164	0.0272965	0.0247771	0.0382378	0.0325982	0.037475	0.0335396	0.0350533	0.0324269	0.0408765	0.0349838	0.0384841	0.0322412	0.0323397	0.0355026	0.885761	0.0268143	0.0848289	0.00259538	1
ENSMUSG00000029563	Foxp2	6	1	14851349	15391977	protein_coding	FALSE	1.58204	-0.368047	-0.123371	-0.0627411	-0.10593	-0.233015	0.05101	-0.397936	-0.210292	-0.0984157	-0.57001	-0.114344	0.0487606	-0.651473	-0.787986	-0.502302	0.258812	-0.122598	-0.362684	0.300501	0.239985	0.314155	0.340213	0.308321	0.239725	0.257652	0.223102	0.278501	0.37262	0.296644	0.253063	0.331261	0.379084	0.369074	0.255642	0.322712	0.355181	0.730782	0.0817394	0.16251	0.0249686	1
ENSMUSG00000020032	Nuak1	10	-1	83833650	83903342	protein_coding	FALSE	1.58189	0.965286	1.23863	1.22309	1.03132	0.994239	1.11119	0.994189	1.17802	1.10964	1.08047	1.04219	0.993052	0.937101	0.950188	1.16594	1.02891	1.11077	1.12828	0.0848034	0.0997387	0.117	0.10406	0.136135	0.0876426	0.0714563	0.0663383	0.115753	0.0693252	0.0687106	0.0843954	0.0800643	0.0813898	0.0847454	0.0718357	0.0772179	0.0738538	0.874695	0.0246881	0.0969984	0.00361828	1
ENSMUSG00000036002	B230312A22Rik	4	-1	43045286	43059092	protein_coding	FALSE	1.58148	1.68544	1.904	1.28627	2.01679	1.74508	1.7651	1.68782	1.4759	1.99127	1.76211	1.53319	1.48266	1.51151	1.71074	1.38347	1.50809	1.61313	1.85273	0.132445	0.155152	0.16828	0.156802	0.168249	0.149512	0.160583	0.212488	0.161381	0.183201	0.249615	0.147754	0.132447	0.23158	0.177826	0.174013	0.271034	0.15705	0.730413	0.0517205	0.198204	0.0196623	1
ENSMUSG00000043541	Casc1	6	-1	145123354	145159490	protein_coding	FALSE	1.58	-0.199082	-0.718266	-0.635107	-0.619193	-0.971977	-0.854303	-0.711836	-0.805326	-0.839077	-0.648948	-0.868959	-1.03278	-1.29943	-0.861635	-0.878314	-0.616374	-0.549641	-0.52656	0.249578	0.227084	0.255346	0.260109	0.335232	0.361523	0.293079	0.261838	0.315938	0.206994	0.28024	0.276627	0.444762	0.274077	0.313961	0.256232	0.271179	0.369157	0.701687	0.0673168	0.206116	0.0248798	1
ENSMUSG00000053684	BC048403	10	1	121176993	121189934	protein_coding	FALSE	1.57864	-0.0870247	-0.110521	-0.390276	0.0627908	-0.226158	-0.439753	0.318652	-0.348703	-0.255249	-0.108159	-0.3408	-0.149746	-0.377886	-0.259252	-0.117924	-0.16153	-0.0659863	-0.0639419	0.191846	0.193073	0.185317	0.159824	0.204253	0.193303	0.120975	0.163219	0.178476	0.152672	0.201779	0.178382	0.189004	0.14277	0.173198	0.153561	0.175252	0.169158	0.792397	0.0671988	0.125173	0.015232	1
ENSMUSG00000057672	Pkn1	8	-1	86193661	86223078	protein_coding	FALSE	1.57437	2.41186	2.22171	2.11526	2.40745	2.11239	2.02767	2.39998	2.06975	2.21288	1.9767	2.09788	2.34326	2.26714	1.89654	1.91657	2.05547	2.32102	2.21672	0.0915694	0.0741041	0.0840401	0.107004	0.0972698	0.101772	0.102674	0.109888	0.107489	0.133363	0.113995	0.110723	0.11808	0.124039	0.128768	0.125609	0.111319	0.105005	0.833117	0.0570819	0.101226	0.00857453	1
ENSMUSG00000023999	Kif6	17	1	49754461	50049172	protein_coding	FALSE	1.57272	-1.02237	-2.19711	-2.33716	-1.14884	-1.34371	-2.09036	-1.801	-1.98228	-1.43468	-1.36907	-1.5214	-1.53403	-0.803795	-1.63266	-1.66813	-2.09206	-2.31017	-2.28207	0.468237	0.643028	0.956733	0.4807	0.677813	0.683482	0.855025	0.903906	0.591652	0.513415	0.500734	0.610418	0.614685	0.710738	0.747385	1.07197	0.961009	0.909667	0.564571	0.155592	0.217162	0.0626748	1
ENSMUSG00000049287	A230051G13Rik	11	-1	58968871	58977241	protein_coding	FALSE	1.57249	0.433774	0.500359	0.5588	0.469555	0.640639	0.452175	0.184951	0.595586	0.315626	0.379817	0.414756	0.449665	0.542382	0.2231	0.644742	0.376973	0.161138	0.22865	0.152624	0.16935	0.192412	0.216211	0.16874	0.167299	0.248354	0.272079	0.293189	0.187247	0.262359	0.219865	0.229234	0.389773	0.227361	0.236877	0.345091	0.283974	0.819668	0.0597095	0.109217	0.0114055	1
ENSMUSG00000022018	1190002H23Rik	14	-1	79688563	79701452	protein_coding	FALSE	1.57131	-0.329123	0.329011	-0.176714	0.141006	-0.157768	0.204809	0.261148	-0.139152	0.502358	-0.213985	0.362759	0.67916	0.290866	0.765853	0.50488	0.383467	0.0461177	-0.121693	0.307609	0.226423	0.315362	0.296085	0.336032	0.263415	0.37863	0.467532	0.324248	0.51445	0.379373	0.287235	0.364883	0.230084	0.335296	0.335121	0.495235	0.547646	0.734516	0.0945557	0.146739	0.0241891	1
ENSMUSG00000056870	Gulp1	1	1	44608356	44853678	protein_coding	FALSE	1.56916	2.38308	2.00989	1.6677	2.12692	2.27844	1.99659	2.38293	1.85938	1.65769	2.12816	1.94953	2.32978	1.96727	2.2541	2.28699	2.0267	2.0988	2.04094	0.0971094	0.0835782	0.109686	0.0821449	0.142858	0.108857	0.117278	0.151546	0.151724	0.125627	0.159917	0.10904	0.167846	0.13071	0.131198	0.119932	0.153955	0.151871	0.74952	0.0852819	0.149764	0.0154343	1
ENSMUSG00000050138	Kcnk12	17	-1	88145177	88197334	protein_coding	FALSE	1.56839	0.459954	0.186056	-0.298813	-0.198496	-0.290996	-0.148091	-0.141732	-0.400359	-0.268589	-0.277496	0.376462	-0.102302	0.106448	0.262343	-0.189955	0.346214	-0.769883	-0.369133	0.141141	0.159177	0.215635	0.229549	0.237763	0.192892	0.377786	0.396054	0.609689	0.43109	0.18219	0.390517	0.312325	0.230438	0.59934	0.25274	0.475127	0.476849	0.566439	0.101977	0.281448	0.050136	1
ENSMUSG00000028271	Gtf2b	3	1	142428190	142446567	protein_coding	FALSE	1.56828	2.44664	2.54329	2.54352	2.74654	2.68805	2.6895	2.54574	2.81204	2.4238	2.25005	2.53238	2.6047	2.43449	2.45587	2.76636	2.80327	2.54112	2.77331	0.0668312	0.0595902	0.0674811	0.0661624	0.0695926	0.0609718	0.0921734	0.0710227	0.119508	0.116956	0.0960397	0.0916394	0.103858	0.0998303	0.0939593	0.0762659	0.097745	0.0831466	0.607648	0.143003	0.226975	0.0223729	1
ENSMUSG00000007880	Arid1a	4	-1	133234923	133312684	protein_coding	FALSE	1.56723	3.38957	3.45128	3.28496	3.76971	3.35864	3.39612	3.45425	3.2162	3.21168	3.34697	3.30635	3.28651	3.5022	3.23993	3.27183	3.21114	3.23635	3.18262	0.0636352	0.044511	0.0451572	0.0693357	0.0258471	0.0276472	0.130087	0.052645	0.0607028	0.072022	0.0709767	0.0592559	0.132777	0.0574912	0.0633356	0.081355	0.0763534	0.0690958	0.823776	0.0266576	0.144377	0.00518992	1
ENSMUSG00000090330	9130221H12Rik	7	1	26013706	26015276	protein_coding	FALSE	1.56685	1.51714	1.58431	1.58886	1.28147	1.51362	1.36667	1.36939	1.44802	1.3454	1.33797	1.37641	1.42885	1.56964	1.46391	1.55515	1.44032	1.30971	1.24852	0.104797	0.0975364	0.101039	0.129733	0.11879	0.115039	0.111897	0.0940115	0.122022	0.105152	0.104211	0.10178	0.0998307	0.0976415	0.104051	0.0951859	0.106421	0.12	0.738562	0.0298275	0.21877	0.0128407	1
ENSMUSG00000027011	Ube2e3	2	1	78708281	78761450	protein_coding	FALSE	1.56544	3.36073	3.14289	3.3055	3.32001	3.22554	3.30168	3.18661	3.18813	3.1793	3.17146	3.08273	3.38394	3.23886	3.29065	3.26262	3.23579	3.16389	3.12467	0.0496118	0.0485847	0.0519148	0.0532772	0.0554007	0.0501879	0.0610581	0.0649326	0.0765472	0.0625645	0.0677329	0.061771	0.0580552	0.0639067	0.0717103	0.0597464	0.0661095	0.0727242	0.908751	0.0295259	0.0595673	0.00215598	1
ENSMUSG00000035399	3230401D17Rik	2	-1	163231558	163250433	protein_coding	FALSE	1.56518	2.46428	2.56767	2.60895	2.54472	2.59715	2.42296	2.61904	2.6134	2.521	2.56177	2.58134	2.60937	2.61203	2.65042	2.58076	2.63391	2.40435	2.54094	0.0616107	0.0596664	0.0691885	0.0971979	0.0777223	0.0719049	0.068081	0.0591328	0.0746439	0.0627368	0.0603989	0.0659432	0.0707479	0.0574035	0.0727563	0.0636842	0.0692824	0.0715986	0.913923	0.023333	0.0610231	0.00172086	1
ENSMUSG00000066197	Gpr139	7	-1	126287837	126327888	protein_coding	FALSE	1.56247	-0.575605	-0.38291	-0.0621021	-0.100807	-0.212866	-0.218584	-0.65687	-1.3799	-0.658832	-0.182731	-0.585138	-0.102952	-1.65741	-0.756605	0.114877	-0.522621	-0.548882	-0.212095	0.331304	0.292233	0.268819	0.309323	0.322897	0.296728	0.367062	0.57474	0.422328	0.300902	0.42509	0.297502	0.718019	0.3875	0.274719	0.389497	0.423913	0.31028	0.728801	0.0997378	0.135709	0.0357521	1
ENSMUSG00000055723	Rras2	7	-1	121190299	121261295	protein_coding	FALSE	1.56218	-0.517455	-0.0101186	-0.568236	-0.106833	-0.15791	-0.554793	-0.178454	-0.57612	-0.669942	0.397034	-0.467357	-0.110513	-0.605301	0.210957	-0.523783	-11.2749	-0.0336353	-0.551548	0.227331	0.16214	0.225193	0.199632	0.196158	0.234252	0.438279	0.517574	1.02778	0.129992	0.633341	0.430397	0.621313	0.268163	0.923628	9.70076	0.454101	0.602336	0.725221	0.105021	0.137258	0.0324994	1
ENSMUSG00000020475	Pgam2	11	-1	5701643	5703736	protein_coding	FALSE	1.56117	0.314715	0.0985124	0.49555	0.779188	0.31736	0.384426	0.498933	-10.559	-0.400804	-0.437409	-5.83672	1.21967	-9.51633	0.756695	0.589478	0.448345	-2.48292	-11.1724	0.247726	0.265643	0.223528	0.227182	0.284832	0.250388	0.396775	9.74449	1.05511	1.05042	8.96115	0.143023	10.112	0.217323	0.490516	0.534137	7.13395	11.2667	0.664995	0.112308	0.169457	0.0532413	1
ENSMUSG00000024240	Epc1	18	-1	6435949	6516106	protein_coding	FALSE	1.55886	3.4248	3.24283	3.2495	3.50684	3.36706	3.34281	3.20757	3.19894	3.34786	3.25092	3.35744	3.2843	3.66746	3.30907	3.20188	3.23682	3.28628	3.21398	0.050974	0.0550096	0.0585424	0.0655326	0.0642378	0.0736828	0.0946508	0.0625239	0.0667207	0.0667158	0.0752471	0.0669581	0.0747538	0.0637298	0.0775237	0.0663212	0.0792833	0.0744906	0.819475	0.0777044	0.0933546	0.00946633	1
ENSMUSG00000046378	Asphd1	7	-1	134089081	134093096	protein_coding	FALSE	1.55862	1.46317	1.60207	1.31675	1.32138	1.60202	1.53777	1.24748	1.42331	1.71532	1.20662	1.05387	1.32034	1.33807	1.44304	1.38789	1.36687	1.44719	1.42336	0.176474	0.150112	0.170752	0.124218	0.18607	0.153981	0.128741	0.20306	0.165286	0.186385	0.168279	0.196869	0.167656	0.197808	0.13851	0.138145	0.171358	0.133277	0.825174	0.0703476	0.0936143	0.0108643	1
ENSMUSG00000005442	Cic	7	1	26052723	26079178	protein_coding	FALSE	1.55519	3.98421	3.71041	3.67196	3.89605	3.72264	3.67995	3.70987	3.42716	3.62301	3.68062	3.6927	3.49431	3.99392	3.82798	3.6948	3.49309	3.59257	3.67974	0.07999	0.0576336	0.0791694	0.0531932	0.0584911	0.057162	0.0909601	0.118618	0.108656	0.0947128	0.0959239	0.105399	0.0682022	0.0929724	0.0941136	0.106408	0.109339	0.0911491	0.849097	0.0638982	0.075186	0.011819	1
ENSMUSG00000001493	Meox1	11	-1	101738824	101755688	protein_coding	FALSE	1.55412	-2.04697	-3.19858	-13.8722	-2.80412	-13.8583	-2.53384	-3.67182	-2.22984	-2.11907	-2.39904	-2.40286	-2.20412	-2.25902	-1.98517	-2.15511	-3.20467	-3.16648	-3.19249	0.462185	0.809601	10.0765	0.759418	10.1685	0.61654	1.18408	0.482332	0.542566	0.467068	0.484013	0.439244	0.543949	0.418534	0.568139	0.769228	0.746378	0.743877	0.557513	0.11208	0.225908	0.104499	1
ENSMUSG00000093536		7	1	6351425	6384804	protein_coding	FALSE	1.55384	0.680886	0.827104	0.66769	1.0756	0.675219	0.294069	0.702842	0.620282	0.316111	0.930368	0.688231	0.923452	1.00722	1.23223	0.945309	0.908689	0.786024	0.721528	0.154874	0.179314	0.207888	0.229654	0.342933	0.343018	0.140435	0.172702	0.150835	0.178661	0.178425	0.193443	0.148421	0.146298	0.200639	0.194546	0.202724	0.176418	0.594031	0.231345	0.120151	0.0544738	1
ENSMUSG00000061013	Mkx	18	-1	6934998	7004724	protein_coding	FALSE	1.55308	0.147731	0.555324	0.309805	0.243087	0.297259	0.012351	0.898779	0.43432	0.246588	0.686781	0.335526	0.3955	0.2754	0.174945	0.438055	0.666674	0.296816	0.767953	0.190764	0.18116	0.23636	0.235154	0.343965	0.240535	0.214844	0.201073	0.244678	0.22572	0.233917	0.280516	0.291686	0.239335	0.212769	0.230958	0.256336	0.26387	0.733138	0.0875645	0.159861	0.0194364	1
ENSMUSG00000005360	Slc1a3	15	-1	8584124	8660764	protein_coding	FALSE	1.55304	3.14598	3.40505	3.40519	3.32147	3.39597	3.52347	3.38201	3.47831	3.40987	3.26794	3.42343	3.37672	3.34254	3.43415	3.42992	3.36942	3.49011	3.42358	0.0330623	0.0459613	0.0362277	0.0719787	0.0523954	0.05506	0.0259039	0.0345363	0.0435969	0.0277477	0.0458146	0.0326918	0.0294591	0.054795	0.054673	0.0270654	0.0633325	0.0391058	0.851331	0.0286313	0.116756	0.00328182	1
ENSMUSG00000032171	Pin1	9	1	20456574	20471028	protein_coding	FALSE	1.55195	1.94039	1.87492	1.99895	1.99082	1.9481	2.0069	1.89225	1.87085	2.00126	2.06182	1.8128	1.95777	1.88282	2.05338	1.9381	1.82037	1.95369	1.77426	0.0466318	0.0462513	0.0483922	0.0549145	0.0557716	0.0460934	0.0763428	0.0770369	0.0761953	0.0638273	0.0833327	0.0768098	0.0797217	0.0676956	0.0846851	0.0777409	0.0748349	0.0900787	0.918508	0.026293	0.052894	0.00230468	1
ENSMUSG00000033446	Lpar6	14	1	73637698	73640165	protein_coding	FALSE	1.55189	-0.392182	-0.586753	-0.392059	-0.328651	-0.0318501	-0.634328	-0.738449	-0.628585	-0.917807	-0.47215	-0.324397	-0.239606	-0.194134	-0.221265	-0.436826	-0.138979	-0.370413	-0.816794	0.193605	0.20353	0.193923	0.217299	0.189743	0.23008	0.245217	0.212451	0.319078	0.187383	0.183505	0.161063	0.16966	0.157397	0.224179	0.15885	0.184707	0.240818	0.723679	0.121652	0.121782	0.0328866	1
ENSMUSG00000073002	Vamp5	6	-1	72318043	72330462	protein_coding	FALSE	1.54849	-0.423458	-0.963817	-0.499667	-0.890254	-0.520877	-1.28197	-1.06996	-0.887865	-0.766603	-0.719751	-0.411005	-0.820527	-1.02778	-0.357171	-1.72971	-1.27239	-1.44737	-0.771394	0.238268	0.30581	0.273173	0.356077	0.289953	0.38895	0.319421	0.281841	0.340772	0.259596	0.233234	0.293652	0.33312	0.207803	0.64734	0.391054	0.423948	0.277098	0.637559	0.126703	0.193729	0.042009	1
ENSMUSG00000032278	Paqr5	9	-1	61801288	61874663	protein_coding	FALSE	1.54504	-0.552148	-0.326792	-0.377746	-0.581172	-1.22968	-0.547083	0.272463	-0.792323	-0.820007	-1.13074	-0.554598	-0.993237	-0.558444	-0.665896	-1.13384	-0.26254	-0.793163	-0.910394	0.190737	0.179045	0.214093	0.425342	0.337197	0.311474	0.210129	0.225926	0.220375	0.280716	0.245473	0.321904	0.226858	0.251358	0.305074	0.299321	0.23437	0.409885	0.578643	0.123467	0.24799	0.0499006	1
ENSMUSG00000029623	Pdap1	5	-1	145889638	145901107	protein_coding	FALSE	1.54422	3.44365	3.39328	3.47034	3.66792	3.54146	3.54092	3.529	3.43532	3.58979	3.53195	3.2757	3.36396	3.47737	3.61704	3.44763	3.43254	3.53719	3.61396	0.0456512	0.0482375	0.0465475	0.054061	0.0581082	0.0506903	0.30354	0.323156	0.248033	0.305836	0.260226	0.266131	0.292546	0.316943	0.275563	0.327526	0.22776	0.265622	0.555617	0.199989	0.214287	0.0301061	1
ENSMUSG00000031520	Vegfc	8	1	55162886	55271808	protein_coding	FALSE	1.54386	-0.806894	-0.205879	-0.157342	0.0367018	-0.222828	-0.486759	-0.625416	-0.08708	-0.3683	-0.023847	-1.24959	-0.683112	-0.406489	-0.300039	-1.06269	-0.783183	0.0772377	-0.369168	0.296327	0.21822	0.202687	0.203486	0.240994	0.251728	0.38303	0.210699	0.365851	0.274975	0.539312	0.355111	0.325691	0.248675	0.67523	0.504698	0.197388	0.295201	0.72671	0.0984503	0.150728	0.0241112	1
ENSMUSG00000002486	Tchp	5	1	115157769	115172336	protein_coding	FALSE	1.54351	2.43448	2.36278	2.47663	2.31307	2.36392	2.34576	2.34073	2.16396	2.394	2.29742	2.39908	2.36041	2.30562	2.37023	2.4159	2.41122	2.28105	2.2402	0.0689303	0.0639204	0.0651018	0.0657222	0.0700245	0.0740979	0.0678177	0.0618005	0.0841445	0.0611376	0.0657157	0.0679597	0.0698417	0.0533837	0.0791072	0.0629158	0.0651203	0.0716282	0.887679	0.0266848	0.082605	0.00303075	1
ENSMUSG00000031934	Panx1	9	-1	14809605	14849922	protein_coding	FALSE	1.53603	0.881546	0.581544	0.73499	0.630848	0.147331	0.501912	0.840991	0.56876	1.23004	0.720208	1.03074	0.451087	0.555207	0.608762	0.44237	1.16353	0.667553	0.704516	0.378604	0.25164	0.332261	0.345445	0.316439	0.261349	0.29213	0.180481	0.354224	0.340026	0.29405	0.286918	0.306283	0.376355	0.278791	0.261869	0.446047	0.396234	0.671163	0.0847176	0.206	0.0381195	1
ENSMUSG00000013076	Amotl1	9	-1	14346410	14447973	protein_coding	FALSE	1.53508	1.49699	1.54177	1.45657	1.49008	1.68171	1.46325	1.4252	1.52157	1.65075	1.45712	1.48143	1.38193	1.48856	1.54618	1.43961	1.51232	1.43158	1.50045	0.0853357	0.0752232	0.057107	0.104947	0.110865	0.0691944	0.0904187	0.0834901	0.0742706	0.0699645	0.0862803	0.0698027	0.0839317	0.0816704	0.0941881	0.0660628	0.0885266	0.0792586	0.90615	0.0258274	0.0653996	0.00262259	1
ENSMUSG00000002718	Cse1l	2	1	166731540	166771889	protein_coding	FALSE	1.53467	3.24017	3.13962	3.2344	3.24551	3.10222	3.17648	3.26425	3.1357	3.28681	3.15711	3.25226	3.01991	3.23533	3.25348	2.99955	3.21962	3.17037	3.19796	0.0434989	0.0404158	0.0441795	0.0474495	0.052378	0.0475453	0.070315	0.0553341	0.0825667	0.0471888	0.0772198	0.0763758	0.0666012	0.0529224	0.107517	0.0484061	0.086376	0.0732991	0.92848	0.0245147	0.045162	0.00184316	1
ENSMUSG00000055553	2810422J05Rik	8	-1	73032171	73051855	protein_coding	FALSE	1.53429	2.76836	2.5999	2.71483	2.75369	2.76319	2.92563	2.33214	2.40749	0.933622	2.53124	3.23645	1.43098	2.42644	1.49472	3.33684	2.22792	1.08119	3.12037	0.0616295	0.0639643	0.0656782	0.0713939	0.074045	0.0583291	0.855996	1.2445	0.894165	1.05878	0.204846	0.909099	0.668309	1.39438	0.195343	0.951881	0.628508	0.295047	0.772407	0.0854329	0.113563	0.0285968	1
ENSMUSG00000026575	Nme7	1	1	166243010	166334805	protein_coding	FALSE	1.52737	1.28247	0.943574	1.2435	1.38071	1.18016	1.32099	1.17818	1.13652	1.35134	1.12581	1.29833	1.27753	1.17984	1.29449	1.18109	1.37521	1.26557	1.37642	0.131329	0.168455	0.164737	0.143291	0.156524	0.142451	0.20533	0.157356	0.161743	0.152403	0.153351	0.165706	0.174191	0.131793	0.178009	0.139278	0.176048	0.139547	0.801534	0.0723847	0.115503	0.0105776	1
ENSMUSG00000032449	Slc25a36	9	-1	96976016	97011576	protein_coding	FALSE	1.52613	2.81833	2.91721	2.76367	2.84246	2.95693	2.98769	2.93835	2.98833	2.95753	2.62522	2.88889	2.79154	2.79606	2.79648	2.57454	2.76723	2.87296	2.80508	0.058088	0.0642716	0.0701496	0.0709997	0.077573	0.0664883	0.201494	0.218679	0.265463	0.265071	0.300117	0.229256	0.234639	0.264847	0.400935	0.255316	0.307593	0.235065	0.841752	0.0533355	0.091049	0.0138633	1
ENSMUSG00000002658	Gtf2f1	17	-1	57142826	57150723	protein_coding	FALSE	1.52487	3.29079	3.36814	3.40978	3.21003	3.34295	3.47322	3.26639	3.35284	3.30492	3.3046	3.31004	3.20289	3.17315	3.34181	3.36169	3.32923	3.37517	3.35445	0.0387589	0.0357266	0.040083	0.0432799	0.0412687	0.0359117	0.0552189	0.0464366	0.0543648	0.0476137	0.0527121	0.0564773	0.0575025	0.0471806	0.0536655	0.0472274	0.0500108	0.0487012	0.915115	0.0266041	0.0562911	0.00199019	1
ENSMUSG00000046598	Bdh1	16	1	31422366	31458987	protein_coding	FALSE	1.52187	2.17481	2.64189	2.72978	2.2393	2.58029	2.84068	2.199	2.3343	2.61828	2.69501	2.73141	2.80753	2.07255	2.81437	2.69093	2.73432	2.60387	2.58651	0.0987856	0.093017	0.103025	0.0978439	0.153188	0.102235	0.152886	0.158406	0.167899	0.1356	0.125617	0.129474	0.199031	0.106426	0.156452	0.132052	0.138049	0.160748	0.800452	0.0542248	0.133209	0.0121146	1
ENSMUSG00000034768	Asb16	11	1	102130057	102140776	protein_coding	FALSE	1.5199	-1.45758	-1.88429	-1.61031	-1.49793	-1.83189	-2.01943	-1.49374	-1.4048	-1.45523	-1.46642	-1.78495	-1.43346	-1.28239	-1.975	-1.8995	-1.23243	-1.5509	-1.31051	0.308951	0.366955	0.347288	0.362031	0.41545	0.438736	0.29977	0.255671	0.295274	0.256557	0.330145	0.28112	0.261747	0.350633	0.395246	0.234168	0.28693	0.263733	0.713629	0.0797895	0.1797	0.0268817	1
ENSMUSG00000067642	Gpr113	5	-1	30519971	30532262	protein_coding	FALSE	1.5183	-2.31018	-1.74124	-3.47391	-2.28829	-1.86411	-2.54905	-4.75606	-1.99501	-4.27225	-2.13605	-3.36155	-3.14527	-1.81807	-2.58872	-1.94081	-4.86928	-5.39585	-3.14742	0.873226	0.487734	1.16296	0.678958	0.548906	0.684943	2.49188	0.710357	2.44523	0.536792	0.950658	0.95766	0.736116	0.96302	0.555401	2.71848	2.73659	1.01868	0.524563	0.169926	0.215992	0.0895189	1
ENSMUSG00000028917	Plekhm2	4	-1	141181649	141220814	protein_coding	FALSE	1.51801	2.71308	2.65781	2.50387	2.70045	2.73483	2.69211	2.95951	2.72331	2.60618	2.5087	2.58437	2.49246	2.26873	2.28486	2.44342	2.54979	2.52716	2.5737	0.0801828	0.0773707	0.111586	0.0909853	0.10127	0.0927699	0.0796344	0.0883548	0.136429	0.1254	0.130392	0.128496	0.121886	0.135756	0.165283	0.121382	0.136782	0.117881	0.778947	0.0841349	0.07943	0.057488	1
ENSMUSG00000024422	Dhx16	17	1	36016764	36029615	protein_coding	FALSE	1.5178	2.90837	2.80119	2.88323	2.90821	3.08402	2.98065	3.01991	2.73841	2.82141	2.96758	2.77511	2.81411	2.90444	2.92502	2.88482	2.79777	2.83196	2.78284	0.0667964	0.0647907	0.0712244	0.0657556	0.0742228	0.0708462	0.176459	0.149037	0.172913	0.120076	0.159155	0.151647	0.193052	0.124857	0.164692	0.128812	0.1433	0.168529	0.765447	0.0646705	0.160985	0.00889748	1
ENSMUSG00000031965	Tbx20	9	-1	24527648	24578746	protein_coding	FALSE	1.51693	-0.0769177	-1.13387	-1.14099	-0.536158	-0.767239	-0.850239	-0.55306	-0.469575	-0.831427	-1.00903	-0.772792	-0.882027	-0.687705	-0.56275	-0.759927	-0.527812	-0.266393	-0.393583	0.260582	0.211582	0.266378	0.209108	0.216696	0.205845	0.266947	0.278433	0.299519	0.278479	0.271476	0.369656	0.252583	0.1784	0.231922	0.274647	0.194328	0.166164	0.638398	0.14037	0.183744	0.0374882	1
ENSMUSG00000037771	Slc32a1	2	1	158436494	158441484	protein_coding	FALSE	1.51573	3.21607	3.63742	3.44937	3.37952	3.41814	3.5825	3.36384	3.32502	3.34825	3.44247	3.4796	3.48972	3.39505	3.49736	3.58488	3.54104	3.3973	3.38406	0.0302442	0.0271859	0.0320064	0.0366674	0.0365836	0.0303766	0.0536558	0.0548301	0.0656997	0.0514579	0.0511699	0.0508042	0.0527065	0.0493078	0.0554788	0.0486207	0.0547083	0.0560107	0.870201	0.0367281	0.088985	0.00408569	1
ENSMUSG00000027951	Adar	3	1	89518944	89557368	protein_coding	FALSE	1.51532	2.96053	3.02176	3.01028	2.90193	2.8802	2.93168	2.98287	2.99253	2.88285	2.94845	2.99472	2.90904	2.74634	2.74525	2.83802	2.87616	2.83554	2.91596	0.0515819	0.0474366	0.049373	0.0653405	0.059997	0.0590192	0.111124	0.0976452	0.123158	0.0877833	0.127782	0.108202	0.116535	0.108642	0.118175	0.0854573	0.145774	0.110656	0.609641	0.286033	0.0853613	0.0189651	1
ENSMUSG00000004933	Matk	10	1	80715680	80726110	protein_coding	FALSE	1.51483	2.13235	1.94065	1.74852	2.21394	2.26214	2.05275	2.20389	1.91165	2.09102	1.81034	1.98823	2.13715	2.06733	1.9648	1.8031	2.25133	2.0278	1.8707	0.0825852	0.0723237	0.0971513	0.0791964	0.0800233	0.0854267	0.13992	0.157875	0.153658	0.178165	0.173528	0.137832	0.16243	0.14773	0.17779	0.120681	0.168392	0.177972	0.624946	0.058618	0.29395	0.0224862	1
ENSMUSG00000042548	Asxl1	2	1	153171581	153229743	protein_coding	FALSE	1.51295	1.81214	1.90135	1.8143	1.89878	1.92115	1.93986	1.91967	1.88088	2.00129	1.79721	1.79115	1.76336	1.904	1.83642	1.74693	1.79531	1.78176	1.88625	0.0527174	0.0773491	0.0896199	0.0488222	0.0589577	0.0626836	0.068213	0.0692956	0.0999589	0.0580733	0.0605002	0.0615806	0.0821454	0.0593256	0.113395	0.056701	0.0722686	0.0738783	0.880147	0.025057	0.0911789	0.00361679	1
ENSMUSG00000068184	Ndufaf2	13	-1	108842784	108948819	protein_coding	FALSE	1.51233	1.74891	2.21377	2.13193	1.98996	2.47957	2.16149	1.81132	2.38043	2.30975	2.29108	2.14253	2.09856	2.43057	2.3843	2.25639	2.17322	2.01895	2.2189	0.138209	0.100115	0.119446	0.153902	0.119231	0.125728	0.151977	0.0986483	0.119675	0.102968	0.115677	0.129736	0.110696	0.106094	0.126757	0.120286	0.136253	0.133874	0.747089	0.0653087	0.174507	0.0130949	1
ENSMUSG00000018012	Rac3	11	1	120582784	120585283	protein_coding	FALSE	1.51224	1.40719	1.26092	1.1735	1.27894	1.63662	1.71366	1.67714	1.25065	1.40797	1.54554	1.14602	1.31125	0.931499	1.3385	1.53903	1.46125	1.77689	1.19264	0.141607	0.176377	0.144175	0.154008	0.184735	0.154023	0.133735	0.169993	0.214587	0.20984	0.200159	0.199649	0.218881	0.15521	0.180589	0.237384	0.189102	0.22233	0.692749	0.0692148	0.214483	0.0235532	1
ENSMUSG00000024273	2700062C07Rik	18	1	24629362	24636266	protein_coding	FALSE	1.51147	2.22586	2.23144	2.26003	2.13203	2.09395	2.13727	2.33343	2.22691	2.23127	2.14714	2.20528	2.19557	2.02691	2.23223	2.21368	2.19249	2.2287	2.23728	0.0824552	0.0764616	0.08676	0.0988837	0.102519	0.0895139	0.0859056	0.0823231	0.0961545	0.089472	0.0909786	0.0917876	0.111308	0.0827199	0.0985517	0.0851632	0.090274	0.0909402	0.813866	0.0504063	0.129699	0.00602788	1
ENSMUSG00000025487	Psmd13	7	1	148067867	148084542	protein_coding	FALSE	1.51033	3.14171	3.03343	3.08312	3.13742	3.02246	3.06397	3.24193	3.15255	3.30413	2.87613	3.07995	3.25977	2.811	3.09883	3.05555	3.33212	2.99719	2.99505	0.059232	0.066215	0.0658662	0.0736328	0.0776806	0.0651556	0.102729	0.0865158	0.0897291	0.113607	0.107355	0.0975816	0.139749	0.0942823	0.120979	0.0791854	0.118093	0.124703	0.898049	0.0448542	0.0513923	0.00570435	1
ENSMUSG00000049401	Ogfr	2	1	180323950	180330541	protein_coding	FALSE	1.51026	2.60724	2.85486	2.62964	2.35388	2.68637	2.6193	2.56555	2.91926	2.22489	3.09888	3.16162	3.03062	2.27578	2.59984	3.07363	2.4336	2.2486	2.57681	0.0734802	0.0688489	0.0965378	0.0646562	0.0954954	0.0884057	0.0761067	0.147909	0.160778	0.106729	0.0937884	0.149026	0.0909528	0.177335	0.115207	0.155867	0.139929	0.216782	0.669287	0.175671	0.111141	0.0439006	1
ENSMUSG00000045008	9030612E09Rik	10	1	42894510	42896368	protein_coding	FALSE	1.50977	-0.507482	-0.347713	-0.455328	-0.330708	-0.420072	-1.28416	-0.595121	-1.2476	-0.430462	-0.404197	-0.361621	-1.12217	-0.266722	-0.902035	-0.600613	-0.699871	-0.920733	-0.576728	0.235533	0.208101	0.234575	0.24797	0.253849	0.378032	0.258002	0.373143	0.240943	0.209814	0.202427	0.33687	0.209774	0.29567	0.273068	0.260036	0.300349	0.244181	0.701332	0.0983885	0.177289	0.0229902	1
ENSMUSG00000080780	Gm11252	4	1	76039058	76039996	pseudogene	FALSE	1.50713	-1.35981	-12.9415	-2.05163	-12.9792	-1.38693	-1.59637	-1.17487	-1.57367	-1.25616	-2.27354	-2.94743	-1.47664	-2.16309	-1.24721	-1.59815	-1.24175	-2.10019	-1.70658	0.513834	9.59195	0.795281	9.69818	0.627512	0.594144	0.456657	0.541749	0.515548	0.726824	1.05293	0.507477	0.763679	0.477651	0.59869	0.460356	0.705236	0.572978	0.578032	0.108812	0.249833	0.0633234	1
ENSMUSG00000019295	Tmem129	5	-1	33995865	34000626	protein_coding	FALSE	1.50672	2.34587	2.30863	2.26535	2.60404	2.35414	2.31824	2.37101	2.28151	2.24474	2.30019	2.24561	2.25959	2.25113	2.29069	2.30165	2.42078	2.32335	2.5321	0.0606425	0.0615805	0.0668657	0.0625478	0.0675735	0.0592073	0.0764559	0.0654214	0.0810307	0.0707432	0.0711122	0.0737753	0.0765704	0.0651	0.0760744	0.0607296	0.071153	0.0622372	0.722117	0.134549	0.131843	0.0114905	1
ENSMUSG00000091387	Gcnt4	13	1	97694644	97720867	protein_coding	FALSE	1.50558	0.373065	0.513449	0.35989	0.0254938	0.389348	0.467401	0.442184	0.420609	0.396362	0.349973	0.137114	0.0842536	0.357103	0.38582	0.103626	0.253208	0.394556	0.0764391	0.0927006	0.0807899	0.0908386	0.120611	0.10239	0.0898989	0.0894403	0.0832139	0.0947977	0.0825707	0.10138	0.111693	0.0952982	0.0865149	0.119406	0.0927415	0.0877169	0.113578	0.827477	0.0508558	0.114716	0.00695067	1
ENSMUSG00000014355	Anapc1	2	-1	128435840	128513127	protein_coding	FALSE	1.50551	3.44823	3.38486	3.28562	3.45275	3.42637	3.07176	3.56443	3.18297	3.37156	3.14517	3.19384	3.38089	3.34421	3.24459	2.92346	3.2129	3.46306	3.23567	0.0610828	0.0571858	0.0695379	0.0734611	0.070022	0.078276	0.109377	0.143022	0.115783	0.183099	0.162895	0.135694	0.144935	0.136344	0.137305	0.176859	0.123679	0.15827	0.830601	0.0664663	0.0929966	0.00993598	1
ENSMUSG00000022019	Tdrd3	14	1	87816390	87945315	protein_coding	FALSE	1.50516	1.66643	1.54352	1.74608	1.60856	1.28694	1.42558	1.58216	1.63439	1.63857	1.61867	1.54682	1.62314	1.63737	1.68628	1.61093	1.53234	1.47055	1.65827	0.0666604	0.0767728	0.0986831	0.0921924	0.102703	0.122173	0.0693557	0.0648932	0.0755159	0.0728469	0.0737807	0.0674863	0.0653668	0.0650011	0.0753089	0.0664926	0.080491	0.0657237	0.641897	0.0270349	0.320114	0.0109535	1
ENSMUSG00000004798	Ulk2	11	-1	61589151	61668575	protein_coding	FALSE	1.50513	2.28116	2.62608	2.6215	2.62077	2.55194	2.6057	2.10891	2.63102	2.74987	2.36052	2.48521	2.54184	2.56719	2.33252	2.35937	2.67842	2.6349	2.58468	0.044397	0.047658	0.0484721	0.0518269	0.0574547	0.0465702	0.199933	0.174193	0.178994	0.196007	0.174736	0.251996	0.180121	0.234563	0.275629	0.141495	0.147303	0.235146	0.79087	0.084877	0.111816	0.0124375	1
ENSMUSG00000056899	Immp2l	12	1	41750677	43056575	protein_coding	FALSE	1.50489	0.965986	1.03894	1.05136	0.606068	1.09086	1.15697	0.607	0.884489	1.17916	0.870856	0.890489	0.637009	0.707106	1.00088	0.830361	0.750705	1.40493	1.36077	0.27976	0.191213	0.274363	0.332595	0.390771	0.37077	0.233744	0.25181	0.203054	0.230956	0.20322	0.244866	0.238177	0.286019	0.259614	0.260317	0.258779	0.286579	0.718994	0.0773559	0.17295	0.0307004	1
ENSMUSG00000024182	Axin1	17	1	26275631	26332756	protein_coding	FALSE	1.50352	1.99172	2.04172	1.82381	2.0473	2.23049	2.10064	1.91199	2.02513	1.921	1.97151	2.15323	1.98894	1.92258	2.1312	1.99887	2.09799	1.9477	1.8744	0.0919305	0.0986272	0.076884	0.0686237	0.066185	0.0615947	0.0996605	0.103095	0.0898315	0.074439	0.112163	0.0787478	0.098196	0.0702388	0.0895235	0.0651441	0.0982639	0.0814593	0.646075	0.0515467	0.289797	0.0125808	1
ENSMUSG00000053414	Hunk	16	1	90386642	90499798	protein_coding	FALSE	1.50347	1.91953	2.06228	2.09741	1.97426	1.87985	1.91318	2.12134	2.23644	2.11861	2.07755	2.01445	2.11312	2.13726	2.10289	2.15949	2.10896	2.13271	2.05677	0.0418698	0.0364094	0.0388701	0.0656255	0.0698107	0.0545878	0.0365251	0.0310454	0.0380113	0.0341944	0.036731	0.0364882	0.0368296	0.0344276	0.0385535	0.0338389	0.0345243	0.0364044	0.82691	0.0280079	0.14107	0.00401195	1
ENSMUSG00000040410	Fbxl4	4	1	22284690	22361238	protein_coding	FALSE	1.50285	1.58031	1.25357	1.42858	1.67337	1.45974	1.48082	1.26585	1.2839	1.3752	1.192	1.34191	1.3679	1.19427	1.29739	1.35642	1.49389	1.41923	1.71761	0.105152	0.0987994	0.0902041	0.117402	0.119587	0.0881698	0.1059	0.103239	0.112609	0.108205	0.0938199	0.0952573	0.112523	0.0921102	0.111423	0.0822831	0.0986241	0.111908	0.734809	0.142942	0.10819	0.0140602	1
ENSMUSG00000093460		17	-1	85999543	86018751	lincRNA	FALSE	1.50274	2.53076	2.2363	1.85666	2.39603	1.76589	1.87652	2.07451	2.15795	2.26064	1.99242	2.52151	2.34553	2.5271	2.16142	2.02372	1.9483	2.20604	1.74111	0.23476	0.318896	0.3635	0.30939	0.398541	0.377712	0.313955	0.265838	0.319738	0.266094	0.142589	0.292625	0.216257	0.234634	0.345942	0.230492	0.326549	0.336501	0.681385	0.112437	0.173791	0.0323874	1
ENSMUSG00000035623	Rsf1	7	1	104728406	104841292	protein_coding	FALSE	1.50215	2.36641	2.43957	2.39013	2.45942	2.48484	2.49274	2.37319	2.58133	2.57437	2.49125	2.47552	2.53621	2.48059	2.51677	2.42823	2.53746	2.52382	2.5477	0.0576358	0.0489209	0.049501	0.0654524	0.0552595	0.0470218	0.055766	0.0457474	0.0560558	0.0492751	0.0531163	0.047945	0.0538229	0.0510087	0.0617442	0.0456783	0.0502636	0.0489175	0.880256	0.025439	0.0912377	0.00306743	1
ENSMUSG00000063260	Syt10	15	-1	89612824	89672291	protein_coding	FALSE	1.50151	0.766036	0.589134	0.433722	0.938978	0.809629	0.771205	0.989727	0.891263	0.325586	0.556191	0.757062	0.783065	0.457352	0.786502	0.785476	0.735174	0.918939	0.70347	0.125188	0.130495	0.156636	0.137857	0.143948	0.125385	0.133252	0.132196	0.243778	0.174147	0.148127	0.147207	0.209252	0.141901	0.179166	0.152165	0.136459	0.165364	0.677516	0.0563322	0.246319	0.0198323	1
ENSMUSG00000028256	Odf2l	3	1	144781553	144816879	protein_coding	FALSE	1.50098	1.50003	1.18894	1.18305	1.58374	1.55954	1.36008	1.35528	1.34124	1.16931	1.37508	1.2621	1.40112	1.52781	1.48464	1.46178	1.30802	1.21747	1.4415	0.0799752	0.0877836	0.0904889	0.089089	0.0914072	0.0848755	0.092036	0.0781966	0.099773	0.0758406	0.0825262	0.0833879	0.0801119	0.0726876	0.0879534	0.077511	0.0912284	0.0871217	0.619306	0.129235	0.230866	0.0205932	1
ENSMUSG00000090536	Scn8a	15	1	100763860	100771229	protein_coding	FALSE	1.50059	0.465104	0.713934	0.60427	0.538624	0.987739	0.610835	0.108118	-10.1094	1.02992	1.04394	-3.66313	1.06252	0.796148	1.18179	-9.64571	-8.4025	-4.74785	-9.83416	0.193709	0.173658	0.18796	0.222196	0.174088	0.187507	1.0088	10.0697	0.234555	0.461973	9.09767	0.239626	0.560527	0.176065	9.71119	9.42615	9.15085	10.4582	0.722167	0.100891	0.149662	0.0272804	1
ENSMUSG00000048755	Mcat	15	-1	83377227	83386141	protein_coding	FALSE	1.50006	1.16322	1.28781	1.29499	1.46511	1.27493	1.29938	0.971876	1.41887	1.31441	1.28402	1.21876	1.33147	1.03689	1.07659	1.46627	1.52452	1.34071	1.42194	0.0998352	0.0942092	0.0996717	0.101391	0.110416	0.0989482	0.165445	0.102211	0.149044	0.11167	0.132394	0.117774	0.157747	0.138835	0.128912	0.0921757	0.125057	0.113643	0.824268	0.0716946	0.0953546	0.00868308	1
ENSMUSG00000041624	Gucy1a2	9	1	3532354	3897342	protein_coding	FALSE	1.49951	-0.0229787	0.307824	0.0844129	0.211244	0.277166	0.238547	0.0983814	0.250172	0.0380233	0.137095	0.375251	0.138931	0.206297	0.258854	0.356847	0.206831	0.195348	0.224409	0.119132	0.0854617	0.107512	0.111746	0.11125	0.0993513	0.121164	0.105699	0.150489	0.125922	0.107102	0.131902	0.11279	0.104772	0.119921	0.117217	0.121743	0.126822	0.831143	0.0545035	0.107162	0.00719212	1
ENSMUSG00000035033	Tbr1	2	1	61640987	61652171	protein_coding	FALSE	1.49698	-0.396542	-0.448196	-0.474296	-0.398853	-0.727873	-0.716694	-0.356815	-0.597386	-0.0417737	-0.695417	-0.909049	-0.759719	-0.0434823	-0.500822	-0.924164	-0.368785	-0.348323	-0.539082	0.17518	0.177545	0.226453	0.303091	0.255071	0.255169	0.226096	0.228638	0.184936	0.231384	0.271149	0.27062	0.184333	0.229493	0.340111	0.167562	0.167718	0.221561	0.760126	0.0706824	0.14779	0.0214017	1
ENSMUSG00000055675	Kbtbd11	8	1	15011025	15033330	protein_coding	FALSE	1.49628	1.45862	1.76113	1.69055	1.75461	1.78124	1.8902	1.65134	1.68678	1.68975	1.75338	1.74208	1.73481	1.61756	1.72741	1.71524	1.65942	1.66324	1.73199	0.0451186	0.0359069	0.0418582	0.0424701	0.0431923	0.0364651	0.044504	0.0385564	0.0465566	0.0401054	0.0406128	0.0401092	0.0456097	0.0383126	0.0462407	0.0404095	0.0421703	0.03986	0.668416	0.0135803	0.310664	0.00733994	1
ENSMUSG00000029467	Atp2a2	5	-1	122903531	122952183	protein_coding	FALSE	1.49582	3.66844	3.84885	3.8778	3.80645	3.93016	3.97946	3.7246	3.89973	3.85029	3.83257	3.76656	3.78852	3.67602	3.83915	3.84029	3.85727	3.80275	3.86523	0.0162084	0.0144448	0.0148893	0.0182597	0.0164579	0.0146975	0.0197156	0.0167741	0.0199189	0.0169469	0.0194124	0.0192991	0.0213867	0.0175035	0.0200067	0.0165483	0.0188999	0.0182981	0.853309	0.0194331	0.124514	0.00274382	1
ENSMUSG00000020078	Vps26a	10	-1	61917591	61949553	protein_coding	FALSE	1.4928	2.26571	2.0235	2.20626	2.14518	2.22161	1.99942	2.17834	2.28973	2.16106	2.26106	2.3036	2.20736	2.22595	2.30617	2.19309	2.17187	2.27896	2.19268	0.0518873	0.0565533	0.0561732	0.06524	0.0609573	0.0611515	0.061877	0.0559638	0.0643029	0.0538818	0.0578896	0.0617672	0.0594061	0.0564082	0.0611196	0.0533477	0.0552795	0.0612207	0.913816	0.0216946	0.0628756	0.0016137	1
ENSMUSG00000026662	Sephs1	2	1	4802610	4831603	protein_coding	FALSE	1.49273	2.10666	2.03921	1.96761	2.03294	2.10149	2.05047	2.15677	2.07744	2.1734	2.10274	2.10078	2.11478	2.00389	2.00587	1.80106	1.92388	2.23538	2.24993	0.0786456	0.0741773	0.0710564	0.0858041	0.0672523	0.0686765	0.0950536	0.0962819	0.110981	0.0877809	0.133297	0.0939766	0.109275	0.101161	0.158866	0.106207	0.117199	0.0876356	0.893052	0.0402287	0.0626617	0.00405816	1
ENSMUSG00000038459	Fam108c	7	-1	91257866	91300403	protein_coding	FALSE	1.49268	1.3963	1.43332	1.29265	1.54729	1.43502	1.5196	1.36543	1.40144	1.53763	1.43725	1.1863	1.40539	1.368	1.52234	1.25791	1.57674	1.48011	1.49661	0.083916	0.0840062	0.0963528	0.0931598	0.101826	0.0849503	0.108269	0.0997219	0.109193	0.106807	0.133692	0.111136	0.111505	0.0981541	0.133873	0.0950125	0.101504	0.110007	0.750855	0.102546	0.136322	0.0102767	1
ENSMUSG00000038593	Tctn1	5	-1	122691296	122714469	protein_coding	FALSE	1.49186	2.32916	2.14862	2.04552	2.1064	2.02601	1.94687	2.11505	1.91741	1.63971	2.24495	2.16448	1.84555	2.23266	2.06328	2.38783	1.77997	2.14131	2.19974	0.0756493	0.0801017	0.0908922	0.0979522	0.107231	0.0930312	0.184144	0.133714	0.124578	0.127377	0.117989	0.164697	0.202436	0.129512	0.0897532	0.182114	0.124794	0.140821	0.775264	0.0514205	0.143897	0.0294185	1
ENSMUSG00000032584	Mst1r	9	1	107809220	107822714	protein_coding	FALSE	1.49031	-1.47022	-1.27941	-2.04808	-1.6203	-1.32936	-1.75051	-1.70649	-1.60063	-1.00348	-1.65861	-2.53725	-1.51881	-1.56745	-1.30976	-3.09552	-1.44233	-1.42617	-1.50402	0.24016	0.207781	0.309143	0.294485	0.263067	0.28509	0.315903	0.33084	0.24543	0.376903	0.585669	0.331381	0.293389	0.275424	1.1904	0.309523	0.251901	0.345419	0.727172	0.0865037	0.160872	0.0254526	1
ENSMUSG00000079426	Arpc4	6	1	113328107	113340442	protein_coding	FALSE	1.49021	3.08774	3.37475	3.30928	3.13149	3.33188	3.49696	3.18407	3.19257	3.64451	3.3772	2.8438	3.28939	3.10488	3.29124	2.93972	3.11846	3.61945	3.08606	0.0610011	0.0496352	0.0585823	0.0685966	0.0624355	0.0501011	0.220511	0.485245	0.336608	0.511138	0.261162	0.521027	0.286455	0.515553	0.440379	0.540628	0.203735	0.534749	0.812144	0.0758399	0.0953424	0.0166738	1
ENSMUSG00000022559	Fbxl6	15	-1	76366160	76369176	protein_coding	FALSE	1.48979	1.88668	1.65202	1.74339	1.96766	1.77041	1.81104	1.81715	1.49458	1.73842	2.0144	1.90206	1.65029	1.97909	1.8544	1.59686	1.72245	1.52351	1.89668	0.0770657	0.0803806	0.0824868	0.0839176	0.0918952	0.079243	0.219389	0.237713	0.194043	0.159829	0.18988	0.22008	0.196478	0.173367	0.223032	0.214302	0.274211	0.182147	0.836451	0.0637644	0.0914734	0.00831155	1
ENSMUSG00000067724	Gbx1	5	-1	24008575	24033094	protein_coding	FALSE	1.4894	-2.33532	-2.42199	-2.78386	-3.27119	-2.22951	-3.51588	-3.3442	-2.11852	-2.98937	-3.33922	-2.89731	-2.77479	-4.66275	-3.20028	-3.44668	-3.02417	-2.27689	-3.51219	0.417875	0.400513	0.53066	0.768542	0.461866	0.783468	0.633713	0.317131	0.585478	0.588436	0.507234	0.520752	1.21039	0.572378	0.792586	0.520398	0.358734	0.771228	0.572352	0.155297	0.213289	0.0590616	1
ENSMUSG00000040269	Mrps28	3	-1	8802146	8923918	protein_coding	FALSE	1.48925	1.82373	1.87109	1.87866	1.80761	1.71561	1.66483	1.69163	1.94169	2.02031	1.98608	1.96233	2.02949	1.88536	1.79457	2.11332	1.85059	1.86784	2.05955	0.11745	0.11237	0.122344	0.135965	0.144925	0.134762	0.130608	0.100233	0.118946	0.0999592	0.115806	0.106325	0.118434	0.114513	0.114781	0.112304	0.115772	0.103447	0.819331	0.0487491	0.123928	0.00799163	1
ENSMUSG00000090905	Gm17249	10	-1	84082077	84085323	lincRNA	FALSE	1.48873	-0.407445	-0.629077	-0.7283	-1.03701	-0.808428	-0.600355	-0.690624	-0.548364	-0.436951	-0.180476	-0.497759	-0.474942	-0.54118	-0.3397	-0.715942	-1.88569	-0.828453	-0.637569	0.188922	0.202791	0.239154	0.323818	0.277844	0.216367	0.243041	0.206197	0.245685	0.162499	0.223175	0.210042	0.235145	0.179577	0.279062	0.508972	0.275345	0.223944	0.653603	0.165429	0.142893	0.0380759	1
ENSMUSG00000015452	Ager	17	1	34734807	34737879	protein_coding	FALSE	1.48796	0.484199	0.0139514	-0.0361011	0.704208	0.239006	-0.581565	0.0819294	-0.346101	-0.272852	-0.222738	0.0783391	-0.179432	0.249482	-0.0776737	-0.325615	-0.274528	-0.381041	-0.355895	0.190844	0.230442	0.266371	0.20797	0.315901	0.37108	0.308373	0.302991	0.328683	0.304442	0.239408	0.302313	0.267871	0.249485	0.328672	0.30861	0.324006	0.348398	0.735876	0.0857406	0.154931	0.0234521	1
ENSMUSG00000027937	Jtb	3	1	90035519	90039760	protein_coding	FALSE	1.48772	2.71839	2.6407	2.86078	2.68953	2.51817	2.506	2.81947	2.89443	2.912	2.95856	2.90549	2.82218	2.93635	2.96516	2.97094	2.95536	2.86788	2.82105	0.0695281	0.0657053	0.0659777	0.0888832	0.0878968	0.0819067	0.061445	0.0508401	0.0656229	0.050949	0.0547034	0.0622435	0.0605982	0.0532221	0.0615136	0.0512485	0.0584624	0.061005	0.689936	0.0176528	0.279754	0.012658	1
ENSMUSG00000032228	Tcf12	9	-1	71692059	71959626	protein_coding	FALSE	1.48722	2.78042	2.83447	2.71197	2.75565	2.86654	2.87392	2.92362	2.77299	2.61892	2.71662	2.79212	2.70947	2.53786	2.68684	2.78726	2.82475	2.88317	2.69781	0.0488268	0.0499513	0.0571782	0.0513409	0.0539768	0.0501182	0.0926327	0.0641733	0.0872238	0.0749591	0.0790205	0.103324	0.112921	0.0665787	0.077081	0.0725492	0.0708956	0.0962656	0.907709	0.0290092	0.0608665	0.00241477	1
ENSMUSG00000028567	Txndc12	4	1	108507206	108534732	protein_coding	FALSE	1.48721	2.711	2.70379	2.7674	2.75335	2.64268	2.64785	2.45362	2.55543	2.71421	2.99555	2.62641	2.63214	2.63865	2.70958	2.60035	2.45763	2.69759	2.7392	0.063623	0.0632636	0.0629346	0.0694999	0.0741256	0.0680463	0.106479	0.121281	0.112903	0.0826682	0.141338	0.110514	0.0941225	0.10441	0.129375	0.138553	0.132736	0.102965	0.886032	0.0498103	0.0593223	0.00483518	1
ENSMUSG00000013033	Lphn1	8	1	86424004	86465853	protein_coding	FALSE	1.48657	3.10509	3.30117	3.0874	3.13036	3.17456	3.29445	3.15507	3.09021	3.17126	3.11528	3.02616	2.99061	3.16524	3.06446	3.12308	3.17131	3.19942	3.15125	0.0447788	0.0866138	0.0632258	0.0302921	0.0746015	0.0840784	0.0542733	0.106654	0.114027	0.119714	0.110703	0.0770671	0.0535017	0.0803853	0.0926453	0.0955716	0.106464	0.0804372	0.901531	0.0427552	0.0527623	0.00295155	1
ENSMUSG00000021003	Galc	12	-1	99440514	99497669	protein_coding	FALSE	1.48623	1.03824	1.02854	0.92593	1.19398	0.933619	1.00351	0.918449	0.960071	1.10336	1.11214	0.978671	1.17478	1.35239	0.929841	0.932699	0.907539	1.08415	1.09566	0.0752896	0.0830294	0.0901865	0.080573	0.091084	0.0843071	0.0908155	0.0728847	0.0849433	0.0694096	0.0848568	0.0765136	0.0742044	0.0837481	0.100155	0.0875401	0.0767933	0.075941	0.875279	0.0406654	0.0790131	0.00504218	1
ENSMUSG00000014329	Bicc1	10	-1	70385580	70622448	protein_coding	FALSE	1.48572	-0.577915	-0.687137	-0.753907	-0.47065	-0.793996	-1.22536	-1.10591	-0.960835	-0.724147	-0.61715	-0.587404	-0.998367	-0.304362	-0.510721	-0.533894	-0.445469	-0.842453	-1.05563	0.155281	0.177276	0.180169	0.191985	0.188281	0.247075	0.277256	0.218994	0.229526	0.163689	0.19058	0.240643	0.160015	0.160348	0.167354	0.163997	0.190988	0.217417	0.726272	0.087067	0.151596	0.0350644	1
ENSMUSG00000032370	Lactb	9	-1	66803200	66823291	protein_coding	FALSE	1.48544	1.19659	1.09643	1.03276	1.36021	1.0797	0.819835	1.30259	1.0979	1.44131	1.23606	0.978498	1.21774	1.01516	1.23438	1.21858	1.2056	1.14044	1.303	0.0939234	0.0986495	0.108331	0.107684	0.119593	0.124421	0.0851722	0.0914331	0.0893646	0.0864909	0.0973271	0.0904635	0.106478	0.0854389	0.103335	0.0899754	0.0941789	0.0870625	0.846587	0.0450688	0.102551	0.00579256	1
ENSMUSG00000029089	Pacrgl	5	1	48763631	48779995	protein_coding	FALSE	1.48543	1.03072	0.956124	0.85922	0.844528	0.575539	0.657155	1.09988	1.04238	1.00808	0.870177	1.18617	1.09858	1.10057	1.01634	1.26566	0.881105	1.13666	0.824437	0.124554	0.125449	0.139983	0.157971	0.184322	0.158302	0.121699	0.108952	0.133933	0.12108	0.111825	0.108939	0.120353	0.108675	0.117364	0.126129	0.108547	0.136645	0.642005	0.0435642	0.296804	0.0176275	1
ENSMUSG00000055305	Zfp93	7	1	25055439	25061846	protein_coding	FALSE	1.48456	1.0681	0.898064	0.97075	0.926478	1.15996	0.847005	0.926232	0.926843	1.15583	1.09466	1.14403	1.40432	1.01846	1.25954	1.16105	0.982787	1.05749	1.28108	0.115277	0.11852	0.128045	0.147668	0.261237	0.129638	0.115474	0.159399	0.180826	0.093061	0.163936	0.24048	0.108454	0.146714	0.22583	0.104266	0.184443	0.254889	0.85509	0.0524928	0.0859194	0.00649818	1
ENSMUSG00000029861	Fam131b	6	-1	42265311	42274642	protein_coding	FALSE	1.48322	1.3859	1.59492	1.67349	1.5844	1.56757	1.65755	1.61099	1.49465	1.57856	1.65581	1.56592	1.70943	1.48628	1.5433	1.61454	1.70106	1.73257	1.68283	0.0604949	0.0545463	0.0561667	0.0648574	0.0642918	0.0575792	0.0607908	0.0584659	0.0658874	0.0540867	0.0590679	0.0562427	0.066088	0.0583811	0.0659999	0.0534028	0.0533592	0.0584817	0.875703	0.0361824	0.0850996	0.00301515	1
ENSMUSG00000032583	Mon1a	9	1	107790460	107805456	protein_coding	FALSE	1.48114	1.78798	1.56083	1.49072	1.82626	1.85002	1.74481	1.87283	1.54781	1.78987	1.64587	1.64948	1.61252	1.78246	1.64607	1.60763	1.797	1.65354	1.6592	0.0693642	0.0739598	0.0866974	0.0836504	0.0758353	0.0750451	0.0752155	0.0822471	0.0883512	0.0788996	0.0828265	0.0849734	0.0801389	0.0791855	0.100905	0.071636	0.0839843	0.0818472	0.690184	0.0440365	0.252563	0.0132159	1
ENSMUSG00000071286	Sowahc	10	1	58684701	58689179	pseudogene	FALSE	1.47998	0.580916	0.662594	0.433214	0.512933	0.386536	0.613975	0.481127	0.631067	0.585849	0.640139	0.657548	0.685131	0.852404	0.664273	0.612447	0.534769	0.592267	0.807547	0.0877951	0.0792567	0.101626	0.101905	0.109144	0.0871982	0.123039	0.0967493	0.121268	0.0932041	0.102806	0.107955	0.0911211	0.099145	0.119764	0.105316	0.113776	0.102482	0.874644	0.039511	0.0803783	0.0054669	1
ENSMUSG00000030770	Parva	7	1	119571019	119735206	protein_coding	FALSE	1.47961	2.5151	2.82641	2.80261	2.72134	2.722	2.85154	2.52995	2.59514	2.79288	2.77844	2.69479	2.66586	2.57986	2.77081	2.67997	2.57244	2.65746	2.75637	0.0442522	0.0394286	0.0431111	0.0517518	0.0562442	0.0450002	0.0559345	0.0670058	0.0657227	0.0559313	0.0679248	0.0681473	0.0607814	0.0562076	0.0754888	0.0613279	0.071644	0.0639248	0.878633	0.0312379	0.0866412	0.00348833	1
ENSMUSG00000039095	En2	5	1	28492236	28500152	protein_coding	FALSE	1.47909	-1.79074	-1.7556	-2.22431	-1.97378	-2.84085	-2.18661	-1.52968	-2.40565	-2.46717	-2.45621	-3.36191	-2.37835	-2.3623	-2.55662	-1.81363	-1.71658	-2.23689	-2.1973	0.273763	0.251807	0.348082	0.334706	0.516546	0.343973	0.248193	0.344391	0.432378	0.424458	0.720668	0.396814	0.439904	0.389675	0.294611	0.252349	0.350382	0.330447	0.609315	0.0959696	0.246256	0.0484595	1
ENSMUSG00000049950	Rpp38	2	-1	3246221	3249915	protein_coding	FALSE	1.47792	1.29285	1.04373	1.1139	1.20397	1.54962	1.11106	1.24527	1.39295	1.06109	1.1902	0.944027	1.19602	1.26762	1.12247	1.23635	1.38811	1.15531	1.34946	0.134499	0.149946	0.144244	0.16228	0.133151	0.154125	0.22154	0.182645	0.331848	0.241054	0.260682	0.27582	0.234602	0.235518	0.288352	0.205787	0.214818	0.246426	0.769123	0.0708024	0.144963	0.0151113	1
ENSMUSG00000018217	Pmp22	11	1	62942484	62973049	protein_coding	FALSE	1.47674	1.83157	1.83383	2.15959	1.81245	1.95867	2.09381	2.21206	2.16516	2.08341	1.92654	1.93803	1.7576	1.73358	2.18884	2.09358	2.00236	1.6624	2.08932	0.121714	0.138888	0.103859	0.134994	0.12117	0.104144	0.109821	0.159454	0.160492	0.166888	0.132569	0.176864	0.110504	0.167797	0.136976	0.167795	0.165128	0.153055	0.832853	0.0566195	0.100794	0.00973281	1
ENSMUSG00000037235	Mxd4	5	-1	34516536	34530369	protein_coding	FALSE	1.47581	2.39833	2.47772	2.60802	2.47404	2.34767	2.46713	2.45398	2.46398	2.42853	2.50171	2.53739	2.51452	2.44974	2.45849	2.5232	2.48395	2.37756	2.49	0.0398696	0.0409421	0.058522	0.0455722	0.0565075	0.0608521	0.0430622	0.0463952	0.0650066	0.0749571	0.0763312	0.0655383	0.0447346	0.0451835	0.0581945	0.0557923	0.0756065	0.0706367	0.90836	0.025407	0.0648553	0.00137774	1
ENSMUSG00000032297	Celf6	9	1	59425724	59455099	protein_coding	FALSE	1.47534	0.991336	0.971494	0.95114	0.912248	0.780879	1.15789	0.617514	0.542369	1.26206	1.04038	1.23194	0.627079	1.154	1.29016	0.679358	0.972429	0.533581	0.950128	0.115202	0.112406	0.111536	0.133314	0.154867	0.122888	0.26216	0.300648	0.175928	0.174722	0.140845	0.216407	0.168661	0.17738	0.288005	0.185434	0.261368	0.163095	0.835981	0.0540224	0.099878	0.0101185	1
ENSMUSG00000030795	Fus	7	1	135110971	135125882	protein_coding	FALSE	1.47501	4.8185	4.80964	4.84301	4.83252	4.83182	4.8272	4.88135	4.86402	4.9363	4.76531	4.81102	4.81811	4.92416	4.85422	4.87525	4.90077	4.88029	4.84318	0.0291988	0.0250436	0.0280701	0.0251656	0.0252242	0.0237729	0.0302125	0.0246504	0.0275679	0.0274077	0.0277694	0.0280965	0.0309419	0.0258734	0.031196	0.0251882	0.0263323	0.0279847	0.949853	0.0287679	0.0201929	0.00118591	1
ENSMUSG00000026856	Dolpp1	2	1	30247774	30256049	protein_coding	FALSE	1.47444	2.08948	1.62983	1.71461	1.8878	1.58691	1.61797	1.66825	1.60532	1.59091	1.75639	1.68995	1.74681	1.74947	1.78475	1.53058	1.4585	1.49161	1.77916	0.105125	0.123095	0.12407	0.119533	0.149742	0.132962	0.178278	0.221323	0.202988	0.166341	0.181718	0.263835	0.160265	0.1942	0.224772	0.223106	0.211603	0.245126	0.790367	0.0736316	0.126127	0.00987523	1
ENSMUSG00000034648	Lrrn1	6	1	107479779	107520204	protein_coding	FALSE	1.4744	1.36039	1.31403	1.414	1.42444	1.26262	1.39242	1.42026	1.43431	1.3061	1.4478	1.55832	1.55398	1.44816	1.42245	1.45055	1.53028	1.46452	1.38907	0.0670075	0.0618331	0.0660421	0.0712255	0.0787121	0.0676982	0.0682081	0.0588895	0.0746135	0.0618653	0.0614261	0.0601493	0.0639103	0.062403	0.0705816	0.0589976	0.0664481	0.0708397	0.928016	0.0242145	0.0461459	0.0016239	1
ENSMUSG00000037243	Zfp692	11	1	58120571	58128129	protein_coding	FALSE	1.47413	2.75806	2.24585	2.19225	2.83611	2.75502	2.32443	2.7883	2.28204	2.23328	2.50469	2.62054	2.52235	2.85383	2.33067	2.41191	2.29037	2.22579	2.54992	0.0544011	0.0632058	0.0749475	0.0699251	0.0617203	0.0681653	0.0938879	0.0998045	0.11755	0.09275	0.0808532	0.0884586	0.0880981	0.0987849	0.104362	0.111216	0.113836	0.0863969	0.742652	0.0481939	0.192521	0.0166341	1
ENSMUSG00000071252	2210408I21Rik	13	1	77274797	77752940	protein_coding	FALSE	1.47413	0.0964623	0.285847	0.155783	0.0848338	0.0536909	0.055083	-0.0856396	-0.043882	0.311832	-0.85033	0.29618	0.173091	0.34049	0.190657	-0.0528214	0.409643	-0.185227	-0.0394689	0.110064	0.0952797	0.113901	0.131699	0.129568	0.135675	0.301357	0.304447	0.213375	0.69191	0.155777	0.229424	0.21189	0.248697	0.304329	0.240381	0.240546	0.294539	0.785833	0.083105	0.117291	0.0137709	1
ENSMUSG00000013495	Tmem175	5	1	109058789	109076789	protein_coding	FALSE	1.47331	1.85025	1.9264	1.59199	1.96806	1.67239	1.8092	1.9748	1.64794	1.9055	1.97955	1.57274	1.49349	1.81545	1.86934	1.69648	1.64137	2.08346	2.21385	0.0718349	0.0684736	0.0926185	0.0812897	0.100778	0.0791668	0.11301	0.145109	0.114345	0.088069	0.132568	0.140104	0.13578	0.120706	0.128972	0.11358	0.091592	0.0808265	0.830542	0.0642776	0.0930606	0.0121199	1
ENSMUSG00000030729	Pgm2l1	7	1	107375904	107427378	protein_coding	FALSE	1.47285	2.85847	3.01674	3.05104	3.04812	2.98015	3.0291	2.91147	3.07186	2.99926	3.03543	3.06275	2.99675	2.96248	3.03744	3.08778	3.04683	2.97631	2.98316	0.0269753	0.0241074	0.0251588	0.0295988	0.0307368	0.0264681	0.0339483	0.0300273	0.0348369	0.0301373	0.0290265	0.0307893	0.0336752	0.0291616	0.0338508	0.0307331	0.0316763	0.0327324	0.912975	0.0206817	0.0649977	0.00134611	1
ENSMUSG00000086670	Gm13194	2	1	4863220	4863530	pseudogene	FALSE	1.47252	1.67321	1.44417	0.97637	1.41117	0.880879	1.1904	1.33503	1.45515	1.41849	1.33681	1.04894	1.64231	1.47629	1.41846	1.42174	1.06978	1.30778	0.885162	0.245434	0.260626	0.363942	0.329543	0.409192	0.31087	0.274081	0.222759	0.274706	0.240735	0.299793	0.211476	0.251884	0.228075	0.270163	0.282952	0.262603	0.324066	0.699854	0.0961564	0.178491	0.0254984	1
ENSMUSG00000031922	Cep57	9	-1	13612236	13631551	protein_coding	FALSE	1.47062	2.68189	2.62589	2.575	2.5955	2.45925	2.56217	2.79624	2.68429	2.58202	2.57555	2.51765	2.507	2.6003	2.50894	2.6399	2.46601	2.56397	2.6368	0.0749211	0.0789779	0.0690063	0.0980626	0.0907602	0.088211	0.0861811	0.0835447	0.0988838	0.0853483	0.0948211	0.0966729	0.0958871	0.0909593	0.0967705	0.0836477	0.0850615	0.0826473	0.836764	0.0634046	0.0946096	0.00522174	1
ENSMUSG00000043441	Gpr149	3	-1	62332999	62409062	protein_coding	FALSE	1.47059	-0.656243	-0.486728	-0.328751	-0.631914	-0.339716	0.074174	-0.181982	-0.389892	-0.340162	-0.322187	-0.847439	-0.564537	-1.37371	-0.693586	-0.806154	-0.589506	-0.0607723	-0.61034	0.195882	0.283389	0.291288	0.237382	0.495318	0.372764	0.481879	0.357095	0.432069	0.417569	0.633026	0.545682	1.03539	0.508733	0.643396	0.479329	0.380523	0.591273	0.722633	0.0922347	0.150303	0.0348285	1
ENSMUSG00000028071	Sh2d2a	3	1	87650677	87659644	protein_coding	FALSE	1.47046	-3.34662	-4.75866	-3.29291	-4.37921	-3.56239	-2.97343	-8.21081	-2.89477	-3.2468	-2.58445	-2.85928	-2.81617	-3.22088	-9.91615	-2.49577	-3.81165	-7.94353	-4.08172	0.592503	1.16785	0.621296	1.12118	0.791928	0.526914	5.12349	0.402728	0.720195	0.436817	0.589217	0.475619	0.687816	5.15043	0.423689	1.06899	5.05429	1.06883	0.5563	0.152981	0.210918	0.0798012	1
ENSMUSG00000035051	Dhx57	17	-1	80637644	80689816	protein_coding	FALSE	1.46848	1.35395	1.28308	1.3634	1.47356	1.5108	1.44388	1.56835	1.41553	1.45946	1.3021	1.28642	1.43766	1.45823	1.25366	1.22936	1.35807	1.41664	1.33668	0.0558731	0.0556678	0.0572577	0.0601489	0.0593872	0.0550123	0.0730894	0.0681361	0.0801374	0.07224	0.0805864	0.0739909	0.0810716	0.0780801	0.098076	0.0676191	0.0732548	0.0804907	0.661258	0.0267985	0.289761	0.0221827	1
ENSMUSG00000084925	1810062O18Rik	14	1	21365301	21389909	antisense	FALSE	1.4659	-0.209782	-0.849945	0.50355	0.141777	-0.136908	-0.195297	-0.464706	-0.79685	-0.243489	-1.34588	-1.30626	0.278436	-0.375729	-0.772394	-1.27446	0.344364	-0.351502	0.0453871	0.375357	0.507453	0.359588	0.357405	0.452879	0.415077	0.638867	0.628132	0.435779	1.04138	2.11898	0.64989	0.62958	0.67962	0.958649	0.362672	0.761798	0.859922	0.602727	0.154709	0.188576	0.0539882	1
ENSMUSG00000044667	D3Bwg0562e	3	-1	117022063	117063794	protein_coding	FALSE	1.46485	1.78655	1.9082	1.84151	1.68192	1.82747	1.82203	1.76717	1.83564	1.85814	1.78399	1.86038	1.82351	1.75889	1.76884	1.88924	1.86654	1.90553	1.89367	0.0432203	0.0380994	0.042817	0.0516959	0.0481356	0.042584	0.047457	0.0392541	0.0465156	0.040543	0.0395591	0.0435265	0.0480055	0.0406148	0.0453795	0.0388611	0.0404503	0.0405113	0.898946	0.0172077	0.0813604	0.00248615	1
ENSMUSG00000090564	A430057M04Rik	14	1	22666800	22676148	processed_transcript	FALSE	1.46471	-0.986087	-1.00013	-1.63425	-1.34366	-1.21568	-1.71772	-0.580853	-1.99739	-1.47921	-1.11238	-1.05714	-1.24248	-0.862835	-0.759464	-1.20042	-1.16212	-1.44285	-1.40735	0.245743	0.263887	0.356586	0.369778	0.337902	0.39154	0.241866	0.440994	0.430105	0.261245	0.276359	0.300948	0.272123	0.204293	0.329144	0.255096	0.31027	0.297804	0.659055	0.0869234	0.224299	0.0297227	1
ENSMUSG00000035632	Cnot3	7	1	3596892	3612710	protein_coding	FALSE	1.46317	3.27034	3.26792	2.96908	3.27341	3.34479	3.26557	3.23008	2.99402	3.15157	3.26625	3.17078	3.10172	3.55966	3.08345	2.98565	3.02579	3.02868	3.05759	0.0514988	0.0539318	0.0555236	0.0574153	0.0584744	0.0469023	0.055548	0.102415	0.0820036	0.0784129	0.113814	0.107712	0.0633121	0.104497	0.0772076	0.109169	0.133844	0.112616	0.785276	0.0745195	0.125999	0.0142059	1
ENSMUSG00000059689	Zfp637	6	1	117791198	117795974	protein_coding	FALSE	1.4622	2.45561	2.52329	2.74016	2.55671	2.82904	2.65894	2.37964	2.70967	2.66491	2.73964	2.39585	2.4884	2.63322	2.56288	2.44244	2.54905	2.83241	2.6661	0.0887786	0.077781	0.0806496	0.0915538	0.0861147	0.0756725	0.105602	0.0749046	0.0937988	0.0724007	0.103402	0.101508	0.0869696	0.0876589	0.105475	0.0891418	0.0835916	0.0863054	0.831243	0.0521183	0.109564	0.00707414	1
ENSMUSG00000025157	Zdhhc16	19	1	42007962	42018585	protein_coding	FALSE	1.46179	3.06207	2.97622	2.96819	3.11024	3.06067	3.07266	2.85474	3.06533	3.03742	3.05792	3.07978	2.91258	3.22738	2.83339	2.95554	2.90713	2.86771	2.97967	0.0412058	0.0403364	0.0434699	0.0465446	0.0486546	0.0406675	0.11145	0.0852671	0.117815	0.0959491	0.0851739	0.098322	0.0797741	0.111357	0.130389	0.113715	0.10772	0.098209	0.87269	0.0397473	0.0820367	0.00552646	1
ENSMUSG00000029759	Pon3	6	-1	5170852	5206286	protein_coding	FALSE	1.4616	-1.43076	-2.49604	-1.86792	-2.56909	-1.57524	-1.47289	-2.90015	-1.89275	-2.35573	-1.61306	-1.62796	-2.21754	-0.516803	-2.31933	-1.80045	-1.95261	-3.20035	-1.92184	0.449175	0.72676	0.615657	0.952327	0.748732	0.709809	1.50362	0.50902	0.858342	0.58191	0.530513	1.03219	0.407373	0.653356	0.608444	0.680898	1.72193	0.784024	0.531241	0.169984	0.201175	0.0975996	1
ENSMUSG00000052076	Gm9866	12	-1	27825667	27845311	protein_coding	FALSE	1.46124	-0.0137937	-0.277483	0.0474139	-0.381817	-0.56716	0.112583	-0.631807	-0.212641	-0.165607	-0.11571	0.238808	-0.0706694	0.224392	-0.0663017	-0.0215234	-0.0426498	0.0766197	-0.0730169	0.202251	0.216583	0.208224	0.289965	0.302124	0.191669	0.291914	0.190017	0.232963	0.209814	0.174192	0.191771	0.171441	0.185659	0.211147	0.199881	0.202805	0.193067	0.740789	0.0904978	0.148262	0.0204506	1
ENSMUSG00000038000	Acd	8	-1	108222058	108224995	protein_coding	FALSE	1.46093	2.86482	2.43496	2.60418	3.03218	2.78405	2.80225	3.06514	2.73517	2.77952	2.68944	2.65514	2.62407	3.11196	2.62783	2.60709	2.81765	2.69511	2.76711	0.0662643	0.0691665	0.0714825	0.0626549	0.0688957	0.0598323	0.0534958	0.0563653	0.0691641	0.0566881	0.059288	0.0661056	0.0524062	0.0610563	0.0707062	0.053797	0.0601391	0.0577206	0.704469	0.0537815	0.22699	0.0147604	1
ENSMUSG00000004264	Phb2	6	1	124662340	124666968	protein_coding	FALSE	1.45986	3.6606	3.51563	3.62632	3.59233	3.56801	3.53124	3.58765	3.71061	3.51461	3.54792	3.6384	3.58817	3.64624	3.58432	3.57907	3.67789	3.59946	3.71358	0.0801715	0.0705033	0.0676766	0.0583619	0.0525621	0.0561654	0.04796	0.0662737	0.0944625	0.0587512	0.0701893	0.0631298	0.0644234	0.042733	0.0592145	0.0717916	0.0569443	0.0648067	0.914368	0.0278376	0.0559429	0.00185197	1
ENSMUSG00000062044	Lmtk3	7	1	53039108	53059514	protein_coding	FALSE	1.4583	2.70027	2.4101	2.207	2.78639	2.43565	2.48523	2.75267	2.22185	2.33943	2.34661	2.45631	2.41953	2.83811	2.3766	2.5152	2.20596	2.3493	2.37259	0.0637438	0.097218	0.130967	0.059367	0.0991969	0.0832427	0.117039	0.1648	0.196981	0.146867	0.163018	0.138178	0.113355	0.151445	0.179655	0.155577	0.170755	0.13628	0.806204	0.0557303	0.126776	0.0112888	1
ENSMUSG00000023935	Spats1	17	-1	45582830	45611887	protein_coding	FALSE	1.45706	-1.31065	-0.74242	-0.76052	-0.200852	-0.947762	-0.761494	-0.430914	-0.60741	-4.29208	-0.197475	-0.725965	-0.642987	-1.87388	-1.18735	-0.402567	-0.33106	-0.171955	-0.540158	0.51353	0.380571	0.376736	0.315668	0.48123	0.403396	0.343806	0.354281	3.32858	0.341451	0.430229	0.358738	0.94365	0.472509	0.374099	0.345837	0.290532	0.299052	0.647929	0.0905883	0.21691	0.0445722	1
ENSMUSG00000091648	C2cd4d	3	1	94166366	94168489	protein_coding	FALSE	1.45626	-1.48506	-1.82225	-1.44532	-1.18082	-3.21847	-1.40621	-1.18376	-0.836047	-3.10182	-0.92475	-0.969149	-2.95924	-0.754035	-12.2106	-0.975984	-1.80524	-1.17592	-1.56162	0.471064	0.529532	0.46417	0.462395	1.24894	0.454114	0.39907	0.277677	1.17824	0.325172	0.382572	1.1463	0.314108	9.3775	0.374367	0.571888	0.459215	0.479833	0.626088	0.120065	0.211132	0.0427149	1
ENSMUSG00000021392	Nol8	13	1	49748719	49774384	protein_coding	FALSE	1.45623	1.4761	1.26063	1.35561	1.65917	1.43474	1.48154	1.41621	1.44013	1.31989	1.39896	1.41856	1.50677	1.44541	1.46127	1.4531	1.42802	1.43799	1.38437	0.0609251	0.0604543	0.0614883	0.0608973	0.0691294	0.0568624	0.0591221	0.0536762	0.0684265	0.0576305	0.0621325	0.0545569	0.0621957	0.0535278	0.0651085	0.0588788	0.0583959	0.061093	0.662037	0.0325236	0.297023	0.00841589	1
ENSMUSG00000031129	Slc9a9	9	1	94570328	95130864	protein_coding	FALSE	1.45565	0.304266	0.159355	0.234862	0.00355778	0.0419139	0.009664	0.248422	0.179454	0.29965	0.24876	0.0120921	0.0908276	0.145779	0.0420633	0.233911	0.00296522	0.423941	0.318771	0.118614	0.124193	0.126797	0.182586	0.170175	0.13812	0.124008	0.114909	0.129652	0.111467	0.166485	0.128278	0.159227	0.12595	0.133606	0.132282	0.107694	0.119065	0.704293	0.0448207	0.225514	0.0253726	1
ENSMUSG00000021670	Hmgcr	13	-1	97418922	97440891	protein_coding	FALSE	1.45499	3.44544	3.74037	3.64083	3.19459	3.58583	3.47329	3.22825	3.47988	3.47439	3.67105	3.55198	3.59656	3.10171	3.73917	3.51567	3.45246	3.41503	3.49053	0.0444737	0.0768251	0.0631574	0.0705607	0.0780163	0.0763087	0.0480559	0.0592612	0.0788359	0.0660061	0.0653562	0.0688368	0.0623068	0.0755682	0.0872193	0.0811761	0.0918149	0.0796043	0.74798	0.066022	0.173949	0.0120489	1
ENSMUSG00000036327	Qsox2	2	-1	26064157	26093045	protein_coding	FALSE	1.4547	1.90196	1.77728	1.79379	2.08554	1.94636	1.91923	1.84996	1.71326	1.79291	1.98926	1.97598	1.99436	1.85	1.89966	1.78595	1.76137	1.795	1.66648	0.0541064	0.0565571	0.0596927	0.0532428	0.0618952	0.0521955	0.212585	0.234007	0.269587	0.234698	0.217109	0.197819	0.222596	0.211655	0.261174	0.279518	0.276119	0.2309	0.666047	0.0688846	0.236564	0.0285042	1
ENSMUSG00000084908	C79798	2	1	34143291	34159960	antisense	FALSE	1.45435	-1.06533	-0.837142	-1.38223	-13.9126	-1.34464	-1.11472	-2.0482	-1.0492	-2.25069	-1.91312	-2.81507	-11.0709	-2.04954	-12.1034	-1.2636	-1.44319	-1.35035	-1.26584	0.312426	0.269238	0.394216	10.688	0.437926	0.34855	0.544981	0.27009	1.06602	0.657504	1.13634	9.15178	0.571796	9.52062	0.533266	0.485952	0.450163	0.510442	0.634666	0.112635	0.198261	0.0544367	1
ENSMUSG00000083064	Gm7785	1	1	93192622	93193513	pseudogene	FALSE	1.45416	-1.02768	-0.278975	-2.90878	-0.490546	-0.549699	-0.927217	-2.32774	-0.831673	-0.686624	-0.82414	-1.23579	0.0355126	-1.06211	-0.437037	-0.3074	-0.563939	-0.603818	-0.972984	0.460668	0.301506	1.14541	0.41902	0.434088	0.471309	0.797163	0.387328	0.390017	0.372795	0.465379	0.245786	0.439873	0.303103	0.326521	0.321524	0.336705	0.428383	0.624936	0.116479	0.209154	0.049431	1
ENSMUSG00000045538	Ddx28	8	-1	108533516	108535386	protein_coding	FALSE	1.45359	1.38446	1.39395	1.5524	1.5628	1.49442	1.59683	1.56833	1.37421	1.36552	1.32376	1.21329	1.00922	1.2402	1.55916	1.41052	1.75482	1.54486	1.96787	0.095096	0.0857227	0.0831535	0.0958314	0.101395	0.0829946	0.20763	0.285575	0.291831	0.256773	0.280616	0.32748	0.292262	0.24071	0.287482	0.174375	0.201079	0.139701	0.618993	0.246166	0.0737605	0.0610805	1
ENSMUSG00000025558	Dock9	14	-1	121941261	122196956	protein_coding	FALSE	1.45318	2.30358	2.39178	2.2959	2.20107	2.32736	2.28154	2.36055	2.36915	2.3896	2.30952	2.29677	2.38069	2.35112	2.32188	2.32689	2.3524	2.32225	2.3843	0.0392739	0.0311477	0.0356532	0.0363231	0.0344545	0.032889	0.0490715	0.0442381	0.0610899	0.0442919	0.0385406	0.04299	0.0510764	0.0490763	0.0577504	0.0478916	0.0329428	0.0407022	0.892711	0.0221043	0.0836531	0.00153131	1
ENSMUSG00000037190	Cyb561d2	9	-1	107441342	107444196	protein_coding	FALSE	1.45282	0.807536	0.592854	0.87217	0.689408	0.691509	0.803415	0.37515	0.525933	0.853025	1.0531	0.839842	0.783829	0.997523	0.903907	0.944511	0.761121	0.965538	0.803012	0.123416	0.136357	0.130596	0.150737	0.152147	0.131321	0.27012	0.240013	0.234844	0.163231	0.204413	0.199177	0.163566	0.171537	0.214816	0.216025	0.182135	0.196116	0.840424	0.0591699	0.0880806	0.0123257	1
ENSMUSG00000042436	Mfap4	11	1	61298933	61302402	protein_coding	FALSE	1.45274	-2.08301	-1.89898	-0.211103	-1.80874	-1.81654	-1.20653	-1.46107	-2.79959	-1.89904	-3.28345	-2.16224	-2.5745	-2.94091	-2.76154	-2.45837	-2.26186	-2.85466	-1.78908	0.639568	0.573115	0.64294	0.660828	0.636695	0.511901	0.417277	0.916968	0.72362	1.06306	0.612753	1.0127	1.05681	0.923369	1.0187	0.587918	0.983919	0.534476	0.540562	0.150519	0.221566	0.0873531	1
ENSMUSG00000026705	Klhl20	1	-1	163018506	163061642	protein_coding	FALSE	1.45265	1.76358	1.61612	1.71661	1.76978	1.63659	1.6429	1.64055	1.6485	1.66335	1.56197	1.71089	1.72239	1.75159	1.61596	1.67387	1.55777	1.69923	1.47405	0.052715	0.0518978	0.0568484	0.0587891	0.0631654	0.0586221	0.0899729	0.0798139	0.0974996	0.0902885	0.0836186	0.0787808	0.0816553	0.0839129	0.100071	0.0912626	0.0839677	0.101234	0.931545	0.0268848	0.0396139	0.00195646	1
ENSMUSG00000038705	Gmeb2	2	-1	180986154	181022740	protein_coding	FALSE	1.45226	1.83443	2.03923	1.96302	2.05365	2.19174	2.05701	1.8453	1.86719	2.05191	2.02239	1.98353	1.83167	1.98701	1.891	2.07148	1.84253	1.759	1.95351	0.0594083	0.0699711	0.0784611	0.0836104	0.0835674	0.0738507	0.107738	0.0923059	0.10289	0.0943654	0.100373	0.105059	0.0920558	0.0877164	0.112753	0.0956624	0.0942904	0.0823782	0.72675	0.0395275	0.222724	0.0109988	1
ENSMUSG00000040188	Scamp2	9	1	57408751	57436604	protein_coding	FALSE	1.45159	2.33827	2.10937	2.11572	2.31182	2.26507	2.11919	2.32246	2.07998	2.0633	2.01615	2.14345	2.18568	2.35278	2.12681	2.12295	2.04361	1.9789	1.95462	0.0509941	0.0545571	0.0605436	0.0573852	0.059836	0.0607071	0.0535884	0.05383	0.0655769	0.0600118	0.0574542	0.057951	0.0546374	0.0543723	0.0636481	0.0571131	0.0674969	0.0693861	0.887989	0.0309814	0.0769544	0.00407478	1
ENSMUSG00000034930	Rtkn	6	1	83085457	83102573	protein_coding	FALSE	1.44983	0.158842	0.384199	0.0829579	0.416333	0.413747	0.745475	0.497954	0.582574	0.374942	0.154642	-0.0408959	0.604553	0.442023	0.100771	0.00812956	0.504988	0.196985	0.344633	0.221469	0.294615	0.240175	0.287852	0.282077	0.2664	0.273741	0.255588	0.292839	0.291698	0.36357	0.377361	0.314952	0.309635	0.36555	0.269783	0.279569	0.499568	0.59865	0.0718439	0.284249	0.0452575	1
ENSMUSG00000046230	Vps13a	19	-1	16691253	16855417	protein_coding	FALSE	1.44937	1.3134	1.36235	1.63671	1.52877	1.45122	1.39325	1.39261	1.56039	1.47934	1.75526	1.56428	1.66245	1.77259	1.39033	1.81293	1.41119	1.67291	1.78314	0.141183	0.101565	0.129046	0.080588	0.0856015	0.0828476	0.161768	0.113343	0.141752	0.11146	0.16183	0.118675	0.123255	0.133674	0.118709	0.141677	0.138666	0.164567	0.875388	0.0462151	0.0716868	0.00671026	1
ENSMUSG00000074598	Ufm1	3	-1	53657301	53658908	protein_coding	FALSE	1.44909	1.307	1.19048	1.33515	1.29855	1.25097	1.41766	1.20825	1.3361	1.49115	1.41326	1.3079	1.43177	1.35938	1.22518	1.32211	1.44678	1.53217	1.4182	0.10608	0.103604	0.104292	0.118973	0.127466	0.0979971	0.127641	0.0997037	0.113267	0.0979009	0.113807	0.10416	0.115493	0.108524	0.1232	0.102102	0.0996123	0.108481	0.888586	0.0291062	0.077718	0.00459019	1
ENSMUSG00000005893	Nr2c2	6	1	92041384	92123051	protein_coding	FALSE	1.44852	2.64473	2.74132	2.71685	2.78025	2.8196	2.74899	2.6429	2.62038	2.58881	2.68298	2.82914	2.76037	2.6275	2.81101	2.75466	2.74819	2.68654	2.7777	0.0505504	0.040902	0.0413332	0.047537	0.0498694	0.0441932	0.0587561	0.059402	0.0725185	0.0570647	0.0529246	0.0596836	0.0597262	0.0496302	0.0630466	0.0510295	0.0602704	0.0574182	0.834102	0.0754655	0.0861619	0.00427052	1
ENSMUSG00000063760	Rnf217	10	-1	31222119	31328990	protein_coding	FALSE	1.44816	0.201318	-0.142063	0.38664	0.466403	0.29171	0.267185	0.295723	0.220131	-0.20341	0.483119	0.353475	0.00437461	0.54337	0.572	0.473538	0.0661602	0.237809	0.413561	0.162693	0.186451	0.15579	0.165913	0.182212	0.155887	0.271936	0.250519	0.33345	0.182072	0.258387	0.281384	0.2367	0.184419	0.203488	0.259469	0.28859	0.218829	0.691824	0.128686	0.151336	0.0281539	1
ENSMUSG00000024483	Maskbp3	18	1	36719641	36825571	protein_coding	FALSE	1.44775	3.66712	3.51794	3.55372	3.97858	3.71774	3.6029	3.76435	3.51935	3.49216	3.34616	3.51682	3.3693	3.65184	3.55102	3.42759	3.52947	3.69329	3.39015	0.0525614	0.0629363	0.0574575	0.0525233	0.0610539	0.0684729	0.0826776	0.0747401	0.0866216	0.0866443	0.0876978	0.0729595	0.0812007	0.0786537	0.101326	0.0843662	0.0845159	0.081117	0.690651	0.0735654	0.222453	0.01333	1
ENSMUSG00000022865	Cxadr	16	1	78301741	78360030	protein_coding	FALSE	1.44698	1.6081	1.84425	1.89054	1.7412	1.68247	1.74693	1.79976	1.80637	1.87596	1.85574	1.90398	1.86975	1.77954	1.87513	1.87523	1.81099	1.86156	1.86627	0.0644986	0.0640497	0.0710051	0.093622	0.0767326	0.0631164	0.0553459	0.0466178	0.0846114	0.0567452	0.0648246	0.0606286	0.0483562	0.0489144	0.0595638	0.0518111	0.0533454	0.0609088	0.904511	0.0213745	0.0723402	0.00177477	1
ENSMUSG00000006850	Tmco6	18	1	36894722	36902045	protein_coding	FALSE	1.44674	1.21411	1.17426	1.13768	0.964348	1.04873	0.859965	1.22592	1.15482	1.20907	1.16913	1.14364	1.08677	1.18312	1.15716	0.924233	0.922118	1.23997	1.29344	0.0979366	0.0952532	0.110493	0.13432	0.127653	0.131239	0.10906	0.0945798	0.114217	0.0952248	0.110721	0.108061	0.111253	0.103128	0.140119	0.118048	0.100357	0.0985743	0.628307	0.0608375	0.293276	0.017579	1
ENSMUSG00000005625	Psmd4	3	-1	94836616	94846536	protein_coding	FALSE	1.4462	3.97509	4.07737	4.15195	4.12063	4.34791	4.31109	2.83085	4.26898	4.00698	4.63181	3.37869	4.3711	4.48567	3.97943	4.26572	2.92716	4.42141	3.2854	0.0391345	0.0398859	0.0383144	0.0397869	0.0426059	0.0408891	0.779026	0.285236	0.359477	0.309262	0.777149	0.330975	0.257543	0.283188	0.227927	0.975498	0.332217	1.12587	0.63792	0.136737	0.195987	0.0293561	1
ENSMUSG00000024371	C2	17	-1	34993357	35035210	protein_coding	FALSE	1.44548	0.0379633	-0.384807	-0.117864	0.117224	-0.00805411	0.384158	-0.946571	-0.185018	0.0369423	-0.468044	-0.370908	-0.709325	-0.208268	-1.37991	-0.723882	-0.420738	-0.592027	0.366466	0.348312	0.366734	0.403605	0.401809	0.352115	0.29477	0.525208	0.310439	0.427299	0.414498	0.379747	0.537554	0.349417	0.712685	0.596282	0.40971	0.468578	0.284428	0.589756	0.134157	0.225579	0.0505079	1
ENSMUSG00000038132	Rbm24	13	1	46513669	46526459	protein_coding	FALSE	1.44413	0.0514773	-0.253426	-0.581696	0.0117088	0.115377	-0.140686	0.21698	-0.070516	-0.21924	-0.149607	0.0247841	-0.0562404	-0.181654	-0.19655	0.136257	0.144696	-0.44412	-0.317298	0.132191	0.148048	0.185767	0.155225	0.151922	0.149212	0.139958	0.149696	0.207729	0.17264	0.157071	0.164955	0.185768	0.173149	0.16458	0.142385	0.232178	0.199786	0.717074	0.0572507	0.205601	0.020074	1
ENSMUSG00000052446	Zfp961	8	1	74474937	74517307	protein_coding	FALSE	1.44371	2.144	2.13822	2.0925	2.2303	2.04237	2.14098	2.06606	1.99807	2.03868	2.16572	2.06412	2.18632	2.27971	1.9395	1.92552	1.83704	1.88852	2.10829	0.0957338	0.100995	0.0994494	0.107497	0.129673	0.105408	0.0905992	0.100159	0.137	0.105405	0.103674	0.119665	0.095666	0.1151	0.146956	0.126477	0.12481	0.130972	0.87288	0.0464291	0.0745461	0.00614479	1
ENSMUSG00000030435	U2af2	7	1	5013745	5031534	protein_coding	FALSE	1.44369	4.13149	4.10736	4.05911	4.11227	4.20933	4.17744	4.06363	4.03945	4.09756	4.06219	4.00407	3.95475	4.14182	4.06688	4.1186	4.02154	3.95585	4.00196	0.0217378	0.0224082	0.0235379	0.026232	0.0243357	0.0218097	0.0286651	0.027958	0.031007	0.027641	0.0291739	0.0295156	0.0278923	0.0277727	0.0314081	0.0284344	0.0320055	0.03031	0.876676	0.0332452	0.0878132	0.00226538	1
ENSMUSG00000089734	Gm16108	5	1	114515470	114539475	antisense	FALSE	1.44358	0.735586	1.13632	1.02364	0.447576	1.42757	1.09604	0.209698	0.562836	1.38182	1.16736	0.488553	1.1988	0.71383	1.33889	1.75997	0.889188	1.01932	0.559671	0.365341	0.289707	0.355523	0.526635	0.330123	0.332299	0.4579	0.366327	0.292023	0.272597	0.368228	0.275357	0.380461	0.248017	0.233898	0.318904	0.306052	0.378243	0.665505	0.119187	0.168493	0.046815	1
ENSMUSG00000029681	Bcl7b	5	1	135644153	135657725	protein_coding	FALSE	1.44029	3.06455	2.77545	2.90523	3.13116	2.98721	2.9343	2.93997	2.91357	2.99249	2.79711	2.86159	2.92503	3.05882	2.84222	2.85948	2.92915	2.84435	3.0105	0.0446434	0.0459955	0.0476404	0.0509303	0.0544329	0.0521834	0.0504495	0.0454863	0.052338	0.0486465	0.0517767	0.0510565	0.0496816	0.0476546	0.0569413	0.0491865	0.0529518	0.0474988	0.846518	0.0350256	0.114727	0.00372903	1
ENSMUSG00000033423	Eri3	4	1	117222970	117346902	protein_coding	FALSE	1.43943	3.54675	3.46051	3.39739	3.63216	3.53829	3.59838	3.53275	3.44797	3.53625	3.66575	3.50948	3.55064	3.52478	3.53132	3.51273	3.44922	3.57792	3.48598	0.0401898	0.0490009	0.0513912	0.0421944	0.0481472	0.0420091	0.0594518	0.0594036	0.0862616	0.0606114	0.066843	0.0672044	0.0603125	0.0579865	0.0902639	0.0735705	0.0633927	0.0737812	0.724437	0.0274381	0.238614	0.00951012	1
ENSMUSG00000020973	1110034A24Rik	12	-1	70286878	70299416	protein_coding	FALSE	1.43908	0.945376	0.879164	1.1289	1.03126	0.655459	1.13164	1.12787	0.837479	0.885393	1.08707	0.902435	0.827693	0.776058	1.06636	0.664752	0.754075	1.16359	1.24673	0.13826	0.184849	0.185296	0.201626	0.184816	0.206544	0.119163	0.149076	0.183387	0.189667	0.134023	0.133263	0.231014	0.190189	0.305048	0.23378	0.163422	0.17478	0.812338	0.0573069	0.119373	0.0109816	1
ENSMUSG00000045521	Tssk2	16	1	17898730	17900116	protein_coding	FALSE	1.43887	-1.33474	-1.87292	-1.48016	-2.3208	-0.893712	-3.45024	-1.49699	-1.45722	-1.12085	-1.71614	-2.07078	-5.55172	-11.1233	-12.0768	-11.0186	-1.74044	-1.21077	-6.61767	0.405363	0.532482	0.464609	0.785403	0.375943	1.21649	0.53654	0.556101	0.537973	0.630704	0.720859	8.21698	9.28162	10.6064	10.0762	0.641567	0.415041	8.81234	0.560246	0.142648	0.213954	0.0831512	1
ENSMUSG00000005078	Jkamp	12	1	73186576	73202448	protein_coding	FALSE	1.4384	3.02203	3.09826	3.24878	3.19738	3.16544	3.28669	3.26594	3.29026	3.25631	3.25339	3.29746	3.35048	3.18469	3.35271	3.41882	3.32361	3.22901	3.2355	0.0598065	0.0504571	0.0574972	0.05799	0.055572	0.0489379	0.0547965	0.0515965	0.0628364	0.0521239	0.0511564	0.0477122	0.0575952	0.0526193	0.0617516	0.0493296	0.0546672	0.0567202	0.846455	0.0272376	0.122606	0.00370101	1
ENSMUSG00000049470	Aff4	11	1	53164335	53235332	protein_coding	FALSE	1.4379	3.8924	4.17969	4.14264	4.07222	4.00873	4.21457	3.71678	3.98432	3.987	4.09621	4.12199	4.20035	4.04703	3.98558	3.88963	3.78466	3.86572	3.70605	0.0663064	0.0519723	0.0569993	0.0792628	0.0652818	0.0595415	0.279086	0.312414	0.329438	0.324204	0.3382	0.258298	0.302022	0.335188	0.371902	0.381521	0.377563	0.309483	0.859884	0.050779	0.0765464	0.0127902	1
ENSMUSG00000061533	4930534B04Rik	12	-1	92236932	92622849	protein_coding	FALSE	1.43691	0.298171	0.149094	0.192883	0.290677	-0.00608111	-0.294954	0.348362	-0.056421	0.147292	-0.113937	-0.137445	-0.0344364	0.130978	-0.159671	0.260423	-0.296447	0.000242667	0.527558	0.20814	0.26865	0.214161	0.286404	0.254615	0.308087	0.296181	0.210742	0.20515	0.196806	0.270964	0.230674	0.233822	0.19655	0.207166	0.234562	0.254499	0.270559	0.731948	0.0627987	0.187016	0.0182367	1
ENSMUSG00000006586	Runx1t1	4	1	13670583	13820796	protein_coding	FALSE	1.43687	2.11818	2.35519	2.34163	2.27306	2.14647	2.24526	2.21612	2.36279	2.43566	2.16108	2.29123	2.27438	2.12	2.09992	2.13318	2.27758	2.22052	2.2951	0.0856417	0.0515608	0.0626686	0.146185	0.0794277	0.0639627	0.082998	0.0891995	0.0802132	0.0836681	0.0845806	0.090307	0.0875217	0.110467	0.104396	0.0780193	0.0885244	0.0913129	0.802748	0.10636	0.0816034	0.00928796	1
ENSMUSG00000041720	Pi4ka	16	-1	17280444	17406407	protein_coding	FALSE	1.43682	3.63247	3.64067	3.55679	3.60569	3.74078	3.79633	3.62278	3.64254	3.73499	3.71132	3.63223	3.66794	3.70317	3.5275	3.62625	3.73775	3.63203	3.78608	0.0487209	0.0423645	0.0532336	0.0560849	0.0585945	0.0569668	0.0618289	0.0480648	0.0659489	0.0511253	0.0618173	0.061806	0.060007	0.0575163	0.0640277	0.0554326	0.0583483	0.0573944	0.826819	0.0341449	0.134419	0.00461678	1
ENSMUSG00000027603	Ggt7	2	-1	155316115	155343973	protein_coding	FALSE	1.43539	3.1651	2.96589	2.89899	3.27776	3.18996	3.11667	3.3043	3.12435	2.92291	2.90282	3.04014	3.02015	3.34335	2.82327	2.90372	3.03077	3.11401	3.00191	0.0652432	0.0510014	0.0528809	0.0790071	0.0643032	0.0871751	0.205068	0.0867863	0.0799293	0.0724224	0.133939	0.0685458	0.222557	0.116226	0.0776744	0.0657118	0.137491	0.0728361	0.637118	0.0429245	0.30399	0.0159675	1
ENSMUSG00000038544	1110054O05Rik	4	-1	59782509	59814461	protein_coding	FALSE	1.43332	1.99965	1.75354	2.02063	2.06362	2.11707	2.10107	1.95509	1.95576	1.91959	1.9651	2.08486	1.88678	1.95819	2.01704	2.02622	2.01388	1.85972	1.97939	0.0732551	0.0727176	0.0680168	0.0797458	0.0798237	0.0676637	0.0851685	0.0759041	0.0864768	0.0725026	0.0666938	0.0859192	0.0706778	0.0634014	0.0636635	0.0655956	0.0638955	0.0721035	0.636747	0.0369554	0.315431	0.0108665	1
ENSMUSG00000052271	Bhlha15	5	1	144951155	144955310	protein_coding	FALSE	1.43319	-1.50027	-1.33535	-2.08785	-1.49286	-2.02799	-1.82461	-2.39688	-2.1695	-1.44996	-1.8411	-1.17036	-1.87953	-1.26336	-1.2237	-1.74303	-1.42372	-1.83603	-1.62535	0.293694	0.240455	0.389962	0.325368	0.42644	0.341758	0.509229	0.389653	0.281438	0.311218	0.216065	0.336515	0.245938	0.214854	0.334659	0.253843	0.331913	0.298784	0.69909	0.0917269	0.167503	0.0416808	1
ENSMUSG00000022992	2310037I24Rik	15	-1	98349243	98364669	protein_coding	FALSE	1.43281	2.99799	2.92638	2.9384	3.12563	2.91844	2.90971	3.14971	3.10998	2.95155	2.9337	2.93948	2.93826	3.13392	3.00713	3.01044	2.95169	3.00373	3.03288	0.0374321	0.0378762	0.0438423	0.0505266	0.0553652	0.0539128	0.0435297	0.0410396	0.0520445	0.0427901	0.0464024	0.0457523	0.0430395	0.0431252	0.0483244	0.0441213	0.0443595	0.04432	0.90496	0.0324655	0.0603314	0.00224334	1
ENSMUSG00000003680	Taf6l	19	-1	8848844	8860907	protein_coding	FALSE	1.43203	1.66701	1.86753	1.7263	1.71502	1.93369	1.74778	1.78553	1.52161	1.70907	1.94232	1.85447	1.57311	1.75154	1.81569	1.70524	1.86004	1.62368	1.70282	0.105751	0.0970355	0.0990357	0.0976444	0.121812	0.100672	0.0982455	0.099268	0.112386	0.106854	0.113466	0.10087	0.0941099	0.0812024	0.0899304	0.10894	0.122944	0.0932414	0.878926	0.0371204	0.0796814	0.00427187	1
ENSMUSG00000032334	Loxl1	9	-1	58135530	58161019	protein_coding	FALSE	1.43079	-0.288981	0.230366	0.201625	0.18362	-0.12645	0.243118	-0.272996	-0.29505	0.269695	-0.257548	0.0267251	-0.0813184	-0.230125	-0.253572	-0.307415	0.0333112	0.0684157	0.0819801	0.168154	0.127705	0.266339	0.157782	0.277036	0.214944	0.255576	0.222629	0.244864	0.210757	0.22048	0.237145	0.330803	0.19752	0.428392	0.166749	0.340898	0.198224	0.777962	0.0749271	0.132337	0.0147747	1
ENSMUSG00000028838	Extl1	4	-1	133912287	133939765	protein_coding	FALSE	1.43078	-0.0448317	0.581554	0.50255	0.124223	0.274238	0.254412	0.341992	0.145547	0.451449	0.188139	0.351472	0.384627	0.478112	0.332404	0.66305	0.384624	0.172044	0.186939	0.154336	0.145065	0.172528	0.254455	0.22844	0.169001	0.174228	0.221801	0.176999	0.161957	0.158323	0.203862	0.240126	0.207996	0.219147	0.152501	0.170049	0.204502	0.773305	0.0662919	0.148008	0.0123947	1
ENSMUSG00000034928	Rnf44	13	-1	54780762	54795268	protein_coding	FALSE	1.4297	3.47343	3.25136	3.11254	3.58486	3.2133	3.2834	3.47772	3.26272	3.23983	3.15938	3.27308	3.09025	3.55885	2.96063	3.00623	3.27515	3.11684	3.34977	0.0528915	0.0500539	0.0557688	0.046817	0.0565801	0.0474662	0.10407	0.109899	0.164912	0.120003	0.152692	0.0914913	0.103703	0.142878	0.209104	0.114736	0.18754	0.0804706	0.838706	0.0476915	0.105037	0.0085652	1
ENSMUSG00000092325	Gm18284	15	-1	81504685	81505308	pseudogene	FALSE	1.42939	-0.377484	-1.13524	-0.169841	-0.0728862	0.239252	-1.48422	-0.0523506	-1.6173	-2.08927	-0.693322	-0.0487459	-0.254757	-1.37241	-0.463322	-0.347026	-1.91532	-0.539621	-2.19507	0.419473	0.626106	0.375387	0.412278	0.362006	0.788357	0.329298	0.781549	1.12268	0.41147	0.375406	0.356104	0.752782	0.415732	0.421321	0.787733	0.549729	1.15409	0.575281	0.121575	0.216421	0.0867225	1
ENSMUSG00000024608	Rps14	18	1	60934164	60938200	protein_coding	FALSE	1.42653	4.84329	5.2246	5.35589	4.85349	5.12022	5.23355	3.13071	4.53608	4.80648	4.82669	5.92374	4.72214	5.23733	5.72836	4.94021	5.74214	1.71309	5.18316	0.0344265	0.031123	0.0316879	0.0348433	0.0422988	0.036456	1.47903	0.21641	0.85524	0.214803	0.0920331	0.653682	0.396428	0.0930193	1.53623	0.13064	1.31617	1.11191	0.72209	0.0978223	0.12362	0.0564679	1
ENSMUSG00000006442	Srm	4	1	147965612	147969102	protein_coding	FALSE	1.42562	2.31239	2.60541	2.25547	2.45297	2.60866	2.49748	2.44579	2.42244	2.61539	2.48679	2.34577	2.21016	2.37862	2.46852	2.32828	2.403	2.26158	2.54618	0.0828389	0.0711251	0.0835121	0.0781847	0.0812574	0.0781756	0.151646	0.128249	0.127589	0.108838	0.114574	0.139317	0.162125	0.12685	0.171598	0.119666	0.129824	0.107514	0.812662	0.0472575	0.132484	0.00759591	1
ENSMUSG00000033805	Ephx4	5	1	107831755	107859054	protein_coding	FALSE	1.42523	0.929346	0.829684	1.08572	0.532791	1.03044	0.609145	0.730249	0.101043	1.30948	0.84291	0.563409	0.490761	0.758974	1.06766	-0.241291	1.14557	0.870202	0.756345	0.185513	0.167861	0.17768	0.248371	0.227008	0.242295	0.309606	0.518547	0.169044	0.30228	0.370927	0.394855	0.294202	0.233583	0.624901	0.249521	0.323009	0.326874	0.69441	0.101459	0.17907	0.0250604	1
ENSMUSG00000041189	Chrnb1	11	-1	69597538	69609445	protein_coding	FALSE	1.42498	1.14206	1.10297	0.96687	0.834878	0.976369	0.978915	0.7726	0.867585	0.721012	0.960013	0.54317	0.739001	0.897268	0.420321	0.82951	0.768537	1.32117	1.15531	0.120391	0.106763	0.131664	0.138979	0.132446	0.114773	0.210743	0.175436	0.257167	0.158118	0.272473	0.268634	0.167216	0.264151	0.231846	0.189436	0.138416	0.189376	0.786821	0.0647761	0.122427	0.0259758	1
ENSMUSG00000024563	Smad2	18	1	76401234	76465385	protein_coding	FALSE	1.42382	2.60415	2.54089	2.6046	2.70001	2.72941	2.64909	2.58806	2.70078	2.57842	2.56231	2.33658	2.56733	2.68098	2.42132	2.46658	2.55619	2.75273	2.64829	0.0757609	0.058795	0.0677986	0.0808216	0.0750573	0.0707691	0.15612	0.133231	0.147904	0.114756	0.212895	0.13002	0.138528	0.150461	0.161008	0.111188	0.162367	0.129753	0.795438	0.0673858	0.130368	0.00680821	1
ENSMUSG00000078591	Hs3st4	7	1	131126383	131542503	protein_coding	FALSE	1.42209	0.46124	0.385782	0.71906	0.603698	0.550499	0.449309	0.383547	0.543758	0.70485	0.537451	0.406327	0.493529	0.701607	0.501606	0.609717	0.355659	0.491645	0.38468	0.110624	0.111613	0.101997	0.122499	0.118299	0.114328	0.126614	0.103947	0.111052	0.100001	0.120779	0.113934	0.106301	0.109775	0.122924	0.118079	0.117569	0.123632	0.871751	0.042772	0.0813516	0.0041258	1
ENSMUSG00000055994	Nod2	8	1	91171214	91212373	protein_coding	FALSE	1.42179	-2.75815	-2.48388	-2.56774	-2.88146	-6.60355	-3.09307	-2.79322	-2.81241	-2.76286	-2.32411	-3.29099	-6.7759	-3.23959	-2.25053	-3.02976	-3.25484	-4.00985	-3.24974	0.464169	0.38805	0.497106	0.610077	2.80053	0.601558	0.445145	0.415786	0.488314	0.379451	0.640001	2.84096	0.738539	0.314651	0.567215	0.567931	0.958072	0.515593	0.548019	0.146333	0.237069	0.0685796	1
ENSMUSG00000085765	Gm12333	11	-1	74849978	74852850	antisense	FALSE	1.42169	-1.72403	-3.34276	-2.73876	-2.52532	-3.02726	-2.76087	-2.44676	-3.38058	-1.82351	-2.35634	-13.1961	-7.79648	-2.85775	-3.40134	-3.17479	-2.37135	-1.95547	-8.83025	0.357028	0.741983	0.617071	0.657953	0.762705	0.646212	0.576198	1.00808	0.44382	0.613893	10.1627	8.15159	0.704188	0.980126	1.04183	0.623238	0.383795	9.20074	0.509853	0.154768	0.24148	0.0938996	1
ENSMUSG00000038780	Smurf1	5	-1	145637364	145726716	protein_coding	FALSE	1.42114	1.8442	1.89002	1.78782	1.74918	1.86484	1.76008	1.83572	1.84786	1.89722	1.79277	1.84826	1.99112	2.02907	1.90102	1.7792	1.85422	1.85469	1.81837	0.0455537	0.045839	0.0503096	0.0561142	0.0581691	0.0526755	0.0917543	0.0896557	0.0799054	0.0667525	0.0806266	0.0686583	0.081093	0.0884522	0.0837701	0.0646682	0.0782957	0.0678831	0.908012	0.0266668	0.063128	0.00219313	1
ENSMUSG00000040434	Gyltl1b	2	-1	92205203	92215026	protein_coding	FALSE	1.42083	-1.56254	-2.04627	-0.811962	-1.64355	-1.49356	-0.776964	-1.73521	-1.57917	-1.91896	-1.49338	-2.72305	-1.76449	-1.4098	-2.34267	-1.59801	-1.51693	-2.18162	-1.91249	0.661026	0.810134	0.531941	0.666509	0.602823	0.458443	0.618332	0.482088	0.788654	0.628629	0.948099	0.610996	0.599325	0.876046	0.655988	0.706638	0.636961	0.778069	0.610233	0.113306	0.217194	0.0592674	1
ENSMUSG00000026803	Ttf1	2	1	28915782	28943176	protein_coding	FALSE	1.42025	1.74352	1.88645	1.9566	1.84903	1.59965	1.86124	1.70766	1.84833	1.87028	1.68367	1.79504	1.69417	1.6881	1.72795	1.88881	1.87581	1.91245	1.80086	0.116419	0.108414	0.114827	0.17408	0.0847841	0.132242	0.0945576	0.0830858	0.0867692	0.0875027	0.0873297	0.071857	0.096846	0.0906925	0.0981886	0.104836	0.0873137	0.0926882	0.794109	0.0269268	0.171215	0.00774879	1
ENSMUSG00000061315	Naca	10	1	127472402	127485693	protein_coding	FALSE	1.42003	4.4204	4.56455	4.70407	4.49126	4.71644	4.81126	1.87906	5.09827	5.46376	2.28037	2.9911	4.91955	4.82255	1.98721	0.993776	4.51715	4.9773	2.9622	0.0270386	0.0240835	0.0239505	0.0310344	0.0275976	0.0239243	1.55602	0.662402	0.0614685	2.44924	1.89206	0.535539	0.811247	2.16031	1.00974	1.53217	0.424037	2.17069	0.695362	0.0799882	0.115206	0.109444	1
ENSMUSG00000086816	Gm16726	19	-1	46339029	46342159	lincRNA	FALSE	1.41938	-2.91584	-0.885258	-1.16576	-0.909032	-0.336961	-2.86467	-2.52508	-1.37621	-0.772799	-12.6682	-2.35679	-1.14079	-1.64146	-2.7407	-2.69202	-1.16315	-1.83107	-1.40698	1.25364	0.427455	0.516008	0.534917	0.391389	1.18499	1.09791	0.528756	0.422163	10.2694	0.822776	0.474434	0.665176	1.1038	1.18033	0.420594	0.651426	0.556841	0.541793	0.115951	0.257198	0.0850587	1
ENSMUSG00000073563	Csnk1g3	18	1	54021767	54115338	protein_coding	FALSE	1.41902	2.07924	2.04854	2.06188	2.07756	2.0307	2.06809	2.09711	2.22459	2.11795	2.14355	2.18039	2.12328	2.13031	2.14011	2.22238	2.12889	2.13291	2.08505	0.0435958	0.0411676	0.0428698	0.0497861	0.0515027	0.0437354	0.0490248	0.0427186	0.0545013	0.0441574	0.0481879	0.0465406	0.0508228	0.0485463	0.0503872	0.0462865	0.0486165	0.0514143	0.952078	0.0159559	0.0312117	0.000754808	1
ENSMUSG00000024187	Itfg3	17	-1	26348767	26381168	protein_coding	FALSE	1.41892	1.9157	1.82286	1.92614	1.91	2.0795	1.87422	2.05011	1.93248	2.01306	2.01549	1.8384	1.93846	2.01758	1.93638	1.82648	1.93135	1.96369	1.99512	0.0776594	0.0646334	0.0985379	0.110902	0.128229	0.0778113	0.0762143	0.0615151	0.0763707	0.0674835	0.0746182	0.0752666	0.122337	0.070538	0.0772218	0.0594473	0.0688504	0.0779096	0.901254	0.0279255	0.0680746	0.00274551	1
ENSMUSG00000058093	AA987161	13	-1	67690380	67710644	protein_coding	FALSE	1.41859	0.885836	0.718924	0.92014	1.01743	0.841879	0.768365	0.802452	0.736716	0.900886	0.64337	1.0525	0.963821	1.01367	0.957717	0.769608	1.01162	0.713651	0.701926	0.100634	0.101866	0.0967162	0.0876407	0.0959461	0.0855504	0.122582	0.118868	0.118181	0.154322	0.0949381	0.104241	0.109058	0.0971972	0.132651	0.0956554	0.163824	0.127839	0.880225	0.0394026	0.0759625	0.00440965	1
ENSMUSG00000037935	Smarce1	11	-1	99070361	99092331	protein_coding	FALSE	1.41675	3.33637	3.47136	3.41741	3.48852	3.53552	3.58774	3.49769	3.73353	3.51912	3.50058	3.42045	3.50342	3.31351	3.59676	3.65906	3.4212	3.63977	3.72557	0.065607	0.0612748	0.0629169	0.0884877	0.0796131	0.065356	0.0827001	0.0670015	0.0897837	0.06973	0.0853792	0.079217	0.0815562	0.0764624	0.0701898	0.0700473	0.0713103	0.069531	0.795409	0.0569531	0.139945	0.00769307	1
ENSMUSG00000022199	Slc22a17	14	-1	55525564	55531969	protein_coding	FALSE	1.41614	3.97836	3.89731	3.89364	4.20985	3.91918	3.94132	4.16163	3.98514	3.92547	3.94747	3.92001	3.97974	4.10343	3.90285	3.93311	3.98	4.0052	3.98457	0.0233135	0.0238484	0.02489	0.0235679	0.0275184	0.0251624	0.0277192	0.0268723	0.0317785	0.0276253	0.0293205	0.0288271	0.0289903	0.0280132	0.0333253	0.0272476	0.0277527	0.0295417	0.82744	0.0320366	0.1361	0.00442406	1
ENSMUSG00000030315	Vgll4	6	-1	114810646	114920012	protein_coding	FALSE	1.41488	1.51297	1.51597	1.49687	1.34316	1.36346	1.27298	1.23668	1.48671	1.54616	1.62583	1.39829	1.44982	1.43264	1.5957	1.31123	1.46902	1.13069	1.34879	0.100803	0.0796409	0.0874563	0.116294	0.135788	0.106197	0.109564	0.10478	0.100471	0.104511	0.105357	0.0960536	0.100862	0.100076	0.131518	0.120449	0.122718	0.112311	0.679893	0.10708	0.196505	0.0165217	1
ENSMUSG00000051256	Jagn1	6	1	113392563	113398223	protein_coding	FALSE	1.41407	2.53107	2.5058	2.55453	2.57327	2.82664	2.81003	2.40428	2.64871	2.78569	2.83572	2.58898	2.78962	2.63744	2.78029	2.51916	2.43199	2.70783	2.40269	0.0677274	0.060741	0.0683809	0.0742842	0.0662966	0.0611164	0.110551	0.103641	0.0987856	0.0848148	0.10159	0.0899816	0.092271	0.0904938	0.124636	0.123038	0.0935147	0.124643	0.627326	0.0391688	0.305429	0.0280755	1
ENSMUSG00000035762	Tmem161b	13	1	84361901	84435571	protein_coding	FALSE	1.41374	1.74848	1.69575	1.77061	1.81625	1.86402	1.78527	1.76162	1.74953	1.76804	1.93132	1.73686	1.93956	1.98126	1.75885	1.50699	1.49616	1.80475	1.75865	0.0858442	0.095609	0.0881855	0.0859589	0.082687	0.0911764	0.116177	0.0851581	0.120131	0.104746	0.0992805	0.129916	0.118511	0.113778	0.15229	0.119455	0.1203	0.166421	0.863003	0.0392941	0.08932	0.00838281	1
ENSMUSG00000051067	Lingo3	10	-1	80295552	80306784	protein_coding	FALSE	1.4116	2.76916	2.92017	2.83928	2.83469	2.72327	2.87118	2.81281	2.84274	2.7998	2.80682	2.82517	2.87862	2.82521	2.81947	2.83155	2.84357	2.80043	2.82528	0.0339426	0.0295098	0.0330059	0.0362781	0.0383468	0.0337456	0.0389932	0.0317563	0.0410264	0.0338884	0.0348207	0.0352594	0.0377036	0.0334165	0.0407007	0.0320044	0.0363939	0.0365312	0.94875	0.0118796	0.0387395	0.000631344	1
ENSMUSG00000047428	Dlk2	17	1	46434370	46440220	protein_coding	FALSE	1.41138	-0.112212	-0.354721	-0.442255	-0.241927	-0.286805	0.014027	-0.165909	-0.272651	0.0278863	0.071003	-0.434965	-0.361278	0.0997527	-0.0964137	-0.285263	-0.534919	-0.479063	-0.413459	0.208457	0.233742	0.276825	0.288865	0.265795	0.220658	0.216721	0.223129	0.22493	0.174913	0.254619	0.233945	0.193855	0.193833	0.274968	0.264966	0.266416	0.24966	0.761182	0.0574525	0.162917	0.0184488	1
ENSMUSG00000032657	Fam189b	3	1	88987065	88993217	protein_coding	FALSE	1.41083	2.24974	1.666	1.59626	2.3527	1.86217	1.68124	2.34333	1.6197	1.92515	1.50017	1.85633	1.62647	2.14787	1.60587	1.62188	1.89812	1.54549	2.03912	0.109965	0.140649	0.155866	0.118423	0.152185	0.139993	0.145163	0.184445	0.178653	0.173709	0.168955	0.172835	0.159163	0.185822	0.193963	0.13863	0.166533	0.166301	0.756331	0.0669081	0.159149	0.0176112	1
ENSMUSG00000029165	Agbl5	5	1	31191067	31209338	protein_coding	FALSE	1.4104	2.67705	2.4837	2.22573	2.387	2.24461	2.29229	2.59191	2.34373	2.46499	2.17046	2.30043	2.37923	2.54639	2.21365	2.23278	2.3987	2.32745	2.24022	0.0650603	0.0773794	0.0841392	0.0647867	0.082038	0.0782765	0.0714238	0.0764839	0.114887	0.0894547	0.0868538	0.0848387	0.0828222	0.0910552	0.127392	0.0863285	0.0942821	0.0947073	0.75004	0.0685468	0.170591	0.0108223	1
ENSMUSG00000021483	Cdk20	13	1	64533850	64541028	protein_coding	FALSE	1.41029	1.89476	1.77082	1.78326	1.96585	1.67025	1.9164	1.8256	1.84234	1.67293	1.84827	1.7999	1.75712	1.94845	1.75091	1.738	1.77542	1.53011	1.71143	0.0714024	0.0737143	0.0811086	0.0818891	0.0922763	0.0745614	0.0788622	0.0699467	0.0899147	0.0656305	0.0727926	0.0738804	0.070945	0.0754975	0.0863798	0.0726727	0.0880297	0.0800715	0.887715	0.0348337	0.0729596	0.0044914	1
ENSMUSG00000037552	Plekhg2	7	-1	29144623	29157681	protein_coding	FALSE	1.41026	0.411448	0.0573284	-0.17923	0.0657568	-0.0532791	0.089402	-0.0929426	-0.494473	0.0420383	-0.86781	0.0167511	-0.0958274	-0.196561	-0.361061	-0.414664	0.168352	-0.486297	-0.0407699	0.173219	0.205283	0.262274	0.222305	0.278965	0.181994	0.266359	0.236699	0.209343	0.268974	0.239039	0.262611	0.228457	0.229184	0.296337	0.2001	0.343197	0.256572	0.769142	0.0744707	0.137302	0.019085	1
ENSMUSG00000038984	Tspyl5	15	-1	33613631	33617638	protein_coding	FALSE	1.40997	1.02864	0.823724	1.00767	0.822898	0.783799	0.775105	0.72384	0.855415	0.763216	0.920544	0.932346	0.845695	0.890119	0.889337	0.843312	0.719941	0.966188	0.928717	0.0726984	0.0815815	0.0781323	0.093885	0.0955615	0.0856421	0.0911206	0.0768465	0.103111	0.0768796	0.0843309	0.0864637	0.0860304	0.078605	0.0932538	0.0862527	0.0806902	0.0817931	0.685286	0.0308696	0.271592	0.0122528	1
ENSMUSG00000059000	Zfp799	17	-1	32956289	32959145	protein_coding	FALSE	1.40978	1.56865	1.72837	1.68431	1.57079	1.67511	1.70579	1.43905	1.74389	1.74059	1.55338	1.77256	1.69972	1.69532	1.72008	1.69744	1.58499	1.65326	1.69683	0.0845666	0.0719039	0.0785156	0.0886679	0.0887608	0.0762683	0.10858	0.0872302	0.0962303	0.090847	0.0853368	0.0839297	0.0889822	0.0903686	0.101346	0.0882335	0.0933934	0.0856999	0.901604	0.0348556	0.0606681	0.00287214	1
ENSMUSG00000060985	Tdrd5	1	-1	158185426	158233795	lincRNA	FALSE	1.40913	-0.723112	-1.3036	-1.35039	-0.641588	-0.926062	-0.713346	-1.31926	-1.03604	-0.862217	-0.92529	-0.900489	-0.550352	-1.02078	-0.935195	-0.868804	-1.2351	-0.608747	-0.771774	0.21784	0.267703	0.293154	0.214466	0.271308	0.210835	0.338224	0.241168	0.242618	0.21662	0.24639	0.196601	0.267318	0.218957	0.25126	0.271187	0.204763	0.23731	0.615595	0.0788258	0.273862	0.0317163	1
ENSMUSG00000032127	Vps11	9	-1	44156189	44169753	protein_coding	FALSE	1.40863	2.99056	2.96324	3.0181	2.84927	2.90312	2.92807	2.76058	2.98698	2.89792	2.96351	3.04889	2.99301	2.89267	2.90445	2.97384	2.95361	2.98612	2.96973	0.0304979	0.0297751	0.032417	0.0391298	0.036646	0.0340871	0.0396325	0.0326038	0.0405656	0.032482	0.0329622	0.0335689	0.0363606	0.0338256	0.0396796	0.0314247	0.0340599	0.0346267	0.788347	0.0546828	0.149317	0.00765301	1
ENSMUSG00000091088	4921514A10Rik	4	1	140671575	140674002	lincRNA	FALSE	1.40862	-0.934659	-0.0489456	0.00205993	-0.429967	-0.0241701	-0.266081	-0.623613	-0.53256	-0.0765737	-0.164594	-0.329315	-0.285258	-0.215971	-0.0711087	-0.662885	-0.50768	-0.387479	-0.469827	0.284031	0.178338	0.174127	0.25084	0.213356	0.210385	0.262977	0.225053	0.199982	0.189129	0.214099	0.218081	0.203722	0.166078	0.287628	0.232662	0.231654	0.26406	0.763423	0.06987	0.152408	0.0142984	1
ENSMUSG00000054226	Tprkb	6	1	85865732	85880278	protein_coding	FALSE	1.40854	2.38821	2.48367	2.48811	2.56475	2.74374	2.51639	2.52774	2.63048	2.67207	2.5956	2.44259	2.43373	2.5097	2.57656	2.39804	2.47928	2.75215	2.43782	0.0861701	0.077101	0.0752248	0.0915391	0.088537	0.0694182	0.105526	0.090103	0.09964	0.0839769	0.102125	0.10612	0.112046	0.103969	0.126151	0.10511	0.0926625	0.101307	0.772838	0.0424371	0.174518	0.0102072	1
ENSMUSG00000027196	4921507L20Rik	2	1	93820191	93823732	lincRNA	FALSE	1.40847	-0.717086	-0.389925	-1.08524	-0.450993	-0.15832	-0.375516	-0.560095	-0.635901	-0.560812	-0.719625	-0.982829	-0.702022	-1.03945	-0.466241	-0.835544	-0.250326	-0.332791	-0.58727	0.289499	0.239095	0.360148	0.304629	0.249266	0.251199	0.30107	0.261734	0.279057	0.280289	0.330706	0.265316	0.414976	0.245021	0.343111	0.216861	0.226214	0.246374	0.532742	0.166799	0.25657	0.043889	1
ENSMUSG00000036285	Noa1	5	-1	77723199	77739109	protein_coding	FALSE	1.40791	1.48893	1.45604	1.46167	1.52799	1.74554	1.46831	1.43632	1.52897	1.45459	1.67755	1.5369	1.55659	1.46796	1.54246	1.51722	1.48358	1.68275	1.62141	0.09858	0.090585	0.091503	0.0967049	0.100836	0.0941114	0.0854649	0.0827874	0.0959514	0.0725314	0.125368	0.0921001	0.0822726	0.0811052	0.101622	0.0851967	0.114357	0.0882968	0.833937	0.0355466	0.125566	0.00495053	1
ENSMUSG00000089662	Gm14057	2	-1	130629237	130629718	pseudogene	FALSE	1.40756	-2.18006	-0.623244	-1.2314	-0.215966	-1.3566	-1.73643	-6.59098	-0.577598	-0.893727	-0.528047	-0.889529	-1.10459	-0.14057	-1.53073	-0.331272	-1.20118	-1.38205	-12.5251	1.16977	0.530448	0.768903	0.52415	1.16736	1.0945	8.28098	0.482152	0.625429	0.440033	0.654468	0.63475	0.391277	0.763363	0.474839	0.662468	0.771164	9.84254	0.530579	0.13543	0.260787	0.0732045	1
ENSMUSG00000020160	Meis1	11	-1	18780433	18918961	protein_coding	FALSE	1.40744	3.0465	3.09739	3.13295	3.07242	3.27753	3.05444	3.11644	3.11132	3.037	3.00423	3.12732	2.877	3.1445	3.01881	2.94581	3.07333	2.89246	3.21455	0.0469115	0.0433151	0.0457723	0.0479994	0.0483329	0.0448631	0.0691457	0.0668114	0.0722898	0.0747016	0.057225	0.068992	0.070458	0.0678528	0.0792489	0.0732442	0.0679957	0.0618843	0.899577	0.0323634	0.0650498	0.00301012	1
ENSMUSG00000032264	Zw10	9	1	48863737	48886877	protein_coding	FALSE	1.40658	1.85318	1.89969	1.85781	1.85954	1.92115	1.75888	1.79651	1.94529	1.79594	1.94716	1.84222	1.92016	1.86056	1.83199	1.92237	1.74135	1.78994	1.83236	0.059851	0.0534694	0.0594668	0.0670179	0.0644201	0.0639934	0.070063	0.0597918	0.0747241	0.0566579	0.0633988	0.0614591	0.0656073	0.0648855	0.0695107	0.0639881	0.068677	0.0690792	0.899965	0.0511766	0.0459185	0.00293998	1
ENSMUSG00000040441	Slc26a10	10	-1	126608449	126617701	protein_coding	FALSE	1.4057	-0.984605	-2.14957	-1.98889	-1.68923	-1.30805	-1.45883	-0.839351	-1.36637	-1.67165	-2.21079	-2.53215	-2.42575	-1.89067	-3.5081	-1.6237	-1.91363	-2.47844	-2.28411	0.26092	0.412104	0.425713	0.411308	0.329865	0.313181	0.246278	0.327569	0.431292	0.483069	0.843276	0.689983	0.55166	1.16171	0.435933	0.406822	0.851035	0.622658	0.576122	0.156064	0.177411	0.0904034	1
ENSMUSG00000027104	Atf2	2	-1	73654566	73730696	protein_coding	FALSE	1.40556	3.01546	2.99136	2.92644	3.13448	3.06351	3.10162	3.27539	3.00062	2.96049	2.81989	2.96933	2.88811	3.03369	3.11225	2.94634	2.96966	2.91289	3.11111	0.052846	0.0528618	0.0555999	0.0709479	0.0631079	0.0609129	0.0724028	0.10162	0.0665253	0.054156	0.0836035	0.0629144	0.0789882	0.0827111	0.0836567	0.0547754	0.0869923	0.06067	0.780463	0.0865128	0.122658	0.0103662	1
ENSMUSG00000030960	Mettl10	7	-1	140019140	140044356	protein_coding	FALSE	1.40291	2.15536	2.54395	2.51925	2.38554	2.74053	2.5082	2.50848	2.64602	2.28823	2.6329	2.73106	2.56787	2.48549	2.6282	2.79763	2.65056	2.38186	2.424	0.116397	0.0948569	0.10942	0.141178	0.1037	0.0925619	0.240771	0.256948	0.325822	0.249933	0.175122	0.219595	0.257854	0.260023	0.187154	0.261144	0.234175	0.256193	0.778036	0.0755244	0.132124	0.0143159	1
ENSMUSG00000027327	1700037H04Rik	2	-1	130972060	130985817	protein_coding	FALSE	1.40194	2.23582	2.23986	2.25171	2.2344	2.05856	2.23129	2.30664	2.18432	2.25802	2.37926	2.18769	2.27413	2.2513	2.28428	2.46727	2.27896	2.3084	2.191	0.0766235	0.0734405	0.0819878	0.0897757	0.0983388	0.0850433	0.0903739	0.0856355	0.117918	0.0817774	0.0931559	0.0885639	0.0979142	0.0834302	0.0981767	0.0908802	0.0848586	0.0968637	0.893252	0.031996	0.0717423	0.00300949	1
ENSMUSG00000090150	Acad11	9	1	103942992	104029976	protein_coding	FALSE	1.4012	1.79899	1.88398	1.90279	1.87364	1.8275	1.91749	1.86626	1.91318	1.90202	1.81788	1.94515	1.9048	1.72265	1.94603	1.87239	1.9318	1.95307	1.99695	0.0661213	0.0593793	0.0611343	0.0713956	0.0726766	0.0719856	0.0603815	0.0545769	0.0744481	0.0684936	0.0642016	0.0574941	0.0761078	0.0551138	0.0697329	0.0629208	0.0672508	0.0593263	0.924636	0.0215959	0.0520555	0.00171246	1
ENSMUSG00000043099	Hic1	11	-1	74978067	74983021	protein_coding	FALSE	1.40059	-1.72716	-1.80318	-2.02523	-2.13279	-1.89587	-1.74181	-1.66875	-3.25088	-1.92615	-1.95612	-1.83518	-2.79499	-1.624	-1.64466	-6.79318	-2.23434	-2.73631	-1.96582	0.345713	0.363345	0.437523	0.493805	0.486711	0.481805	0.495857	1.06506	0.545196	0.437436	0.382395	1.02872	0.504793	0.353488	5.21506	0.547009	0.782182	0.583079	0.659835	0.107241	0.170427	0.062497	1
ENSMUSG00000063354	Slc39a4	15	-1	76442815	76447322	protein_coding	FALSE	1.39901	-3.10179	-2.72137	-2.24768	-2.34377	-2.84284	-13.5412	-7.00288	-1.68635	-2.09484	-2.51267	-6.59299	-2.206	-5.8364	-11.8602	-11.6843	-1.49959	-6.6334	-2.20448	0.778954	0.613716	0.51939	0.606324	0.806055	9.51474	8.20173	0.533312	0.575506	1.18073	8.61461	0.931047	7.79084	10.7804	9.62844	0.56441	8.96421	1.01615	0.520186	0.168665	0.21065	0.1005	1
ENSMUSG00000091711	Gm2885	17	-1	7002739	7032339	lincRNA	FALSE	1.399	0.0495323	-0.328864	-0.363285	0.00485778	-0.0876311	-0.295066	-0.203165	-0.998355	-0.0992657	-0.434336	-0.10344	-0.0501314	0.531181	0.14799	-0.788354	-0.152751	-0.0651183	-0.640437	0.210361	0.241038	0.272963	0.232881	0.258316	0.255457	0.271597	0.354024	0.259808	0.265293	0.236636	0.214141	0.173431	0.166147	0.402913	0.22248	0.238025	0.289753	0.704775	0.128391	0.129821	0.0370124	1
ENSMUSG00000087366	BC042782	4	1	94718225	94834009	antisense	FALSE	1.39706	0.239303	-0.293169	-0.309704	-0.672232	-0.193599	-0.369136	-0.475332	-0.202378	-0.0794557	-0.309492	-1.11778	-0.735387	-1.08068	-0.584768	-0.409014	-0.275931	-0.0757833	-0.858464	0.288093	0.373949	0.412463	0.56384	0.443786	0.448919	0.564405	0.524962	0.563097	0.696266	1.49309	0.904561	0.928817	0.741036	0.781856	0.661516	0.533901	1.16641	0.592682	0.140235	0.20516	0.0619222	1
ENSMUSG00000020460	Rps27a	11	-1	29445846	29448109	protein_coding	FALSE	1.39585	2.36764	2.7431	3.00741	2.92981	2.77469	3.07105	2.16915	2.74465	3.12544	3.312	2.91826	2.93824	2.933	2.97805	2.78121	2.51752	2.45543	2.52631	0.189368	0.156368	0.1444	0.168713	0.169194	0.142994	0.802203	0.556042	0.643384	0.523495	0.714666	0.59467	0.540123	0.664871	0.739214	0.818065	0.956387	0.842315	0.669393	0.109577	0.17802	0.0430092	1
ENSMUSG00000079070	Gm3985	8	-1	33998977	34060498	lincRNA	FALSE	1.39561	-1.33179	-2.0815	-1.9283	-1.51058	-1.69647	-3.15434	-1.0237	-1.84154	-1.76272	-2.22748	-1.30937	-1.36547	-1.61972	-1.35367	-2.02493	-1.21753	-1.37019	-1.44237	0.306713	0.426969	0.411852	0.394426	0.418118	0.798975	0.22964	0.348997	0.419354	0.446771	0.281489	0.280666	0.333596	0.257025	0.488118	0.249399	0.290841	0.290517	0.683857	0.0847244	0.200073	0.0313461	1
ENSMUSG00000025375	Aatk	11	-1	119868627	119908481	protein_coding	FALSE	1.39512	2.89379	2.76529	2.70954	2.7541	2.6164	2.55654	2.75831	2.57642	2.76923	2.71697	2.65576	2.71472	2.75573	2.72193	2.70273	2.6329	2.72446	2.62969	0.0320625	0.0335153	0.0409748	0.0441445	0.0462719	0.0470804	0.0375722	0.077462	0.0842186	0.060866	0.077439	0.0787741	0.0374089	0.0779328	0.0948532	0.0442879	0.0750107	0.0458256	0.722699	0.0372921	0.232605	0.00740405	1
ENSMUSG00000003070	Efna2	10	1	79642227	79652755	protein_coding	FALSE	1.39471	0.401413	0.188786	-0.0845741	0.107061	-0.153253	0.252624	0.664664	0.143384	-0.454624	0.250764	-0.0238849	0.0778926	0.489726	0.293202	0.0829276	-0.378327	0.112552	0.0123441	0.141943	0.143361	0.173606	0.184748	0.213376	0.156838	0.142287	0.190659	0.337349	0.160439	0.208331	0.198517	0.159202	0.171305	0.222951	0.257561	0.188792	0.207387	0.782359	0.0711235	0.130392	0.0161254	1
ENSMUSG00000026727	Rsu1	2	-1	12998594	13193058	protein_coding	FALSE	1.39435	1.14599	0.988374	0.93005	1.08372	0.929129	0.827985	1.18339	0.805559	0.765519	1.01456	0.952234	0.955938	1.30297	1.03952	1.10378	0.799253	0.886235	1.26452	0.114575	0.13247	0.136815	0.145422	0.163255	0.148372	0.12069	0.142782	0.16771	0.122116	0.193976	0.144296	0.112354	0.130144	0.140036	0.139208	0.142933	0.185798	0.829496	0.0601796	0.096258	0.0140663	1
ENSMUSG00000036411	9530077C05Rik	9	1	22216021	22249121	protein_coding	FALSE	1.3929	0.870146	1.03873	0.89272	0.966248	1.20191	1.04223	0.793736	0.810078	0.980842	0.958562	0.887311	0.785918	0.967162	0.955306	0.935669	0.895176	0.974811	0.604004	0.122808	0.101358	0.119865	0.132858	0.120676	0.116408	0.127125	0.112387	0.126392	0.101957	0.118438	0.133702	0.114074	0.114068	0.133163	0.113832	0.116487	0.139738	0.799113	0.0513024	0.142694	0.00689061	1
ENSMUSG00000043602	Zfp3	11	1	70577711	70586430	protein_coding	FALSE	1.39235	1.48638	1.32732	1.30557	1.47629	1.30477	1.11586	1.38007	1.4808	1.27925	1.55322	1.33377	1.29993	1.2599	1.33389	1.46217	1.28084	1.50506	1.46527	0.0857185	0.0850601	0.0935235	0.0959441	0.101434	0.106219	0.100405	0.0857195	0.111176	0.0810147	0.0979536	0.10151	0.11249	0.0922819	0.0985616	0.105037	0.0886845	0.0927329	0.864958	0.0416893	0.0891166	0.00423576	1
ENSMUSG00000003779	Kif20a	18	1	34784278	34792919	protein_coding	FALSE	1.39063	-1.92818	-1.68035	-1.81511	-1.50021	-1.7309	-2.14846	-1.80011	-1.77054	-1.50463	-1.91727	-1.89504	-1.59329	-1.54481	-1.97566	-1.49844	-1.44354	-1.94889	-2.20562	0.413863	0.344785	0.380248	0.399515	0.405324	0.458055	0.391329	0.375215	0.390785	0.523091	0.439061	0.383128	0.343552	0.449949	0.383402	0.350477	0.429454	0.637728	0.712117	0.0926194	0.166737	0.0285265	1
ENSMUSG00000021038	Vipar	12	-1	88579825	88607236	protein_coding	FALSE	1.38991	2.28999	2.46641	2.54126	2.54436	2.63807	2.59068	2.38785	2.58111	2.58915	2.46518	2.51114	2.57057	2.49969	2.47499	2.4865	2.55722	2.63368	2.49063	0.0500977	0.0409174	0.0456128	0.050665	0.0462877	0.04468	0.0548925	0.045467	0.0530861	0.0509753	0.0518894	0.0496918	0.0513711	0.0501727	0.0562173	0.0469378	0.0464092	0.0530575	0.659963	0.0328505	0.298853	0.00833348	1
ENSMUSG00000062075	Lmnb2	10	-1	80363948	80380990	protein_coding	FALSE	1.38906	1.90241	1.87132	1.84697	1.87182	1.8991	1.91759	2.02134	1.88624	1.79455	1.93865	1.89502	1.8952	1.99694	1.90734	1.89755	1.8367	1.79234	1.8488	0.0638065	0.0692509	0.0695583	0.0616553	0.0594856	0.0668064	0.0740575	0.0668194	0.0759377	0.0665429	0.0644328	0.0718963	0.0620174	0.0664298	0.0780522	0.0653197	0.0720389	0.06959	0.929072	0.0226883	0.0465615	0.00167806	1
ENSMUSG00000024065	Ehd3	17	1	74154181	74181433	protein_coding	FALSE	1.38796	2.42793	2.45671	2.49862	2.46527	2.31616	2.40759	2.42436	2.48344	2.46904	2.45226	2.4833	2.45516	2.38322	2.46617	2.44774	2.4999	2.42323	2.53758	0.038338	0.0368199	0.0368681	0.0424036	0.0469429	0.0394898	0.0391497	0.0344162	0.0416127	0.0334068	0.0365636	0.0360111	0.0421463	0.0331277	0.0435156	0.0342442	0.0379546	0.0352592	0.899858	0.0193622	0.079119	0.00166073	1
ENSMUSG00000036555	Iqce	5	-1	141137781	141178332	protein_coding	FALSE	1.38785	2.46841	2.40965	2.17494	2.54017	2.57809	2.47819	2.53745	2.2951	2.37127	2.24735	2.47483	2.37402	2.65825	2.46246	2.56372	2.37178	1.96539	2.38134	0.0986759	0.0817152	0.115642	0.090554	0.087797	0.0909974	0.210826	0.223705	0.227841	0.199225	0.142726	0.191654	0.191998	0.209439	0.194673	0.187509	0.232189	0.195298	0.681381	0.084079	0.218171	0.0163698	1
ENSMUSG00000001995	Sipa1l2	8	-1	127941963	128016610	protein_coding	FALSE	1.38747	2.18445	2.30526	2.31421	2.26665	2.34737	2.38256	2.18924	2.35925	2.24309	2.40455	2.26348	2.24194	2.21622	2.35073	2.31182	2.27828	2.23118	2.16723	0.0326396	0.029276	0.0311697	0.03636	0.0339397	0.0330799	0.0388958	0.0320367	0.0418999	0.0321382	0.0358814	0.0368418	0.0389763	0.0336536	0.03961	0.0354562	0.0373712	0.0377223	0.907274	0.0194899	0.0707585	0.00247728	1
ENSMUSG00000020349	Ppp2ca	11	1	51912183	51941280	protein_coding	FALSE	1.38464	2.98326	3.03154	3.03826	3.09215	3.07299	3.13039	3.00978	3.07362	3.09559	3.06905	2.97185	3.05139	2.93087	3.00257	3.08346	3.09128	3.08905	2.97698	0.0275441	0.0244812	0.0268967	0.0354902	0.0341442	0.0265856	0.0345505	0.0278058	0.033715	0.029591	0.0305687	0.0276598	0.0408526	0.0314755	0.0353805	0.0303919	0.0323156	0.0330559	0.821385	0.0212712	0.153693	0.00365156	1
ENSMUSG00000018171	Vmp1	11	-1	86397367	86497338	protein_coding	FALSE	1.3846	2.75432	2.58479	2.76185	2.76717	3.05192	2.87996	2.72051	2.67082	2.94438	3.07188	3.07752	2.76665	2.80188	3.0024	2.76203	2.99903	2.7256	3.05394	0.0885593	0.101051	0.130816	0.0989265	0.1433	0.154616	0.108214	0.0873725	0.114073	0.11709	0.10798	0.134411	0.173833	0.132233	0.141614	0.134035	0.0965013	0.137745	0.74898	0.0598749	0.178733	0.0124128	1
ENSMUSG00000021032	Ngb	12	-1	88438481	88443489	protein_coding	FALSE	1.38441	0.0292893	-0.15614	-0.0407961	-0.36897	-0.207731	-0.312351	-0.0151906	-0.168497	-0.459081	-0.340165	-0.510387	-0.259116	-0.162107	-0.355059	-0.448309	-0.138123	0.190209	-0.403131	0.198401	0.212701	0.209865	0.275831	0.298494	0.253348	0.212255	0.217277	0.341244	0.237119	0.268439	0.215302	0.230262	0.251931	0.330376	0.203609	0.173481	0.285218	0.698356	0.0731388	0.200772	0.0277335	1
ENSMUSG00000020612	Prkar1a	11	1	109510719	109530970	protein_coding	FALSE	1.38417	4.47685	4.57504	4.641	4.57792	4.58899	4.61883	4.54973	4.63992	4.67391	4.55989	4.55918	4.57351	4.48304	4.60624	4.52942	4.60863	4.56989	4.532	0.0223901	0.0215215	0.0221728	0.0208926	0.0217439	0.0193269	0.0229402	0.0210077	0.0251738	0.0211444	0.0215404	0.0249668	0.0225174	0.0194165	0.0255239	0.0195076	0.0217724	0.0252245	0.926538	0.0195577	0.0521264	0.0017774	1
ENSMUSG00000022766	Serpind1	16	1	17331464	17343668	protein_coding	FALSE	1.38411	-1.6017	-1.27014	-1.04166	-1.49474	-1.31902	-2.20408	-1.43691	-1.53804	-1.14838	-1.05969	-1.21907	-1.58408	-1.66835	-1.51424	-1.35334	-1.02585	-0.849073	-1.65897	0.385541	0.305559	0.304074	0.429846	0.411732	0.531228	0.331881	0.405764	0.338367	0.333527	0.326922	0.459558	0.372682	0.374107	0.379554	0.319887	0.257203	0.440016	0.64819	0.07601	0.241386	0.0344143	1
ENSMUSG00000050447	Lypd6	2	1	49921982	50049084	protein_coding	FALSE	1.38366	1.74336	1.68554	1.54978	1.47646	1.63391	1.55539	1.3125	1.58113	1.49152	1.75631	1.81754	1.70886	1.53829	1.44376	1.43495	1.50064	1.31987	1.30844	0.184772	0.15506	0.181917	0.250401	0.224301	0.20449	0.146524	0.196751	0.191982	0.192818	0.180703	0.186503	0.251069	0.217965	0.207557	0.215398	0.187469	0.200849	0.713925	0.155631	0.10673	0.0237128	1
ENSMUSG00000026019	Wdr12	1	-1	60133712	60155489	protein_coding	FALSE	1.38306	1.58018	1.53023	1.5544	1.42968	1.73257	1.52142	1.5132	1.61677	1.59829	1.39024	1.48602	1.82895	1.50112	1.6812	1.46332	1.71697	1.69055	1.72483	0.150454	0.140059	0.126983	0.0950786	0.128034	0.149428	0.144006	0.103102	0.124845	0.0958163	0.103524	0.134344	0.136842	0.0889025	0.109346	0.11091	0.0758745	0.110843	0.843399	0.0624953	0.0858564	0.00824906	1
ENSMUSG00000030826	Bcat2	7	1	52825523	52845080	protein_coding	FALSE	1.38197	1.1835	1.06936	1.05242	0.758718	1.17226	0.987015	0.924221	0.886587	0.785849	0.912274	0.904282	0.980422	0.966745	0.791558	0.723396	1.13695	1.10633	1.01369	0.136682	0.13854	0.156401	0.187529	0.158262	0.159842	0.164766	0.149272	0.179456	0.143843	0.164843	0.133401	0.156755	0.153641	0.188778	0.123181	0.139703	0.154388	0.823896	0.0372621	0.130275	0.00856695	1
ENSMUSG00000056364	Six3os1	17	-1	85999991	86017736	lincRNA	FALSE	1.3817	1.95096	2.00976	2.2297	1.86344	2.21075	1.91604	2.49745	2.20817	2.00412	2.11734	1.80202	2.03469	1.71348	1.63765	1.83271	1.95185	1.73204	2.11409	0.333986	0.379592	0.313591	0.55935	0.331709	0.481162	0.274169	0.310415	0.372595	0.334774	0.266276	0.304172	0.481818	0.339311	0.422741	0.250273	0.55241	0.268277	0.679744	0.11601	0.161183	0.0430629	1
ENSMUSG00000030677	Kif22	7	-1	134171246	134185934	protein_coding	FALSE	1.38153	0.147913	-0.00350556	0.56282	0.103503	0.290584	0.423869	0.35202	0.396117	-0.121104	0.210934	0.468822	0.433236	0.00325468	0.544938	0.456883	0.393508	0.0766717	-0.612223	0.164994	0.168539	0.139032	0.198757	0.172385	0.151451	0.224871	0.193496	0.444171	0.246931	0.194426	0.20999	0.305245	0.182849	0.283903	0.219386	0.276835	0.538686	0.807168	0.0669575	0.112358	0.0135168	1
ENSMUSG00000020652	Cenpo	12	-1	4196004	4234294	protein_coding	FALSE	1.38111	1.64239	1.28507	1.27559	1.45909	1.26491	1.17314	1.5468	1.34852	1.11912	1.17384	1.24138	1.21844	1.45287	0.888455	1.41569	1.30892	1.23129	1.39927	0.112783	0.110447	0.119386	0.120595	0.129124	0.121158	0.111671	0.105141	0.147904	0.119497	0.117175	0.138264	0.163508	0.156886	0.156339	0.116426	0.15575	0.154737	0.823567	0.0513778	0.116224	0.00883143	1
ENSMUSG00000034612	Chst11	10	1	82448243	82658645	protein_coding	FALSE	1.38079	0.529811	0.579004	0.47267	0.357947	0.531419	0.588865	0.424501	0.621277	0.659707	0.564046	0.508808	0.427572	0.388	0.601532	0.555927	0.533019	0.518091	0.583176	0.079492	0.0758958	0.0861354	0.1015	0.0930245	0.0813954	0.0912144	0.0766797	0.0841309	0.0769454	0.0841999	0.0867799	0.0923259	0.076378	0.0959398	0.0760583	0.0830789	0.0830906	0.910601	0.0263396	0.0605722	0.00248734	1
ENSMUSG00000057924	Gm10033	8	-1	71896044	71897282	protein_coding	FALSE	1.38062	-0.335744	0.567094	0.56739	-0.365371	0.109545	0.50294	-9.11695	0.573058	0.38756	0.382333	0.526448	-0.553935	0.654221	-0.215946	-0.838054	0.402372	0.0437277	0.984793	0.401509	0.24437	0.262373	0.466966	0.355969	0.264711	9.17659	0.359693	0.317255	0.311415	0.292435	0.707057	0.443617	0.667352	0.71803	0.306341	0.403687	0.229116	0.65134	0.101007	0.209027	0.0386272	1
ENSMUSG00000027522	Stx16	2	1	173901809	173925272	protein_coding	FALSE	1.38037	2.73397	3.00886	2.7449	2.73349	2.89137	2.81521	2.625	2.59561	2.60767	2.75757	2.69735	2.79538	2.7902	2.76933	2.96616	2.7599	2.70212	2.72378	0.0419638	0.0913337	0.0828749	0.0878678	0.0844363	0.0789603	0.0577029	0.114463	0.127109	0.156937	0.0935557	0.135364	0.0480746	0.0839755	0.108957	0.13884	0.0908593	0.123747	0.832268	0.0884509	0.0662915	0.0129899	1
ENSMUSG00000029062	Cdk11b	4	1	154998963	155024047	protein_coding	FALSE	1.38031	3.50271	3.39565	3.53028	3.43204	3.41215	3.36345	3.42604	3.51383	3.5824	3.44823	3.48855	3.42133	3.55269	3.42085	3.47408	3.47697	3.48936	3.50462	0.0369593	0.0330039	0.0356506	0.0401359	0.0412094	0.0362627	0.0502352	0.0411451	0.0719441	0.0415537	0.0403481	0.0422242	0.0548813	0.0399108	0.0754221	0.0408257	0.0444347	0.0433412	0.876835	0.0199941	0.100597	0.00257445	1
ENSMUSG00000039879	Heca	10	-1	17588432	17667873	protein_coding	FALSE	1.37968	1.2458	1.4571	1.45406	1.67614	1.44089	1.47945	1.57228	1.53922	1.43933	1.55975	1.39287	1.41801	1.29239	1.4967	1.37954	1.49675	1.50784	1.43846	0.0719732	0.0628191	0.0659089	0.0671838	0.0790604	0.0677522	0.0705501	0.0652142	0.0782258	0.0651035	0.0724635	0.0727518	0.08949	0.0681579	0.0799831	0.0680525	0.0729979	0.0736846	0.790219	0.0226181	0.177764	0.00939895	1
ENSMUSG00000090965	Gm17203	19	-1	59972144	59976965	lincRNA	FALSE	1.37944	-2.48393	-2.00798	-2.84558	-3.40297	-2.00496	-3.15788	-3.77753	-2.97611	-2.27798	-2.64308	-2.88026	-2.94583	-2.9249	-4.70486	-2.86397	-2.78209	-2.37461	-2.29727	0.426526	0.316611	0.515546	0.788324	0.390289	0.62772	0.757582	0.444311	0.375316	0.38236	0.448801	0.489439	0.48415	1.25984	0.52223	0.426685	0.364354	0.356659	0.6288	0.0991788	0.225595	0.0464255	1
ENSMUSG00000039195	1110008P14Rik	2	-1	32232617	32237458	protein_coding	FALSE	1.37932	3.30327	3.04431	3.31244	3.67893	3.30239	3.45788	3.21445	2.64502	2.61676	3.49251	1.26652	2.45116	2.18463	2.75369	2.36015	1.92469	3.98066	2.69709	0.0610406	0.0661482	0.0613397	0.0590891	0.0729281	0.0610664	1.21236	1.33804	1.39308	0.94932	0.780366	1.36639	1.52988	1.50119	1.49903	1.17311	0.234645	1.41013	0.501972	0.219972	0.126389	0.151667	1
ENSMUSG00000058099	Nfam1	15	-1	82828151	82863736	protein_coding	FALSE	1.37827	-2.45882	-1.844	-3.06324	-2.47977	-2.16559	-2.65465	-2.24637	-3.4913	-1.81728	-2.18799	-2.88412	-5.58509	-5.34006	-3.42423	-2.94376	-2.17608	-2.48452	-2.28052	0.505915	0.355762	0.727124	0.569975	0.486854	0.566467	0.473383	0.849226	0.351091	0.425626	0.622451	2.69409	2.64765	0.888055	0.686391	0.428126	0.5035	0.502061	0.59382	0.158575	0.19602	0.0515851	1
ENSMUSG00000027222	Pex16	2	1	92214833	92221374	protein_coding	FALSE	1.37807	2.4706	2.44699	2.43748	2.42218	2.47485	2.40421	2.22613	2.20023	2.55917	2.54943	2.27992	2.57321	2.38088	2.41119	2.25989	2.15342	2.30623	2.15957	0.0707775	0.064508	0.071735	0.0897622	0.0796224	0.0827727	0.175484	0.13996	0.145069	0.130667	0.145378	0.132357	0.153794	0.129568	0.178125	0.183415	0.150929	0.174044	0.882951	0.056851	0.0520008	0.00819669	1
ENSMUSG00000021039	Snw1	12	-1	88790886	88813249	protein_coding	FALSE	1.37731	3.32936	3.16951	3.341	3.38969	3.24343	3.30753	3.24054	3.35255	3.27805	3.33369	3.35003	3.34267	3.33548	3.28318	3.38745	3.3559	3.27996	3.33701	0.0328745	0.0338932	0.0335956	0.0350769	0.0377589	0.0338009	0.0438703	0.0356176	0.0458134	0.0366457	0.036489	0.0393817	0.0407652	0.0380326	0.0413685	0.0371231	0.0408012	0.038675	0.933447	0.0156075	0.0500645	0.000880975	1
ENSMUSG00000025001	Hells	19	1	39005405	39045541	protein_coding	FALSE	1.37674	0.00802633	0.217002	0.00777393	-0.447745	-0.466966	0.155414	0.0323784	-0.07878	-0.161113	-0.265009	-0.382415	-0.123518	-0.00603732	-0.664943	0.0146976	0.0402262	-0.329035	-0.435947	0.278857	0.275788	0.305018	0.444075	0.403832	0.33853	0.372293	0.304015	0.460156	0.403021	0.359858	0.351187	0.417575	0.44757	0.354402	0.346701	0.417333	0.381664	0.650719	0.105263	0.209897	0.0341217	1
ENSMUSG00000043510	Hscb	5	-1	111258089	111268796	protein_coding	FALSE	1.37634	1.34227	1.52079	1.30357	1.55367	1.06808	1.40603	1.34127	1.05222	0.935602	1.17331	1.37705	1.48506	1.31622	1.26367	1.29855	1.6078	1.15801	1.25803	0.155815	0.14178	0.189398	0.151154	0.204659	0.172006	0.18413	0.215311	0.2639	0.194148	0.172037	0.175166	0.172551	0.191438	0.195094	0.16256	0.205926	0.227964	0.821714	0.0607575	0.103802	0.0137261	1
ENSMUSG00000020892	Aloxe3	11	1	68939398	68962617	protein_coding	FALSE	1.37578	0.165652	0.190582	-0.320587	0.413289	-0.1594	-0.197682	0.426015	0.328981	0.164768	0.469866	0.0532781	0.448706	-0.0720463	0.17026	0.234028	0.12715	0.869664	0.529695	0.216605	0.2507	0.231206	0.260023	0.300616	0.25887	0.335919	0.246968	0.358004	0.342515	0.510473	0.413217	0.44445	0.234103	0.377193	0.515456	0.300664	0.422849	0.742122	0.0991237	0.136553	0.0222019	1
ENSMUSG00000092038	Gm17369	11	1	95531266	95534033	lincRNA	FALSE	1.37538	-2.23645	-1.48519	-1.6793	-1.45665	-1.88595	-1.35591	-1.0878	-1.4548	-3.19771	-1.68389	-2.24566	-1.30457	-1.54432	-1.65883	-2.2528	-3.03783	-0.801263	-1.52716	0.781553	0.509175	0.612515	0.630447	0.729538	0.526009	0.396093	0.452171	1.20609	0.528804	0.769693	0.449101	0.507152	0.496244	0.796044	1.16127	0.333784	0.520593	0.578848	0.119339	0.2469	0.0549128	1
ENSMUSG00000070632	Btbd8	5	1	107867016	107920647	protein_coding	FALSE	1.37415	0.527307	-0.0569046	0.276339	0.462705	-0.531924	0.304038	-0.7378	0.278647	0.0304383	0.157564	0.0898551	-0.19889	-0.387682	-0.00401671	-0.0240154	-0.188372	0.646674	0.416184	0.219921	0.253837	0.223776	0.220899	0.35165	0.234487	0.396857	0.210967	0.305816	0.22553	0.290741	0.363652	0.310327	0.233337	0.33256	0.286796	0.192851	0.226372	0.703254	0.0872063	0.179348	0.0301922	1
ENSMUSG00000066687	Zbtb16	9	-1	48462416	48644050	protein_coding	FALSE	1.37385	0.125395	0.37033	0.82012	0.338657	0.551749	0.549465	0.623338	0.975874	0.521085	0.398842	0.300708	0.0270326	0.769992	1.08638	0.83503	0.364574	0.306303	-0.150196	0.107219	0.0866015	0.0733691	0.106401	0.0935786	0.0852721	0.0847518	0.0664054	0.0929514	0.0854806	0.0940783	0.113152	0.0775332	0.0594994	0.0804675	0.0867309	0.0930468	0.128204	0.758312	0.0746618	0.145245	0.021781	1
ENSMUSG00000045733	Sprn	7	-1	147336527	147340776	protein_coding	FALSE	1.3738	1.47565	1.45501	1.57172	1.49545	1.41447	1.42105	1.64699	1.54599	1.49305	1.46584	1.46446	1.52405	1.53102	1.38522	1.5886	1.52682	1.52214	1.43512	0.0686061	0.0673382	0.0659711	0.081975	0.0799262	0.0739138	0.0595205	0.0616032	0.0726147	0.067147	0.0664364	0.0669176	0.065401	0.0628863	0.0664371	0.0612865	0.066702	0.0720899	0.888555	0.0352912	0.0733151	0.00283874	1
ENSMUSG00000027998	Plrg1	3	1	82859444	82876277	protein_coding	FALSE	1.37353	2.756	2.82949	2.99603	2.74279	2.91309	2.94081	2.82418	2.93554	3.11147	2.96435	2.89026	2.93925	2.56878	2.90911	2.7497	2.88348	3.005	2.89691	0.0526154	0.0476778	0.049091	0.0579141	0.0528286	0.0470445	0.0899866	0.0848846	0.0845209	0.0948119	0.0960504	0.102921	0.117295	0.0919973	0.12404	0.102943	0.0879	0.110155	0.880972	0.0460319	0.0663359	0.0066598	1
ENSMUSG00000011096	Akt1s1	7	1	52104361	52110788	protein_coding	FALSE	1.37312	2.40609	2.35232	2.24848	2.53478	2.43982	2.30904	2.33431	2.53352	2.39344	2.50984	2.38163	2.51043	2.79379	2.32579	2.48521	2.46434	2.34799	2.38368	0.0984519	0.101781	0.112488	0.0979835	0.117083	0.116118	0.10514	0.0891535	0.123187	0.0913235	0.104923	0.0952521	0.083651	0.0945119	0.115829	0.100317	0.122558	0.108609	0.838043	0.0564273	0.097803	0.00772662	1
ENSMUSG00000037640	Zfp60	7	1	28516408	28538721	protein_coding	FALSE	1.37257	2.20662	2.24326	2.35491	2.35783	2.39875	2.46003	2.22517	2.3391	2.10641	2.43838	2.40389	2.42501	2.32489	2.16347	2.30733	2.24108	2.26148	2.23604	0.0661102	0.0582481	0.0577941	0.0724489	0.073593	0.0603321	0.0989355	0.0706347	0.104853	0.0634644	0.0750402	0.0836163	0.090521	0.0780471	0.0850153	0.0722917	0.0787242	0.0823035	0.742314	0.032603	0.194984	0.0300982	1
ENSMUSG00000027774	Gfm1	3	1	67234018	67280451	protein_coding	FALSE	1.37253	2.58467	2.53929	2.73175	2.67636	2.61573	2.77736	2.71641	2.53685	2.66723	2.57489	2.72051	2.59666	2.52681	2.66553	2.66101	2.72554	2.66301	2.76345	0.0829138	0.0790798	0.0714644	0.0980721	0.085163	0.0659847	0.0712596	0.0868748	0.0873241	0.0812383	0.0714295	0.0956624	0.084956	0.0727603	0.103579	0.0706441	0.079538	0.0709546	0.877213	0.037837	0.0812943	0.00365558	1
ENSMUSG00000034216	Vps18	2	1	119114476	119124189	protein_coding	FALSE	1.3725	2.60234	2.78004	2.64898	2.46001	2.57454	2.62216	2.54621	2.62235	2.68978	2.69212	2.5804	2.70393	2.44324	2.60137	2.60386	2.73426	2.64207	2.66201	0.0343099	0.0297832	0.0343942	0.043592	0.0484214	0.0348673	0.0399037	0.0356054	0.0399947	0.0363804	0.0384961	0.035808	0.0457237	0.0361596	0.0432121	0.0347057	0.0381622	0.0380247	0.80332	0.0420523	0.149364	0.00526347	1
ENSMUSG00000042842	Serpinb6b	13	1	33057078	33070936	protein_coding	FALSE	1.37099	-3.60634	-2.06707	-2.35394	-3.30273	-3.32874	-2.09874	-2.21702	-5.29481	-1.79919	-1.93509	-0.709777	-2.60352	-2.12645	-1.41947	-1.86421	-1.86274	-5.29956	-1.82673	1.06872	0.464965	0.610281	1.0478	1.07347	0.510968	0.88256	3.4366	0.575699	0.787126	0.258277	0.965427	0.813401	0.384477	0.627661	0.775043	3.39892	0.553561	0.501838	0.177554	0.227124	0.0934834	1
ENSMUSG00000020402	Vdac1	11	1	52174362	52202899	protein_coding	FALSE	1.37085	4.96964	5.19848	5.1754	4.96088	5.127	5.19652	5.0873	5.19791	5.19413	5.20654	5.16686	5.14771	4.92083	5.17254	5.21746	5.17492	5.1996	5.19482	0.0181189	0.020473	0.022077	0.0272508	0.0246358	0.0220911	0.0225207	0.0183709	0.0216245	0.0162526	0.016651	0.0186349	0.029354	0.0213933	0.0257409	0.0221546	0.0230639	0.0233442	0.907124	0.0314992	0.058717	0.00265992	1
ENSMUSG00000040302	C030048B08Rik	5	-1	3583978	3596585	protein_coding	FALSE	1.37064	1.97373	1.66765	1.66252	1.82689	1.9277	1.88019	2.11938	1.79981	1.90192	2.05751	1.97705	1.95141	1.98691	2.11159	1.83395	1.77138	1.63412	1.91519	0.130724	0.131429	0.133273	0.109824	0.157692	0.14873	0.153104	0.16306	0.141289	0.149503	0.138546	0.137779	0.157717	0.148046	0.151623	0.207458	0.186647	0.15921	0.820507	0.0420845	0.126958	0.0104506	1
ENSMUSG00000038042	Ptpdc1	13	-1	48673239	48721033	protein_coding	FALSE	1.37014	1.34901	1.37918	1.24191	1.42469	1.41199	1.38683	1.43797	1.39849	1.35746	1.38431	1.41065	1.42075	1.36165	1.45794	1.38899	1.41428	1.32485	1.30239	0.063272	0.0572536	0.0665823	0.0696314	0.0680526	0.0629458	0.0576941	0.0562757	0.065868	0.0543836	0.0555016	0.055921	0.0634502	0.0522588	0.065202	0.0556144	0.0612482	0.0617821	0.888826	0.0179724	0.090358	0.00284408	1
ENSMUSG00000050157	Gm867	10	-1	75400466	75403417	protein_coding	FALSE	1.36943	-1.17771	-2.03976	-2.35159	-1.33741	-1.36916	-1.8914	-12.1695	-1.4762	-1.25945	-2.01725	-1.53905	-13.2748	-2.22858	-13.4824	-1.55286	-2.45231	-1.86899	-1.01913	0.434087	0.584194	0.775415	0.536349	0.533787	0.610335	9.55409	0.39054	0.49447	0.599765	0.494307	9.98064	0.712696	10.4916	0.582665	0.718476	0.574209	0.351087	0.594443	0.113131	0.22399	0.0684358	1
ENSMUSG00000022136	Dnajc3	14	1	119337154	119380924	protein_coding	FALSE	1.36926	1.78	1.88281	1.95949	1.91898	1.91608	1.90135	1.836	1.9538	1.82152	1.89426	1.87338	1.81666	1.84957	1.87457	1.79799	1.87353	1.88365	1.89013	0.0448679	0.0405719	0.0407715	0.04843	0.0473821	0.0424965	0.053216	0.0446038	0.0572672	0.045974	0.0498192	0.0522717	0.0545428	0.0476775	0.0590423	0.0481104	0.0507628	0.0514148	0.929426	0.0181596	0.0512108	0.00120355	1
ENSMUSG00000021265	Slc25a29	12	-1	110064083	110074093	protein_coding	FALSE	1.36743	1.67901	1.61938	1.54615	1.76373	1.51929	1.90182	1.80243	1.78546	1.78001	1.82077	1.59878	1.87543	1.60145	1.78824	1.86136	2.05855	1.84389	1.73691	0.100874	0.080449	0.0912398	0.0844485	0.102455	0.0717876	0.0800856	0.0731731	0.0889843	0.0822075	0.0777051	0.0750093	0.0926407	0.0646395	0.0813785	0.063287	0.0770808	0.0713827	0.790074	0.0630232	0.137372	0.00953137	1
ENSMUSG00000000823	Znf512b	2	-1	181316808	181327508	protein_coding	FALSE	1.36671	2.83085	2.56623	2.68687	2.85591	2.91185	2.54367	2.77854	2.63891	2.72267	2.49525	2.75753	2.68565	2.90903	2.69945	2.63251	2.70841	2.4818	2.54643	0.0498462	0.0660654	0.071922	0.0629853	0.0618213	0.0591263	0.0822998	0.0734627	0.0893043	0.0807062	0.0633503	0.0738015	0.0768202	0.0745683	0.0867352	0.0708833	0.0775004	0.0676683	0.861603	0.0334929	0.0996737	0.0052307	1
ENSMUSG00000026113	Inpp4a	1	1	37356710	37467581	protein_coding	FALSE	1.36589	2.35763	2.72065	2.62372	2.57592	2.70263	2.66391	2.33628	2.55475	2.76743	2.69884	2.5766	2.79787	2.63589	2.68192	2.5968	2.58289	2.65284	2.57465	0.0671274	0.102724	0.101507	0.060314	0.0789749	0.048698	0.0899096	0.10278	0.0798503	0.067776	0.0871965	0.105305	0.0799977	0.0911443	0.0845502	0.0732184	0.0827474	0.137212	0.815321	0.0551577	0.122305	0.00721714	1
ENSMUSG00000028834	Trim63	4	1	133871035	133885544	protein_coding	FALSE	1.36554	-2.44013	-1.71461	-1.65555	-2.36673	-1.7051	-1.86792	-3.49437	-1.97982	-3.10592	-2.01824	-2.16346	-1.54292	-2.88572	-2.04393	-2.35905	-3.30953	-2.11559	-2.06689	0.736046	0.42904	0.495087	0.748583	0.507991	0.5002	1.01218	0.461031	1.05202	0.463957	0.508594	0.370788	0.714318	0.446815	0.55927	0.931218	0.496399	0.482151	0.593037	0.140691	0.203809	0.0624628	1
ENSMUSG00000003233	Dvl3	16	1	20517055	20532593	protein_coding	FALSE	1.36511	2.8127	2.79791	2.63708	2.92936	2.79498	2.83338	2.81729	2.62115	2.68199	2.64641	2.76193	2.64409	2.88952	2.69965	2.74002	2.71245	2.60264	2.63804	0.0396947	0.0357357	0.0435049	0.0436187	0.0435837	0.0400564	0.0531219	0.0569362	0.061701	0.0585772	0.0530074	0.0596995	0.0510301	0.0540322	0.0599221	0.0555147	0.0622842	0.0587436	0.8399	0.0396171	0.116085	0.00439724	1
ENSMUSG00000001504	Irx2	13	1	72766245	72771644	protein_coding	FALSE	1.36463	0.195742	0.466826	-0.20607	-0.0681462	-0.266701	0.16567	0.101162	-0.146324	0.682749	0.688656	-0.0848379	0.272365	-1.62135	0.591838	1.01235	-0.317207	0.291674	0.456636	0.587022	0.605924	0.858628	0.575182	1.22566	0.5831	0.647408	0.807061	0.312006	0.32831	0.878575	0.641238	1.39036	0.291329	0.256427	0.978866	0.537392	0.448974	0.588839	0.115893	0.242014	0.0532541	1
ENSMUSG00000032590	Apeh	9	-1	107987748	107996811	protein_coding	FALSE	1.3643	2.888	2.79781	2.81334	2.8311	2.83594	2.71013	2.84635	2.76393	2.82004	2.85222	2.69597	2.77505	2.81719	2.77722	2.69601	2.7829	2.79628	2.88125	0.0379937	0.0376236	0.0402945	0.0442962	0.0448312	0.0438203	0.0605488	0.0520798	0.0566123	0.0493847	0.0581357	0.0555955	0.0618642	0.048839	0.0628682	0.0538145	0.0539942	0.054416	0.929581	0.0196228	0.0495163	0.00128029	1
ENSMUSG00000034757	Tmub2	11	1	102146245	102150551	protein_coding	FALSE	1.36377	2.77029	2.86224	2.7353	2.80712	2.85901	2.83357	2.74698	2.89104	2.96338	2.82483	2.72444	2.80694	2.8701	2.73447	2.76962	2.80326	2.77642	2.82757	0.0467335	0.0428584	0.0492889	0.0509639	0.0538828	0.0468527	0.0621246	0.0512908	0.0657803	0.0557981	0.0634584	0.0623076	0.0559229	0.0591344	0.0752292	0.0588756	0.0618647	0.06237	0.928371	0.0202264	0.0493828	0.00201954	1
ENSMUSG00000023328	Ache	5	1	137728747	137735694	protein_coding	FALSE	1.36376	3.17597	2.73588	2.89749	3.21054	3.03925	2.8931	3.27652	2.7794	2.91161	2.77341	2.83602	2.91861	3.06824	2.83473	2.78416	2.95756	2.91488	2.87414	0.0454309	0.0471161	0.0521012	0.0443378	0.0495846	0.0468566	0.0755527	0.0859832	0.081591	0.0836286	0.0853088	0.0703608	0.0901	0.0833742	0.0929911	0.0713399	0.0780905	0.0734261	0.820988	0.0453848	0.125849	0.00777823	1
ENSMUSG00000040811	Eml2	7	1	19761770	19791831	protein_coding	FALSE	1.36359	2.30783	2.50661	2.54214	2.25568	2.45998	2.60724	2.30206	2.52468	2.47814	2.45715	2.47922	2.53205	2.33882	2.45274	2.56546	2.48663	2.3016	2.50313	0.0564861	0.0631557	0.0779382	0.06824	0.0720673	0.096615	0.0824757	0.0928012	0.0877542	0.0660763	0.108625	0.0926584	0.081302	0.0944508	0.0771628	0.0624525	0.141889	0.0877087	0.899845	0.0259804	0.071316	0.00285874	1
ENSMUSG00000001249	Hpn	7	-1	31883744	31900309	protein_coding	FALSE	1.36298	-1.43104	-1.68655	-2.10343	-1.91231	-0.940754	-2.62452	-2.10481	-1.99427	-2.15959	-2.89103	-1.14804	-2.35535	-1.46316	-2.93183	-2.0424	-1.75212	-2.04224	-1.16098	0.706418	0.772934	0.913122	0.914969	0.644183	1.33526	0.86828	0.709909	1.09022	1.2058	0.775768	0.917631	0.667831	1.25264	1.06494	0.666918	0.941506	0.673626	0.504014	0.174358	0.23848	0.0831482	1
ENSMUSG00000003644	Rps6ka1	4	-1	133403205	133443712	protein_coding	FALSE	1.36298	0.501616	0.805794	0.84114	0.787098	0.869579	0.504934	0.59249	0.561769	0.256682	0.697853	0.731963	0.683968	0.95833	0.610086	0.608677	0.81994	0.506409	0.63851	0.139052	0.185081	0.195415	0.227766	0.1696	0.156022	0.157385	0.174461	0.209623	0.176425	0.142012	0.145825	0.202002	0.125179	0.169744	0.16784	0.168453	0.158957	0.827704	0.062264	0.0985845	0.0114475	1
ENSMUSG00000042404	Dennd4b	3	1	90069107	90084591	protein_coding	FALSE	1.36251	2.61161	2.29561	2.28427	2.67159	2.40036	2.34235	2.43305	2.23139	2.11768	2.27414	2.49231	2.21349	2.55855	2.2008	2.25893	2.04845	2.06931	2.49823	0.0817826	0.0719523	0.0825989	0.0938675	0.100583	0.0851375	0.152455	0.103278	0.0721997	0.08289	0.0789118	0.0876564	0.167157	0.121386	0.0990781	0.0763298	0.0951824	0.101739	0.837097	0.0441051	0.111026	0.00777176	1
ENSMUSG00000014907	Naf1	8	1	69384116	69414463	protein_coding	FALSE	1.36222	1.44292	1.25209	1.09052	1.25227	0.973889	0.906175	1.56345	1.45489	1.39485	1.03255	1.30272	1.24546	1.32458	1.01214	0.967335	1.36302	1.05927	1.21323	0.0707724	0.0764233	0.0882718	0.0927181	0.104122	0.10432	0.0805839	0.0914727	0.101345	0.108846	0.0946073	0.104614	0.103549	0.121648	0.142663	0.0944216	0.113332	0.126317	0.572987	0.217152	0.176157	0.0337045	1
ENSMUSG00000039656	Rxrb	17	1	34168757	34175338	protein_coding	FALSE	1.36141	2.99335	2.97912	2.83795	3.26572	2.95848	3.0626	2.90086	2.88673	3.11017	2.84714	2.67894	2.86314	3.15872	2.96176	2.6996	3.0014	2.91729	3.02538	0.0619755	0.0584874	0.0613581	0.0582923	0.0668479	0.0551461	0.219502	0.179173	0.10889	0.260352	0.329011	0.174081	0.202101	0.207248	0.14381	0.270555	0.28701	0.173967	0.728709	0.0812737	0.173149	0.0168678	1
ENSMUSG00000038011	Dnahc10	5	1	125205455	125314678	protein_coding	FALSE	1.3608	-2.98172	-3.72453	-3.54243	-3.49235	-2.80704	-4.00691	-3.88334	-4.24275	-5.60645	-3.54351	-3.917	-3.23472	-3.44081	-3.25007	-2.87828	-3.91302	-3.79938	-3.90329	0.476688	0.668622	0.692588	0.773614	0.5131	0.890707	0.809693	1.05677	3.59183	0.577337	0.79207	0.627277	0.635087	0.542032	0.79833	0.827859	0.811162	1.01561	0.568138	0.148604	0.209188	0.0740693	1
ENSMUSG00000038372	Gmds	13	-1	31911448	32430483	protein_coding	FALSE	1.3608	-0.101252	0.174771	0.356208	0.00769378	-0.316576	0.283819	-0.131048	0.260977	0.39356	0.298509	0.243005	0.420157	0.387939	0.277415	0.34511	0.317817	-0.204628	0.239654	0.209253	0.172553	0.174959	0.234524	0.266429	0.182937	0.305168	0.206871	0.222731	0.216937	0.203322	0.188387	0.209663	0.200415	0.231215	0.211846	0.28887	0.213133	0.765482	0.0645429	0.155944	0.0140307	1
ENSMUSG00000020695	Mrc2	11	1	105153957	105212453	protein_coding	FALSE	1.36001	-1.3596	-1.11657	-1.24417	-1.29221	-0.900232	-1.07126	-1.18619	-1.78101	-1.79016	-1.92648	-2.0116	-1.52312	-1.92816	-1.56223	-1.74199	-1.88168	-1.34085	-1.47703	0.310139	0.294787	0.281696	0.383542	0.381264	0.291509	0.263395	0.39521	0.387041	0.484515	0.488017	0.432563	0.481907	0.329694	0.412525	0.391051	0.311623	0.412129	0.711317	0.0950696	0.159235	0.0343781	1
ENSMUSG00000028059	Arhgef2	3	1	88411376	88451974	protein_coding	FALSE	1.35964	3.49628	3.53385	3.38774	3.60513	3.65407	3.57911	3.57596	3.67211	3.41268	3.18414	3.62254	3.07424	3.57899	3.20937	3.31092	3.59537	3.56289	3.54054	0.0699895	0.0717323	0.085135	0.0794524	0.0822128	0.082119	0.178963	0.202542	0.31349	0.316661	0.24053	0.290384	0.180661	0.235781	0.287122	0.242003	0.245943	0.218175	0.738279	0.0803284	0.163768	0.0176248	1
ENSMUSG00000059834	Sclt1	3	-1	41430639	41546436	protein_coding	FALSE	1.35921	1.85224	1.70136	1.72742	1.84029	1.76644	1.62266	2.25983	1.88097	1.74062	1.80412	1.75761	1.61222	1.78047	1.88921	1.87309	1.65484	1.79541	1.87875	0.0918074	0.110087	0.100645	0.145081	0.151117	0.129099	0.0928945	0.10276	0.0910121	0.0837953	0.0789881	0.077277	0.0847039	0.119232	0.122453	0.114144	0.0981766	0.11451	0.840815	0.0665763	0.0832643	0.00934415	1
ENSMUSG00000032078	Zfp259	9	1	46081147	46090726	protein_coding	FALSE	1.35916	2.46696	2.23739	2.504	2.58648	2.31294	2.42243	2.54916	2.34241	2.38449	2.54032	2.38612	2.45033	2.52954	2.40818	2.39104	2.21072	2.41137	2.51575	0.0797771	0.0748559	0.0754246	0.078278	0.092797	0.0751188	0.085471	0.0767673	0.0933353	0.064773	0.0821052	0.0878069	0.0782207	0.083214	0.0942835	0.0832015	0.08238	0.0819313	0.886077	0.0309579	0.0788414	0.00412413	1
ENSMUSG00000028945	Rheb	5	-1	24308641	24348442	protein_coding	FALSE	1.35745	2.84977	2.79418	2.8768	3.02694	2.97001	2.91365	1.13161	0.295297	2.25499	3.51387	0.948435	0.728833	3.42012	3.61621	2.27323	0.35142	2.95613	3.27098	0.0443533	0.050113	0.0470144	0.071529	0.0499323	0.0452456	1.30376	0.977866	1.47343	0.198658	1.66011	1.23922	0.534312	0.170152	1.37121	1.1953	1.11613	0.621206	0.668152	0.105472	0.0978535	0.128523	1
ENSMUSG00000085520	Gm16871	18	1	31599972	31608753	lincRNA	FALSE	1.35616	-3.16284	-1.48554	-2.28853	-1.82139	-1.19258	-2.02918	-1.73885	-1.49625	-11.1972	-1.88063	-1.43895	-1.6812	-2.04262	-2.26704	-0.637673	-1.84833	-2.37036	-2.14154	0.736039	0.336384	0.529322	0.461621	0.341119	0.469766	0.451282	0.396034	9.30461	0.631627	0.524993	0.454217	0.568928	0.691413	0.264791	0.632784	0.991469	0.648048	0.523114	0.154905	0.240641	0.081339	1
ENSMUSG00000033633	Clec18a	8	-1	113593398	113605988	protein_coding	FALSE	1.35599	-0.772353	-1.21866	-2.4573	-0.630386	-1.64962	-1.47652	-1.46664	-10.8567	-2.11727	-1.70003	-5.32815	-0.840837	-2.4689	-1.05996	-0.660855	-0.865153	-5.75594	-2.17013	0.257729	0.328148	0.60386	0.278982	0.450867	0.395388	0.535711	9.95905	1.15163	1.03837	8.45039	0.380775	1.12795	0.445182	0.396063	0.542102	9.05905	1.09579	0.596705	0.139269	0.200467	0.0635587	1
ENSMUSG00000030714	Ccdc101	7	1	133792823	133816439	protein_coding	FALSE	1.35449	2.41514	2.59599	2.31322	2.59089	2.41336	2.34079	2.33348	2.45273	2.2679	1.87672	1.91865	2.38052	2.27479	1.49899	2.11368	2.43757	2.67005	1.98381	0.158011	0.150832	0.148646	0.157029	0.210471	0.136972	0.736735	0.745752	0.877014	1.07222	0.933769	0.629079	0.914353	1.11046	0.882709	0.684448	0.629611	0.993363	0.790201	0.0741995	0.103673	0.0319273	1
ENSMUSG00000043290	Zfp784	7	-1	4986041	4990048	protein_coding	FALSE	1.35384	1.69289	1.69611	1.65787	1.93998	1.96151	1.74169	-7.07473	1.00878	1.82567	2.25201	1.91109	1.08607	2.28911	1.88793	1.61214	-3.90045	1.63081	2.16557	0.0768991	0.0731437	0.0780673	0.0761498	0.0761954	0.0757191	9.52546	2.41035	0.287766	0.224994	0.285449	2.48837	0.154352	0.285189	0.391644	8.65494	0.381715	0.252763	0.634868	0.121546	0.208709	0.0348772	1
ENSMUSG00000028073	Pear1	3	-1	87551812	87628181	protein_coding	FALSE	1.35341	-0.694266	-0.884004	-0.58848	-1.30174	-1.21346	-0.985741	-1.43617	-0.973015	-0.353348	-1.25619	-1.39027	-1.27156	-1.1163	-0.835137	-1.16294	-1.09213	-1.15598	-1.26465	0.484999	0.37478	0.463195	0.586841	0.477765	0.520919	0.607523	0.376052	0.385138	0.494474	0.449542	0.399366	0.464453	0.341772	0.512343	0.382295	0.431185	0.425826	0.564498	0.124292	0.252523	0.0586858	1
ENSMUSG00000029472	Anapc5	5	-1	123237478	123271348	protein_coding	FALSE	1.35306	3.16257	3.12056	3.04258	2.98379	3.12901	2.96382	3.22717	3.03412	3.108	3.07559	3.17185	3.16033	3.04143	3.12391	3.13623	3.2169	3.17259	3.22784	0.0314588	0.0302051	0.0336541	0.0390453	0.0354014	0.0339376	0.0348963	0.0382302	0.0416824	0.0367776	0.0358419	0.0371128	0.0393632	0.0347169	0.0420268	0.03263	0.038027	0.0366175	0.88093	0.0212072	0.0948717	0.0029915	1
ENSMUSG00000072974	Gm4787	12	-1	82477979	82480473	protein_coding	FALSE	1.35246	-0.991324	-1.45229	-1.23245	-0.787509	-0.69537	-1.59868	-1.11602	-1.89509	-1.19773	-1.27459	-1.82908	-1.52722	-1.67547	-0.946015	-1.77015	-1.13289	-1.21365	-1.31973	0.268847	0.318392	0.297548	0.26891	0.251208	0.360721	0.343384	0.583288	0.354103	0.322199	0.554877	0.408373	0.537628	0.274956	0.52949	0.2924	0.353986	0.347357	0.669527	0.12239	0.166756	0.0413265	1
ENSMUSG00000013483	Card14	11	1	119169082	119206689	protein_coding	FALSE	1.35217	-3.15758	-3.29491	-2.54573	-2.93904	-3.08416	-2.28798	-3.25005	-2.27175	-2.34125	-2.50853	-2.62294	-2.95574	-2.26144	-3.52386	-3.80054	-2.69285	-3.0171	-2.06504	0.726433	0.688003	0.479375	0.714781	0.731384	0.49936	0.712543	0.425791	0.455341	0.536373	0.54164	0.664584	0.428772	0.851461	0.976803	0.623121	0.634642	0.401884	0.590315	0.0990342	0.248091	0.0625598	1
ENSMUSG00000075318	Scn2a1	2	1	65458914	65605504	protein_coding	FALSE	1.35187	2.15619	2.45913	2.15527	2.01184	2.20674	2.18327	1.79109	1.97264	2.27768	2.38164	1.9282	2.29174	2.16574	2.27547	2.14705	2.02963	2.30634	2.11989	0.0893532	0.0793784	0.0908741	0.0719956	0.0846818	0.0795077	0.124048	0.106447	0.157048	0.0891627	0.109465	0.0943493	0.0986108	0.0927634	0.149222	0.0837175	0.086429	0.0828851	0.804769	0.0551665	0.126261	0.0138032	1
ENSMUSG00000084824	Gm16344	18	1	32181394	32186264	antisense	FALSE	1.35157	2.57232	2.64456	2.69587	2.59994	2.81895	2.74578	2.85854	3.1501	2.93637	2.85762	1.56954	1.69531	-4.23739	-4.96757	-2.19793	-4.72473	2.95437	2.55113	0.0585288	0.0521664	0.0553598	0.0630913	0.0612897	0.0535391	0.509555	0.313991	0.673917	0.958402	1.04986	1.11224	9.28651	9.02895	8.30199	10.3341	0.449785	3.01124	0.809487	0.0850965	0.0784179	0.0269985	1
ENSMUSG00000090612	D930030I03Rik	16	1	38452062	38453573	lincRNA	FALSE	1.35072	-1.31675	-0.542692	-1.59586	-0.783412	-1.80958	-2.01266	-0.815061	-11.1284	-1.0386	-1.45476	-1.35544	-2.72172	-10.3123	-1.08518	-1.8859	-1.44586	-1.32452	-0.955404	0.539502	0.353634	0.611281	0.45708	0.776839	0.707655	0.546196	10.1415	0.588738	0.655608	0.668332	1.18498	10.0421	0.546396	1.05064	0.662196	0.648422	0.417	0.562164	0.12816	0.246288	0.0633879	1
ENSMUSG00000031709	Tbc1d9	8	1	85689251	85796838	protein_coding	FALSE	1.35054	2.07319	2.50469	2.36535	2.44296	2.42358	2.71437	2.26956	2.60479	2.46476	2.48481	2.46657	2.45828	2.2291	2.37638	2.42776	2.44462	2.60671	2.6542	0.0404957	0.100975	0.0811359	0.0469357	0.0795526	0.0974594	0.0562144	0.118161	0.077978	0.0917121	0.129278	0.162685	0.0508568	0.071727	0.063916	0.0702959	0.147344	0.165528	0.705528	0.0381174	0.242613	0.0137413	1
ENSMUSG00000031960	Aars	8	1	113557044	113581564	protein_coding	FALSE	1.35012	3.47976	3.45109	3.48513	3.46032	3.33985	3.38109	3.26987	3.31567	3.26131	3.42355	3.35843	3.53206	3.28005	3.39304	3.47951	3.48972	3.42972	3.36232	0.0344562	0.0226534	0.0275517	0.0256913	0.0300826	0.0228647	0.042838	0.0509981	0.0440063	0.0437813	0.0405918	0.043409	0.0441217	0.0496455	0.0375132	0.0380141	0.0436952	0.0315787	0.882231	0.0243597	0.0887515	0.00465798	1
ENSMUSG00000056413	Adap1	5	-1	139747830	139801576	protein_coding	FALSE	1.34977	1.72701	1.68754	1.70774	1.56369	1.41542	1.56098	1.43857	1.53809	1.56849	1.54982	1.65264	1.83152	1.61849	1.48208	1.60211	1.79784	1.46993	1.51062	0.07158	0.090305	0.0788829	0.118947	0.109382	0.116583	0.109078	0.0916293	0.103068	0.100172	0.0957376	0.107133	0.101381	0.1024	0.115802	0.0929106	0.105076	0.116936	0.645303	0.0585337	0.28194	0.0142234	1
ENSMUSG00000019647	Sema6a	18	-1	47395252	47528524	protein_coding	FALSE	1.34958	2.05409	2.3229	2.25367	2.32878	2.25673	2.46408	2.2083	2.19814	2.37714	2.23115	2.25008	2.22264	2.18325	2.23222	2.2247	2.2848	2.19803	2.26458	0.0433531	0.0408388	0.041047	0.0454722	0.0553772	0.0386399	0.0479655	0.0459423	0.0480345	0.0460287	0.0508222	0.0529971	0.0506893	0.0451205	0.055364	0.0473085	0.0512779	0.052655	0.792184	0.0171498	0.186176	0.00449015	1
ENSMUSG00000028967	Errfi1	4	1	150228028	150243001	protein_coding	FALSE	1.34957	1.75163	1.98762	1.88673	1.82264	1.71408	1.81246	1.90211	1.7927	1.65183	1.90501	1.91911	1.84647	1.63964	1.85942	1.93817	1.74677	1.79586	1.85689	0.0654039	0.0535341	0.0564592	0.0756316	0.0720261	0.0718803	0.0702067	0.0723475	0.0884869	0.0630236	0.0758888	0.0743562	0.0859162	0.072121	0.075482	0.083205	0.0729889	0.0689477	0.832841	0.0519632	0.109983	0.00521258	1
ENSMUSG00000006021	Kptn	7	1	16705244	16712865	protein_coding	FALSE	1.34903	2.16216	2.22994	2.41585	2.36397	2.25929	2.24178	2.20618	1.95679	2.33605	2.1912	2.20107	2.28062	2.28875	2.38683	2.30806	2.20505	2.16061	2.25116	0.105015	0.0859439	0.0877246	0.107775	0.0958426	0.0805346	0.159212	0.108682	0.105433	0.0924593	0.097416	0.0926143	0.150072	0.0870218	0.111402	0.094377	0.0974485	0.0948511	0.886194	0.0505968	0.057898	0.00531145	1
ENSMUSG00000028126	Pip5k1a	3	-1	94862452	94910852	protein_coding	FALSE	1.34884	2.49301	2.4876	2.54658	2.58416	2.65573	2.49772	2.5133	2.55955	2.53932	2.66369	2.62582	2.48188	2.73053	2.68582	2.52696	2.54062	2.47535	2.73716	0.056752	0.0598189	0.0540063	0.0662554	0.0696986	0.0575255	0.0816484	0.0855487	0.0841889	0.105053	0.0790805	0.120006	0.0732136	0.0746127	0.0905216	0.117235	0.0843115	0.0956803	0.85976	0.0704182	0.0651823	0.00463976	1
ENSMUSG00000022704	Qtrtd1	16	-1	43861520	43926922	protein_coding	FALSE	1.34797	2.11904	2.43296	2.30085	2.36627	2.50611	2.34827	2.14654	2.11974	2.31837	2.21692	2.38234	2.36134	2.3026	2.2504	2.4256	2.08296	2.462	2.24721	0.126093	0.11615	0.160486	0.140717	0.141603	0.130447	0.175057	0.136738	0.162335	0.142731	0.122727	0.134903	0.150729	0.142323	0.147678	0.148804	0.136398	0.119703	0.831673	0.0510624	0.109286	0.00797828	1
ENSMUSG00000031016	Wee1	7	1	117265864	117285626	protein_coding	FALSE	1.34763	0.121446	0.516718	0.308099	0.497782	0.366324	0.35394	0.196449	0.207472	0.353662	0.431748	0.0130221	0.519665	0.210348	0.134847	0.461471	-0.0392998	0.597038	0.130817	0.169939	0.13789	0.155521	0.153873	0.16467	0.158448	0.210744	0.220691	0.229947	0.168524	0.260636	0.176176	0.20462	0.235786	0.222378	0.255975	0.170864	0.241701	0.809829	0.0708785	0.107997	0.0112954	1
ENSMUSG00000024979	Tectb	19	1	55255223	55270803	protein_coding	FALSE	1.34723	-2.03008	-1.40234	-1.09885	-1.74044	-1.75987	-1.34108	-0.279367	-1.37546	-1.13562	-1.1169	-1.06981	-1.4177	-1.42807	-1.4042	-1.14305	-1.00637	-1.22105	-1.10094	0.609932	0.435019	0.338889	0.610322	0.545156	0.496913	0.317751	0.401805	0.59361	0.378882	0.299773	0.347583	0.382249	0.390757	0.476898	0.431891	0.502287	0.303871	0.624048	0.1101	0.207009	0.0588434	1
ENSMUSG00000037533	Rapgef6	11	1	54336349	54512787	protein_coding	FALSE	1.34694	1.69303	1.62691	1.98106	1.45989	1.989	1.6389	1.30691	1.79118	1.67263	1.26089	1.41855	1.79792	1.81788	1.29545	1.4349	1.82277	1.91331	1.57485	0.126957	0.131846	0.113043	0.146292	0.124909	0.124762	0.144786	0.127042	0.179155	0.21487	0.182291	0.176525	0.157723	0.160354	0.185258	0.167484	0.150612	0.196264	0.800096	0.0611675	0.124497	0.0142393	1
ENSMUSG00000028687	Mutyh	4	1	116480328	116492045	protein_coding	FALSE	1.34686	0.486434	0.677764	0.53177	0.420886	0.536439	-0.131305	0.955042	0.175639	0.690018	0.298881	0.362241	0.278283	0.77675	0.280697	0.266793	0.74601	0.906211	-0.0893139	0.241295	0.270989	0.229255	0.333746	0.352341	0.421076	0.232369	0.249701	0.286308	0.215003	0.215628	0.29566	0.267937	0.310799	0.288097	0.28082	0.262747	0.253207	0.700987	0.0774079	0.195062	0.0265431	1
ENSMUSG00000040690	Col16a1	4	1	129725084	129776527	protein_coding	FALSE	1.34683	-0.625582	-0.672899	-0.734358	0.0121598	-0.315344	-0.636663	-0.316298	-0.939605	-0.742327	-0.610933	-0.61079	-0.545321	0.0942967	-0.952455	-0.576535	-0.882193	-0.606987	-1.2078	0.393827	0.548677	0.53201	0.384071	0.364745	0.540283	0.38008	0.395913	0.603461	0.606127	0.390417	0.412032	0.449663	0.531151	0.502766	0.513679	0.475333	0.510044	0.579488	0.109785	0.25865	0.0520778	1
ENSMUSG00000014039	Prdm15	16	-1	98013074	98073457	protein_coding	FALSE	1.3468	1.13429	1.28386	0.88424	0.978508	1.26969	1.11328	1.15314	1.06272	1.28171	1.15358	1.30886	1.14375	1.16706	0.936689	0.972944	0.968468	1.36345	1.36091	0.130902	0.196909	0.101039	0.178364	0.126035	0.120948	0.203318	0.15214	0.204031	0.151374	0.264353	0.20693	0.209028	0.195911	0.232091	0.210518	0.27345	0.188315	0.825001	0.0474051	0.115736	0.0118582	1
ENSMUSG00000020267	Hint1	11	1	54679885	54684003	protein_coding	FALSE	1.34533	4.12133	4.28181	4.34454	4.25975	4.26865	4.3149	4.03971	4.39321	4.29038	4.249	4.50106	4.30724	4.25598	4.31672	4.53544	4.48398	4.09957	4.29959	0.0429264	0.0401968	0.0386216	0.0473269	0.046106	0.0410128	0.12587	0.0873793	0.112669	0.102532	0.0784557	0.10509	0.104534	0.0954613	0.09111	0.0849271	0.113719	0.108847	0.894598	0.0380435	0.063215	0.0041436	1
ENSMUSG00000030612	Mrpl46	7	-1	85920122	85928417	protein_coding	FALSE	1.3451	2.05507	2.05011	2.19332	1.86198	2.03713	1.90823	2.10034	2.10308	2.31952	2.21236	2.11885	2.24923	1.93649	2.14276	2.10849	2.23732	2.20117	2.2379	0.0877715	0.0866792	0.0836162	0.112948	0.101719	0.0953491	0.0837074	0.0765264	0.0760364	0.0709434	0.0755489	0.0740568	0.0894103	0.0735384	0.0907347	0.0701457	0.0788517	0.0738985	0.737772	0.0475975	0.20578	0.00885024	1
ENSMUSG00000039321	Uts2r	11	1	121021585	121023287	protein_coding	FALSE	1.34478	-2.32728	-1.48537	-1.5048	-1.73326	-2.0596	-3.59863	-1.38383	-1.41716	-10.7023	-1.44866	-2.97205	-1.96929	-2.71124	-2.28849	-1.23267	-2.35455	-1.30652	-1.82446	0.621378	0.387774	0.428053	0.544697	0.614379	1.23196	0.454115	0.560168	9.60932	0.59058	1.113	0.985244	1.04012	1.05561	0.576207	1.15856	0.393389	0.924804	0.548431	0.128129	0.245492	0.0779475	1
ENSMUSG00000063047	Zfp780b	7	-1	28747727	28759804	protein_coding	FALSE	1.34397	0.976436	0.986764	1.04068	0.879888	0.932149	0.812145	0.862526	0.967882	1.05785	1.11424	1.22244	1.15857	0.905857	1.10813	0.906574	1.14591	0.974451	0.973566	0.105235	0.0979191	0.101876	0.125894	0.12437	0.120684	0.107638	0.0945185	0.109488	0.087136	0.0871495	0.0872523	0.105801	0.08604	0.116574	0.0864195	0.0946575	0.100812	0.804168	0.0713164	0.115108	0.00940748	1
ENSMUSG00000025508	Rplp2	7	1	148633269	148637484	protein_coding	FALSE	1.34293	4.76752	5.06713	5.25753	4.88708	5.14226	5.35997	5.10367	4.84025	4.90802	5.34975	4.54777	5.60461	4.12194	5.37115	5.59295	5.06879	5.48142	4.23537	0.0479618	0.0395634	0.0389562	0.0526609	0.0446127	0.0357475	0.414694	0.729858	0.361502	0.400594	0.426811	0.14792	0.615887	0.375535	0.232764	0.816041	0.220326	0.589095	0.761366	0.0847134	0.128226	0.0256941	1
ENSMUSG00000045201	Lrrc3b	14	-1	16190033	16271501	protein_coding	FALSE	1.34011	-0.252202	-0.139411	0.0453279	0.289504	-0.192944	-0.137759	0.109918	-0.26707	-0.225607	0.285659	0.0509111	0.0848766	-0.0387593	0.352165	0.146748	-0.0164198	0.240717	0.0566941	0.235544	0.205711	0.21231	0.195114	0.254268	0.225507	0.264115	0.33077	0.376101	0.205657	0.266765	0.266767	0.297211	0.207775	0.284231	0.28845	0.223985	0.263377	0.74863	0.088253	0.144366	0.0187509	1
ENSMUSG00000047648	Fbxo30	10	1	11001128	11017850	protein_coding	FALSE	1.34	1.72207	1.8403	1.91996	1.5233	1.86003	1.75338	1.83286	1.72988	1.71138	1.82129	1.75805	1.79629	1.63437	1.91388	1.78567	1.67889	1.7197	1.79815	0.0687856	0.059396	0.0629602	0.0883882	0.0693281	0.0672026	0.0792228	0.0725997	0.0876909	0.066789	0.0757992	0.0756033	0.0908092	0.0653455	0.0832877	0.0757589	0.077736	0.0771099	0.833055	0.0368153	0.125456	0.0046732	1
ENSMUSG00000085317	Gm14256	2	1	155416867	155418587	antisense	FALSE	1.33949	-0.0492437	-0.551223	-1.81535	-4.09963	-0.562114	-1.25045	-0.364667	-6.43461	-1.59881	-1.13488	-1.94309	-2.49867	-1.27721	-1.06045	-6.54875	-1.43341	-0.687174	-1.93316	0.36209	0.419348	0.908821	3.96755	0.561313	0.722008	0.397387	5.27701	0.907699	0.48846	0.730814	1.06372	0.922515	0.612791	4.8415	0.730293	0.441553	0.755724	0.522013	0.155756	0.240853	0.0813787	1
ENSMUSG00000029502	Golga3	5	1	110605720	110655489	protein_coding	FALSE	1.33942	2.07692	2.21442	2.27842	2.19858	2.36405	2.32665	2.15285	2.13241	2.19926	2.20669	2.33849	2.21214	2.02373	2.20167	2.282	2.18859	2.1935	2.24339	0.0497838	0.0468582	0.0418401	0.0524262	0.050636	0.0458363	0.078815	0.0738085	0.0909862	0.0734903	0.0688748	0.0769868	0.0902505	0.0707271	0.0897353	0.0761069	0.0815464	0.0779304	0.844232	0.0294041	0.121832	0.00453245	1
ENSMUSG00000024513	Mbd2	18	1	70727843	70785785	protein_coding	FALSE	1.33779	3.09921	3.31924	3.35592	3.2167	3.30241	3.44376	3.24118	3.0492	3.24235	3.21935	3.23995	3.40432	3.36219	3.57523	3.36972	3.30049	3.30161	3.18213	0.0786806	0.0720338	0.0785304	0.0610578	0.0912748	0.0790146	0.136191	0.261728	0.319955	0.277889	0.273662	0.286638	0.125337	0.218363	0.311349	0.261904	0.256821	0.26968	0.840688	0.0682561	0.0781938	0.0128625	1
ENSMUSG00000014074	Rnf168	16	1	32277545	32301520	protein_coding	FALSE	1.33694	1.83475	1.82537	1.86207	1.9294	1.71735	1.94763	1.93019	1.90053	1.70643	1.89092	1.58305	1.82075	1.86185	1.63013	1.71856	1.68967	2.08407	1.71798	0.0586101	0.0944011	0.0562554	0.0755172	0.11048	0.103583	0.174468	0.146468	0.211905	0.158851	0.37453	0.204255	0.189261	0.198727	0.21139	0.188206	0.240886	0.225317	0.887609	0.0478368	0.0579665	0.00658737	1
ENSMUSG00000085544	A930024N18Rik	17	1	15511964	15516439	lincRNA	FALSE	1.33683	-0.616199	-1.01491	-0.608588	-0.610829	-0.821914	-0.840148	-0.602432	-0.742031	-0.641548	-0.78887	-0.941769	-0.876307	-0.71002	-0.916855	-0.785494	-0.761033	-0.526107	-1.08844	0.170364	0.199902	0.173759	0.194435	0.221576	0.210448	0.224914	0.242036	0.225147	0.239247	0.249917	0.258577	0.249088	0.279214	0.27035	0.244292	0.188156	0.298048	0.801972	0.06931	0.118587	0.0101309	1
ENSMUSG00000027305	Ndufaf1	2	-1	119481182	119488563	protein_coding	FALSE	1.33652	1.71748	1.56423	1.8952	1.71288	1.87016	1.80883	1.70706	1.64737	1.73204	1.70234	1.66522	1.623	1.66784	1.64118	1.743	1.90377	1.79013	1.78368	0.101051	0.113013	0.107949	0.148699	0.134534	0.110738	0.121816	0.0941507	0.141966	0.128367	0.122279	0.120774	0.120089	0.104725	0.15119	0.111594	0.113076	0.128283	0.847223	0.062022	0.0829196	0.00783566	1
ENSMUSG00000079478	Sssca1	19	-1	5728088	5731732	protein_coding	FALSE	1.33641	2.45642	2.70883	2.6664	2.70198	2.75099	2.7794	2.58384	2.83444	2.83486	2.63932	2.72827	2.64997	2.65643	2.74925	2.70429	2.91524	2.66111	2.66673	0.08877	0.0814588	0.0902257	0.11115	0.108918	0.0839213	0.130377	0.0950865	0.124365	0.114795	0.111137	0.113261	0.117419	0.108048	0.136737	0.0915295	0.121288	0.113309	0.784073	0.0554533	0.153385	0.00708823	1
ENSMUSG00000040824	Snrpd2	7	1	19735071	19738084	protein_coding	FALSE	1.33477	3.44456	3.6036	3.87986	3.67759	3.87862	4.07793	-1.63629	-5.06001	-2.07007	3.62247	3.89101	4.5526	0.0718807	3.77028	2.85166	3.80828	-4.00458	-6.70246	0.0626568	0.053497	0.051345	0.0621255	0.0555074	0.0464124	9.01698	9.63309	10.2187	0.906648	3.20113	0.0820352	7.84175	3.95958	5.10134	0.824096	9.61608	10.1127	0.603428	0.126845	0.160601	0.109126	1
ENSMUSG00000030796	Tead2	7	1	52471123	52489005	protein_coding	FALSE	1.3347	0.758146	0.801154	0.64152	0.522747	0.852159	0.553975	0.0623374	0.243456	0.702839	0.769379	0.625664	0.662011	1.04037	0.617885	0.0434186	0.416041	0.69262	0.657446	0.176781	0.291177	0.223603	0.269741	0.286552	0.2264	0.315704	0.250366	0.215769	0.191388	0.328648	0.198572	0.232982	0.210718	0.308343	0.22791	0.232612	0.215609	0.773026	0.0644389	0.145187	0.0173473	1
ENSMUSG00000005994	Tyrp1	4	1	80480027	80497623	protein_coding	FALSE	1.33224	-1.14047	-1.39871	-0.962905	-0.487816	-0.674515	-0.696295	-1.7109	-0.653502	-1.18412	-1.05743	-0.329753	-0.0405264	-0.273184	0.387477	-1.0002	-0.910773	-0.0390493	-1.0207	0.291754	0.63145	0.280468	0.465953	0.462933	0.295361	0.47649	0.310973	0.579748	0.324598	0.388137	0.285224	0.432675	0.256393	0.335716	0.343843	0.24497	0.42906	0.500741	0.193062	0.231382	0.0748148	1
ENSMUSG00000027884	Clcc1	3	1	108456831	108481758	protein_coding	FALSE	1.33223	2.30051	2.20482	2.47982	2.3675	2.36075	2.26624	2.14697	2.46875	2.34204	2.48245	2.49917	2.34398	2.27308	2.41679	2.4144	2.38856	2.29177	2.29121	0.0632593	0.103787	0.104669	0.094339	0.111491	0.109353	0.100934	0.0903342	0.108846	0.0913099	0.0952958	0.099439	0.100357	0.104467	0.114879	0.10365	0.107174	0.111719	0.888854	0.0402982	0.0670858	0.00376211	1
ENSMUSG00000039230	Tbcd	11	1	121313263	121478478	protein_coding	FALSE	1.33192	2.2303	2.29799	2.26351	2.09586	2.1595	2.3363	2.13837	2.36059	2.33484	2.31695	2.22637	2.25497	2.06408	2.24636	2.28038	2.33045	2.31283	2.30371	0.0597169	0.0559008	0.0709228	0.0616899	0.0636889	0.0904113	0.060856	0.094818	0.09088	0.0594685	0.0569687	0.0705153	0.0592244	0.0545165	0.0719054	0.0682888	0.0676938	0.0607648	0.871283	0.03292	0.0918358	0.00396164	1
ENSMUSG00000070806	Zmynd12	4	1	119095419	119140049	protein_coding	FALSE	1.33154	-0.993481	-1.25232	-1.91535	-1.37256	-1.70661	-0.897838	-1.87004	-1.75265	-1.1669	-1.69418	-5.63258	-1.06688	-1.93924	-1.93078	-5.36392	-1.01086	-0.848223	-2.17646	0.476547	0.523373	0.638354	0.559563	0.616238	0.387069	0.870024	0.868152	0.414775	0.871735	3.75041	0.444855	0.907083	0.878575	3.47136	0.484733	0.304353	0.988608	0.585836	0.13396	0.225772	0.0544313	1
ENSMUSG00000007944	Ttc9b	7	1	28438934	28441227	protein_coding	FALSE	1.33139	1.28444	1.63888	1.33944	1.44085	1.17674	1.47717	1.40661	1.16138	1.56001	1.62001	1.50691	1.33693	1.33695	1.45592	1.39164	1.3097	1.23098	1.34701	0.143609	0.117237	0.149799	0.153915	0.178218	0.131397	0.162878	0.161158	0.163028	0.135257	0.149034	0.167284	0.180702	0.145503	0.189077	0.170628	0.184388	0.16827	0.812798	0.0687266	0.107961	0.0105144	1
ENSMUSG00000023020	2310016M24Rik	15	1	99556049	99558567	protein_coding	FALSE	1.33108	2.96089	3.17746	3.16097	3.10246	3.38727	3.53083	3.12509	3.31379	3.36655	3.32695	3.1977	3.34334	2.82942	3.30375	3.40996	3.49804	3.42719	3.28329	0.0683966	0.0602705	0.0678444	0.0780696	0.0661484	0.0565125	0.0899139	0.0723284	0.0851378	0.075152	0.087821	0.0735824	0.109968	0.0725962	0.0854834	0.0655729	0.0699842	0.0777979	0.638327	0.0817365	0.255878	0.024058	1
ENSMUSG00000033763	Mtss1l	8	1	113245376	113265300	protein_coding	FALSE	1.33037	3.43563	3.4969	3.3692	3.64715	3.49655	3.54659	3.65904	3.46632	3.15981	3.48735	3.06979	3.21366	3.38545	3.12937	3.41993	3.17385	3.51977	3.39861	0.0360419	0.0335179	0.0384332	0.0376653	0.0417351	0.0358703	0.19955	0.208102	0.289681	0.270272	0.251917	0.283837	0.21921	0.214805	0.256245	0.291299	0.228615	0.273435	0.735706	0.0827478	0.16241	0.0191357	1
ENSMUSG00000021235	Coq6	12	1	85702607	85714746	protein_coding	FALSE	1.33027	2.16813	1.99689	2.13716	2.1358	2.3751	2.04867	2.14592	1.93108	1.97837	2.20146	2.0174	2.23138	2.04733	1.94964	2.30874	2.07538	2.17484	2.08443	0.0947331	0.0987669	0.1022	0.124824	0.0942515	0.105266	0.146217	0.127418	0.154842	0.110736	0.174146	0.161883	0.159868	0.114965	0.117429	0.132515	0.135118	0.20195	0.840364	0.0491255	0.103746	0.00676471	1
ENSMUSG00000024459	H2-M5	17	-1	37121006	37126482	protein_coding	FALSE	1.32998	-0.5284	-0.711195	-0.787708	-0.744063	-0.637596	-1.12205	-0.587703	-0.839772	-0.752915	-1.39671	-1.45215	-0.694494	-0.611465	-0.81661	-1.16204	-0.843993	-0.825013	-0.881464	0.296106	0.272382	0.307277	0.327364	0.364106	0.371436	0.257898	0.30985	0.349526	0.479658	0.430967	0.314066	0.269113	0.302556	0.440569	0.378225	0.297171	0.343067	0.725037	0.0733795	0.172723	0.0288604	1
ENSMUSG00000085672	Gm16193	8	1	42138464	42150060	antisense	FALSE	1.3298	-12.5026	-0.973737	-1.02077	-1.12693	-2.55444	-1.35661	-1.51816	-1.90043	-2.66888	-1.38104	-1.02136	-2.32698	-1.47047	-1.87022	-1.23902	-1.69288	-11.8616	-2.32726	9.29869	0.479396	0.522479	0.604872	1.18771	0.638298	0.558146	0.717426	1.17205	0.509657	0.481743	0.99288	0.585639	0.710319	0.556979	0.602775	10.6354	1.09048	0.545905	0.126128	0.264314	0.0636536	1
ENSMUSG00000005580	Adcy9	16	-1	4287529	4420498	protein_coding	FALSE	1.3291	0.936676	1.29219	1.30548	1.19682	1.33	1.18126	0.86449	1.27497	1.2131	1.23612	1.04633	1.27523	0.996033	1.14669	1.06379	1.26575	1.27493	1.19329	0.0691224	0.0586317	0.0629008	0.0739739	0.0677443	0.0658475	0.0879474	0.0614039	0.0723424	0.0644339	0.0775292	0.0646217	0.0798945	0.0710372	0.078599	0.0656519	0.06201	0.0721643	0.853077	0.0404237	0.100953	0.00554614	1
ENSMUSG00000026730	Pter	2	1	12845668	12925080	protein_coding	FALSE	1.32714	2.06317	1.90518	1.91298	2.05668	2.12308	2.07212	1.87166	1.91189	1.94694	1.90742	2.01643	2.05395	2.0565	2.05542	2.06599	1.96374	1.96911	1.98439	0.0649317	0.0583718	0.071722	0.0536921	0.0563572	0.0490156	0.0600342	0.0533564	0.0588776	0.0527008	0.0550784	0.07859	0.0470685	0.0458446	0.0546595	0.0446582	0.0489818	0.0470364	0.578585	0.231654	0.170044	0.0197169	1
ENSMUSG00000038900	Rpl12	2	1	32817079	32820016	protein_coding	FALSE	1.32708	4.10173	4.49015	4.57003	4.12732	4.41022	4.56293	4.39228	4.40026	4.70576	4.0313	4.2534	4.66344	3.102	4.34061	4.15267	4.65831	4.61498	4.16689	0.0612555	0.0468875	0.0500469	0.0705098	0.0622227	0.0517653	0.472844	0.543297	0.608502	1.11142	0.521409	0.62211	1.08721	1.11157	0.879264	0.480461	0.263895	0.597352	0.791081	0.0788201	0.104554	0.0255448	1
ENSMUSG00000043807	Ly6g5b	17	-1	35250893	35252373	protein_coding	FALSE	1.32669	-0.336335	-1.4056	-1.05292	-1.00612	-1.2071	-0.866809	-1.30487	-0.891445	-1.02718	-2.48858	-0.613035	-1.66695	-1.00245	-1.0368	-1.77363	-2.65765	-1.343	-1.05375	0.272993	0.465067	0.407476	0.452675	0.53522	0.375894	0.537273	0.361194	0.431167	0.947887	0.332855	0.685153	0.461951	0.407192	0.729089	0.983408	0.53235	0.483816	0.618567	0.137752	0.181993	0.0616882	1
ENSMUSG00000025314	Ptprj	2	-1	90269911	90420804	protein_coding	FALSE	1.32668	1.11111	1.13169	1.14247	1.26056	1.32576	1.32743	1.28324	1.10463	1.44438	0.505421	1.1602	1.32124	0.910622	1.35848	0.620176	1.40881	0.976763	1.06763	0.0539933	0.0512511	0.0589219	0.0583436	0.0616941	0.0551503	0.162301	0.184994	0.161631	0.286207	0.169577	0.144662	0.22553	0.147072	0.330345	0.120202	0.20692	0.192495	0.608513	0.0926668	0.26912	0.0296997	1
ENSMUSG00000026491	Ahctf1	1	-1	181675025	181733811	protein_coding	FALSE	1.32664	2.40345	2.35546	2.46217	2.36772	2.42725	2.35879	2.45078	2.40891	2.42115	2.38693	2.61205	2.27777	2.47039	2.60014	2.44668	2.35423	2.3307	2.47642	0.0716346	0.0744159	0.0719175	0.0724282	0.0575206	0.0663659	0.143703	0.0798191	0.147827	0.0762435	0.0941062	0.0879844	0.142776	0.083963	0.138766	0.0610984	0.100058	0.0971736	0.91881	0.0280029	0.0502525	0.00293484	1
ENSMUSG00000091947	6530401F13Rik	12	1	82633955	82658445	lincRNA	FALSE	1.32628	-1.81763	-1.94481	-2.26477	-1.55308	-2.93618	-3.13623	-2.49707	-2.25505	-12.9558	-9.33667	-3.54152	-3.00513	-3.46328	-3.6339	-2.3561	-7.78077	-2.12274	-3.05024	0.639126	0.647551	0.792457	0.62695	1.11198	1.15464	0.780613	0.587816	9.34346	9.56096	1.22387	1.11881	1.22528	1.23634	0.777094	7.93202	0.616894	1.04605	0.514729	0.151437	0.232982	0.100852	1
ENSMUSG00000058589	Anks1b	10	1	89336417	90435730	protein_coding	FALSE	1.32593	1.83914	1.97566	1.84824	1.96609	1.97167	1.82817	1.93005	1.83887	1.79019	1.91583	1.92385	2.06132	1.95479	1.90449	2.0036	1.97479	2.00791	1.88142	0.0504823	0.0655541	0.0729534	0.0687555	0.0704246	0.0701382	0.106227	0.0972773	0.0879946	0.0903415	0.121198	0.0835826	0.111262	0.0672649	0.0753795	0.0774784	0.123549	0.0756955	0.903525	0.037288	0.0563853	0.00280121	1
ENSMUSG00000022494	Shisa9	16	1	11984674	12267896	protein_coding	FALSE	1.32509	1.22659	1.59682	1.65526	1.74728	1.62704	1.54997	1.57411	1.54139	1.77168	1.34165	1.57094	1.35404	1.65401	1.71239	1.47986	1.56896	1.60713	1.70597	0.125507	0.10088	0.103466	0.111895	0.112918	0.114156	0.146424	0.128379	0.124921	0.147159	0.140256	0.149784	0.145551	0.11336	0.15426	0.129316	0.13722	0.116671	0.764324	0.0922875	0.127839	0.0155498	1
ENSMUSG00000042190	Cmklr1	5	-1	114062363	114100435	protein_coding	FALSE	1.32323	-1.94417	-1.42618	-1.73702	-1.46569	-1.18272	-1.81157	-1.48099	-2.06509	-2.81606	-1.85972	-1.5529	-1.18672	-1.61958	-1.43067	-1.59847	-2.20958	-1.9435	-1.34116	0.563101	0.405574	0.553731	0.723949	0.622274	0.531514	0.433676	0.586691	0.96256	0.50933	0.547439	0.501935	0.412614	0.372131	0.486875	0.684628	0.717524	0.416439	0.600278	0.117224	0.236334	0.0461643	1
ENSMUSG00000030747	Dgat2	7	-1	106302173	106331223	protein_coding	FALSE	1.32314	1.26837	1.2371	1.63285	1.3985	1.41257	1.41167	1.44063	1.47875	1.73216	1.46151	1.41101	1.28557	1.64081	1.31349	1.58889	1.449	1.43336	1.66404	0.0882559	0.0852684	0.0760759	0.0943126	0.0943928	0.0848473	0.0908266	0.0756241	0.0804613	0.0785381	0.0856195	0.0950668	0.0778343	0.0887348	0.0911673	0.0794776	0.0843106	0.0710872	0.844082	0.0458046	0.104134	0.00597952	1
ENSMUSG00000003955	Fam162a	16	-1	36043930	36071601	protein_coding	FALSE	1.32209	2.85196	3.31967	3.35611	2.95873	3.26743	3.32014	2.82212	3.12387	3.19526	3.26102	3.07956	3.28537	2.81335	3.2527	3.36399	3.09943	3.24498	3.11977	0.0795905	0.0633009	0.0665473	0.09024	0.0750718	0.0643941	0.102488	0.0820381	0.0919966	0.0717857	0.091341	0.0764382	0.107642	0.0828439	0.0791778	0.0861714	0.0833757	0.0928574	0.838546	0.0414094	0.112741	0.00730375	1
ENSMUSG00000037337	Map4k1	7	1	29767073	29788298	protein_coding	FALSE	1.32156	-1.30235	-2.33153	-2.41305	-1.4451	-1.58315	-1.80654	-1.32815	-1.0093	-1.68475	-2.35396	-1.17569	-1.74613	-1.27139	-2.64411	-1.14386	-1.19362	-1.95496	-1.75021	0.291343	0.451985	0.521403	0.362822	0.382451	0.386479	0.386201	0.230714	0.494456	0.587645	0.302437	0.525196	0.383887	0.659448	0.363205	0.26904	0.527314	0.523733	0.635853	0.0965886	0.218233	0.0493251	1
ENSMUSG00000059588	Calcrl	2	-1	84170783	84265568	protein_coding	FALSE	1.32082	-0.417539	0.0651464	-0.108221	0.191564	0.0829879	0.091158	0.3269	0.612847	0.0974743	0.41731	-0.236088	0.0961656	-0.135188	0.673672	-0.0259894	-0.0490028	0.0583197	0.227385	0.160075	0.305719	0.257388	0.395235	0.160697	0.169852	0.261506	0.416179	0.299619	0.362157	0.292566	0.367835	0.410945	0.394514	0.33572	0.61845	0.221867	0.326828	0.604377	0.0742049	0.27833	0.043088	1
ENSMUSG00000086476	9530059O14Rik	9	1	122481615	122588714	lincRNA	FALSE	1.32036	-0.847383	-1.23211	-1.56794	-0.844402	-1.27411	-1.93109	-1.14109	-1.58038	-1.79105	-1.55462	-0.787849	-1.04238	-0.663484	-1.32969	-1.24875	-1.0167	-1.17357	-1.72246	0.244164	0.264826	0.34588	0.281893	0.33306	0.417396	0.29686	0.328576	0.473909	0.297527	0.257172	0.270026	0.216533	0.279279	0.352728	0.218675	0.297464	0.40782	0.686295	0.0986892	0.18203	0.0329862	1
ENSMUSG00000029516	Cit	5	1	116295287	116458956	protein_coding	FALSE	1.31992	1.65279	1.65172	1.63225	1.46145	1.78927	1.65035	1.51101	1.51544	1.42763	1.72852	1.71933	1.53104	1.44043	1.61104	1.52709	1.57145	1.59679	1.38944	0.117755	0.0888045	0.112956	0.114528	0.119229	0.136353	0.142058	0.105856	0.191229	0.0922005	0.107708	0.107131	0.124991	0.112034	0.122221	0.124469	0.144951	0.11237	0.848021	0.0576922	0.0878821	0.00640448	1
ENSMUSG00000039842	Mcph1	8	1	18595131	18803189	protein_coding	FALSE	1.31872	0.0810183	0.193176	0.0544019	-0.240742	0.0539969	0.21569	-0.0189896	0.151979	0.0721983	0.100146	0.127054	0.222978	0.217122	0.0543083	0.351515	0.0649622	0.19154	-0.145166	0.137839	0.111087	0.175233	0.21141	0.162561	0.163093	0.167987	0.128933	0.175377	0.120228	0.148015	0.13284	0.143286	0.138063	0.16494	0.148382	0.157308	0.152827	0.838768	0.0500612	0.104781	0.00638886	1
ENSMUSG00000041187	Prkd2	7	1	17428283	17455810	protein_coding	FALSE	1.31622	0.417364	0.645414	0.18954	0.899898	0.545119	0.524992	0.750264	0.148409	0.359531	0.493234	0.436474	0.159235	0.460836	0.704014	0.489253	0.215511	0.469772	0.267647	0.122323	0.122004	0.157127	0.14055	0.118172	0.108697	0.135625	0.145511	0.133502	0.131981	0.125602	0.178142	0.151947	0.115424	0.134488	0.12626	0.117433	0.120752	0.725866	0.0653168	0.192683	0.0161337	1
ENSMUSG00000029587	Zfp12	5	1	143996842	144010513	protein_coding	FALSE	1.3152	1.88306	1.95837	1.85927	1.99641	2.19944	1.941	2.0594	1.99228	1.80354	1.99617	1.90885	1.92309	2.00956	1.99255	2.04579	1.93211	2.0219	1.83444	0.0852566	0.0723819	0.077298	0.103655	0.141187	0.121575	0.0827968	0.0610338	0.100846	0.0619147	0.0998196	0.0645623	0.0749676	0.0662036	0.0831938	0.0679943	0.104159	0.0710219	0.829302	0.0305	0.135337	0.00486047	1
ENSMUSG00000054519	Zfp867	11	-1	59274699	59285976	protein_coding	FALSE	1.31485	1.24134	1.32781	1.37589	0.988338	1.31935	1.17251	0.959375	1.04058	1.11288	1.26698	1.27688	1.27571	0.909825	1.25142	1.27894	1.18535	1.20975	1.3474	0.0744839	0.0681952	0.0737063	0.0944046	0.0834977	0.0853876	0.101402	0.0890619	0.100765	0.0803838	0.0822518	0.084745	0.106647	0.0765976	0.0920749	0.0858327	0.0889099	0.0802485	0.78981	0.0396643	0.16047	0.0100551	1
ENSMUSG00000042305	Tmem183a	1	-1	136242674	136258576	protein_coding	FALSE	1.31483	2.54222	2.44199	2.60345	2.56315	2.57217	2.48013	2.50639	2.674	2.62473	2.5856	2.5483	2.52522	2.66988	2.5825	2.47026	2.60733	2.56098	2.60629	0.038301	0.0390555	0.0369823	0.0453218	0.0442522	0.0420775	0.0497264	0.0407931	0.0480556	0.0421805	0.0450127	0.0476318	0.0437512	0.0440289	0.0550822	0.0411462	0.0468682	0.0451743	0.939965	0.0174933	0.0414199	0.00112132	1
ENSMUSG00000028597	Gpx7	4	-1	108072995	108079566	protein_coding	FALSE	1.3145	-0.566533	-0.195799	-0.173816	-0.374222	-0.439678	-0.296599	-1.1136	-0.248484	-0.360315	-0.601965	-0.5637	-0.346062	-1.051	-0.243454	-0.618386	-0.0349658	0.0274907	0.116423	0.314948	0.258954	0.270039	0.329533	0.373734	0.295179	0.879006	0.352733	0.352841	0.376259	0.58063	0.459511	0.961317	0.353036	0.458808	0.268932	0.235915	0.294697	0.676915	0.110715	0.156769	0.0556018	1
ENSMUSG00000057541	Pus7	5	-1	23246466	23289529	protein_coding	FALSE	1.31418	0.841306	1.07677	1.05104	1.11027	1.1572	1.1662	1.1162	1.06537	0.96944	0.884289	0.982235	1.08314	0.553785	1.01089	1.0261	1.0571	1.11842	0.891011	0.112246	0.122917	0.117985	0.142325	0.142725	0.142535	0.126495	0.117796	0.157928	0.105759	0.13405	0.136554	0.181349	0.126661	0.138997	0.119545	0.133859	0.165958	0.774396	0.0373755	0.17808	0.0101488	1
ENSMUSG00000033249	Hsf4	8	1	107793701	107799745	protein_coding	FALSE	1.31196	0.709106	0.930674	0.83739	0.974498	0.952029	1.15167	0.864609	0.71196	1.18452	1.09534	0.276766	0.785419	1.05376	0.868178	0.589619	0.960873	1.17143	0.813968	0.148951	0.120778	0.134243	0.138831	0.148547	0.124796	0.202592	0.294467	0.154886	0.188129	0.30896	0.274849	0.170655	0.26245	0.296936	0.215866	0.143411	0.27964	0.687271	0.103882	0.187175	0.0216719	1
ENSMUSG00000068744	Psrc1	3	1	108186757	108191149	protein_coding	FALSE	1.31119	0.193945	-0.20512	-0.472008	0.199536	-0.116687	0.03666	0.264503	-0.225648	0.113968	-0.042395	-0.519166	0.00297161	0.433255	-0.500745	-0.104142	-0.0990968	0.268968	0.27558	0.281337	0.295557	0.375557	0.212439	0.282286	0.230271	0.259383	0.248641	0.301583	0.234814	0.338573	0.283214	0.300454	0.310088	0.290727	0.207897	0.242271	0.223809	0.712126	0.0982214	0.166788	0.0228646	1
ENSMUSG00000032311	Nrg4	9	-1	55068029	55174651	protein_coding	FALSE	1.31113	0.246527	0.0463954	0.56098	0.337364	0.410726	-0.002265	0.178195	0.127734	0.38772	0.13158	0.146973	0.530271	0.567541	0.291302	0.624248	0.00121322	0.241241	0.219688	0.20614	0.209339	0.210727	0.322878	0.279098	0.269898	0.229944	0.413612	0.186666	0.247176	0.193444	0.276978	0.263438	0.352215	0.216104	0.226172	0.219966	0.379635	0.777709	0.0698688	0.132764	0.019658	1
ENSMUSG00000051978	Erich1	8	-1	14027565	14090327	protein_coding	FALSE	1.31068	1.26873	1.13168	1.26287	1.40285	1.42733	1.24962	1.14069	1.13763	1.26148	1.15659	1.37768	1.15522	1.26566	1.18724	1.23803	1.22648	1.0608	1.27755	0.105591	0.108393	0.112662	0.115721	0.115321	0.110753	0.164292	0.126931	0.140689	0.145231	0.123336	0.146126	0.150516	0.128981	0.14102	0.141118	0.154682	0.133581	0.793679	0.0551043	0.143534	0.00768218	1
ENSMUSG00000037972	Snn	16	1	11066391	11075076	protein_coding	FALSE	1.31062	1.79477	1.80454	1.91609	1.76743	1.90788	1.91807	1.88285	1.96183	1.90466	1.96386	1.94714	1.87227	1.87262	1.94343	1.87148	1.9707	1.91496	2.03784	0.0608024	0.0565318	0.0575288	0.0666088	0.064899	0.0570133	0.0617309	0.0562963	0.0662385	0.0550391	0.0576576	0.0596838	0.0656048	0.0603847	0.0674152	0.056897	0.0614411	0.0553126	0.920951	0.0266239	0.0508403	0.00158449	1
ENSMUSG00000074505	Fat3	9	-1	15714649	16182681	protein_coding	FALSE	1.31024	1.66429	1.83301	1.78187	1.67299	1.82347	1.74774	1.60249	1.67584	1.74572	1.80606	1.80759	1.72396	1.64833	1.72318	1.73753	1.79729	1.77469	1.71489	0.0296045	0.0258371	0.02815	0.0281748	0.0277195	0.0286185	0.0292352	0.0272252	0.0278781	0.0248133	0.0244803	0.0264882	0.0253489	0.0237999	0.0306976	0.0246143	0.0268702	0.0257848	0.935626	0.0195099	0.0435568	0.00130726	1
ENSMUSG00000061393	Acvr2b	9	1	119311562	119342619	protein_coding	FALSE	1.31022	2.25692	2.48908	2.33263	2.41972	2.36342	2.63704	2.27981	2.36984	2.49219	2.34523	2.43486	2.36293	2.09025	2.36045	2.49815	2.61812	2.32361	2.47392	0.0630411	0.0549939	0.0647667	0.0676474	0.0686877	0.0539664	0.0903428	0.0878324	0.0984573	0.0918505	0.0943925	0.102317	0.110881	0.0883745	0.10143	0.0732794	0.100935	0.0967951	0.814384	0.0571665	0.120023	0.00842635	1
ENSMUSG00000010057	Nprl2	9	1	107444540	107448035	protein_coding	FALSE	1.31009	2.13798	2.24196	2.16811	2.14581	2.28597	2.30988	2.06935	2.14052	2.21368	2.35258	2.16181	2.23045	2.34632	2.3318	2.19332	2.26712	2.21103	2.24179	0.070935	0.0637786	0.0741273	0.0832645	0.0790885	0.0679645	0.0906365	0.0777512	0.0891889	0.0701792	0.0792864	0.0799902	0.0761286	0.067545	0.0956062	0.0714768	0.0773246	0.0805898	0.841864	0.0742503	0.0784261	0.00545973	1
ENSMUSG00000030203	Dusp16	6	-1	134665488	134742643	protein_coding	FALSE	1.30996	1.37139	1.66095	1.81405	1.57837	1.66724	1.73739	1.51836	1.81273	1.71759	1.63563	1.60502	1.51368	1.53715	1.82214	1.85471	1.45222	1.47501	1.54284	0.05877	0.050979	0.0462044	0.0676575	0.0628558	0.0541926	0.0654648	0.0496624	0.0779481	0.0575136	0.0626986	0.089036	0.0680969	0.052553	0.0677672	0.0700155	0.0730977	0.087732	0.843789	0.0433256	0.106145	0.00673998	1
ENSMUSG00000080316	Ncrna00085	17	1	17967683	17979973	protein_coding	FALSE	1.30962	0.438906	0.0278944	-0.229674	0.200649	0.0424319	-0.298869	0.77995	-0.216105	0.102358	-0.603306	0.157312	0.43308	-0.173697	0.47299	-0.256643	0.0422282	0.347663	0.211922	0.282284	0.341873	0.425224	0.403521	0.392546	0.464566	0.372487	0.517655	0.412357	0.579588	0.411192	0.398465	0.439852	0.304276	0.599413	0.357003	0.365688	0.449015	0.688047	0.091879	0.18686	0.0332141	1
ENSMUSG00000086851	A430108G06Rik	11	-1	53378190	53380815	lincRNA	FALSE	1.30956	-0.929824	-1.45357	-2.04248	-1.20702	-1.7788	-2.43716	-2.56575	-1.185	-1.28365	-1.45525	-1.27834	-1.13227	-0.762155	-0.819619	-0.827554	-2.02487	-1.22868	-1.19266	0.351801	0.424912	0.621582	0.461033	0.619527	0.72953	0.748825	0.330268	0.419225	0.362874	0.384267	0.349345	0.294539	0.281691	0.3163	0.50179	0.401375	0.348393	0.588344	0.0958918	0.242182	0.073583	1
ENSMUSG00000052616	Ccdc79	8	-1	106970619	107033810	protein_coding	FALSE	1.30793	0.0235343	-0.700587	-0.205432	-0.222653	-0.37739	-0.562191	-0.330436	-0.570813	-0.603611	-0.760033	-0.421838	-0.467409	-0.389603	-0.629936	-0.529915	-0.25606	-0.350364	-0.241752	0.1487	0.207619	0.171245	0.193616	0.230124	0.200984	0.246427	0.19589	0.305238	0.241615	0.200187	0.200416	0.241267	0.201399	0.29484	0.172405	0.187546	0.179497	0.77378	0.0633196	0.139048	0.0238519	1
ENSMUSG00000015714	Lass2	3	1	95118714	95127510	protein_coding	FALSE	1.30767	3.05417	2.74099	2.82297	3.09121	2.96839	2.77876	3.12035	2.7829	2.48381	2.80076	2.75411	2.85613	3.07558	2.692	2.92306	2.65765	2.71512	2.84938	0.0675432	0.0676101	0.07222	0.0600483	0.0733407	0.0617294	0.107967	0.0778288	0.129023	0.0925315	0.0921068	0.107228	0.133828	0.0898446	0.101027	0.0905508	0.0904571	0.0953923	0.851174	0.0418554	0.100223	0.0067475	1
ENSMUSG00000085118	Gm15774	7	-1	128016206	128018812	antisense	FALSE	1.30749	-2.51294	-3.07392	-2.06971	-1.9018	-3.61967	-3.81368	-1.4547	-3.21468	-2.06946	-2.58784	-2.6558	-2.13575	-3.78668	-1.65581	-3.72554	-1.84005	-2.29894	-2.95343	0.592695	0.743147	0.511928	0.551001	1.23695	1.1317	0.334888	0.769426	0.477698	0.627639	0.609079	0.468463	1.19487	0.326809	1.15109	0.385846	0.505908	0.769345	0.564754	0.130952	0.233997	0.0702972	1
ENSMUSG00000050555	Hyls1	9	-1	35368405	35377688	protein_coding	FALSE	1.30715	0.962846	0.903824	1.08535	0.954858	0.932989	0.989935	1.00848	0.966633	1.18015	1.21351	1.15986	1.10729	0.954755	1.04516	0.745745	0.964616	1.28231	1.32387	0.11978	0.11751	0.115213	0.134509	0.138263	0.120315	0.129684	0.132576	0.121991	0.109954	0.11788	0.118792	0.131282	0.123309	0.166974	0.134038	0.107323	0.110028	0.869308	0.047393	0.0768925	0.00640596	1
ENSMUSG00000029027	Dffb	4	-1	153338558	153349235	protein_coding	FALSE	1.30698	0.894596	1.05214	0.94349	0.924178	0.941839	1.10291	0.735497	0.651858	0.428058	0.927087	0.787513	0.762251	0.705905	0.695162	0.685901	0.494903	0.685836	0.894394	0.161156	0.174436	0.183041	0.202405	0.160811	0.18712	0.204404	0.228934	0.291729	0.161416	0.327646	0.292156	0.21222	0.233682	0.243788	0.223901	0.339259	0.272928	0.836515	0.057333	0.0929184	0.0132341	1
ENSMUSG00000022389	Tef	15	1	81632851	81657291	protein_coding	FALSE	1.30696	4.07192	4.17328	4.11028	4.06915	4.04204	3.99505	4.1995	4.05179	4.07035	4.07366	4.04644	4.15477	4.13099	4.09485	4.1709	3.98625	4.04951	4.09246	0.0343276	0.029421	0.0308728	0.0707095	0.0394976	0.039096	0.0325347	0.0299911	0.0373938	0.0381131	0.0356181	0.0378973	0.0334079	0.0302699	0.0334419	0.0311233	0.03416	0.0357199	0.843636	0.0305284	0.122572	0.00326317	1
ENSMUSG00000025437	Usp33	3	1	152009442	152056576	protein_coding	FALSE	1.30684	4.12828	4.12495	4.15302	4.15912	4.2267	4.13838	4.16722	4.14472	4.15154	4.13539	4.15884	4.11742	4.19341	4.17853	4.14545	4.06319	4.13871	4.1665	0.0204703	0.0237982	0.0264908	0.0244503	0.0252951	0.0235751	0.0275636	0.0307892	0.0397515	0.0267801	0.0311537	0.0272505	0.028752	0.0319843	0.0412278	0.0250535	0.0345425	0.0309634	0.926737	0.0208088	0.0515353	0.000918932	1
ENSMUSG00000005533	Igf1r	7	1	75097713	75371484	protein_coding	FALSE	1.30663	3.08994	3.47054	3.41016	3.24421	3.53086	3.57532	3.04999	3.42862	3.47405	3.50713	3.46592	3.50435	3.19097	3.45439	3.51926	3.46294	3.41413	3.44804	0.0264469	0.0197858	0.0227436	0.0277	0.023867	0.0217444	0.0348998	0.0246726	0.028249	0.0238478	0.0283438	0.0257647	0.0325155	0.0252291	0.028829	0.0250014	0.0300382	0.0277673	0.820858	0.0400636	0.132008	0.0070699	1
ENSMUSG00000024099	Ndufv2	17	-1	66428135	66450899	protein_coding	FALSE	1.30655	3.61163	3.61395	3.80538	3.75696	3.72926	3.72816	3.74708	3.82391	3.75795	3.78321	3.71657	3.74768	3.71285	3.81827	3.74822	3.81246	3.74005	3.86692	0.0428702	0.0421916	0.0427473	0.0471232	0.0522605	0.0457243	0.049635	0.0423873	0.0503519	0.0444862	0.0487535	0.0519871	0.0519998	0.0424064	0.0533516	0.0419698	0.0485696	0.0489585	0.872422	0.0357771	0.089507	0.00229397	1
ENSMUSG00000033152	Podxl2	6	-1	88792552	88825038	protein_coding	FALSE	1.30586	3.95305	4.12949	4.0029	4.0937	4.00567	4.17186	4.21525	4.09129	4.21277	4.18138	4.16291	4.23372	4.05995	4.13695	4.09716	4.28564	4.16284	4.18287	0.0382765	0.0450966	0.0341458	0.0434356	0.0514297	0.055434	0.0491848	0.0546403	0.0665964	0.0582654	0.0633375	0.0590416	0.0582245	0.0567293	0.06755	0.0508241	0.0580511	0.0544613	0.899597	0.0238607	0.0737023	0.00283968	1
ENSMUSG00000085043	Gm13184	2	1	3385885	3391818	antisense	FALSE	1.3057	-1.69049	-0.522065	-2.48274	-2.21172	-0.57402	-1.57751	0.0868734	-1.00375	-2.36539	-1.27052	-0.715454	-10.605	-11.5682	-1.95498	-1.38726	-12.8166	-1.20064	-0.490178	0.775045	0.414148	1.16427	1.16024	0.54333	0.786068	0.315678	0.611709	1.17485	0.569336	0.516049	9.64436	10.3044	1.09963	0.70272	10.1881	0.703987	0.508529	0.513773	0.160658	0.222123	0.103447	1
ENSMUSG00000035109	Shc4	2	-1	125453183	125549884	protein_coding	FALSE	1.30509	-0.464518	-0.849645	-0.737949	-0.694134	-0.416605	-0.491605	-0.50905	-0.377961	-1.01913	-0.191414	-0.290538	-0.423693	-1.19274	-0.364856	-0.252343	-0.406604	-0.519434	-1.21533	0.186634	0.181657	0.198536	0.217338	0.197215	0.192597	0.213774	0.169756	0.304445	0.218891	0.159343	0.183877	0.313353	0.238068	0.177651	0.158632	0.218396	0.303449	0.747972	0.0653426	0.161299	0.0253863	1
ENSMUSG00000007653	Gabrb2	11	1	42233259	42446092	protein_coding	FALSE	1.30486	1.80815	1.93084	2.01246	1.76252	1.73511	1.89802	2.01203	2.089	2.02155	1.94119	1.97291	1.9818	1.83842	2.02131	1.92756	1.8995	2.03585	1.97796	0.0426305	0.0422124	0.0549703	0.0568073	0.0588201	0.069814	0.0483596	0.0451006	0.0460848	0.0431075	0.0445751	0.0436193	0.0536565	0.0408667	0.0520341	0.0458595	0.0427126	0.0459697	0.763918	0.0829554	0.146212	0.00691539	1
ENSMUSG00000002968	Med25	7	-1	52134761	52147779	protein_coding	FALSE	1.30411	2.78422	2.49659	2.44796	3.0277	2.76178	2.76952	2.92304	2.39032	2.43151	2.68093	2.60327	2.53414	2.84203	2.74489	2.44529	2.50326	2.50512	2.67453	0.0403436	0.0439649	0.0505621	0.0390802	0.0495006	0.0410749	0.0636017	0.0873917	0.0776183	0.0673865	0.0778236	0.0870921	0.0692795	0.0666357	0.0770474	0.0798601	0.0808578	0.0764425	0.624206	0.0613396	0.294412	0.0200426	1
ENSMUSG00000052942	Glis3	19	-1	28333341	28754567	protein_coding	FALSE	1.30335	-1.05323	-1.30519	-1.41882	-1.68771	-1.30692	-1.60132	-1.17521	-1.74249	-1.59711	-1.76548	-1.85758	-1.67199	-1.98983	-1.95177	-1.67557	-2.82089	-1.49193	-1.13614	0.424365	0.360351	0.516926	0.957923	0.476256	0.429126	0.454306	0.369705	0.537093	0.540506	0.5298	0.559229	0.46312	0.453624	0.437047	0.740726	0.417638	0.441926	0.581552	0.138502	0.236781	0.0431654	1
ENSMUSG00000022414	Tab1	15	1	79963584	79992131	protein_coding	FALSE	1.30329	1.8266	1.96227	1.81564	1.88659	1.85903	1.74622	1.67409	1.77555	1.84662	1.90682	1.93315	2.09974	1.77321	1.85635	1.97894	1.91427	1.99266	1.97242	0.0573837	0.0516325	0.0615631	0.064723	0.0671451	0.0645799	0.0664168	0.0576168	0.0686035	0.0546819	0.0589436	0.052486	0.0664554	0.0538969	0.0635023	0.0564748	0.0587065	0.0575814	0.897188	0.0360957	0.0625466	0.00416947	1
ENSMUSG00000074916	Chst14	2	1	118752233	118754321	protein_coding	FALSE	1.30318	-0.472794	-0.307025	-0.57969	-0.119376	-0.535654	-0.443502	-0.116065	-0.810832	-0.881177	-1.27755	-0.441871	-5.7519	-1.00782	-0.540522	-0.457795	0.288234	-0.434777	0.0577921	0.220121	0.199006	0.241607	0.213575	0.261132	0.22334	0.323615	0.412367	0.448421	0.710811	0.281908	5.26355	0.674043	0.337898	0.335369	0.198982	0.294396	0.240103	0.659467	0.157577	0.119875	0.063082	1
ENSMUSG00000058835	Abi1	2	-1	22795593	22895761	protein_coding	FALSE	1.30301	3.43328	3.17209	2.89313	3.32343	3.17026	3.25525	3.5698	3.04996	3.14321	2.95968	3.06635	2.96496	3.3972	3.0119	3.05973	3.0607	3.14168	3.0539	0.0812132	0.0933801	0.096979	0.107791	0.0968799	0.0809736	0.164352	0.120949	0.203506	0.139651	0.171642	0.169801	0.186473	0.129827	0.210676	0.135012	0.161554	0.158241	0.808196	0.0615123	0.119654	0.0106379	1
ENSMUSG00000054976	9430031J16Rik	1	1	81073525	81338339	protein_coding	FALSE	1.30299	1.51581	1.75577	1.75203	1.69052	1.2842	1.38538	1.21412	1.6623	1.75074	1.38787	1.53262	1.3161	1.63101	1.30417	1.37414	1.62722	1.55494	1.62341	0.0644382	0.0533479	0.0591589	0.0709304	0.0797613	0.0693023	0.110191	0.109434	0.148815	0.126527	0.13209	0.130021	0.0949415	0.151575	0.227914	0.112704	0.135925	0.110042	0.703425	0.0485391	0.227263	0.0207728	1
ENSMUSG00000036986	Pml	9	-1	58064986	58097593	protein_coding	FALSE	1.30279	1.50055	1.39392	1.45126	1.65942	1.12205	1.21224	1.35725	1.40243	1.2627	1.23687	1.33764	1.21536	1.24304	1.1372	1.23835	1.18307	1.31113	1.46172	0.105291	0.110649	0.140714	0.161792	0.153751	0.135229	0.118777	0.126999	0.15344	0.121646	0.0960261	0.140918	0.150559	0.114525	0.140628	0.117619	0.118051	0.136747	0.765301	0.0624014	0.162839	0.00945896	1
ENSMUSG00000028898	Trnau1ap	4	-1	131867678	131885453	protein_coding	FALSE	1.30276	2.7563	2.52766	2.7754	2.57135	2.58215	2.51278	2.64417	2.70734	2.34955	2.60728	2.45565	2.66549	2.5797	2.73908	2.75923	2.58642	2.5215	2.48442	0.0706153	0.0742114	0.0751181	0.0849738	0.0901635	0.0794505	0.0946597	0.0981126	0.151344	0.103476	0.127968	0.107136	0.0973348	0.094839	0.106721	0.106825	0.116447	0.119063	0.788079	0.0393618	0.164469	0.00809026	1
ENSMUSG00000075700	2810407C02Rik	3	1	58380558	58397055	protein_coding	FALSE	1.30259	3.3857	3.5103	3.55289	3.54235	3.57495	3.63291	3.52526	3.61508	3.62719	3.58022	3.62207	3.57568	3.49931	3.61989	3.52493	3.56829	3.61471	3.66718	0.0279338	0.0255201	0.0322734	0.0378436	0.0372767	0.0343561	0.0335763	0.0305689	0.0318584	0.0331581	0.0300243	0.0441677	0.0336487	0.0244873	0.03332	0.0279488	0.0302813	0.0405547	0.805281	0.0195794	0.171309	0.00383074	1
ENSMUSG00000028730	Wdr65	4	-1	118227156	118293382	protein_coding	FALSE	1.30229	-1.85039	-1.47233	-1.83159	-1.4296	-1.71007	-1.83921	-1.2599	-1.98214	-2.38277	-2.08099	-1.16456	-1.66047	-1.60761	-1.13609	-1.81436	-1.34639	-3.57666	-1.85236	0.331621	0.23614	0.324084	0.29536	0.331882	0.317729	0.306332	0.435983	0.708442	0.524608	0.213282	0.350803	0.411029	0.245567	0.47172	0.289159	1.12097	0.418025	0.736017	0.0875234	0.146905	0.0295554	1
ENSMUSG00000020530	Ggnbp2	11	-1	84645863	84684319	protein_coding	FALSE	1.30212	3.15637	3.18316	3.19243	3.01797	3.28292	3.25039	3.05902	3.08298	3.12546	3.2385	3.14287	3.04535	3.09202	3.15885	3.29505	3.10256	3.12062	3.14157	0.0581763	0.0583728	0.0552541	0.0605388	0.0918844	0.0733806	0.0907022	0.0761544	0.0828804	0.0664854	0.0760013	0.0813208	0.0956733	0.0708259	0.0797202	0.0576695	0.0711276	0.079691	0.912584	0.02764	0.0572565	0.00251961	1
ENSMUSG00000046603	D9Ertd402e	9	1	122714657	122745452	protein_coding	FALSE	1.30043	1.6605	1.52635	1.66471	1.68506	1.58533	1.72528	1.63548	1.74336	1.60664	1.57543	1.55879	1.51979	1.69888	1.70445	1.54079	1.67652	1.69207	1.75324	0.068084	0.0650631	0.0658894	0.0741077	0.0819526	0.0952031	0.0786672	0.0777052	0.0781614	0.106061	0.0791881	0.0805599	0.0722037	0.0826279	0.0848931	0.102585	0.0721993	0.0695781	0.870525	0.067903	0.0555106	0.00606129	1
ENSMUSG00000030022	Adamts9	6	-1	92722693	92893486	protein_coding	FALSE	1.29974	-2.18065	-1.79344	-2.04486	-1.49806	-2.07711	-1.66081	-1.70956	-1.52264	-2.02708	-2.03731	-1.64912	-1.29888	-1.81092	-1.46659	-1.78979	-2.21688	-1.81115	-2.23511	0.391729	0.348207	0.285901	0.3845	0.365782	0.251229	0.337445	0.277557	0.320875	0.279591	0.26564	0.200566	0.310718	0.277091	0.274789	0.339092	0.296646	0.340038	0.652533	0.0900841	0.209129	0.0482545	1
ENSMUSG00000025041	Nt5c2	19	-1	46961321	47089643	protein_coding	FALSE	1.2997	2.5547	2.61498	2.74277	2.61995	2.54745	2.64001	2.66326	2.59117	2.49625	2.57148	2.64452	2.62552	2.50127	2.73658	2.68554	2.55444	2.44936	2.71513	0.0602593	0.0519065	0.0544282	0.0704106	0.0686446	0.0618621	0.100846	0.055131	0.0726995	0.0644373	0.0696879	0.0674509	0.110041	0.0582828	0.0739647	0.0716478	0.0806998	0.07183	0.904747	0.0316332	0.0606549	0.00296504	1
ENSMUSG00000027315	Spint1	2	1	119063098	119075263	protein_coding	FALSE	1.29916	-1.22832	-0.825659	-0.420086	-0.947974	-0.494376	-0.40716	-0.467817	-0.783466	-0.928187	-1.51009	-0.611234	-1.21274	-1.36126	-1.35761	-0.850884	-0.547645	-0.948123	-0.863584	0.349168	0.2964	0.33924	0.431224	0.392693	0.299569	0.431927	0.364308	0.626483	0.644048	0.383779	0.577256	0.984119	0.614537	0.603644	0.304281	0.419728	0.430157	0.669291	0.10197	0.187252	0.041487	1
[truncated: 10,580 more rows]
[truncated: 8 more columns]

## Sheet: 2-subcategorization_retina
Ensembl_ID	MGI_symbol	Chromosome	Strand	Start_position	End_position	Gene_biotype	Non-polymorphic	Imprinting_Bayes_factor	log_mu_F0_C57BL/6J_R1	log_mu_F0_C57BL/6J_R2	log_mu_F0_C57BL/6J_R3	log_mu_F0_Cast/EiJ_R1	log_mu_F0_Cast/EiJ_R2	log_mu_F0_Cast/EiJ_R3	log_mu_F1_B6xCast_R1_B6_allele	log_mu_F1_B6xCast_R2_B6_allele	log_mu_F1_B6xCast_R3_B6_allele	log_mu_F1_CastxB6_R1_B6_allele	log_mu_F1_CastxB6_R2_B6_allele	log_mu_F1_CastxB6_R3_B6_allele	log_mu_F1_B6xCast_R1_Cast_allele	log_mu_F1_B6xCast_R2_Cast_allele	log_mu_F1_B6xCast_R3_Cast_allele	log_mu_F1_CastxB6_R1_Cast_allele	log_mu_F1_CastxB6_R2_Cast_allele	log_mu_F1_CastxB6_R3_Cast_allele	sd_F0_C57BL/6J_R1	sd_F0_C57BL/6J_R2	sd_F0_C57BL/6J_R3	sd_F0_Cast/EiJ_R1	sd_F0_Cast/EiJ_R2	sd_F0_Cast/EiJ_R3	sd_F1_B6xCast_R1_B6_allele	sd_F1_B6xCast_R2_B6_allele	sd_F1_B6xCast_R3_B6_allele	sd_F1_CastxB6_R1_B6_allele	sd_F1_CastxB6_R2_B6_allele	sd_F1_CastxB6_R3_B6_allele	sd_F1_B6xCast_R1_Cast_allele	sd_F1_B6xCast_R2_Cast_allele	sd_F1_B6xCast_R3_Cast_allele	sd_F1_CastxB6_R1_Cast_allele	sd_F1_CastxB6_R2_Cast_allele	sd_F1_CastxB6_R3_Cast_allele	postm_cons	postm_cis	postm_trans	postm_cistrans	CIS-trans
[truncated: 717 more rows]
[truncated: 8 more columns]
