# Supplementary material for: Hybrid Mice Reveal Parent-of-Origin and Cis- and Trans-Regulatory Effects in the Retina
Source: PLoS One. 2014 Oct 23;9(10):e109382. doi: 10.1371/journal.pone.0109382 (PMC4207689; doi:10.1371/journal.pone.0109382)
Supplement: Supporting Information S4 — Analysis of Cast/EiJ variants within CBRs. This Excel file summarizes the analysis of Cast/EiJ variants (SNPs and indels) within CBRs. The first sheet contains a list of information for all 10,212 CBRs, including the locations of variants within the central 1 kb of each CBR [6]. “Doublehit” CBRs are those found in both CRX ChIP-seq replicates. “Singlehit” CBRs are those found in one CRX ChIP-seq replicate. The second sheet contains a list of all 37,991 Ensembl 67 genes, the unique CBR identifiers assigned to each gene, and the number of variants within the central 1 kb of all CBRs associated with each gene. The third sheet gives the number of variants within the central 1 kb of CBRs associated with cis-effect genes in the retina. The fourth sheet gives the number of variants within the central 1 kb of CBRs associated with trans-effect genes in the retina. (XLSX) [file pone.0109382.s004.xlsx]

## Sheet: 1-CBR_variants_1kb_windows
Unique_CBR_identifier	1kb_window	Doublehit or singlehit?	SNP_count	SNP_locations	Indel_count	Indel_locations	Variant_count
1	3:30646946-30647945	D	12	3:30647229,3:30647247,3:30647286,3:30647319,3:30647395,3:30647626,3:30647698,3:30647718,3:30647759,3:30647787,3:30647826,3:30647837	3	3:30647047,3:30647052,3:30647385	15
2	3:30644643-30645642	D	3	3:30644998,3:30645406,3:30645487	0		3
3	4:137885849-137886848	D	2	4:137885943,4:137886341	0		2
4	12:111794803-111795802	D	12	12:111794838,12:111794865,12:111794887,12:111795003,12:111795087,12:111795291,12:111795503,12:111795623,12:111795667,12:111795736,12:111795789,12:111795795	1	12:111794912	13
5	7:106577916-106578915	D	11	7:106577941,7:106577946,7:106578177,7:106578207,7:106578343,7:106578373,7:106578421,7:106578570,7:106578713,7:106578874,7:106578883	2	7:106578169,7:106578461	13
6	1:89699731-89700730	D	8	1:89699824,1:89699875,1:89700060,1:89700101,1:89700339,1:89700501,1:89700626,1:89700675	2	1:89700172,1:89700424	10
7	19:8891176-8892175	D	7	19:8891228,19:8891471,19:8891590,19:8891634,19:8891700,19:8891747,19:8891875	0		7
8	19:9003369-9004368	D	0		2	19:9004005,19:9004112	2
9	11:113558592-113559591	D	18	11:113558661,11:113558706,11:113558707,11:113558728,11:113558823,11:113558824,11:113558827,11:113558835,11:113558860,11:113559035,11:113559046,11:113559058,11:113559125,11:113559128,11:113559156,11:113559353,11:113559547,11:113559581	6	11:113558625,11:113558809,11:113558893,11:113558911,11:113559427,11:113559444	24
10	11:109158059-109159058	D	9	11:109158166,11:109158233,11:109158250,11:109158374,11:109158624,11:109158677,11:109158774,11:109158853,11:109158956	1	11:109159055	10
11	17:47048898-47049897	D	4	17:47049228,17:47049279,17:47049309,17:47049373	3	17:47048898,17:47049032,17:47049861	7
12	2:155798794-155799793	D	1	2:155799581	0		1
13	2:129630943-129631942	D	5	2:129631333,2:129631417,2:129631612,2:129631647,2:129631700	1	2:129631673	6
14	7:53070416-53071415	D	4	7:53070491,7:53070913,7:53071101,7:53071227	2	7:53070467,7:53070503	6
15	9:45353899-45354898	D	8	9:45354094,9:45354147,9:45354166,9:45354511,9:45354549,9:45354678,9:45354765,9:45354799	3	9:45353949,9:45354558,9:45354598	11
16	11:78159589-78160588	D	6	11:78159764,11:78159781,11:78159869,11:78159962,11:78160018,11:78160581	0		6
17	17:47046839-47047838	D	12	17:47046844,17:47046894,17:47046970,17:47046978,17:47046984,17:47047114,17:47047190,17:47047311,17:47047378,17:47047451,17:47047615,17:47047780	3	17:47046884,17:47046946,17:47047580	15
18	7:54082577-54083576	D	5	7:54082590,7:54082875,7:54083344,7:54083349,7:54083391	3	7:54082579,7:54082588,7:54082765	8
19	12:103267838-103268837	D	12	12:103267882,12:103268106,12:103268111,12:103268175,12:103268176,12:103268221,12:103268518,12:103268658,12:103268663,12:103268716,12:103268778,12:103268781	0		12
20	19:8957802-8958801	D	16	19:8957807,19:8957831,19:8958050,19:8958056,19:8958058,19:8958067,19:8958077,19:8958103,19:8958142,19:8958192,19:8958200,19:8958202,19:8958336,19:8958502,19:8958553,19:8958595	2	19:8958216,19:8958759	18
21	4:131409140-131410139	D	7	4:131409624,4:131409673,4:131409830,4:131409961,4:131410042,4:131410045,4:131410083	2	4:131409319,4:131409592	9
22	6:30096786-30097785	D	2	6:30096836,6:30097261	0		2
23	6:124789953-124790952	D	6	6:124790457,6:124790524,6:124790558,6:124790614,6:124790825,6:124790917	2	6:124790887,6:124790932	8
24	11:63704837-63705836	D	7	11:63704846,11:63704871,11:63704923,11:63705105,11:63705519,11:63705529,11:63705808	0		7
25	16:96339403-96340402	D	10	16:96339559,16:96339599,16:96339656,16:96339881,16:96339971,16:96340122,16:96340158,16:96340169,16:96340266,16:96340350	0		10
26	19:4139195-4140194	D	3	19:4139251,19:4139308,19:4139309	1	19:4140061	4
27	9:43886662-43887661	D	7	9:43886862,9:43886865,9:43886940,9:43887238,9:43887303,9:43887468,9:43887483	3	9:43887248,9:43887429,9:43887644	10
28	10:76279028-76280027	D	5	10:76279316,10:76279805,10:76279896,10:76279969,10:76280012	2	10:76279629,10:76279813	7
29	9:62214048-62215047	D	9	9:62214064,9:62214114,9:62214176,9:62214277,9:62214319,9:62214481,9:62214680,9:62214774,9:62215037	2	9:62214219,9:62214441	11
30	19:25212576-25213575	D	25	19:25212586,19:25212687,19:25212783,19:25212789,19:25212791,19:25212814,19:25212976,19:25212993,19:25212998,19:25213032,19:25213083,19:25213116,19:25213176,19:25213219,19:25213243,19:25213244,19:25213257,19:25213368,19:25213374,19:25213377,19:25213417,19:25213528,19:25213549,19:25213551,19:25213575	4	19:25212734,19:25212848,19:25212962,19:25212970	29
31	2:167011776-167012775	D	0		0		0
32	9:107580321-107581320	D	2	9:107580986,9:107581097	1	9:107580968	3
33	7:36368180-36369179	D	2	7:36368610,7:36369100	3	7:36368437,7:36368468,7:36368569	5
34	17:57170861-57171860	D	2	17:57171457,17:57171718	1	17:57170863	3
35	8:48760861-48761860	D	6	8:48761158,8:48761265,8:48761654,8:48761719,8:48761759,8:48761808	3	8:48761298,8:48761530,8:48761540	9
36	6:91635554-91636553	D	5	6:91635799,6:91635889,6:91636310,6:91636316,6:91636327	0		5
37	5:124644330-124645329	D	3	5:124644471,5:124644688,5:124644879	1	5:124644478	4
38	9:47282556-47283555	D	3	9:47282701,9:47282959,9:47283397	0		3
39	11:109305957-109306956	D	15	11:109305979,11:109306124,11:109306180,11:109306329,11:109306388,11:109306389,11:109306465,11:109306490,11:109306541,11:109306637,11:109306683,11:109306765,11:109306790,11:109306799,11:109306918	2	11:109306473,11:109306645	17
40	2:3575862-3576861	D	13	2:3576006,2:3576123,2:3576124,2:3576207,2:3576222,2:3576246,2:3576276,2:3576347,2:3576358,2:3576445,2:3576456,2:3576699,2:3576854	1	2:3576569	14
41	9:57625078-57626077	D	5	9:57625207,9:57625459,9:57625500,9:57625621,9:57625711	3	9:57625304,9:57625313,9:57625419	8
42	19:27396472-27397471	D	12	19:27396525,19:27396588,19:27396600,19:27396623,19:27396690,19:27396717,19:27396755,19:27396800,19:27396810,19:27397137,19:27397223,19:27397254	3	19:27396531,19:27396637,19:27396832	15
43	6:52647876-52648875	D	6	6:52648009,6:52648217,6:52648413,6:52648415,6:52648503,6:52648554	1	6:52648812	7
44	9:40160820-40161819	D	9	9:40161156,9:40161159,9:40161199,9:40161458,9:40161459,9:40161534,9:40161535,9:40161558,9:40161613	2	9:40161557,9:40161571	11
45	1:126996867-126997866	D	7	1:126996906,1:126996912,1:126997003,1:126997259,1:126997658,1:126997814,1:126997845	3	1:126996880,1:126997162,1:126997236	10
46	3:87951464-87952463	D	2	3:87952203,3:87952282	0		2
47	9:77666392-77667391	D	10	9:77666412,9:77666436,9:77666504,9:77666509,9:77666515,9:77666530,9:77666684,9:77666883,9:77666902,9:77667160	1	9:77666447	11
48	4:106800550-106801549	D	11	4:106800673,4:106800701,4:106800746,4:106800847,4:106800859,4:106800974,4:106801028,4:106801288,4:106801328,4:106801476,4:106801520	0		11
49	13:49345758-49346757	D	3	13:49345907,13:49346121,13:49346341	0		3
50	6:29344052-29345051	D	7	6:29344076,6:29344168,6:29344229,6:29344479,6:29344731,6:29344876,6:29344883	1	6:29344508	8
51	8:13187860-13188859	D	15	8:13187875,8:13187927,8:13187945,8:13188283,8:13188297,8:13188317,8:13188393,8:13188446,8:13188546,8:13188588,8:13188603,8:13188664,8:13188722,8:13188756,8:13188839	2	8:13188563,8:13188829	17
52	7:16449207-16450206	D	2	7:16449285,7:16449530	0		2
53	2:91016097-91017096	D	3	2:91016103,2:91016636,2:91016828	3	2:91016840,2:91016858,2:91016941	6
54	3:55331203-55332202	D	8	3:55331588,3:55331604,3:55331630,3:55331697,3:55331754,3:55331799,3:55331932,3:55332196	0		8
55	5:140346517-140347516	D	17	5:140346534,5:140346544,5:140346554,5:140346663,5:140346915,5:140346923,5:140346938,5:140346944,5:140347233,5:140347278,5:140347394,5:140347420,5:140347433,5:140347437,5:140347446,5:140347451,5:140347504	2	5:140347290,5:140347330	19
56	10:79794427-79795426	D	2	10:79794466,10:79794962	0		2
57	6:137661416-137662415	D	0		0		0
58	12:101369608-101370607	D	17	12:101369777,12:101369817,12:101369858,12:101369864,12:101369887,12:101369910,12:101369936,12:101369967,12:101369973,12:101369989,12:101370002,12:101370018,12:101370133,12:101370303,12:101370367,12:101370420,12:101370498	1	12:101369898	18
59	14:34766630-34767629	D	0		0		0
60	17:56218245-56219244	D	6	17:56218385,17:56218419,17:56218435,17:56218704,17:56218719,17:56218739	0		6
61	3:132997908-132998907	D	6	3:132998055,3:132998142,3:132998378,3:132998457,3:132998589,3:132998771	4	3:132997977,3:132998607,3:132998633,3:132998645	10
62	6:145670867-145671866	D	8	6:145671282,6:145671373,6:145671531,6:145671554,6:145671575,6:145671581,6:145671746,6:145671747	0		8
63	9:108984545-108985544	D	10	9:108984553,9:108984617,9:108984628,9:108984811,9:108984826,9:108984902,9:108984995,9:108985049,9:108985355,9:108985443	1	9:108985330	11
64	1:89607185-89608184	D	3	1:89607360,1:89607525,1:89607726	2	1:89607892,1:89607925	5
65	10:77769847-77770846	D	5	10:77769889,10:77769964,10:77770005,10:77770449,10:77770608	0		5
66	12:29501888-29502887	D	7	12:29501933,12:29501934,12:29501953,12:29501963,12:29502042,12:29502717,12:29502749	1	12:29502847	8
67	15:66739425-66740424	D	13	15:66739539,15:66739542,15:66739635,15:66739645,15:66739752,15:66739842,15:66739941,15:66740041,15:66740043,15:66740076,15:66740085,15:66740212,15:66740334	1	15:66740266	14
68	12:87848332-87849331	D	10	12:87848344,12:87848541,12:87848766,12:87848793,12:87849011,12:87849076,12:87849250,12:87849269,12:87849297,12:87849317	1	12:87848697	11
69	14:37867437-37868436	D	7	14:37867473,14:37867475,14:37867476,14:37867484,14:37867900,14:37868278,14:37868291	1	14:37867716	8
70	18:61372336-61373335	D	7	18:61372530,18:61372586,18:61372674,18:61372780,18:61372813,18:61372865,18:61373102	1	18:61373167	8
71	4:63049769-63050768	D	2	4:63049885,4:63050419	0		2
72	7:112718242-112719241	D	7	7:112718297,7:112718429,7:112718747,7:112718992,7:112719030,7:112719039,7:112719230	3	7:112718298,7:112718306,7:112718427	10
73	6:52774567-52775566	D	4	6:52774586,6:52774646,6:52774664,6:52775348	0		4
74	9:59798521-59799520	D	11	9:59798574,9:59798583,9:59798599,9:59798604,9:59798628,9:59798708,9:59798980,9:59799178,9:59799371,9:59799497,9:59799514	1	9:59799462	12
75	14:26340270-26341269	D	4	14:26340365,14:26340485,14:26341076,14:26341155	1	14:26340941	5
76	2:164337271-164338270	D	5	2:164337528,2:164337623,2:164338077,2:164338245,2:164338247	2	2:164337594,2:164338006	7
77	8:13404432-13405431	D	7	8:13404463,8:13404589,8:13404777,8:13404971,8:13405027,8:13405283,8:13405356	0		7
78	8:46467079-46468078	D	13	8:46467133,8:46467299,8:46467318,8:46467358,8:46467359,8:46467604,8:46467786,8:46467801,8:46467808,8:46467982,8:46467986,8:46468033,8:46468038	3	8:46467285,8:46467821,8:46468014	16
79	11:100891131-100892130	D	9	11:100891147,11:100891350,11:100891370,11:100891398,11:100891413,11:100891612,11:100891645,11:100891683,11:100891697	0		9
80	14:22637294-22638293	D	13	14:22637317,14:22637376,14:22637489,14:22637557,14:22637568,14:22637609,14:22637611,14:22637731,14:22637931,14:22638154,14:22638219,14:22638271,14:22638279	2	14:22637897,14:22638174	15
81	19:42096329-42097328	D	1	19:42096669	1	19:42096547	2
82	7:140113368-140114367	D	11	7:140113391,7:140113490,7:140113624,7:140113844,7:140113989,7:140114158,7:140114303,7:140114318,7:140114327,7:140114330,7:140114358	1	7:140114222	12
83	9:29326500-29327499	D	11	9:29326508,9:29326625,9:29326686,9:29326742,9:29326834,9:29327106,9:29327271,9:29327323,9:29327375,9:29327454,9:29327478	2	9:29326690,9:29326865	13
84	9:86594971-86595970	D	1	9:86595819	1	9:86595163	2
85	9:107559162-107560161	D	5	9:107559195,9:107559207,9:107559576,9:107559804,9:107559888	2	9:107559202,9:107559295	7
86	6:115840381-115841380	D	5	6:115840634,6:115840704,6:115840712,6:115840937,6:115841379	0		5
87	1:55945189-55946188	D	6	1:55945335,1:55945365,1:55945387,1:55945571,1:55946035,1:55946059	4	1:55945369,1:55945802,1:55946066,1:55946101	10
88	17:47537113-47538112	D	8	17:47537359,17:47537522,17:47537640,17:47537777,17:47537878,17:47537945,17:47537969,17:47538110	1	17:47537581	9
89	9:26806822-26807821	D	5	9:26807057,9:26807061,9:26807281,9:26807686,9:26807735	3	9:26807145,9:26807336,9:26807479	8
90	9:44125896-44126895	D	2	9:44125907,9:44126385	0		2
91	2:60389396-60390395	D	4	2:60389436,2:60389871,2:60390277,2:60390374	1	2:60390190	5
92	3:95895589-95896588	D	1	3:95896207	0		1
93	5:122588498-122589497	D	3	5:122588664,5:122589134,5:122589249	1	5:122588803	4
94	15:66746182-66747181	D	22	15:66746332,15:66746371,15:66746394,15:66746434,15:66746509,15:66746531,15:66746554,15:66746798,15:66746857,15:66746871,15:66746910,15:66746949,15:66746959,15:66746960,15:66747005,15:66747011,15:66747025,15:66747027,15:66747047,15:66747116,15:66747130,15:66747144	3	15:66746273,15:66747116,15:66747157	25
95	15:102235956-102236955	D	5	15:102236003,15:102236210,15:102236307,15:102236553,15:102236642	0		5
96	18:44717301-44718300	D	12	18:44717353,18:44717397,18:44717481,18:44717512,18:44717532,18:44717606,18:44717959,18:44718057,18:44718086,18:44718120,18:44718193,18:44718242	0		12
97	19:24286830-24287829	D	8	19:24286892,19:24286971,19:24287333,19:24287435,19:24287446,19:24287450,19:24287589,19:24287608	3	19:24286851,19:24286994,19:24287201	11
98	4:155629106-155630105	D	19	4:155629130,4:155629134,4:155629164,4:155629205,4:155629272,4:155629287,4:155629288,4:155629321,4:155629364,4:155629562,4:155629616,4:155629624,4:155629676,4:155629842,4:155629843,4:155629972,4:155630002,4:155630067,4:155630078	3	4:155629650,4:155629725,4:155630026	22
99	7:107810477-107811476	D	8	7:107810565,7:107810633,7:107810886,7:107811155,7:107811272,7:107811274,7:107811375,7:107811395	2	7:107810820,7:107811466	10
100	10:61772712-61773711	D	16	10:61772713,10:61772770,10:61772983,10:61772985,10:61772999,10:61773026,10:61773056,10:61773174,10:61773333,10:61773348,10:61773356,10:61773364,10:61773372,10:61773415,10:61773509,10:61773607	2	10:61772972,10:61773208	18
101	4:45216248-45217247	D	9	4:45216309,4:45216378,4:45216412,4:45216431,4:45216435,4:45216588,4:45216616,4:45216668,4:45217045	1	4:45216355	10
102	5:119181864-119182863	D	1	5:119182597	0		1
103	6:29163888-29164887	D	2	6:29164745,6:29164747	0		2
104	7:16689690-16690689	D	6	7:16689856,7:16690015,7:16690268,7:16690287,7:16690292,7:16690574	1	7:16690090	7
105	1:72182369-72183368	D	10	1:72182377,1:72182378,1:72182468,1:72182562,1:72182609,1:72182632,1:72182643,1:72183169,1:72183242,1:72183275	1	1:72183149	11
106	19:4014502-4015501	D	10	19:4014741,19:4014947,19:4014969,19:4015036,19:4015124,19:4015256,19:4015274,19:4015398,19:4015440,19:4015461	1	19:4015192	11
107	3:32030122-32031121	D	8	3:32030164,3:32030333,3:32030380,3:32030479,3:32030483,3:32030742,3:32030781,3:32030788	1	3:32030729	9
108	5:108859907-108860906	D	13	5:108859922,5:108860007,5:108860080,5:108860185,5:108860195,5:108860248,5:108860270,5:108860587,5:108860617,5:108860662,5:108860690,5:108860743,5:108860865	1	5:108860675	14
109	11:53244033-53245032	D	5	11:53244035,11:53244386,11:53244552,11:53244555,11:53244911	1	11:53244408	6
110	2:144345153-144346152	D	3	2:144345532,2:144345536,2:144345705	0		3
111	4:154896121-154897120	D	15	4:154896128,4:154896349,4:154896383,4:154896469,4:154896561,4:154896563,4:154896592,4:154896786,4:154896838,4:154896846,4:154896903,4:154897031,4:154897041,4:154897048,4:154897072	3	4:154896168,4:154896289,4:154896356	18
112	10:93760935-93761934	D	7	10:93761033,10:93761143,10:93761189,10:93761200,10:93761240,10:93761571,10:93761716	0		7
113	11:78158465-78159464	D	3	11:78159317,11:78159385,11:78159447	0		3
114	12:84785132-84786131	D	18	12:84785142,12:84785177,12:84785183,12:84785187,12:84785221,12:84785231,12:84785259,12:84785303,12:84785441,12:84785463,12:84785481,12:84785485,12:84785549,12:84785550,12:84785831,12:84785891,12:84785988,12:84786014	2	12:84785520,12:84785922	20
115	18:66129411-66130410	D	7	18:66129645,18:66129703,18:66129820,18:66130114,18:66130122,18:66130225,18:66130399	1	18:66129742	8
116	6:125677347-125678346	D	2	6:125677362,6:125678290	0		2
117	12:31054291-31055290	D	11	12:31054347,12:31054351,12:31054368,12:31054402,12:31054565,12:31054773,12:31054981,12:31055159,12:31055163,12:31055178,12:31055273	0		11
118	17:81138452-81139451	D	13	17:81138675,17:81138706,17:81138731,17:81138785,17:81138949,17:81139064,17:81139139,17:81139156,17:81139234,17:81139298,17:81139317,17:81139347,17:81139370	0		13
119	4:115635215-115636214	D	3	4:115635309,4:115635404,4:115635937	0		3
120	4:154386689-154387688	D	14	4:154386821,4:154386825,4:154386956,4:154387038,4:154387044,4:154387086,4:154387256,4:154387300,4:154387309,4:154387501,4:154387528,4:154387567,4:154387651,4:154387680	3	4:154386786,4:154386825,4:154387066	17
121	15:86641941-86642940	D	2	15:86641978,15:86642520	2	15:86642023,15:86642402	4
122	7:134888783-134889782	D	1	7:134889777	0		1
123	7:133969175-133970174	D	8	7:133969337,7:133969384,7:133969387,7:133969445,7:133969500,7:133969532,7:133969714,7:133969788	1	7:133969189	9
124	7:134617905-134618904	D	0		0		0
125	11:120313267-120314266	D	10	11:120313340,11:120313437,11:120313791,11:120313826,11:120313834,11:120313864,11:120313901,11:120314055,11:120314098,11:120314159	2	11:120313312,11:120314114	12
126	12:77657862-77658861	D	14	12:77657937,12:77658000,12:77658420,12:77658422,12:77658446,12:77658492,12:77658561,12:77658585,12:77658664,12:77658666,12:77658720,12:77658765,12:77658808,12:77658822	3	12:77658114,12:77658396,12:77658742	17
127	12:106214431-106215430	D	10	12:106214669,12:106214680,12:106214791,12:106214804,12:106214828,12:106214927,12:106215111,12:106215233,12:106215368,12:106215371	2	12:106214734,12:106214746	12
128	15:100945656-100946655	D	5	15:100945802,15:100946042,15:100946163,15:100946382,15:100946518	0		5
129	19:7286436-7287435	D	14	19:7286508,19:7286514,19:7286524,19:7286591,19:7286775,19:7286876,19:7286895,19:7287119,19:7287125,19:7287136,19:7287248,19:7287269,19:7287325,19:7287392	2	19:7286639,19:7287366	16
130	7:6078243-6079242	D	5	7:6078373,7:6078650,7:6078820,7:6079154,7:6079178	0		5
131	12:87794376-87795375	D	4	12:87794425,12:87794448,12:87794709,12:87794860	3	12:87794677,12:87794825,12:87795218	7
132	13:54391237-54392236	D	26	13:54391375,13:54391413,13:54391451,13:54391452,13:54391467,13:54391748,13:54391841,13:54391909,13:54391911,13:54391939,13:54391946,13:54391957,13:54391993,13:54392022,13:54392028,13:54392036,13:54392044,13:54392055,13:54392056,13:54392137,13:54392140,13:54392152,13:54392160,13:54392170,13:54392178,13:54392224	4	13:54391242,13:54391508,13:54392042,13:54392129	30
133	14:66619272-66620271	D	17	14:66619346,14:66619363,14:66619435,14:66619455,14:66619507,14:66619513,14:66619584,14:66619619,14:66619649,14:66619675,14:66619686,14:66619739,14:66619797,14:66620012,14:66620034,14:66620089,14:66620137	1	14:66619381	18
134	14:64638441-64639440	D	2	14:64638574,14:64638743	0		2
135	7:124696364-124697363	D	7	7:124696389,7:124696559,7:124696610,7:124696614,7:124696682,7:124696700,7:124696824	1	7:124696504	8
136	9:121956998-121957997	D	10	9:121957004,9:121957036,9:121957067,9:121957152,9:121957153,9:121957252,9:121957609,9:121957676,9:121957764,9:121957930	1	9:121957539	11
137	10:68736725-68737724	D	10	10:68736802,10:68736811,10:68736935,10:68736991,10:68737036,10:68737113,10:68737202,10:68737203,10:68737302,10:68737694	6	10:68736773,10:68736779,10:68736925,10:68737463,10:68737473,10:68737602	16
138	4:148218712-148219711	D	1	4:148219618	0		1
139	4:154911902-154912901	D	16	4:154912019,4:154912044,4:154912061,4:154912075,4:154912187,4:154912213,4:154912228,4:154912248,4:154912257,4:154912266,4:154912300,4:154912307,4:154912627,4:154912759,4:154912791,4:154912794	1	4:154912371	17
140	5:147227986-147228985	D	18	5:147228040,5:147228085,5:147228107,5:147228202,5:147228234,5:147228237,5:147228262,5:147228266,5:147228401,5:147228412,5:147228445,5:147228446,5:147228539,5:147228579,5:147228743,5:147228877,5:147228943,5:147228951	2	5:147228340,5:147228596	20
141	6:87761683-87762682	D	4	6:87762350,6:87762412,6:87762585,6:87762614	0		4
142	7:16490945-16491944	D	11	7:16491105,7:16491106,7:16491107,7:16491161,7:16491249,7:16491489,7:16491528,7:16491651,7:16491694,7:16491706,7:16491939	0		11
143	7:140206805-140207804	D	3	7:140206958,7:140207118,7:140207313	1	7:140207215	4
144	9:75156121-75157120	D	15	9:75156137,9:75156277,9:75156337,9:75156766,9:75156784,9:75156789,9:75156861,9:75156905,9:75156928,9:75156955,9:75156992,9:75157034,9:75157099,9:75157100,9:75157120	3	9:75156708,9:75156911,9:75156944	18
145	1:132598190-132599189	D	1	1:132599175	1	1:132599089	2
146	11:116517771-116518770	D	3	11:116517864,11:116518076,11:116518248	0		3
147	6:91618062-91619061	D	7	6:91618266,6:91618446,6:91618515,6:91618516,6:91618533,6:91618941,6:91618985	2	6:91618837,6:91618880	9
148	1:34923331-34924330	D	6	1:34923595,1:34923625,1:34923629,1:34923849,1:34924207,1:34924284	2	1:34923567,1:34923605	8
149	12:76937291-76938290	D	0		1	12:76937714	1
150	19:44018749-44019748	D	7	19:44018770,19:44018782,19:44018844,19:44019188,19:44019281,19:44019433,19:44019495	0		7
151	2:128662964-128663963	D	3	2:128663456,2:128663566,2:128663814	0		3
152	5:117593323-117594322	D	7	5:117593325,5:117593400,5:117593742,5:117593765,5:117594223,5:117594320,5:117594321	0		7
153	7:6103410-6104409	D	11	7:6103482,7:6103584,7:6103762,7:6104096,7:6104129,7:6104222,7:6104274,7:6104285,7:6104337,7:6104354,7:6104359	2	7:6103876,7:6104169	13
154	1:168938490-168939489	D	18	1:168938514,1:168938541,1:168938577,1:168938613,1:168938630,1:168938781,1:168939056,1:168939114,1:168939115,1:168939164,1:168939212,1:168939245,1:168939294,1:168939317,1:168939349,1:168939406,1:168939418,1:168939444	3	1:168938612,1:168938747,1:168939060	21
155	11:103252666-103253665	D	7	11:103252800,11:103252860,11:103253238,11:103253363,11:103253434,11:103253479,11:103253662	2	11:103253247,11:103253457	9
156	13:49053639-49054638	D	2	13:49054459,13:49054537	0		2
157	19:24274726-24275725	D	10	19:24274763,19:24275302,19:24275317,19:24275366,19:24275451,19:24275473,19:24275485,19:24275500,19:24275642,19:24275697	2	19:24275470,19:24275482	12
158	3:85484838-85485837	D	4	3:85484838,3:85485663,3:85485732,3:85485814	1	3:85485699	5
159	5:97382641-97383640	D	6	5:97383029,5:97383035,5:97383138,5:97383283,5:97383483,5:97383555	1	5:97383058	7
160	8:60016928-60017927	D	9	8:60017164,8:60017301,8:60017313,8:60017401,8:60017418,8:60017612,8:60017666,8:60017676,8:60017883	5	8:60017047,8:60017086,8:60017216,8:60017791,8:60017856	14
161	10:25153101-25154100	D	9	10:25153368,10:25153433,10:25153437,10:25153504,10:25153519,10:25153548,10:25153644,10:25153836,10:25153847	0		9
162	12:5198662-5199661	D	4	12:5198771,12:5198848,12:5198864,12:5198944	3	12:5198713,12:5198950,12:5199576	7
163	14:70365004-70366003	D	1	14:70365419	1	14:70365173	2
164	3:35644018-35645017	D	5	3:35644038,3:35644335,3:35644618,3:35644890,3:35644895	1	3:35644215	6
165	8:122838541-122839540	D	16	8:122838544,8:122838545,8:122838633,8:122838634,8:122838641,8:122838745,8:122838817,8:122839025,8:122839026,8:122839059,8:122839103,8:122839168,8:122839309,8:122839320,8:122839526,8:122839536	2	8:122838800,8:122839105	18
166	10:59489559-59490558	D	7	10:59489615,10:59489828,10:59489870,10:59489935,10:59490173,10:59490409,10:59490457	1	10:59489696	8
167	10:76470623-76471622	D	4	10:76470632,10:76470692,10:76471091,10:76471141	0		4
168	14:60740108-60741107	D	17	14:60740210,14:60740217,14:60740295,14:60740359,14:60740387,14:60740413,14:60740417,14:60740435,14:60740567,14:60740584,14:60740592,14:60740664,14:60740739,14:60740792,14:60740821,14:60740853,14:60741102	4	14:60740234,14:60740288,14:60741009,14:60741015	21
169	6:97449925-97450924	D	11	6:97449947,6:97450362,6:97450436,6:97450526,6:97450591,6:97450708,6:97450746,6:97450872,6:97450881,6:97450883,6:97450901	0		11
170	7:82441443-82442442	D	12	7:82441562,7:82441629,7:82441760,7:82442029,7:82442041,7:82442263,7:82442277,7:82442319,7:82442356,7:82442360,7:82442382,7:82442421	1	7:82441461	13
171	7:89903935-89904934	D	7	7:89904182,7:89904271,7:89904275,7:89904384,7:89904449,7:89904555,7:89904678	1	7:89903960	8
172	9:57334644-57335643	D	6	9:57334930,9:57334999,9:57335042,9:57335135,9:57335420,9:57335538	1	9:57335082	7
173	15:84131200-84132199	D	9	15:84131374,15:84131521,15:84131682,15:84131805,15:84131824,15:84131828,15:84131932,15:84132172,15:84132195	2	15:84131318,15:84131844	11
174	17:85295143-85296142	D	11	17:85295680,17:85295690,17:85295702,17:85295724,17:85295808,17:85295853,17:85295897,17:85296001,17:85296120,17:85296122,17:85296136	0		11
175	2:152862103-152863102	D	16	2:152862132,2:152862246,2:152862263,2:152862294,2:152862355,2:152862370,2:152862396,2:152862453,2:152862494,2:152862514,2:152862515,2:152862574,2:152862700,2:152862719,2:152862957,2:152863060	1	2:152862749	17
176	2:153240782-153241781	D	2	2:153240859,2:153241135	0		2
177	13:99794989-99795988	D	10	13:99795106,13:99795157,13:99795207,13:99795291,13:99795357,13:99795498,13:99795499,13:99795648,13:99795800,13:99795847	1	13:99795889	11
178	2:6300302-6301301	D	8	2:6300482,2:6300709,2:6300721,2:6300780,2:6300913,2:6300945,2:6300953,2:6301023	3	2:6300408,2:6300534,2:6300618	11
179	2:69487438-69488437	D	7	2:69487597,2:69488136,2:69488155,2:69488232,2:69488275,2:69488332,2:69488395	1	2:69487625	8
180	4:45980026-45981025	D	9	4:45980105,4:45980231,4:45980247,4:45980272,4:45980283,4:45980309,4:45980810,4:45980812,4:45980922	2	4:45980251,4:45980366	11
181	7:6315093-6316092	D	13	7:6315129,7:6315313,7:6315448,7:6315558,7:6315569,7:6315616,7:6315643,7:6315944,7:6315950,7:6315951,7:6315966,7:6315977,7:6316021	3	7:6315295,7:6315326,7:6316068	16
182	7:106986447-106987446	D	6	7:106986462,7:106986658,7:106986904,7:106986987,7:106987235,7:106987303	1	7:106986998	7
183	10:98590141-98591140	D	24	10:98590175,10:98590274,10:98590293,10:98590358,10:98590359,10:98590360,10:98590377,10:98590394,10:98590700,10:98590713,10:98590760,10:98590762,10:98590771,10:98590774,10:98590816,10:98590868,10:98590938,10:98590972,10:98590976,10:98591091,10:98591114,10:98591120,10:98591122,10:98591123	4	10:98590225,10:98590405,10:98590819,10:98591089	28
184	11:78312007-78313006	D	8	11:78312045,11:78312047,11:78312609,11:78312769,11:78312860,11:78312869,11:78312870,11:78313001	2	11:78312150,11:78312914	10
185	17:45866849-45867848	D	11	17:45867224,17:45867225,17:45867233,17:45867316,17:45867330,17:45867389,17:45867416,17:45867643,17:45867684,17:45867797,17:45867841	3	17:45866866,17:45867202,17:45867452	14
186	2:32684517-32685516	D	3	2:32684639,2:32685313,2:32685466	1	2:32685450	4
187	2:181313182-181314181	D	2	2:181313493,2:181313604	0		2
188	4:61950019-61951018	D	3	4:61950118,4:61950176,4:61951003	1	4:61950969	4
189	4:131554267-131555266	D	7	4:131554300,4:131554529,4:131554564,4:131554593,4:131554614,4:131554764,4:131555157	2	4:131554438,4:131554796	9
190	7:73320836-73321835	D	5	7:73320852,7:73320957,7:73321046,7:73321393,7:73321487	1	7:73320939	6
191	1:78563701-78564700	D	13	1:78563717,1:78563794,1:78563959,1:78563992,1:78564037,1:78564058,1:78564128,1:78564213,1:78564322,1:78564327,1:78564339,1:78564351,1:78564498	1	1:78563835	14
192	14:65194457-65195456	D	1	14:65195207	1	14:65194482	2
193	4:148262850-148263849	D	8	4:148262864,4:148263121,4:148263476,4:148263525,4:148263590,4:148263662,4:148263669,4:148263818	1	4:148263712	9
194	5:116180174-116181173	D	3	5:116180259,5:116180406,5:116180482	0		3
195	8:122846723-122847722	D	4	8:122846882,8:122847276,8:122847340,8:122847635	1	8:122847314	5
196	9:20622382-20623381	D	25	9:20622422,9:20622453,9:20622471,9:20622505,9:20622526,9:20622576,9:20622583,9:20622605,9:20622657,9:20622690,9:20622691,9:20622702,9:20622718,9:20622827,9:20622998,9:20623108,9:20623200,9:20623204,9:20623208,9:20623212,9:20623216,9:20623220,9:20623224,9:20623228,9:20623369	2	9:20622638,9:20623196	27
197	16:96346125-96347124	D	7	16:96346293,16:96346864,16:96346916,16:96347045,16:96347063,16:96347079,16:96347092	2	16:96346911,16:96346983	9
198	17:72030692-72031691	D	8	17:72030716,17:72030990,17:72031168,17:72031236,17:72031362,17:72031370,17:72031435,17:72031541	1	17:72031411	9
199	17:72101828-72102827	D	10	17:72101830,17:72101946,17:72101976,17:72102036,17:72102190,17:72102350,17:72102529,17:72102592,17:72102602,17:72102661	1	17:72102040	11
200	2:113414248-113415247	D	1	2:113414599	0		1
201	2:145873125-145874124	D	12	2:145873171,2:145873227,2:145873440,2:145873441,2:145873444,2:145873469,2:145873500,2:145873550,2:145873614,2:145873758,2:145873869,2:145874016	2	2:145873932,2:145873967	14
202	4:149126644-149127643	D	11	4:149126687,4:149126877,4:149127052,4:149127110,4:149127111,4:149127186,4:149127413,4:149127437,4:149127440,4:149127459,4:149127527	0		11
203	5:116136421-116137420	D	3	5:116136516,5:116136949,5:116137417	1	5:116136683	4
204	17:4625943-4626942	D	19	17:4625957,17:4625999,17:4626060,17:4626075,17:4626127,17:4626160,17:4626206,17:4626566,17:4626571,17:4626603,17:4626662,17:4626669,17:4626753,17:4626808,17:4626812,17:4626821,17:4626881,17:4626882,17:4626887	0		19
205	3:87689176-87690175	D	2	3:87689528,3:87689596	2	3:87689192,3:87689214	4
206	5:116458755-116459754	D	8	5:116458844,5:116458854,5:116459002,5:116459070,5:116459112,5:116459262,5:116459526,5:116459649	6	5:116458838,5:116458966,5:116459083,5:116459093,5:116459431,5:116459744	14
207	10:61762768-61763767	D	19	10:61762916,10:61762981,10:61763115,10:61763165,10:61763197,10:61763235,10:61763238,10:61763298,10:61763305,10:61763338,10:61763380,10:61763383,10:61763397,10:61763453,10:61763581,10:61763652,10:61763684,10:61763737,10:61763764	1	10:61762828	20
208	2:5004456-5005455	D	4	2:5004558,2:5004565,2:5004682,2:5005440	0		4
209	9:83480406-83481405	D	12	9:83480558,9:83480573,9:83480631,9:83480659,9:83480749,9:83480902,9:83480999,9:83481220,9:83481225,9:83481226,9:83481347,9:83481366	3	9:83480654,9:83481108,9:83481134	15
210	1:59217995-59218994	D	7	1:59218199,1:59218274,1:59218436,1:59218576,1:59218689,1:59218837,1:59218895	1	1:59218833	8
211	1:173167302-173168301	D	1	1:173168046	0		1
212	11:4892183-4893182	D	15	11:4892265,11:4892342,11:4892347,11:4892349,11:4892352,11:4892354,11:4892508,11:4892531,11:4892534,11:4892552,11:4892606,11:4893103,11:4893124,11:4893131,11:4893149	3	11:4892396,11:4892794,11:4893066	18
213	11:71931167-71932166	D	1	11:71931883	0		1
214	17:47051809-47052808	D	6	17:47052225,17:47052341,17:47052469,17:47052546,17:47052692,17:47052734	2	17:47052569,17:47052707	8
215	18:77971146-77972145	D	4	18:77971877,18:77972022,18:77972075,18:77972102	1	18:77971607	5
216	1:80420944-80421943	D	9	1:80420955,1:80420986,1:80421037,1:80421114,1:80421136,1:80421629,1:80421729,1:80421733,1:80421749	1	1:80421459	10
217	1:137929194-137930193	D	11	1:137929247,1:137929500,1:137929529,1:137929800,1:137929811,1:137929890,1:137929937,1:137929970,1:137930004,1:137930045,1:137930098	4	1:137929897,1:137929950,1:137930104,1:137930189	15
218	13:12486996-12487995	D	4	13:12487384,13:12487396,13:12487426,13:12487799	0		4
219	17:47441035-47442034	D	8	17:47441042,17:47441061,17:47441101,17:47441214,17:47441431,17:47441812,17:47441899,17:47442027	1	17:47442017	9
220	17:87021912-87022911	D	16	17:87021938,17:87022016,17:87022024,17:87022157,17:87022161,17:87022180,17:87022194,17:87022545,17:87022577,17:87022588,17:87022593,17:87022594,17:87022600,17:87022728,17:87022762,17:87022872	3	17:87022563,17:87022586,17:87022660	19
221	18:65210043-65211042	D	9	18:65210104,18:65210107,18:65210346,18:65210349,18:65210368,18:65210383,18:65210988,18:65211010,18:65211033	0		9
222	2:103212432-103213431	D	3	2:103213190,2:103213234,2:103213245	0		3
223	6:115878481-115879480	D	8	6:115878506,6:115878562,6:115878612,6:115878647,6:115878926,6:115878992,6:115879354,6:115879440	2	6:115878937,6:115879472	10
224	10:44184052-44185051	D	12	10:44184183,10:44184531,10:44184590,10:44184708,10:44184712,10:44184733,10:44184806,10:44184865,10:44184905,10:44184919,10:44184979,10:44184999	1	10:44184112	13
225	14:34284230-34285229	D	6	14:34284484,14:34284953,14:34284998,14:34285185,14:34285212,14:34285219	3	14:34284257,14:34285090,14:34285228	9
226	17:84505479-84506478	D	6	17:84505762,17:84505830,17:84506076,17:84506094,17:84506303,17:84506435	1	17:84505718	7
227	4:131612920-131613919	D	9	4:131612955,4:131612956,4:131613096,4:131613164,4:131613196,4:131613265,4:131613496,4:131613597,4:131613747	4	4:131612999,4:131613077,4:131613524,4:131613604	13
228	4:140437358-140438357	D	18	4:140437382,4:140437420,4:140437470,4:140437504,4:140437527,4:140437670,4:140437674,4:140437690,4:140437710,4:140437728,4:140437774,4:140437816,4:140437921,4:140437990,4:140438092,4:140438126,4:140438326,4:140438337	1	4:140437701	19
229	11:49058945-49059944	D	8	11:49059066,11:49059296,11:49059386,11:49059571,11:49059631,11:49059647,11:49059859,11:49059925	2	11:49059151,11:49059689	10
230	13:118382320-118383319	D	16	13:118382438,13:118382451,13:118382525,13:118382555,13:118382670,13:118382723,13:118382953,13:118382959,13:118382962,13:118383073,13:118383121,13:118383152,13:118383220,13:118383221,13:118383264,13:118383298	2	13:118382975,13:118383020	18
231	17:30734442-30735441	D	4	17:30734949,17:30735134,17:30735153,17:30735192	0		4
232	3:10304132-10305131	D	11	3:10304215,3:10304370,3:10304378,3:10304400,3:10304405,3:10304631,3:10304712,3:10304732,3:10304827,3:10305058,3:10305104	1	3:10304286	12
233	5:30454193-30455192	D	16	5:30454412,5:30454534,5:30454580,5:30454657,5:30454776,5:30454850,5:30454854,5:30454890,5:30454928,5:30454942,5:30454995,5:30455007,5:30455039,5:30455088,5:30455114,5:30455134	1	5:30455050	17
234	7:100022600-100023599	D	10	7:100022696,7:100022836,7:100022947,7:100023004,7:100023156,7:100023173,7:100023364,7:100023388,7:100023429,7:100023568	2	7:100022977,7:100023459	12
235	7:139978159-139979158	D	18	7:139978181,7:139978299,7:139978519,7:139978599,7:139978718,7:139978743,7:139978821,7:139978833,7:139978908,7:139978999,7:139979000,7:139979001,7:139979002,7:139979016,7:139979043,7:139979051,7:139979080,7:139979143	2	7:139978582,7:139978997	20
236	7:144420002-144421001	D	2	7:144420036,7:144420038	2	7:144420019,7:144420125	4
237	9:107581562-107582561	D	8	9:107582006,9:107582176,9:107582270,9:107582281,9:107582305,9:107582368,9:107582534,9:107582545	1	9:107581606	9
238	1:182771725-182772724	D	11	1:182771728,1:182771885,1:182771887,1:182771937,1:182772027,1:182772096,1:182772174,1:182772316,1:182772468,1:182772605,1:182772711	2	1:182772420,1:182772446	13
239	12:73154518-73155517	D	17	12:73154743,12:73154914,12:73154919,12:73154931,12:73154943,12:73155031,12:73155063,12:73155205,12:73155215,12:73155257,12:73155273,12:73155309,12:73155360,12:73155363,12:73155422,12:73155449,12:73155458	0		17
240	16:17920436-17921435	D	2	16:17920449,16:17921305	0		2
241	17:28508564-28509563	D	1	17:28508608	2	17:28509212,17:28509394	3
242	19:47286144-47287143	D	6	19:47286148,19:47286481,19:47286774,19:47286940,19:47286987,19:47287034	1	19:47286747	7
243	7:29592287-29593286	D	4	7:29592331,7:29592372,7:29592373,7:29592707	2	7:29592304,7:29592629	6
244	7:116092498-116093497	D	14	7:116092584,7:116092587,7:116092600,7:116092719,7:116092728,7:116092823,7:116092890,7:116092904,7:116093105,7:116093306,7:116093336,7:116093343,7:116093348,7:116093361	3	7:116092568,7:116092987,7:116093398	17
245	10:41371820-41372819	D	4	10:41372312,10:41372551,10:41372561,10:41372762	1	10:41372081	5
246	10:62502690-62503689	D	5	10:62503020,10:62503445,10:62503451,10:62503492,10:62503682	4	10:62502897,10:62503111,10:62503393,10:62503525	9
247	12:70462002-70463001	D	5	12:70462086,12:70462471,12:70462482,12:70462542,12:70462583	1	12:70462764	6
248	15:39265438-39266437	D	3	15:39265801,15:39266027,15:39266375	0		3
249	15:66950062-66951061	D	9	15:66950073,15:66950298,15:66950349,15:66950410,15:66950550,15:66950815,15:66950832,15:66951021,15:66951055	0		9
250	2:14684178-14685177	D	5	2:14684179,2:14684184,2:14684214,2:14684417,2:14684426	0		5
251	11:35687117-35688116	D	5	11:35687711,11:35687746,11:35688063,11:35688070,11:35688110	3	11:35687598,11:35687890,11:35687958	8
252	12:86738347-86739346	D	6	12:86738371,12:86738376,12:86738402,12:86738453,12:86738709,12:86738780	1	12:86738664	7
253	15:73553042-73554041	D	19	15:73553079,15:73553121,15:73553129,15:73553158,15:73553180,15:73553252,15:73553318,15:73553329,15:73553365,15:73553416,15:73553597,15:73553650,15:73553658,15:73553659,15:73553765,15:73553799,15:73553821,15:73553949,15:73554000	2	15:73553348,15:73553750	21
254	15:96345797-96346796	D	12	15:96345947,15:96346201,15:96346234,15:96346285,15:96346326,15:96346384,15:96346389,15:96346390,15:96346392,15:96346397,15:96346508,15:96346748	1	15:96346722	13
255	5:44218337-44219336	D	15	5:44218337,5:44218374,5:44218563,5:44218567,5:44218699,5:44218703,5:44218986,5:44219051,5:44219098,5:44219112,5:44219118,5:44219157,5:44219187,5:44219193,5:44219232	5	5:44218349,5:44218517,5:44218541,5:44219007,5:44219061	20
256	6:119185987-119186986	D	5	6:119186022,6:119186137,6:119186165,6:119186182,6:119186341	1	6:119186985	6
257	8:124815324-124816323	D	7	8:124815406,8:124815429,8:124815600,8:124816143,8:124816221,8:124816228,8:124816268	1	8:124815667	8
258	1:5059930-5060929	D	0		0		0
259	10:7445064-7446063	D	12	10:7445069,10:7445095,10:7445358,10:7445487,10:7445690,10:7445762,10:7445798,10:7445804,10:7445827,10:7445846,10:7445883,10:7445906	1	10:7445188	13
260	10:21737290-21738289	D	0		0		0
261	12:33937728-33938727	D	10	12:33937765,12:33937797,12:33937820,12:33937850,12:33937881,12:33937954,12:33938073,12:33938118,12:33938244,12:33938366	0		10
262	14:21261214-21262213	D	28	14:21261255,14:21261324,14:21261376,14:21261427,14:21261479,14:21261577,14:21261578,14:21261602,14:21261606,14:21261640,14:21261687,14:21261751,14:21261775,14:21261805,14:21261809,14:21261838,14:21261855,14:21262016,14:21262094,14:21262114,14:21262124,14:21262125,14:21262128,14:21262154,14:21262183,14:21262191,14:21262198,14:21262200	4	14:21261238,14:21261275,14:21261421,14:21261484	32
263	2:180195098-180196097	D	7	2:180195262,2:180195292,2:180195296,2:180195325,2:180195418,2:180195745,2:180195923	1	2:180195268	8
264	3:89188347-89189346	D	3	3:89188663,3:89188987,3:89189021	1	3:89188571	4
265	4:117486104-117487103	D	3	4:117486484,4:117486545,4:117486709	1	4:117486191	4
266	6:30124582-30125581	D	4	6:30124856,6:30125007,6:30125520,6:30125569	0		4
267	6:83384894-83385893	D	2	6:83384926,6:83385388	1	6:83385563	3
268	9:83321214-83322213	D	11	9:83321312,9:83321338,9:83321813,9:83321830,9:83321848,9:83321870,9:83321977,9:83321998,9:83322023,9:83322038,9:83322145	4	9:83321252,9:83321268,9:83321767,9:83322172	15
269	9:86562058-86563057	D	2	9:86562202,9:86562205	1	9:86562740	3
270	9:106360568-106361567	D	7	9:106360680,9:106360693,9:106360786,9:106360913,9:106361175,9:106361236,9:106361463	1	9:106361560	8
271	9:122079630-122080629	D	2	9:122080065,9:122080292	0		2
272	14:54873363-54874362	D	10	14:54873557,14:54873644,14:54873666,14:54873675,14:54873676,14:54873678,14:54873790,14:54873998,14:54874030,14:54874303	0		10
273	14:70699638-70700637	D	7	14:70699682,14:70699716,14:70699722,14:70699835,14:70700204,14:70700417,14:70700512	1	14:70700030	8
274	2:77614998-77615997	D	7	2:77615004,2:77615060,2:77615061,2:77615338,2:77615467,2:77615612,2:77615651	1	2:77615679	8
275	3:15205293-15206292	D	8	3:15205616,3:15205625,3:15205734,3:15205908,3:15205909,3:15206005,3:15206028,3:15206086	1	3:15205679	9
276	3:104478170-104479169	D	2	3:104478299,3:104478636	0		2
277	7:73340512-73341511	D	4	7:73340670,7:73340896,7:73341102,7:73341497	1	7:73341160	5
278	13:51277307-51278306	D	26	13:51277411,13:51277451,13:51277495,13:51277497,13:51277508,13:51277513,13:51277529,13:51277567,13:51277587,13:51277592,13:51277633,13:51277639,13:51277665,13:51277732,13:51277760,13:51277908,13:51277924,13:51277940,13:51277953,13:51277956,13:51277957,13:51277960,13:51278043,13:51278075,13:51278201,13:51278299	4	13:51277436,13:51277605,13:51277682,13:51278148	30
279	13:104838772-104839771	D	8	13:104838912,13:104838914,13:104838935,13:104839153,13:104839192,13:104839237,13:104839259,13:104839607	1	13:104839326	9
280	15:74048280-74049279	D	1	15:74049055	0		1
281	17:47062823-47063822	D	1	17:47062870	2	17:47062880,17:47063472	3
282	5:115851800-115852799	D	13	5:115852050,5:115852605,5:115852609,5:115852617,5:115852621,5:115852645,5:115852649,5:115852653,5:115852657,5:115852661,5:115852665,5:115852669,5:115852796	0		13
283	7:16466426-16467425	D	5	7:16466459,7:16466704,7:16466790,7:16466806,7:16467395	5	7:16466641,7:16466989,7:16467195,7:16467288,7:16467301	10
284	8:27208399-27209398	D	3	8:27208620,8:27208825,8:27209329	0		3
285	1:192386641-192387640	D	20	1:192386662,1:192386682,1:192386698,1:192386735,1:192386737,1:192386904,1:192386953,1:192386988,1:192387008,1:192387038,1:192387270,1:192387295,1:192387338,1:192387343,1:192387360,1:192387422,1:192387432,1:192387453,1:192387501,1:192387639	1	1:192387557	21
286	12:88286754-88287753	D	8	12:88286759,12:88286763,12:88286990,12:88287080,12:88287110,12:88287114,12:88287138,12:88287410	1	12:88287526	9
287	17:25589196-25590195	D	11	17:25589220,17:25589270,17:25589278,17:25589384,17:25589592,17:25589660,17:25589713,17:25589787,17:25590032,17:25590076,17:25590121	5	17:25589228,17:25589589,17:25589846,17:25590141,17:25590147	16
288	19:47278784-47279783	D	14	19:47278886,19:47279182,19:47279253,19:47279466,19:47279475,19:47279527,19:47279611,19:47279648,19:47279652,19:47279696,19:47279749,19:47279751,19:47279765,19:47279772	2	19:47279055,19:47279760	16
289	2:29107968-29108967	D	2	2:29108123,2:29108196	0		2
290	2:165674251-165675250	D	8	2:165674272,2:165674484,2:165674568,2:165674917,2:165674951,2:165674990,2:165674993,2:165675063	3	2:165674428,2:165674604,2:165674793	11
291	6:82786949-82787948	D	13	6:82786955,6:82786963,6:82786972,6:82787155,6:82787273,6:82787274,6:82787312,6:82787329,6:82787486,6:82787713,6:82787893,6:82787900,6:82787942	2	6:82787284,6:82787600	15
292	7:16464814-16465813	D	3	7:16464955,7:16465175,7:16465203	0		3
293	7:86534771-86535770	D	18	7:86534783,7:86534819,7:86534826,7:86535001,7:86535058,7:86535059,7:86535064,7:86535073,7:86535090,7:86535106,7:86535127,7:86535146,7:86535156,7:86535288,7:86535306,7:86535435,7:86535537,7:86535732	2	7:86535174,7:86535484	20
294	9:21788071-21789070	D	21	9:21788236,9:21788307,9:21788350,9:21788446,9:21788580,9:21788608,9:21788760,9:21788761,9:21788801,9:21788802,9:21788888,9:21788892,9:21788896,9:21788900,9:21788904,9:21788908,9:21788912,9:21788916,9:21788920,9:21788924,9:21789068	8	9:21788225,9:21788267,9:21788440,9:21788573,9:21788782,9:21788787,9:21788915,9:21788955	29
295	11:71943121-71944120	D	0		0		0
296	11:87999300-88000299	D	9	11:87999309,11:87999435,11:87999436,11:87999663,11:88000033,11:88000092,11:88000183,11:88000192,11:88000254	2	11:87999391,11:87999514	11
297	13:59641072-59642071	D	3	13:59641227,13:59641944,13:59641947	0		3
298	17:27569967-27570966	D	5	17:27570255,17:27570263,17:27570839,17:27570894,17:27570899	1	17:27570448	6
299	19:19073172-19074171	D	5	19:19073580,19:19073660,19:19073783,19:19074087,19:19074171	1	19:19073941	6
300	2:180217488-180218487	D	5	2:180217504,2:180217576,2:180217818,2:180217819,2:180218330	2	2:180217781,2:180217797	7
301	6:22279025-22280024	D	10	6:22279129,6:22279323,6:22279381,6:22279510,6:22279520,6:22279649,6:22279698,6:22279701,6:22279741,6:22279796	6	6:22279055,6:22279143,6:22279755,6:22279767,6:22279809,6:22279903	16
302	8:93672286-93673285	D	6	8:93672573,8:93672843,8:93672870,8:93672891,8:93672963,8:93673278	2	8:93672380,8:93672505	8
303	9:49528440-49529439	D	9	9:49528687,9:49528757,9:49529098,9:49529115,9:49529239,9:49529270,9:49529309,9:49529311,9:49529313	0		9
304	9:64798961-64799960	D	9	9:64799080,9:64799261,9:64799373,9:64799498,9:64799515,9:64799658,9:64799672,9:64799793,9:64799960	1	9:64799535	10
305	1:169368041-169369040	D	9	1:169368178,1:169368198,1:169368377,1:169368496,1:169368500,1:169368506,1:169368861,1:169368955,1:169369028	2	1:169368094,1:169368830	11
306	10:108116427-108117426	D	9	10:108116517,10:108116571,10:108116576,10:108116651,10:108116668,10:108116742,10:108116751,10:108116816,10:108116946	0		9
307	4:119988981-119989980	D	21	4:119989045,4:119989056,4:119989086,4:119989132,4:119989144,4:119989236,4:119989248,4:119989287,4:119989320,4:119989343,4:119989387,4:119989451,4:119989553,4:119989608,4:119989779,4:119989788,4:119989804,4:119989835,4:119989860,4:119989915,4:119989962	1	4:119989216	22
308	5:66170325-66171324	D	7	5:66170448,5:66170688,5:66170798,5:66171173,5:66171179,5:66171226,5:66171315	2	5:66170694,5:66171084	9
309	6:115887953-115888952	D	7	6:115888290,6:115888560,6:115888564,6:115888738,6:115888851,6:115888896,6:115888932	1	6:115888326	8
310	7:139973199-139974198	D	5	7:139973211,7:139973217,7:139973388,7:139973682,7:139974047	3	7:139973238,7:139974142,7:139974181	8
311	7:151296855-151297854	D	20	7:151297003,7:151297351,7:151297431,7:151297432,7:151297478,7:151297518,7:151297527,7:151297540,7:151297594,7:151297644,7:151297645,7:151297691,7:151297692,7:151297724,7:151297781,7:151297803,7:151297831,7:151297832,7:151297833,7:151297834	0		20
312	1:157079266-157080265	D	13	1:157079318,1:157079339,1:157079405,1:157079417,1:157079463,1:157079734,1:157079831,1:157079868,1:157079975,1:157080000,1:157080011,1:157080118,1:157080251	3	1:157079469,1:157079858,1:157080234	16
313	12:74865219-74866218	D	2	12:74865443,12:74865920	1	12:74865935	3
314	15:80627864-80628863	D	4	15:80627868,15:80627899,15:80627945,15:80628115	1	15:80628047	5
315	4:149604618-149605617	D	7	4:149605196,4:149605263,4:149605265,4:149605266,4:149605277,4:149605498,4:149605612	1	4:149605371	8
316	7:133940441-133941440	D	6	7:133940462,7:133940480,7:133940529,7:133940587,7:133940745,7:133941019	0		6
317	10:25127586-25128585	D	5	10:25127609,10:25127646,10:25128045,10:25128082,10:25128201	2	10:25127593,10:25128394	7
318	12:36199064-36200063	D	6	12:36199066,12:36199299,12:36199443,12:36199625,12:36199809,12:36199913	0		6
319	12:111945455-111946454	D	9	12:111945542,12:111946075,12:111946097,12:111946101,12:111946247,12:111946285,12:111946330,12:111946378,12:111946420	5	12:111945490,12:111945531,12:111946037,12:111946060,12:111946201	14
320	13:73606376-73607375	D	3	13:73606494,13:73606745,13:73607138	1	13:73606744	4
321	13:99768863-99769862	D	24	13:99768878,13:99768884,13:99768888,13:99768923,13:99768953,13:99768964,13:99768965,13:99768973,13:99768997,13:99768998,13:99769002,13:99769010,13:99769018,13:99769056,13:99769075,13:99769174,13:99769263,13:99769265,13:99769294,13:99769297,13:99769356,13:99769387,13:99769649,13:99769775	2	13:99769751,13:99769829	26
322	15:3963497-3964496	D	2	15:3963816,15:3964237	1	15:3963896	3
323	15:81709743-81710742	D	1	15:81709777	0		1
324	18:46368218-46369217	D	5	18:46368783,18:46368860,18:46368930,18:46369081,18:46369082	3	18:46368227,18:46368374,18:46369126	8
325	19:11891715-11892714	D	6	19:11892229,19:11892272,19:11892312,19:11892352,19:11892419,19:11892528	1	19:11892283	7
326	4:148290062-148291061	D	2	4:148290345,4:148290675	1	4:148290427	3
327	1:95628155-95629154	D	7	1:95628457,1:95628860,1:95628871,1:95628880,1:95628915,1:95628972,1:95629065	2	1:95628303,1:95628818	9
328	10:77059506-77060505	D	7	10:77059599,10:77059745,10:77060020,10:77060382,10:77060401,10:77060495,10:77060505	0		7
329	11:67495067-67496066	D	9	11:67495102,11:67495145,11:67495234,11:67495442,11:67495499,11:67495558,11:67495781,11:67495822,11:67495952	0		9
330	11:71850555-71851554	D	1	11:71851091	0		1
331	14:48846110-48847109	D	4	14:48846133,14:48846210,14:48846807,14:48847030	0		4
332	15:96351198-96352197	D	11	15:96351444,15:96351484,15:96351593,15:96351615,15:96351734,15:96351837,15:96351985,15:96352089,15:96352102,15:96352163,15:96352188	4	15:96351963,15:96352062,15:96352114,15:96352169	15
333	2:37635461-37636460	D	12	2:37635494,2:37635571,2:37635591,2:37635594,2:37635789,2:37635882,2:37635911,2:37636053,2:37636112,2:37636134,2:37636244,2:37636447	2	2:37635597,2:37635814	14
334	3:65006984-65007983	D	7	3:65007359,3:65007505,3:65007536,3:65007663,3:65007689,3:65007705,3:65007805	1	3:65007046	8
335	4:154699597-154700596	D	9	4:154699904,4:154699953,4:154699983,4:154700068,4:154700107,4:154700190,4:154700213,4:154700386,4:154700528	4	4:154699916,4:154700003,4:154700307,4:154700537	13
336	11:101475137-101476136	D	26	11:101475154,11:101475171,11:101475272,11:101475308,11:101475369,11:101475406,11:101475419,11:101475439,11:101475463,11:101475480,11:101475543,11:101475611,11:101475632,11:101475663,11:101475668,11:101475728,11:101475785,11:101475807,11:101475813,11:101475817,11:101475834,11:101475922,11:101476012,11:101476062,11:101476085,11:101476126	2	11:101475346,11:101475857	28
337	15:76045391-76046390	D	8	15:76045509,15:76045531,15:76045535,15:76045538,15:76045682,15:76046079,15:76046088,15:76046262	2	15:76045483,15:76045674	10
338	16:19883556-19884555	D	11	16:19883684,16:19883753,16:19883780,16:19883898,16:19883906,16:19883947,16:19884178,16:19884238,16:19884244,16:19884395,16:19884402	3	16:19883685,16:19884187,16:19884506	14
339	19:10775393-10776392	D	8	19:10775708,19:10775793,19:10775868,19:10775888,19:10775922,19:10776202,19:10776237,19:10776302	1	19:10776044	9
340	19:53863790-53864789	D	14	19:53863875,19:53863916,19:53863925,19:53863960,19:53864040,19:53864060,19:53864155,19:53864343,19:53864486,19:53864602,19:53864651,19:53864655,19:53864689,19:53864716	1	19:53863875	15
341	3:17693382-17694381	D	3	3:17693488,3:17693885,3:17694365	0		3
342	4:133658167-133659166	D	3	4:133658969,4:133658991,4:133659076	0		3
343	6:90938487-90939486	D	0		0		0
344	7:148618624-148619623	D	1	7:148619233	0		1
345	9:103661393-103662392	D	6	9:103661488,9:103661587,9:103661729,9:103661828,9:103661852,9:103662207	3	9:103661835,9:103662146,9:103662298	9
346	11:70200614-70201613	D	6	11:70200854,11:70200964,11:70201114,11:70201119,11:70201195,11:70201378	1	11:70201093	7
347	11:117245282-117246281	D	18	11:117245457,11:117245644,11:117245747,11:117245779,11:117245783,11:117245887,11:117245976,11:117246002,11:117246008,11:117246009,11:117246050,11:117246064,11:117246079,11:117246102,11:117246113,11:117246118,11:117246137,11:117246245	3	11:117245477,11:117245551,11:117245584	21
348	14:52730147-52731146	D	2	14:52730201,14:52730450	0		2
349	14:61969413-61970412	D	8	14:61969882,14:61969937,14:61969946,14:61970108,14:61970117,14:61970133,14:61970244,14:61970245	1	14:61969692	9
350	16:37684354-37685353	D	3	16:37684441,16:37684512,16:37684526	0		3
351	17:28464521-28465520	D	6	17:28464702,17:28464811,17:28465129,17:28465387,17:28465403,17:28465427	2	17:28465121,17:28465406	8
352	17:35101213-35102212	D	1	17:35101428	0		1
353	4:130359203-130360202	D	7	4:130359360,4:130359401,4:130359657,4:130359785,4:130359901,4:130360029,4:130360070	1	4:130359572	8
354	4:131619083-131620082	D	11	4:131619178,4:131619179,4:131619269,4:131619659,4:131619747,4:131619754,4:131619755,4:131619759,4:131619986,4:131619996,4:131619999	0		11
355	5:98597282-98598281	D	2	5:98597533,5:98597953	0		2
356	9:50510416-50511415	D	3	9:50510805,9:50511054,9:50511406	1	9:50510519	4
357	11:71845323-71846322	D	0		0		0
358	11:72608967-72609966	D	0		0		0
359	11:95704574-95705573	D	9	11:95704669,11:95704802,11:95704879,11:95704994,11:95705013,11:95705219,11:95705246,11:95705266,11:95705375	1	11:95705222	10
360	11:108159007-108160006	D	15	11:108159020,11:108159068,11:108159214,11:108159259,11:108159384,11:108159400,11:108159401,11:108159417,11:108159549,11:108159575,11:108159586,11:108159739,11:108159792,11:108159836,11:108159858	3	11:108159011,11:108159363,11:108159529	18
361	16:31646994-31647993	D	0		0		0
362	17:47535768-47536767	D	4	17:47536011,17:47536214,17:47536369,17:47536489	3	17:47536094,17:47536519,17:47536552	7
363	19:29587564-29588563	D	7	19:29587574,19:29587582,19:29587687,19:29587857,19:29587912,19:29587984,19:29588227	3	19:29588506,19:29588547,19:29588556	10
364	4:139687225-139688224	D	12	4:139687325,4:139687537,4:139687890,4:139687928,4:139687937,4:139687960,4:139687996,4:139688061,4:139688101,4:139688119,4:139688154,4:139688160	3	4:139687410,4:139687577,4:139687585	15
365	4:148946276-148947275	D	3	4:148946572,4:148946620,4:148947128	3	4:148946326,4:148946558,4:148946634	6
366	5:51920359-51921358	D	4	5:51920438,5:51920456,5:51920675,5:51920748	0		4
367	6:31521152-31522151	D	4	6:31521491,6:31521809,6:31521925,6:31521964	0		4
368	11:120314287-120315286	D	7	11:120314692,11:120314757,11:120314768,11:120314890,11:120314943,11:120315053,11:120315180	2	11:120314938,11:120315147	9
369	14:56143359-56144358	D	7	14:56143365,14:56143391,14:56143424,14:56144263,14:56144299,14:56144303,14:56144349	1	14:56144218	8
370	15:81790161-81791160	D	6	15:81790205,15:81790347,15:81790391,15:81790558,15:81790756,15:81790814	2	15:81790311,15:81790611	8
371	15:100969963-100970962	D	0		0		0
372	15:102997332-102998331	D	8	15:102997338,15:102997436,15:102997458,15:102997476,15:102997491,15:102997535,15:102997703,15:102997896	2	15:102997334,15:102997342	10
373	19:53865836-53866835	D	9	19:53865867,19:53866134,19:53866167,19:53866210,19:53866219,19:53866307,19:53866391,19:53866430,19:53866570	2	19:53865912,19:53866522	11
374	4:53788605-53789604	D	10	4:53788864,4:53788899,4:53788932,4:53789252,4:53789331,4:53789399,4:53789457,4:53789528,4:53789540,4:53789561	3	4:53788758,4:53788765,4:53789524	13
375	5:149517598-149518597	D	12	5:149517660,5:149517695,5:149517729,5:149517733,5:149517747,5:149517770,5:149517840,5:149517964,5:149517968,5:149518052,5:149518209,5:149518527	1	5:149517891	13
376	6:115883809-115884808	D	5	6:115883837,6:115884111,6:115884278,6:115884602,6:115884616	2	6:115884211,6:115884372	7
377	8:122380967-122381966	D	16	8:122381038,8:122381073,8:122381095,8:122381135,8:122381155,8:122381256,8:122381409,8:122381446,8:122381611,8:122381612,8:122381638,8:122381717,8:122381728,8:122381734,8:122381880,8:122381952	0		16
378	8:124473553-124474552	D	5	8:124473757,8:124473934,8:124474153,8:124474363,8:124474394	0		5
379	9:56379520-56380519	D	13	9:56379613,9:56379635,9:56379679,9:56379686,9:56379856,9:56379865,9:56379871,9:56380051,9:56380097,9:56380152,9:56380219,9:56380425,9:56380501	1	9:56380135	14
380	9:59797454-59798453	D	0		1	9:59797766	1
381	9:64781916-64782915	D	5	9:64782065,9:64782135,9:64782403,9:64782460,9:64782777	1	9:64782083	6
382	9:96342065-96343064	D	17	9:96342107,9:96342184,9:96342228,9:96342240,9:96342266,9:96342321,9:96342468,9:96342610,9:96342619,9:96342722,9:96342727,9:96342759,9:96342770,9:96342936,9:96343004,9:96343029,9:96343038	3	9:96342215,9:96342306,9:96342759	20
383	9:119249853-119250852	D	0		0		0
384	11:67516254-67517253	D	12	11:67516730,11:67516772,11:67516773,11:67516794,11:67516960,11:67516967,11:67517099,11:67517112,11:67517162,11:67517166,11:67517188,11:67517222	1	11:67516341	13
385	11:101579292-101580291	D	6	11:101579619,11:101579635,11:101579787,11:101579813,11:101579815,11:101579897	3	11:101579330,11:101579867,11:101579925	9
386	11:116761359-116762358	D	9	11:116761359,11:116761464,11:116761618,11:116761749,11:116761777,11:116761909,11:116761930,11:116762218,11:116762352	3	11:116761484,11:116761548,11:116761921	12
387	14:34847061-34848060	D	16	14:34847068,14:34847209,14:34847231,14:34847338,14:34847386,14:34847727,14:34847748,14:34847752,14:34847753,14:34847764,14:34847976,14:34847990,14:34848013,14:34848034,14:34848039,14:34848049	0		16
388	15:31326160-31327159	D	5	15:31326474,15:31326530,15:31326677,15:31326855,15:31326858	4	15:31326349,15:31326362,15:31326503,15:31326514	9
389	15:52930822-52931821	D	8	15:52930919,15:52931512,15:52931532,15:52931561,15:52931626,15:52931726,15:52931763,15:52931809	1	15:52931220	9
390	16:33764276-33765275	D	11	16:33764312,16:33764766,16:33764908,16:33764957,16:33764959,16:33764980,16:33765009,16:33765099,16:33765105,16:33765109,16:33765247	3	16:33764307,16:33764312,16:33764548	14
391	2:32304712-32305711	D	0		0		0
392	3:88949167-88950166	D	5	3:88949534,3:88949615,3:88949618,3:88950009,3:88950144	1	3:88949973	6
393	5:115925412-115926411	D	5	5:115925539,5:115926032,5:115926041,5:115926043,5:115926045	2	5:115925995,5:115926039	7
394	8:13180770-13181769	D	17	8:13180807,8:13180908,8:13180909,8:13180917,8:13180928,8:13180930,8:13180952,8:13180998,8:13181029,8:13181205,8:13181519,8:13181553,8:13181567,8:13181596,8:13181623,8:13181678,8:13181726	2	8:13180897,8:13180978	19
395	8:89315115-89316114	D	13	8:89315126,8:89315145,8:89315157,8:89315405,8:89315407,8:89315485,8:89315522,8:89315548,8:89315770,8:89315840,8:89315847,8:89315918,8:89316070	1	8:89315982	14
396	9:114581741-114582740	D	15	9:114581753,9:114581803,9:114581804,9:114581805,9:114581925,9:114581935,9:114581966,9:114581969,9:114582189,9:114582221,9:114582226,9:114582574,9:114582599,9:114582622,9:114582664	5	9:114581997,9:114582098,9:114582271,9:114582571,9:114582575	20
397	1:138421135-138422134	D	2	1:138421219,1:138421701	0		2
398	1:141151882-141152881	D	9	1:141152098,1:141152166,1:141152408,1:141152581,1:141152592,1:141152605,1:141152742,1:141152754,1:141152755	1	1:141152623	10
399	10:126646332-126647331	D	4	10:126646361,10:126646762,10:126647087,10:126647308	2	10:126646346,10:126646756	6
400	14:35457027-35458026	D	6	14:35457074,14:35457077,14:35457120,14:35457860,14:35457862,14:35457885	1	14:35457875	7
401	18:12819030-12820029	D	9	18:12819058,18:12819083,18:12819099,18:12819113,18:12819140,18:12819388,18:12819601,18:12819658,18:12819960	1	18:12819440	10
402	2:32273856-32274855	D	0		0		0
403	4:45979168-45980167	D	4	4:45979509,4:45979787,4:45979792,4:45980105	2	4:45979356,4:45979370	6
404	4:154282312-154283311	D	30	4:154282344,4:154282384,4:154282446,4:154282499,4:154282525,4:154282559,4:154282581,4:154282620,4:154282697,4:154282817,4:154282818,4:154282826,4:154282827,4:154282830,4:154282851,4:154282892,4:154282897,4:154282909,4:154282992,4:154283016,4:154283048,4:154283066,4:154283156,4:154283182,4:154283196,4:154283197,4:154283208,4:154283242,4:154283248,4:154283296	4	4:154282658,4:154283032,4:154283098,4:154283252	34
405	6:121448914-121449913	D	1	6:121449185	0		1
406	7:72780922-72781921	D	13	7:72781028,7:72781124,7:72781379,7:72781451,7:72781460,7:72781473,7:72781492,7:72781493,7:72781495,7:72781631,7:72781703,7:72781726,7:72781752	1	7:72781290	14
407	7:106514270-106515269	D	3	7:106514813,7:106514871,7:106515212	2	7:106514529,7:106515084	5
408	11:51501653-51502652	D	4	11:51501799,11:51501904,11:51502414,11:51502430	0		4
409	11:115078957-115079956	D	6	11:115079052,11:115079276,11:115079330,11:115079623,11:115079641,11:115079717	1	11:115079938	7
410	14:64610773-64611772	D	9	14:64611039,14:64611054,14:64611070,14:64611126,14:64611131,14:64611431,14:64611501,14:64611518,14:64611543	1	14:64611363	10
411	17:23876076-23877075	D	0		0		0
412	17:49370252-49371251	D	2	17:49370364,17:49370450	0		2
413	5:73270630-73271629	D	11	5:73270635,5:73270645,5:73270698,5:73270699,5:73270867,5:73270873,5:73271038,5:73271312,5:73271458,5:73271577,5:73271629	4	5:73270806,5:73270836,5:73270883,5:73271541	15
414	8:123145711-123146710	D	13	8:123145732,8:123145800,8:123145913,8:123145950,8:123146029,8:123146098,8:123146102,8:123146142,8:123146219,8:123146412,8:123146621,8:123146625,8:123146638	3	8:123145776,8:123145924,8:123146505	16
415	1:136674254-136675253	D	15	1:136674350,1:136674359,1:136674365,1:136674490,1:136674561,1:136674570,1:136674597,1:136674702,1:136674721,1:136674792,1:136674857,1:136674920,1:136674921,1:136674925,1:136675112	2	1:136674440,1:136674719	17
416	1:193805051-193806050	D	0		0		0
417	10:86168217-86169216	D	7	10:86168417,10:86168456,10:86168870,10:86168909,10:86169032,10:86169065,10:86169103	1	10:86168323	8
418	12:113882306-113883305	D	3	12:113882821,12:113883063,12:113883154	0		3
419	14:65203896-65204895	D	2	14:65204333,14:65204774	1	14:65203949	3
420	19:46637323-46638322	D	1	19:46637452	2	19:46637471,19:46637481	3
421	3:103476333-103477332	D	1	3:103477028	0		1
422	5:44487947-44488946	D	13	5:44488357,5:44488423,5:44488425,5:44488469,5:44488470,5:44488557,5:44488589,5:44488595,5:44488617,5:44488743,5:44488765,5:44488785,5:44488834	3	5:44488763,5:44488857,5:44488885	16
423	5:104214135-104215134	D	7	5:104214447,5:104214450,5:104214509,5:104214703,5:104214748,5:104214803,5:104214885	4	5:104214643,5:104214674,5:104215044,5:104215073	11
424	5:130671778-130672777	D	2	5:130672143,5:130672271	0		2
425	6:115888535-115889534	D	13	6:115888560,6:115888564,6:115888738,6:115888851,6:115888896,6:115888932,6:115889161,6:115889201,6:115889308,6:115889361,6:115889369,6:115889450,6:115889488	0		13
426	8:122618393-122619392	D	19	8:122618416,8:122618515,8:122618516,8:122618654,8:122618681,8:122618884,8:122618897,8:122618904,8:122618905,8:122618913,8:122618937,8:122619019,8:122619141,8:122619152,8:122619157,8:122619221,8:122619294,8:122619337,8:122619377	0		19
427	9:20594600-20595599	D	11	9:20594653,9:20594712,9:20594992,9:20595179,9:20595203,9:20595414,9:20595415,9:20595431,9:20595434,9:20595445,9:20595476	3	9:20594683,9:20595341,9:20595366	14
428	9:107631298-107632297	D	5	9:107631333,9:107631343,9:107631971,9:107632018,9:107632126	3	9:107631453,9:107631508,9:107631703	8
429	1:138025248-138026247	D	5	1:138025442,1:138025450,1:138025523,1:138026152,1:138026203	1	1:138025522	6
430	11:59624322-59625321	D	17	11:59624331,11:59624347,11:59624348,11:59624376,11:59624487,11:59624507,11:59624530,11:59624562,11:59624592,11:59624642,11:59624877,11:59624983,11:59624999,11:59625011,11:59625066,11:59625069,11:59625297	3	11:59624641,11:59625094,11:59625099	20
431	12:5814443-5815442	D	8	12:5814593,12:5814695,12:5814790,12:5815103,12:5815168,12:5815190,12:5815353,12:5815385	0		8
432	14:37914411-37915410	D	17	14:37914669,14:37914673,14:37914909,14:37914991,14:37915044,14:37915049,14:37915056,14:37915059,14:37915079,14:37915181,14:37915184,14:37915211,14:37915256,14:37915257,14:37915286,14:37915363,14:37915369	1	14:37915275	18
433	18:56829638-56830637	D	7	18:56829931,18:56830313,18:56830321,18:56830338,18:56830407,18:56830586,18:56830630	2	18:56830185,18:56830595	9
434	2:70507650-70508649	D	7	2:70507957,2:70508077,2:70508321,2:70508343,2:70508348,2:70508353,2:70508601	2	2:70508293,2:70508380	9
435	6:8454192-8455191	D	6	6:8454208,6:8454310,6:8454465,6:8454769,6:8454960,6:8455134	2	6:8454281,6:8455170	8
436	6:118029446-118030445	D	8	6:118029557,6:118029707,6:118029857,6:118029863,6:118029865,6:118029910,6:118030039,6:118030125	3	6:118029657,6:118029709,6:118029860	11
437	6:124550042-124551041	D	4	6:124550241,6:124550406,6:124550593,6:124550746	0		4
438	8:18890594-18891593	D	9	8:18890961,8:18890999,8:18891058,8:18891108,8:18891119,8:18891174,8:18891208,8:18891483,8:18891541	2	8:18891275,8:18891415	11
439	1:66410666-66411665	D	11	1:66410731,1:66410808,1:66410983,1:66410987,1:66411134,1:66411270,1:66411298,1:66411300,1:66411309,1:66411314,1:66411524	3	1:66410670,1:66410817,1:66411478	14
440	10:77773209-77774208	D	1	10:77773446	1	10:77773385	2
441	13:44003328-44004327	D	3	13:44003463,13:44003726,13:44004209	0		3
442	14:15550810-15551809	D	5	14:15550888,14:15550914,14:15551081,14:15551385,14:15551552	1	14:15551445	6
443	15:102997953-102998952	D	3	15:102998815,15:102998941,15:102998946	0		3
444	17:21081709-21082708	D	0		0		0
445	2:4980672-4981671	D	15	2:4980707,2:4980718,2:4980789,2:4980859,2:4981013,2:4981026,2:4981036,2:4981037,2:4981063,2:4981084,2:4981245,2:4981276,2:4981355,2:4981435,2:4981639	3	2:4980750,2:4980763,2:4980944	18
446	2:118373031-118374030	D	2	2:118373771,2:118373961	2	2:118373204,2:118373221	4
447	2:119113947-119114946	D	7	2:119114067,2:119114103,2:119114371,2:119114419,2:119114463,2:119114596,2:119114650	1	2:119114619	8
448	2:165681218-165682217	D	2	2:165681362,2:165681931	1	2:165681472	3
449	4:151673548-151674547	D	3	4:151673701,4:151673762,4:151673939	1	4:151673636	4
450	9:57674580-57675579	D	0		4	9:57674694,9:57674899,9:57675396,9:57675542	4
451	9:57793305-57794304	D	10	9:57793344,9:57793435,9:57793498,9:57793507,9:57793528,9:57793586,9:57793600,9:57793857,9:57793861,9:57793908	0		10
452	9:59941717-59942716	D	5	9:59941868,9:59941979,9:59942075,9:59942099,9:59942567	1	9:59942664	6
453	1:4347365-4348364	D	0		0		0
454	11:58768765-58769764	D	4	11:58768821,11:58769062,11:58769435,11:58769731	1	11:58769339	5
455	13:44326530-44327529	D	12	13:44326538,13:44326570,13:44326731,13:44326739,13:44326781,13:44327062,13:44327164,13:44327251,13:44327347,13:44327403,13:44327420,13:44327428	0		12
456	16:4655533-4656532	D	7	16:4655728,16:4655846,16:4655886,16:4655978,16:4656022,16:4656100,16:4656114	0		7
457	16:30397483-30398482	D	5	16:30397850,16:30397879,16:30398017,16:30398237,16:30398349	2	16:30398160,16:30398328	7
458	18:36719007-36720006	D	6	18:36719404,18:36719479,18:36719574,18:36719585,18:36719799,18:36719906	0		6
459	5:93336247-93337246	D	4	5:93336255,5:93336563,5:93336581,5:93336756	3	5:93336421,5:93336599,5:93337100	7
460	5:97340606-97341605	D	3	5:97340860,5:97341509,5:97341567	3	5:97341232,5:97341254,5:97341354	6
461	8:13225949-13226948	D	14	8:13226035,8:13226069,8:13226171,8:13226375,8:13226381,8:13226420,8:13226688,8:13226729,8:13226734,8:13226741,8:13226742,8:13226765,8:13226787,8:13226841	2	8:13226403,8:13226885	16
462	9:26600095-26601094	D	4	9:26600843,9:26601028,9:26601044,9:26601050	1	9:26600198	5
463	9:114570821-114571820	D	13	9:114570845,9:114570893,9:114571041,9:114571199,9:114571245,9:114571250,9:114571257,9:114571425,9:114571458,9:114571501,9:114571514,9:114571515,9:114571528	1	9:114571569	14
464	1:4960311-4961310	D	2	1:4960375,1:4960568	0		2
465	1:108641429-108642428	D	3	1:108641675,1:108641972,1:108641981	0		3
466	10:18810485-18811484	D	10	10:18810500,10:18810530,10:18810534,10:18810784,10:18810825,10:18810902,10:18810917,10:18811059,10:18811068,10:18811253	1	10:18810727	11
467	11:82681159-82682158	D	4	11:82681577,11:82681618,11:82682045,11:82682081	4	11:82681321,11:82681983,11:82682038,11:82682044	8
468	14:57855081-57856080	D	12	14:57855164,14:57855224,14:57855266,14:57855271,14:57855272,14:57855318,14:57855351,14:57855400,14:57855686,14:57855720,14:57855827,14:57855909	3	14:57855162,14:57855350,14:57856003	15
469	15:68118382-68119381	D	10	15:68118384,15:68118414,15:68118469,15:68118774,15:68118844,15:68118901,15:68118931,15:68118959,15:68119153,15:68119319	2	15:68119053,15:68119061	12
470	17:28516839-28517838	D	1	17:28517408	2	17:28517226,17:28517538	3
471	17:48837550-48838549	D	27	17:48837632,17:48837862,17:48837885,17:48837887,17:48837908,17:48837933,17:48838008,17:48838059,17:48838064,17:48838095,17:48838099,17:48838101,17:48838110,17:48838131,17:48838185,17:48838212,17:48838229,17:48838245,17:48838262,17:48838265,17:48838320,17:48838360,17:48838377,17:48838467,17:48838468,17:48838527,17:48838529	2	17:48838049,17:48838120	29
472	17:73287119-73288118	D	12	17:73287265,17:73287362,17:73287379,17:73287547,17:73287853,17:73287857,17:73288016,17:73288035,17:73288036,17:73288062,17:73288071,17:73288106	0		12
473	4:154384706-154385705	D	1	4:154385519	0		1
474	5:140980780-140981779	D	4	5:140980864,5:140980919,5:140980929,5:140980938	3	5:140980931,5:140981068,5:140981372	7
475	6:66985981-66986980	D	1	6:66986948	1	6:66986934	2
476	8:41594001-41595000	D	3	8:41594010,8:41594231,8:41594396	2	8:41594192,8:41594229	5
477	8:80935615-80936614	D	4	8:80936168,8:80936290,8:80936327,8:80936564	0		4
478	10:40061555-40062554	D	4	10:40061632,10:40061669,10:40061944,10:40062130	1	10:40061876	5
479	10:97971107-97972106	D	2	10:97971544,10:97972036	2	10:97971183,10:97972080	4
480	11:80025479-80026478	D	4	11:80025627,11:80025767,11:80026032,11:80026335	0		4
481	12:111801324-111802323	D	7	12:111801496,12:111801534,12:111801731,12:111802060,12:111802101,12:111802189,12:111802317	7	12:111801393,12:111801704,12:111801864,12:111801878,12:111802079,12:111802291,12:111802304	14
482	13:59667159-59668158	D	6	13:59667254,13:59667338,13:59667493,13:59667776,13:59668031,13:59668104	2	13:59667532,13:59668117	8
483	16:34853846-34854845	D	15	16:34853893,16:34854038,16:34854072,16:34854094,16:34854107,16:34854163,16:34854170,16:34854320,16:34854514,16:34854655,16:34854682,16:34854691,16:34854750,16:34854751,16:34854757	3	16:34853939,16:34854488,16:34854689	18
484	17:57386742-57387741	D	7	17:57387472,17:57387473,17:57387550,17:57387609,17:57387676,17:57387686,17:57387740	4	17:57386897,17:57387076,17:57387498,17:57387662	11
485	19:4032370-4033369	D	7	19:4032489,19:4032529,19:4032764,19:4032777,19:4032843,19:4033271,19:4033348	2	19:4032931,19:4033305	9
486	19:25228941-25229940	D	11	19:25228981,19:25229000,19:25229022,19:25229147,19:25229155,19:25229186,19:25229193,19:25229253,19:25229650,19:25229795,19:25229899	1	19:25229104	12
487	2:77180154-77181153	D	9	2:77180217,2:77180283,2:77180366,2:77180429,2:77180608,2:77180679,2:77180993,2:77181010,2:77181022	1	2:77180802	10
488	9:69354529-69355528	D	10	9:69354555,9:69354557,9:69354761,9:69354773,9:69354788,9:69354789,9:69355092,9:69355277,9:69355313,9:69355334	3	9:69354681,9:69354759,9:69354805	13
489	1:75460064-75461063	D	7	1:75460202,1:75460266,1:75460316,1:75460449,1:75460848,1:75460953,1:75460981	0		7
490	10:105302038-105303037	D	16	10:105302109,10:105302148,10:105302212,10:105302219,10:105302250,10:105302415,10:105302465,10:105302504,10:105302509,10:105302510,10:105302562,10:105302593,10:105302658,10:105302659,10:105302970,10:105302987	5	10:105302073,10:105302400,10:105302742,10:105302836,10:105302998	21
491	11:106375473-106376472	D	8	11:106375477,11:106375603,11:106375731,11:106375919,11:106376099,11:106376266,11:106376280,11:106376360	1	11:106375567	9
492	14:64318799-64319798	D	8	14:64318808,14:64318849,14:64319089,14:64319116,14:64319141,14:64319151,14:64319537,14:64319610	3	14:64319369,14:64319376,14:64319383	11
493	15:86308880-86309879	D	8	15:86309457,15:86309533,15:86309625,15:86309627,15:86309690,15:86309721,15:86309745,15:86309770	0		8
494	17:85325293-85326292	D	15	17:85325330,17:85325365,17:85325387,17:85325421,17:85325428,17:85325472,17:85325600,17:85325632,17:85325638,17:85326060,17:85326118,17:85326126,17:85326141,17:85326245,17:85326272	1	17:85325522	16
495	19:37814239-37815238	D	16	19:37814286,19:37814330,19:37814346,19:37814383,19:37814400,19:37814403,19:37814430,19:37814541,19:37814595,19:37814793,19:37814801,19:37814820,19:37814824,19:37814831,19:37814938,19:37815144	1	19:37814852	17
496	2:167459723-167460722	D	0		1	2:167459998	1
497	5:113825035-113826034	D	24	5:113825043,5:113825070,5:113825088,5:113825121,5:113825142,5:113825191,5:113825212,5:113825301,5:113825348,5:113825366,5:113825584,5:113825597,5:113825601,5:113825692,5:113825711,5:113825724,5:113825782,5:113825798,5:113825953,5:113825970,5:113825971,5:113826015,5:113826032,5:113826033	1	5:113825701	25
498	5:147191356-147192355	D	5	5:147191549,5:147191564,5:147191586,5:147192234,5:147192335	1	5:147191815	6
499	6:31537351-31538350	D	7	6:31537366,6:31537383,6:31537461,6:31537478,6:31537575,6:31537590,6:31537986	0		7
500	7:135012476-135013475	D	3	7:135012754,7:135012819,7:135013432	1	7:135013117	4
501	9:65211174-65212173	D	6	9:65211553,9:65211589,9:65211653,9:65211845,9:65211891,9:65211918	2	9:65211574,9:65211900	8
502	12:36218487-36219486	D	6	12:36218757,12:36218828,12:36219099,12:36219118,12:36219123,12:36219416	4	12:36218996,12:36219129,12:36219383,12:36219421	10
503	13:46975808-46976807	D	8	13:46975835,13:46975846,13:46975991,13:46976064,13:46976256,13:46976285,13:46976611,13:46976699	1	13:46975885	9
504	14:52503993-52504992	D	16	14:52504003,14:52504156,14:52504178,14:52504201,14:52504218,14:52504273,14:52504317,14:52504338,14:52504394,14:52504395,14:52504449,14:52504450,14:52504570,14:52504668,14:52504717,14:52504989	1	14:52504209	17
505	17:72296331-72297330	D	1	17:72297036	0		1
506	3:19900496-19901495	D	14	3:19900923,3:19900954,3:19901068,3:19901078,3:19901159,3:19901167,3:19901168,3:19901252,3:19901266,3:19901278,3:19901288,3:19901289,3:19901290,3:19901295	1	3:19901158	15
507	4:59081858-59082857	D	10	4:59081966,4:59082259,4:59082374,4:59082380,4:59082427,4:59082471,4:59082473,4:59082476,4:59082630,4:59082731	2	4:59082282,4:59082478	12
508	4:131561186-131562185	D	7	4:131561477,4:131561551,4:131561813,4:131561825,4:131561919,4:131561949,4:131562051	4	4:131561225,4:131561358,4:131561377,4:131561719	11
509	9:44099117-44100116	D	8	9:44099303,9:44099500,9:44099603,9:44099624,9:44099912,9:44099925,9:44099953,9:44100109	3	9:44099378,9:44099632,9:44099664	11
510	9:50502944-50503943	D	5	9:50503264,9:50503362,9:50503567,9:50503571,9:50503678	1	9:50503844	6
511	9:75153616-75154615	D	12	9:75153879,9:75153925,9:75154024,9:75154125,9:75154210,9:75154284,9:75154367,9:75154368,9:75154413,9:75154465,9:75154471,9:75154570	1	9:75154083	13
512	16:97238462-97239461	D	11	16:97238469,16:97238638,16:97238740,16:97238828,16:97238859,16:97239256,16:97239293,16:97239335,16:97239404,16:97239439,16:97239454	2	16:97238929,16:97238939	13
513	17:34052334-34053333	D	2	17:34052553,17:34052562	1	17:34052463	3
514	19:4101044-4102043	D	4	19:4101325,19:4101789,19:4101865,19:4102041	2	19:4101761,19:4101879	6
515	19:42253610-42254609	D	6	19:42254009,19:42254061,19:42254159,19:42254233,19:42254408,19:42254456	1	19:42253654	7
516	2:5629096-5630095	D	9	2:5629110,2:5629150,2:5629394,2:5629585,2:5629832,2:5629836,2:5629838,2:5629884,2:5630077	2	2:5629144,2:5629264	11
517	4:107415935-107416934	D	11	4:107415938,4:107416041,4:107416117,4:107416153,4:107416163,4:107416257,4:107416262,4:107416584,4:107416641,4:107416721,4:107416911	3	4:107416217,4:107416224,4:107416701	14
518	4:122839439-122840438	D	6	4:122839576,4:122839602,4:122839625,4:122839952,4:122840312,4:122840398	1	4:122839450	7
519	6:31541374-31542373	D	4	6:31541412,6:31541638,6:31541780,6:31541886	0		4
520	6:115881304-115882303	D	8	6:115881320,6:115881399,6:115881469,6:115881541,6:115881665,6:115881716,6:115882091,6:115882223	0		8
521	7:54094423-54095422	D	8	7:54094480,7:54094630,7:54094642,7:54094697,7:54094705,7:54094974,7:54095123,7:54095192	0		8
522	7:82422368-82423367	D	10	7:82422604,7:82422878,7:82422894,7:82422910,7:82422928,7:82423032,7:82423165,7:82423170,7:82423171,7:82423228	2	7:82422898,7:82423204	12
523	8:122543904-122544903	D	10	8:122543962,8:122544083,8:122544206,8:122544551,8:122544622,8:122544728,8:122544741,8:122544763,8:122544791,8:122544792	0		10
524	9:110364482-110365481	D	7	9:110364517,9:110364530,9:110364659,9:110364848,9:110365055,9:110365147,9:110365209	0		7
525	10:18673063-18674062	D	6	10:18673204,10:18673267,10:18673611,10:18673839,10:18673912,10:18673972	0		6
526	10:67363655-67364654	D	6	10:67364029,10:67364036,10:67364123,10:67364136,10:67364140,10:67364628	3	10:67363789,10:67364319,10:67364325	9
527	10:108448526-108449525	D	3	10:108449077,10:108449171,10:108449473	2	10:108448866,10:108449186	5
528	11:77499010-77500009	D	2	11:77499536,11:77499572	1	11:77499246	3
529	11:98463388-98464387	D	21	11:98463397,11:98463418,11:98463431,11:98463481,11:98463544,11:98463561,11:98463570,11:98463571,11:98463573,11:98463665,11:98463675,11:98463700,11:98463701,11:98463704,11:98463772,11:98463795,11:98464092,11:98464141,11:98464179,11:98464187,11:98464355	1	11:98463917	22
530	12:74917581-74918580	D	6	12:74917761,12:74917764,12:74917842,12:74917895,12:74917980,12:74918024	4	12:74917660,12:74917697,12:74917768,12:74917838	10
531	14:56145221-56146220	D	4	14:56145439,14:56145449,14:56145571,14:56145625	0		4
532	14:65131404-65132403	D	7	14:65131447,14:65131568,14:65132065,14:65132103,14:65132191,14:65132234,14:65132249	2	14:65131678,14:65132224	9
533	16:36944830-36945829	D	0		1	16:36945802	1
534	16:92492380-92493379	D	6	16:92492740,16:92492991,16:92493006,16:92493049,16:92493124,16:92493157	3	16:92492468,16:92493107,16:92493362	9
535	18:61376626-61377625	D	1	18:61376659	0		1
536	18:76249784-76250783	D	7	18:76249797,18:76250048,18:76250356,18:76250711,18:76250714,18:76250721,18:76250726	2	18:76250448,18:76250740	9
537	2:135697350-135698349	D	1	2:135697944	0		1
538	2:136449546-136450545	D	1	2:136449785	0		1
539	2:166937406-166938405	D	17	2:166937418,2:166937431,2:166937474,2:166937489,2:166937577,2:166937793,2:166937808,2:166938043,2:166938049,2:166938060,2:166938093,2:166938115,2:166938119,2:166938146,2:166938299,2:166938315,2:166938366	1	2:166937898	18
540	4:154272816-154273815	D	0		0		0
541	5:108003332-108004331	D	3	5:108003390,5:108003802,5:108004094	1	5:108003858	4
542	6:120541931-120542930	D	2	6:120542289,6:120542825	0		2
543	7:6124249-6125248	D	5	7:6124371,7:6124434,7:6124970,7:6125148,7:6125193	0		5
544	7:36372677-36373676	D	5	7:36372748,7:36373211,7:36373280,7:36373316,7:36373354	3	7:36372980,7:36373290,7:36373350	8
545	7:87791034-87792033	D	14	7:87791062,7:87791103,7:87791115,7:87791224,7:87791278,7:87791337,7:87791408,7:87791539,7:87791694,7:87791781,7:87791785,7:87791882,7:87791889,7:87791983	3	7:87791806,7:87791846,7:87791971	17
546	8:112089155-112090154	D	9	8:112089363,8:112089380,8:112089529,8:112089540,8:112089814,8:112089815,8:112089891,8:112089933,8:112090047	1	8:112089975	10
547	9:34943834-34944833	D	6	9:34943858,9:34943877,9:34944061,9:34944213,9:34944410,9:34944546	0		6
548	10:61790059-61791058	D	12	10:61790365,10:61790473,10:61790585,10:61790659,10:61790674,10:61790716,10:61790763,10:61790777,10:61790799,10:61790919,10:61790925,10:61791006	2	10:61790885,10:61790899	14
549	10:92860852-92861851	D	19	10:92860858,10:92860873,10:92860933,10:92860992,10:92861033,10:92861120,10:92861126,10:92861148,10:92861157,10:92861231,10:92861240,10:92861249,10:92861357,10:92861372,10:92861375,10:92861422,10:92861553,10:92861600,10:92861702	0		19
550	11:106205940-106206939	D	7	11:106206043,11:106206236,11:106206237,11:106206290,11:106206575,11:106206808,11:106206826	1	11:106206179	8
551	12:100169144-100170143	D	13	12:100169147,12:100169185,12:100169189,12:100169281,12:100169311,12:100169495,12:100169599,12:100169662,12:100169797,12:100169915,12:100169931,12:100169936,12:100170001	4	12:100169246,12:100169550,12:100169874,12:100170110	17
552	12:100267891-100268890	D	19	12:100267894,12:100267944,12:100267950,12:100267958,12:100267975,12:100267977,12:100268001,12:100268013,12:100268048,12:100268161,12:100268170,12:100268171,12:100268189,12:100268230,12:100268312,12:100268523,12:100268534,12:100268547,12:100268579	2	12:100268549,12:100268781	21
553	15:81688415-81689414	D	4	15:81688956,15:81689066,15:81689114,15:81689207	3	15:81688469,15:81689038,15:81689137	7
554	17:47518570-47519569	D	13	17:47518634,17:47518881,17:47518962,17:47518987,17:47519024,17:47519257,17:47519400,17:47519480,17:47519487,17:47519488,17:47519516,17:47519541,17:47519569	3	17:47518983,17:47519007,17:47519423	16
555	19:27292935-27293934	D	4	19:27293065,19:27293126,19:27293471,19:27293725	1	19:27293111	5
556	2:180559871-180560870	D	2	2:180560178,2:180560343	1	2:180560093	3
557	3:19050461-19051460	D	10	3:19050466,3:19050479,3:19050608,3:19050717,3:19050761,3:19051040,3:19051300,3:19051337,3:19051340,3:19051349	1	3:19051357	11
558	3:84063071-84064070	D	4	3:84063621,3:84063721,3:84063731,3:84064057	0		4
559	4:40799820-40800819	D	7	4:40800030,4:40800143,4:40800296,4:40800330,4:40800401,4:40800511,4:40800635	0		7
560	4:148697534-148698533	D	5	4:148697625,4:148697770,4:148697912,4:148698021,4:148698513	0		5
561	6:66484827-66485826	D	10	6:66484895,6:66484909,6:66484993,6:66485081,6:66485087,6:66485088,6:66485096,6:66485147,6:66485623,6:66485792	4	6:66484836,6:66485485,6:66485628,6:66485733	14
562	6:115879902-115880901	D	10	6:115879963,6:115879967,6:115879971,6:115879973,6:115880033,6:115880045,6:115880574,6:115880591,6:115880732,6:115880747	4	6:115880062,6:115880291,6:115880318,6:115880446	14
563	7:30195063-30196062	D	3	7:30195231,7:30195424,7:30195787	0		3
564	8:122962883-122963882	D	4	8:122963143,8:122963145,8:122963499,8:122963745	0		4
565	1:136335871-136336870	D	12	1:136335905,1:136335972,1:136336008,1:136336009,1:136336011,1:136336042,1:136336152,1:136336179,1:136336182,1:136336208,1:136336577,1:136336845	0		12
566	1:136454764-136455763	D	9	1:136454982,1:136454996,1:136455039,1:136455062,1:136455088,1:136455269,1:136455480,1:136455491,1:136455586	2	1:136454860,1:136455112	11
567	10:18860998-18861997	D	27	10:18861021,10:18861022,10:18861113,10:18861132,10:18861167,10:18861213,10:18861214,10:18861238,10:18861239,10:18861241,10:18861251,10:18861258,10:18861303,10:18861326,10:18861413,10:18861417,10:18861456,10:18861476,10:18861495,10:18861663,10:18861680,10:18861711,10:18861736,10:18861844,10:18861899,10:18861972,10:18861974	5	10:18861197,10:18861310,10:18861319,10:18861356,10:18861773	32
568	11:75104675-75105674	D	3	11:75105128,11:75105252,11:75105647	0		3
569	12:16275168-16276167	D	1	12:16275866	0		1
570	12:82695618-82696617	D	19	12:82695668,12:82695725,12:82695767,12:82695866,12:82695891,12:82696019,12:82696026,12:82696027,12:82696042,12:82696066,12:82696115,12:82696133,12:82696157,12:82696261,12:82696262,12:82696274,12:82696307,12:82696435,12:82696531	2	12:82696080,12:82696559	21
571	13:44043665-44044664	D	9	13:44043981,13:44044209,13:44044299,13:44044356,13:44044440,13:44044496,13:44044511,13:44044523,13:44044655	3	13:44044054,13:44044462,13:44044575	12
572	14:37911028-37912027	D	9	14:37911180,14:37911186,14:37911320,14:37911447,14:37911543,14:37911578,14:37911846,14:37911868,14:37911950	0		9
573	15:66740265-66741264	D	6	15:66740334,15:66740434,15:66740463,15:66740483,15:66740494,15:66740502	4	15:66740266,15:66740432,15:66740455,15:66740501	10
574	15:81559953-81560952	D	12	15:81559978,15:81560000,15:81560127,15:81560158,15:81560161,15:81560212,15:81560241,15:81560395,15:81560477,15:81560604,15:81560788,15:81560812	2	15:81560640,15:81560680	14
575	15:102303378-102304377	D	2	15:102304149,15:102304313	1	15:102304208	3
576	3:121905080-121906079	D	14	3:121905103,3:121905215,3:121905294,3:121905542,3:121905548,3:121905759,3:121905814,3:121905829,3:121905903,3:121905904,3:121905915,3:121905927,3:121905990,3:121906009	1	3:121905735	15
577	5:23978750-23979749	D	3	5:23978953,5:23979112,5:23979285	3	5:23979408,5:23979425,5:23979748	6
578	5:90301391-90302390	D	2	5:90301612,5:90302148	1	5:90302175	3
579	6:117760976-117761975	D	17	6:117761183,6:117761214,6:117761245,6:117761293,6:117761379,6:117761409,6:117761491,6:117761500,6:117761513,6:117761616,6:117761641,6:117761725,6:117761774,6:117761904,6:117761932,6:117761959,6:117761960	3	6:117761082,6:117761165,6:117761386	20
580	7:138376778-138377777	D	11	7:138376814,7:138376816,7:138376976,7:138377000,7:138377096,7:138377145,7:138377242,7:138377458,7:138377531,7:138377677,7:138377696	2	7:138377340,7:138377397	13
581	8:68490002-68491001	D	1	8:68490605	3	8:68490207,8:68490250,8:68490399	4
582	12:53827047-53828046	D	10	12:53827148,12:53827393,12:53827491,12:53827511,12:53827520,12:53827743,12:53827854,12:53827871,12:53827882,12:53827995	1	12:53827365	11
583	17:5078244-5079243	D	17	17:5078267,17:5078269,17:5078311,17:5078370,17:5078440,17:5078458,17:5078578,17:5078591,17:5078621,17:5078709,17:5078712,17:5078869,17:5078886,17:5078890,17:5079018,17:5079086,17:5079178	2	17:5078512,17:5078917	19
584	17:47521789-47522788	D	5	17:47522683,17:47522715,17:47522739,17:47522743,17:47522748	1	17:47522058	6
585	18:12304941-12305940	D	15	18:12304942,18:12304943,18:12304961,18:12305011,18:12305044,18:12305061,18:12305077,18:12305122,18:12305466,18:12305492,18:12305603,18:12305618,18:12305648,18:12305698,18:12305890	3	18:12305047,18:12305284,18:12305753	18
586	19:3353537-3354536	D	1	19:3354470	0		1
587	19:11887884-11888883	D	11	19:11887898,19:11887994,19:11888080,19:11888186,19:11888203,19:11888282,19:11888378,19:11888587,19:11888628,19:11888785,19:11888810	4	19:11888053,19:11888061,19:11888427,19:11888439	15
588	2:140027960-140028959	D	0		0		0
589	4:81069145-81070144	D	17	4:81069173,4:81069211,4:81069301,4:81069304,4:81069447,4:81069453,4:81069462,4:81069467,4:81069470,4:81069550,4:81069567,4:81069575,4:81069626,4:81069752,4:81069903,4:81069952,4:81070133	0		17
590	4:151689980-151690979	D	1	4:151690668	0		1
591	6:49269645-49270644	D	9	6:49269830,6:49269910,6:49270119,6:49270225,6:49270247,6:49270281,6:49270307,6:49270426,6:49270501	1	6:49270348	10
592	6:54490028-54491027	D	6	6:54490125,6:54490186,6:54490203,6:54490210,6:54490243,6:54490939	0		6
593	6:81920890-81921889	D	20	6:81920940,6:81920973,6:81921155,6:81921256,6:81921314,6:81921334,6:81921433,6:81921496,6:81921550,6:81921599,6:81921611,6:81921628,6:81921648,6:81921697,6:81921701,6:81921725,6:81921814,6:81921833,6:81921848,6:81921863	0		20
594	8:128123823-128124822	D	14	8:128123850,8:128123878,8:128123891,8:128124111,8:128124156,8:128124184,8:128124185,8:128124193,8:128124214,8:128124310,8:128124478,8:128124501,8:128124547,8:128124592	2	8:128123905,8:128124290	16
595	9:123759600-123760599	D	13	9:123759909,9:123760001,9:123760008,9:123760192,9:123760274,9:123760411,9:123760429,9:123760433,9:123760459,9:123760499,9:123760510,9:123760539,9:123760567	4	9:123759845,9:123759859,9:123759987,9:123760228	17
596	1:59219752-59220751	D	8	1:59219970,1:59220003,1:59220106,1:59220108,1:59220176,1:59220580,1:59220710,1:59220749	0		8
597	11:29618162-29619161	D	6	11:29618331,11:29618650,11:29618838,11:29618999,11:29619059,11:29619102	3	11:29618249,11:29618315,11:29618532	9
598	11:96838871-96839870	D	10	11:96839065,11:96839146,11:96839446,11:96839447,11:96839451,11:96839545,11:96839671,11:96839685,11:96839726,11:96839864	1	11:96839742	11
599	11:96868086-96869085	D	13	11:96868086,11:96868102,11:96868165,11:96868183,11:96868194,11:96868211,11:96868396,11:96868412,11:96868450,11:96868467,11:96868657,11:96868664,11:96868934	4	11:96868128,11:96868173,11:96868483,11:96868773	17
600	12:73930956-73931955	D	4	12:73930967,12:73931038,12:73931083,12:73931372	0		4
601	12:106236483-106237482	D	13	12:106236573,12:106236672,12:106236705,12:106236831,12:106236944,12:106236986,12:106237059,12:106237160,12:106237220,12:106237264,12:106237317,12:106237318,12:106237433	3	12:106236490,12:106236534,12:106236959	16
602	14:35424461-35425460	D	9	14:35424486,14:35424604,14:35424871,14:35425206,14:35425314,14:35425319,14:35425321,14:35425323,14:35425325	0		9
603	15:76456052-76457051	D	0		1	15:76456572	1
604	16:32020686-32021685	D	2	16:32021104,16:32021229	2	16:32021102,16:32021658	4
605	17:5594743-5595742	D	5	17:5595039,17:5595158,17:5595392,17:5595435,17:5595571	2	17:5594771,17:5595650	7
606	17:84556215-84557214	D	3	17:84556797,17:84556851,17:84556898	0		3
607	17:87158505-87159504	D	7	17:87158530,17:87158603,17:87158783,17:87158858,17:87159345,17:87159346,17:87159375	2	17:87158582,17:87158679	9
608	2:156735530-156736529	D	8	2:156735561,2:156735562,2:156735630,2:156735869,2:156735970,2:156736070,2:156736182,2:156736483	0		8
609	5:34950505-34951504	D	7	5:34950588,5:34951017,5:34951020,5:34951024,5:34951173,5:34951174,5:34951349	1	5:34951362	8
610	5:147862537-147863536	D	15	5:147862560,5:147862563,5:147862594,5:147862645,5:147862682,5:147862732,5:147862768,5:147862955,5:147863140,5:147863168,5:147863304,5:147863325,5:147863341,5:147863461,5:147863509	3	5:147862699,5:147863203,5:147863345	18
611	7:16493001-16494000	D	5	7:16493023,7:16493666,7:16493682,7:16493886,7:16493887	1	7:16493026	6
612	8:12947280-12948279	D	8	8:12947302,8:12947320,8:12947349,8:12947445,8:12947577,8:12948007,8:12948039,8:12948084	2	8:12947831,8:12947932	10
613	1:74894883-74895882	D	5	1:74894923,1:74895291,1:74895589,1:74895618,1:74895805	1	1:74895881	6
614	10:76501194-76502193	D	1	10:76502156	2	10:76501492,10:76502052	3
615	11:87998117-87999116	D	10	11:87998169,11:87998181,11:87998195,11:87998478,11:87998646,11:87998856,11:87998857,11:87998974,11:87999056,11:87999069	3	11:87998835,11:87999035,11:87999050	13
616	12:84765398-84766397	D	8	12:84765486,12:84765606,12:84765624,12:84765639,12:84765905,12:84765906,12:84765974,12:84766257	1	12:84765559	9
617	13:30078314-30079313	D	2	13:30078922,13:30078940	0		2
618	16:11278518-11279517	D	14	16:11278519,16:11278561,16:11278631,16:11278671,16:11278702,16:11278802,16:11278823,16:11278834,16:11278874,16:11279016,16:11279115,16:11279199,16:11279322,16:11279440	2	16:11279099,16:11279237	16
619	17:7209641-7210640	D	4	17:7210063,17:7210073,17:7210075,17:7210475	0		4
620	19:24344901-24345900	D	18	19:24344908,19:24344955,19:24344964,19:24345038,19:24345048,19:24345064,19:24345114,19:24345186,19:24345226,19:24345248,19:24345326,19:24345462,19:24345484,19:24345504,19:24345529,19:24345659,19:24345672,19:24345713	3	19:24345219,19:24345351,19:24345845	21
621	2:26757976-26758975	D	2	2:26758639,2:26758767	1	2:26758454	3
622	2:146085216-146086215	D	3	2:146085558,2:146085886,2:146086114	2	2:146085409,2:146085583	5
623	3:105501779-105502778	D	5	3:105501802,3:105501811,3:105501871,3:105501886,3:105501927	2	3:105502494,3:105502503	7
624	3:107896735-107897734	D	0		0		0
625	3:121746838-121747837	D	8	3:121746859,3:121747017,3:121747231,3:121747392,3:121747439,3:121747440,3:121747587,3:121747588	2	3:121747316,3:121747807	10
626	4:148943605-148944604	D	8	4:148943827,4:148944002,4:148944006,4:148944125,4:148944153,4:148944220,4:148944517,4:148944600	1	4:148944529	9
627	4:151160752-151161751	D	4	4:151160803,4:151160875,4:151161235,4:151161392	0		4
628	5:9113921-9114920	D	7	5:9114037,5:9114084,5:9114129,5:9114456,5:9114460,5:9114594,5:9114832	1	5:9114305	8
629	8:4266624-4267623	D	8	8:4266712,8:4266749,8:4266771,8:4267026,8:4267050,8:4267071,8:4267078,8:4267599	0		8
630	9:35226513-35227512	D	12	9:35226531,9:35226618,9:35226860,9:35226942,9:35227063,9:35227091,9:35227261,9:35227353,9:35227369,9:35227395,9:35227451,9:35227503	1	9:35227279	13
631	9:41015097-41016096	D	7	9:41015382,9:41015448,9:41015449,9:41015467,9:41015472,9:41015473,9:41015733	4	9:41015176,9:41015491,9:41015708,9:41016004	11
632	X:139276130-139277129	D	1	X:139276380	0		1
633	1:120378771-120379770	D	3	1:120379224,1:120379261,1:120379500	2	1:120379320,1:120379562	5
634	11:69839229-69840228	D	3	11:69839322,11:69840024,11:69840045	0		3
635	11:90048483-90049482	D	14	11:90048539,11:90048546,11:90048623,11:90048676,11:90048699,11:90048700,11:90048706,11:90048771,11:90048887,11:90049323,11:90049340,11:90049389,11:90049447,11:90049452	3	11:90048485,11:90048571,11:90048669	17
636	11:98790658-98791657	D	11	11:98790682,11:98790686,11:98790695,11:98790978,11:98791010,11:98791163,11:98791199,11:98791255,11:98791343,11:98791528,11:98791543	0		11
637	11:105188148-105189147	D	4	11:105188573,11:105188871,11:105189005,11:105189042	1	11:105188305	5
638	11:108209111-108210110	D	16	11:108209295,11:108209315,11:108209355,11:108209422,11:108209448,11:108209528,11:108209545,11:108209621,11:108209681,11:108209704,11:108209824,11:108209873,11:108209929,11:108209977,11:108209981,11:108210033	1	11:108209654	17
639	12:15655741-15656740	D	10	12:15655809,12:15655839,12:15655922,12:15655937,12:15655938,12:15656010,12:15656319,12:15656320,12:15656629,12:15656634	1	12:15656497	11
640	13:55292190-55293189	D	5	13:55292550,13:55292881,13:55292949,13:55292991,13:55293005	3	13:55292451,13:55292464,13:55292875	8
641	13:83712211-83713210	D	6	13:83712256,13:83712488,13:83712647,13:83713006,13:83713090,13:83713106	1	13:83712824	7
642	14:56139638-56140637	D	1	14:56140636	1	14:56140330	2
643	14:61050041-61051040	D	9	14:61050120,14:61050245,14:61050514,14:61050528,14:61050636,14:61050701,14:61050797,14:61050936,14:61051035	1	14:61050593	10
644	14:62116527-62117526	D	18	14:62116608,14:62116643,14:62116669,14:62116674,14:62116694,14:62116722,14:62116764,14:62116826,14:62116891,14:62116951,14:62117136,14:62117146,14:62117251,14:62117283,14:62117305,14:62117384,14:62117432,14:62117455	3	14:62117126,14:62117204,14:62117365	21
645	18:43550743-43551742	D	5	18:43550944,18:43551142,18:43551144,18:43551228,18:43551237	2	18:43550798,18:43551333	7
646	18:61485600-61486599	D	9	18:61485637,18:61485759,18:61485829,18:61485993,18:61486316,18:61486321,18:61486343,18:61486442,18:61486474	2	18:61485851,18:61486587	11
647	19:6334375-6335374	D	5	19:6334521,19:6334552,19:6334599,19:6334849,19:6334993	0		5
648	2:17958954-17959953	D	3	2:17959169,2:17959261,2:17959825	1	2:17959766	4
649	4:44199939-44200938	D	4	4:44199999,4:44200071,4:44200567,4:44200881	0		4
650	4:131606931-131607930	D	4	4:131607080,4:131607203,4:131607237,4:131607523	0		4
651	4:148928853-148929852	D	21	4:148928917,4:148928920,4:148928964,4:148928967,4:148929070,4:148929108,4:148929120,4:148929154,4:148929166,4:148929171,4:148929188,4:148929203,4:148929279,4:148929280,4:148929480,4:148929527,4:148929590,4:148929635,4:148929639,4:148929701,4:148929721	3	4:148928936,4:148929629,4:148929804	24
652	5:100625872-100626871	D	0		0		0
653	6:146285489-146286488	D	19	6:146285525,6:146285599,6:146285685,6:146285688,6:146285698,6:146285702,6:146285810,6:146285823,6:146286047,6:146286132,6:146286133,6:146286135,6:146286136,6:146286146,6:146286165,6:146286229,6:146286239,6:146286275,6:146286299	2	6:146285583,6:146286225	21
654	8:122774696-122775695	D	8	8:122774803,8:122775003,8:122775314,8:122775333,8:122775452,8:122775491,8:122775536,8:122775581	0		8
655	9:25292595-25293594	D	10	9:25292759,9:25292938,9:25292947,9:25293000,9:25293015,9:25293035,9:25293105,9:25293113,9:25293263,9:25293575	0		10
656	1:24286497-24287496	D	19	1:24286508,1:24286596,1:24286663,1:24286790,1:24286805,1:24286832,1:24286853,1:24286897,1:24286924,1:24286957,1:24286988,1:24287011,1:24287013,1:24287039,1:24287057,1:24287191,1:24287290,1:24287294,1:24287384	1	1:24286899	20
657	1:34327532-34328531	D	9	1:34327916,1:34327917,1:34327927,1:34327962,1:34327984,1:34328078,1:34328107,1:34328109,1:34328465	1	1:34327926	10
658	1:152159559-152160558	D	4	1:152159836,1:152160191,1:152160299,1:152160498	1	1:152159814	5
659	10:52029903-52030902	D	5	10:52029919,10:52030121,10:52030158,10:52030243,10:52030354	0		5
660	11:88734361-88735360	D	0		0		0
661	13:49313746-49314745	D	17	13:49313793,13:49313892,13:49314062,13:49314177,13:49314183,13:49314185,13:49314418,13:49314462,13:49314520,13:49314547,13:49314578,13:49314580,13:49314625,13:49314660,13:49314694,13:49314724,13:49314734	0		17
662	13:105330445-105331444	D	2	13:105330544,13:105331278	1	13:105330694	3
663	14:65201405-65202404	D	1	14:65202360	0		1
664	14:122112454-122113453	D	8	14:122112787,14:122112861,14:122112915,14:122113216,14:122113261,14:122113262,14:122113302,14:122113377	2	14:122112473,14:122113262	10
665	15:81837586-81838585	D	12	15:81837826,15:81837832,15:81837862,15:81837882,15:81838049,15:81838127,15:81838200,15:81838222,15:81838268,15:81838442,15:81838453,15:81838514	0		12
666	16:33691797-33692796	D	7	16:33691856,16:33691884,16:33692134,16:33692136,16:33692148,16:33692356,16:33692578	3	16:33691818,16:33692120,16:33692544	10
667	17:84261539-84262538	D	9	17:84261554,17:84261669,17:84261678,17:84261799,17:84262190,17:84262208,17:84262212,17:84262401,17:84262465	2	17:84261838,17:84262431	11
668	2:25407124-25408123	D	23	2:25407177,2:25407295,2:25407545,2:25407550,2:25407551,2:25407558,2:25407576,2:25407577,2:25407636,2:25407647,2:25407648,2:25407649,2:25407815,2:25407842,2:25407860,2:25407964,2:25407996,2:25408039,2:25408041,2:25408044,2:25408075,2:25408116,2:25408117	4	2:25407356,2:25407482,2:25407511,2:25407885	27
669	2:84722922-84723921	D	0		0		0
670	2:167006315-167007314	D	0		0		0
671	4:63161846-63162845	D	6	4:63161946,4:63161976,4:63162717,4:63162748,4:63162782,4:63162786	2	4:63162235,4:63162506	8
672	4:132888907-132889906	D	0		0		0
673	5:53045940-53046939	D	0		1	5:53046738	1
674	5:125784435-125785434	D	5	5:125784669,5:125784705,5:125784839,5:125785360,5:125785385	1	5:125785347	6
675	6:54583252-54584251	D	6	6:54583296,6:54583662,6:54583731,6:54583741,6:54583851,6:54583886	1	6:54584054	7
676	7:108838692-108839691	D	2	7:108838796,7:108839030	2	7:108839388,7:108839642	4
677	8:4165658-4166657	D	4	8:4165707,8:4165762,8:4165809,8:4166166	1	8:4166134	5
678	8:123014391-123015390	D	0		0		0
679	9:44121956-44122955	D	12	9:44122124,9:44122151,9:44122154,9:44122231,9:44122481,9:44122489,9:44122549,9:44122597,9:44122637,9:44122775,9:44122865,9:44122918	2	9:44122197,9:44122580	14
680	9:99946502-99947501	D	2	9:99946725,9:99947340	1	9:99947405	3
681	11:97522557-97523556	D	2	11:97522774,11:97523401	0		2
682	11:98590378-98591377	D	12	11:98590384,11:98590386,11:98590395,11:98590414,11:98590458,11:98590668,11:98590766,11:98591058,11:98591091,11:98591147,11:98591311,11:98591337	1	11:98590392	13
683	11:116552165-116553164	D	20	11:116552258,11:116552324,11:116552431,11:116552437,11:116552460,11:116552473,11:116552533,11:116552572,11:116552609,11:116552684,11:116552692,11:116552801,11:116552841,11:116552953,11:116552956,11:116552989,11:116553008,11:116553015,11:116553090,11:116553126	0		20
684	12:84972581-84973580	D	4	12:84972599,12:84973270,12:84973384,12:84973440	0		4
685	12:85625734-85626733	D	14	12:85625783,12:85625971,12:85626038,12:85626043,12:85626087,12:85626115,12:85626133,12:85626148,12:85626153,12:85626162,12:85626164,12:85626220,12:85626258,12:85626720	1	12:85626272	15
686	19:43598660-43599659	D	2	19:43599384,19:43599657	0		2
687	6:73265046-73266045	D	7	6:73265304,6:73265356,6:73265455,6:73265642,6:73265739,6:73265770,6:73265834	4	6:73265297,6:73265314,6:73265853,6:73266035	11
688	7:52656607-52657606	D	7	7:52656826,7:52656926,7:52657337,7:52657422,7:52657481,7:52657492,7:52657515	4	7:52657258,7:52657264,7:52657269,7:52657530	11
689	8:97739559-97740558	D	4	8:97739768,8:97739993,8:97740197,8:97740547	0		4
690	9:77382901-77383900	D	2	9:77383200,9:77383351	0		2
691	9:120196798-120197797	D	14	9:120196823,9:120196826,9:120196849,9:120196858,9:120196920,9:120196936,9:120196939,9:120196995,9:120197382,9:120197556,9:120197590,9:120197591,9:120197722,9:120197724	3	9:120196878,9:120196923,9:120197677	17
692	1:182780551-182781550	D	5	1:182780890,1:182781084,1:182781150,1:182781274,1:182781342	1	1:182781212	6
693	11:5874801-5875800	D	13	11:5874811,11:5874826,11:5874832,11:5875170,11:5875363,11:5875414,11:5875499,11:5875504,11:5875512,11:5875608,11:5875671,11:5875676,11:5875718	0		13
694	11:22645058-22646057	D	13	11:22645367,11:22645380,11:22645490,11:22645533,11:22645562,11:22645566,11:22645660,11:22645747,11:22645781,11:22645785,11:22645838,11:22645839,11:22645846	2	11:22645372,11:22645911	15
695	11:75591266-75592265	D	11	11:75591285,11:75591432,11:75591445,11:75591526,11:75591557,11:75591569,11:75591971,11:75592098,11:75592120,11:75592170,11:75592263	2	11:75591628,11:75592095	13
696	11:94967912-94968911	D	2	11:94968501,11:94968551	1	11:94968273	3
697	13:97455004-97456003	D	13	13:97455044,13:97455103,13:97455118,13:97455182,13:97455255,13:97455313,13:97455445,13:97455523,13:97455544,13:97455593,13:97455609,13:97455633,13:97455695	2	13:97455475,13:97455632	15
698	15:86305112-86306111	D	5	15:86305147,15:86305314,15:86305686,15:86306087,15:86306102	0		5
699	15:90847750-90848749	D	7	15:90847859,15:90847942,15:90847980,15:90847985,15:90848124,15:90848213,15:90848241	4	15:90848170,15:90848462,15:90848723,15:90848745	11
700	16:16559813-16560812	D	3	16:16559924,16:16560448,16:16560456	1	16:16560297	4
701	19:44899406-44900405	D	9	19:44899409,19:44899513,19:44899816,19:44900022,19:44900089,19:44900113,19:44900217,19:44900303,19:44900343	2	19:44899496,19:44900195	11
702	2:34760157-34761156	D	5	2:34760163,2:34760183,2:34760386,2:34760891,2:34760962	0		5
703	2:179740117-179741116	D	11	2:179740130,2:179740224,2:179740249,2:179740270,2:179740278,2:179740300,2:179740342,2:179740352,2:179740540,2:179740753,2:179740838	1	2:179740329	12
704	3:145701995-145702994	D	5	3:145702046,3:145702066,3:145702110,3:145702132,3:145702992	0		5
705	4:86512667-86513666	D	17	4:86512739,4:86512743,4:86512762,4:86512821,4:86512856,4:86512860,4:86512874,4:86512945,4:86512958,4:86512964,4:86513007,4:86513022,4:86513163,4:86513256,4:86513322,4:86513359,4:86513486	2	4:86512895,4:86513026	19
706	5:92684940-92685939	D	9	5:92685147,5:92685154,5:92685446,5:92685509,5:92685576,5:92685607,5:92685863,5:92685907,5:92685929	1	5:92685878	10
707	6:113354393-113355392	D	0		0		0
708	6:127898374-127899373	D	1	6:127898486	0		1
709	10:80869063-80870062	D	5	10:80869109,10:80869652,10:80869681,10:80869749,10:80869990	1	10:80869314	6
710	11:54118564-54119563	D	2	11:54118683,11:54119267	2	11:54118784,11:54119219	4
711	12:72993673-72994672	D	7	12:72993976,12:72993984,12:72994033,12:72994292,12:72994344,12:72994644,12:72994666	1	12:72994470	8
712	12:80343579-80344578	D	2	12:80344015,12:80344399	2	12:80343916,12:80343976	4
713	12:111919683-111920682	D	22	12:111919689,12:111919731,12:111919742,12:111919748,12:111919759,12:111919775,12:111919807,12:111919971,12:111919972,12:111919973,12:111919976,12:111919990,12:111920000,12:111920002,12:111920018,12:111920235,12:111920258,12:111920268,12:111920400,12:111920489,12:111920598,12:111920633	5	12:111919910,12:111920174,12:111920398,12:111920425,12:111920512	27
714	14:65059929-65060928	D	5	14:65060002,14:65060259,14:65060480,14:65060790,14:65060879	1	14:65060698	6
715	18:66174805-66175804	D	2	18:66175367,18:66175590	2	18:66174856,18:66175652	4
716	19:29126995-29127994	D	8	19:29127390,19:29127439,19:29127546,19:29127591,19:29127596,19:29127649,19:29127789,19:29127836	2	19:29127020,19:29127573	10
717	2:25322804-25323803	D	9	2:25322932,2:25322939,2:25323023,2:25323292,2:25323462,2:25323541,2:25323547,2:25323697,2:25323762	3	2:25323011,2:25323556,2:25323801	12
718	2:94169142-94170141	D	17	2:94169216,2:94169227,2:94169228,2:94169469,2:94169520,2:94169552,2:94169557,2:94169579,2:94169618,2:94169627,2:94169636,2:94169690,2:94169698,2:94169805,2:94169831,2:94169841,2:94169900	1	2:94169866	18
719	2:129625465-129626464	D	4	2:129625702,2:129625725,2:129625758,2:129626228	0		4
720	3:5450218-5451217	D	7	3:5450234,3:5450247,3:5450267,3:5450331,3:5450898,3:5450968,3:5451156	0		7
721	3:32802081-32803080	D	6	3:32802492,3:32802493,3:32802735,3:32802790,3:32802987,3:32803042	3	3:32802142,3:32802560,3:32802868	9
722	3:108513911-108514910	D	4	3:108514592,3:108514605,3:108514644,3:108514699	0		4
723	4:107640508-107641507	D	13	4:107640522,4:107640623,4:107640632,4:107640659,4:107640688,4:107640703,4:107640727,4:107640760,4:107640947,4:107641122,4:107641214,4:107641396,4:107641477	2	4:107640800,4:107641321	15
724	5:28472259-28473258	D	13	5:28472371,5:28472492,5:28472912,5:28472988,5:28473045,5:28473054,5:28473088,5:28473110,5:28473117,5:28473146,5:28473238,5:28473241,5:28473242	0		13
725	5:108818471-108819470	D	6	5:108818509,5:108818649,5:108818811,5:108818847,5:108819104,5:108819177	0		6
726	5:137517035-137518034	D	3	5:137517073,5:137517351,5:137517624	3	5:137517224,5:137517231,5:137517924	6
727	6:58783070-58784069	D	6	6:58783094,6:58783520,6:58783570,6:58783608,6:58783904,6:58784000	1	6:58784068	7
728	6:124972117-124973116	D	8	6:124972120,6:124972170,6:124972439,6:124972524,6:124972563,6:124972631,6:124972668,6:124972674	0		8
729	7:116866494-116867493	D	10	7:116866565,7:116866582,7:116866655,7:116866686,7:116866871,7:116866896,7:116867188,7:116867247,7:116867253,7:116867310	1	7:116866881	11
730	8:48737434-48738433	D	10	8:48737463,8:48737576,8:48737577,8:48737618,8:48737642,8:48738047,8:48738182,8:48738280,8:48738377,8:48738426	2	8:48737470,8:48737933	12
731	9:42539516-42540515	D	4	9:42539651,9:42539828,9:42539964,9:42540072	1	9:42539613	5
732	1:72266270-72267269	D	8	1:72266375,1:72266546,1:72266569,1:72266787,1:72267044,1:72267076,1:72267186,1:72267257	4	1:72266739,1:72267015,1:72267022,1:72267240	12
733	1:179229398-179230397	D	7	1:179229411,1:179229421,1:179229578,1:179229885,1:179230110,1:179230114,1:179230161	0		7
734	1:190085818-190086817	D	9	1:190085969,1:190086010,1:190086028,1:190086052,1:190086218,1:190086560,1:190086675,1:190086690,1:190086765	1	1:190086594	10
735	13:58141113-58142112	D	11	13:58141237,13:58141253,13:58141261,13:58141436,13:58141654,13:58141659,13:58141682,13:58141757,13:58141760,13:58141761,13:58141785	1	13:58142016	12
736	13:118646922-118647921	D	5	13:118647073,13:118647535,13:118647591,13:118647690,13:118647728	1	13:118647090	6
737	15:86404506-86405505	D	7	15:86404608,15:86404742,15:86405056,15:86405186,15:86405191,15:86405242,15:86405481	3	15:86404638,15:86405048,15:86405289	10
738	17:26793509-26794508	D	3	17:26793749,17:26793901,17:26794269	0		3
739	19:42645524-42646523	D	6	19:42645719,19:42645753,19:42645759,19:42646058,19:42646349,19:42646376	0		6
740	2:29227387-29228386	D	4	2:29227759,2:29228168,2:29228334,2:29228335	0		4
741	2:131770628-131771627	D	12	2:131770847,2:131770859,2:131770948,2:131770981,2:131771221,2:131771227,2:131771307,2:131771333,2:131771397,2:131771447,2:131771465,2:131771565	3	2:131770695,2:131771077,2:131771610	15
742	3:32606899-32607898	D	5	3:32607246,3:32607369,3:32607496,3:32607706,3:32607815	1	3:32607068	6
743	4:136460286-136461285	D	6	4:136460347,4:136460478,4:136460547,4:136460668,4:136460928,4:136460954	4	4:136460367,4:136460402,4:136460574,4:136461100	10
744	4:154868717-154869716	D	14	4:154868798,4:154868879,4:154868895,4:154869035,4:154869043,4:154869044,4:154869047,4:154869051,4:154869221,4:154869360,4:154869486,4:154869655,4:154869691,4:154869692	3	4:154868899,4:154869499,4:154869631	17
745	5:89012026-89013025	D	4	5:89012074,5:89012737,5:89012748,5:89012942	4	5:89012350,5:89012660,5:89012694,5:89012710	8
746	6:23258247-23259246	D	6	6:23258379,6:23258384,6:23258662,6:23258751,6:23258756,6:23259130	1	6:23258352	7
747	6:31082509-31083508	D	10	6:31082620,6:31082844,6:31082884,6:31082927,6:31083201,6:31083215,6:31083250,6:31083360,6:31083441,6:31083468	1	6:31082594	11
748	8:37852369-37853368	D	34	8:37852426,8:37852442,8:37852531,8:37852595,8:37852597,8:37852598,8:37852599,8:37852600,8:37852601,8:37852602,8:37852603,8:37852605,8:37852649,8:37852686,8:37852707,8:37852712,8:37852762,8:37852837,8:37852847,8:37853009,8:37853040,8:37853044,8:37853079,8:37853152,8:37853165,8:37853172,8:37853205,8:37853218,8:37853232,8:37853233,8:37853314,8:37853318,8:37853349,8:37853355	1	8:37852806	35
749	8:108421650-108422649	D	12	8:108421661,8:108421662,8:108421760,8:108421973,8:108421999,8:108422073,8:108422157,8:108422161,8:108422225,8:108422309,8:108422393,8:108422422	2	8:108422077,8:108422350	14
750	9:31087567-31088566	D	1	9:31087614	0		1
751	11:69506741-69507740	D	11	11:69506913,11:69506917,11:69506977,11:69507270,11:69507344,11:69507400,11:69507410,11:69507414,11:69507452,11:69507454,11:69507481	2	11:69507401,11:69507642	13
752	11:71810072-71811071	D	14	11:71810074,11:71810080,11:71810095,11:71810255,11:71810379,11:71810465,11:71810550,11:71810626,11:71810645,11:71810648,11:71810658,11:71810825,11:71810960,11:71810965	2	11:71810149,11:71810194	16
753	11:116995180-116996179	D	1	11:116995799	1	11:116995636	2
754	12:73079287-73080286	D	11	12:73079301,12:73079340,12:73079362,12:73079406,12:73079421,12:73079631,12:73079672,12:73079673,12:73079686,12:73080225,12:73080280	2	12:73079416,12:73079960	13
755	12:103869718-103870717	D	11	12:103869721,12:103869729,12:103869731,12:103869819,12:103869921,12:103870054,12:103870138,12:103870459,12:103870683,12:103870701,12:103870714	2	12:103869808,12:103870668	13
756	13:51267676-51268675	D	12	13:51267837,13:51268000,13:51268019,13:51268057,13:51268134,13:51268335,13:51268386,13:51268468,13:51268492,13:51268521,13:51268549,13:51268625	0		12
757	15:75642890-75643889	D	2	15:75643202,15:75643271	0		2
758	18:7626322-7627321	D	5	18:7626523,18:7626581,18:7626622,18:7626623,18:7627209	0		5
759	18:60891160-60892159	D	10	18:60891256,18:60891461,18:60891472,18:60891593,18:60891668,18:60891740,18:60891842,18:60891959,18:60892039,18:60892060	3	18:60891834,18:60891927,18:60892001	13
760	18:65837187-65838186	D	10	18:65837432,18:65837629,18:65837638,18:65837708,18:65837832,18:65838095,18:65838111,18:65838118,18:65838145,18:65838148	4	18:65837373,18:65837423,18:65837528,18:65837895	14
761	2:14997221-14998220	D	2	2:14997325,2:14998211	1	2:14998172	3
762	2:104411889-104412888	D	8	2:104411919,2:104412046,2:104412071,2:104412245,2:104412253,2:104412302,2:104412384,2:104412442	4	2:104412051,2:104412555,2:104412574,2:104412760	12
763	2:130489526-130490525	D	3	2:130490116,2:130490482,2:130490494	0		3
764	4:102444272-102445271	D	17	4:102444313,4:102444502,4:102444566,4:102444627,4:102444644,4:102444665,4:102444732,4:102444742,4:102444753,4:102444754,4:102444764,4:102444778,4:102444779,4:102444926,4:102444997,4:102445094,4:102445263	0		17
765	5:104208566-104209565	D	6	5:104208839,5:104208876,5:104208942,5:104209331,5:104209361,5:104209387	3	5:104208714,5:104209256,5:104209350	9
766	5:134932216-134933215	D	7	5:134932309,5:134932497,5:134932794,5:134932864,5:134932901,5:134933096,5:134933143	4	5:134932257,5:134932331,5:134932369,5:134933069	11
767	6:91613240-91614239	D	4	6:91613634,6:91613736,6:91613844,6:91614128	0		4
768	7:25787926-25788925	D	9	7:25788095,7:25788121,7:25788339,7:25788347,7:25788477,7:25788530,7:25788559,7:25788647,7:25788674	1	7:25788576	10
769	8:75696263-75697262	D	8	8:75696313,8:75696522,8:75696530,8:75696537,8:75696789,8:75697062,8:75697098,8:75697262	1	8:75696530	9
770	8:80023317-80024316	D	27	8:80023329,8:80023388,8:80023394,8:80023433,8:80023463,8:80023499,8:80023543,8:80023600,8:80023612,8:80023644,8:80023689,8:80023697,8:80023700,8:80023706,8:80023707,8:80023743,8:80023801,8:80023810,8:80023871,8:80023885,8:80023908,8:80023911,8:80023994,8:80024167,8:80024193,8:80024288,8:80024314	2	8:80023352,8:80023412	29
771	8:122850600-122851599	D	6	8:122850611,8:122850628,8:122850798,8:122850975,8:122851283,8:122851514	2	8:122851494,8:122851546	8
772	9:62905914-62906913	D	8	9:62905930,9:62906379,9:62906382,9:62906604,9:62906680,9:62906761,9:62906788,9:62906892	7	9:62906194,9:62906417,9:62906423,9:62906553,9:62906582,9:62906833,9:62906909	15
773	9:86216477-86217476	D	1	9:86216581	0		1
774	1:4373415-4374414	D	4	1:4373542,1:4373549,1:4373926,1:4374299	0		4
775	1:34495988-34496987	D	21	1:34496035,1:34496037,1:34496060,1:34496284,1:34496297,1:34496298,1:34496341,1:34496385,1:34496417,1:34496445,1:34496486,1:34496621,1:34496652,1:34496681,1:34496712,1:34496725,1:34496731,1:34496735,1:34496755,1:34496791,1:34496919	0		21
776	1:39490417-39491416	D	7	1:39490843,1:39490995,1:39491033,1:39491047,1:39491081,1:39491261,1:39491264	2	1:39490505,1:39490550	9
777	1:76162773-76163772	D	6	1:76162938,1:76163392,1:76163432,1:76163556,1:76163612,1:76163678	0		6
778	1:162124804-162125803	D	2	1:162124809,1:162125365	1	1:162125253	3
779	1:195012882-195013881	D	7	1:195013030,1:195013038,1:195013132,1:195013434,1:195013549,1:195013834,1:195013852	0		7
780	11:3622546-3623545	D	13	11:3622796,11:3622835,11:3622882,11:3622884,11:3622939,11:3622940,11:3622992,11:3623204,11:3623349,11:3623418,11:3623476,11:3623483,11:3623519	3	11:3622807,11:3623203,11:3623406	16
781	11:69405165-69406164	D	0		1	11:69405307	1
782	11:116674020-116675019	D	10	11:116674089,11:116674369,11:116674439,11:116674526,11:116674528,11:116674578,11:116674609,11:116674707,11:116674746,11:116675014	4	11:116674173,11:116674234,11:116674446,11:116674862	14
783	12:87772300-87773299	D	2	12:87772652,12:87772911	2	12:87773205,12:87773209	4
784	12:88467917-88468916	D	12	12:88467926,12:88467937,12:88467995,12:88468039,12:88468086,12:88468092,12:88468400,12:88468557,12:88468578,12:88468610,12:88468611,12:88468612	2	12:88467965,12:88468411	14
785	12:114241903-114242902	D	8	12:114242082,12:114242228,12:114242247,12:114242625,12:114242681,12:114242717,12:114242843,12:114242891	0		8
786	15:79928897-79929896	D	9	15:79928981,15:79929145,15:79929166,15:79929244,15:79929343,15:79929440,15:79929782,15:79929826,15:79929846	2	15:79929148,15:79929219	11
787	16:33061983-33062982	D	13	16:33061994,16:33062031,16:33062136,16:33062142,16:33062181,16:33062250,16:33062274,16:33062327,16:33062358,16:33062394,16:33062395,16:33062475,16:33062757	3	16:33062042,16:33062185,16:33062337	16
788	17:46297305-46298304	D	1	17:46298018	0		1
789	2:154232148-154233147	D	9	2:154232257,2:154232272,2:154232428,2:154232432,2:154232438,2:154232571,2:154232787,2:154232807,2:154233115	1	2:154232280	10
790	4:8766865-8767864	D	5	4:8767162,4:8767177,4:8767233,4:8767454,4:8767490	1	4:8767009	6
791	4:125785233-125786232	D	14	4:125785267,4:125785382,4:125785444,4:125785474,4:125785524,4:125785825,4:125785856,4:125785923,4:125785932,4:125785939,4:125785968,4:125785996,4:125786008,4:125786138	1	4:125786228	15
792	4:140513198-140514197	D	6	4:140513205,4:140513266,4:140513351,4:140513466,4:140513574,4:140513789	0		6
793	4:153329520-153330519	D	3	4:153329772,4:153329896,4:153330338	1	4:153330169	4
794	5:34626725-34627724	D	8	5:34626924,5:34626944,5:34627094,5:34627376,5:34627400,5:34627517,5:34627541,5:34627699	4	5:34626783,5:34626800,5:34627444,5:34627614	12
795	5:123483326-123484325	D	1	5:123483719	0		1
796	6:49274117-49275116	D	7	6:49274142,6:49274502,6:49274741,6:49274742,6:49274895,6:49274900,6:49275116	3	6:49274502,6:49274937,6:49274960	10
797	7:26101220-26102219	D	8	7:26101374,7:26101386,7:26101404,7:26101600,7:26101665,7:26101814,7:26102020,7:26102087	1	7:26101544	9
798	9:37015235-37016234	D	27	9:37015296,9:37015327,9:37015448,9:37015451,9:37015452,9:37015600,9:37015631,9:37015675,9:37015687,9:37015709,9:37015711,9:37015717,9:37015782,9:37015787,9:37015798,9:37015799,9:37015806,9:37015808,9:37015811,9:37016012,9:37016044,9:37016058,9:37016099,9:37016127,9:37016130,9:37016138,9:37016204	2	9:37015655,9:37015946	29
799	9:59800197-59801196	D	6	9:59800210,9:59800377,9:59800516,9:59800548,9:59800941,9:59801196	1	9:59800314	7
800	1:80423755-80424754	D	9	1:80423786,1:80423808,1:80423812,1:80423818,1:80424220,1:80424371,1:80424429,1:80424506,1:80424569	1	1:80424487	10
801	10:79514422-79515421	D	5	10:79514715,10:79514767,10:79514833,10:79514954,10:79515121	4	10:79514526,10:79514805,10:79514874,10:79515094	9
802	10:79727095-79728094	D	2	10:79727176,10:79727214	0		2
803	10:80852554-80853553	D	1	10:80852875	0		1
804	10:94684265-94685264	D	9	10:94684343,10:94684372,10:94684373,10:94684402,10:94684520,10:94684630,10:94684798,10:94684909,10:94685035	1	10:94684286	10
805	10:118502285-118503284	D	17	10:118502370,10:118502510,10:118502516,10:118502587,10:118502677,10:118502701,10:118502899,10:118502957,10:118502965,10:118503017,10:118503099,10:118503103,10:118503191,10:118503217,10:118503233,10:118503247,10:118503254	1	10:118502650	18
806	12:16590646-16591645	D	15	12:16590869,12:16590888,12:16590916,12:16590918,12:16591000,12:16591012,12:16591143,12:16591145,12:16591147,12:16591151,12:16591193,12:16591258,12:16591506,12:16591545,12:16591570	3	12:16591142,12:16591154,12:16591216	18
807	12:53450940-53451939	D	13	12:53451247,12:53451258,12:53451341,12:53451342,12:53451643,12:53451685,12:53451730,12:53451796,12:53451841,12:53451871,12:53451873,12:53451875,12:53451913	0		13
808	13:23828610-23829609	D	15	13:23828688,13:23828696,13:23828748,13:23828787,13:23828798,13:23828805,13:23828824,13:23828875,13:23828935,13:23828985,13:23829105,13:23829106,13:23829171,13:23829206,13:23829367	0		15
809	13:51277963-51278962	D	12	13:51278043,13:51278075,13:51278201,13:51278299,13:51278335,13:51278357,13:51278787,13:51278827,13:51278857,13:51278879,13:51278883,13:51278957	4	13:51278148,13:51278314,13:51278346,13:51278453	16
810	15:82784210-82785209	D	2	15:82784984,15:82785067	2	15:82784639,15:82784662	4
811	19:10405904-10406903	D	13	19:10406178,19:10406230,19:10406233,19:10406348,19:10406401,19:10406534,19:10406577,19:10406636,19:10406673,19:10406826,19:10406827,19:10406832,19:10406837	0		13
812	19:53217931-53218930	D	0		1	19:53218067	1
813	2:35192164-35193163	D	1	2:35192613	0		1
814	4:137657500-137658499	D	6	4:137657551,4:137657641,4:137657642,4:137657755,4:137658090,4:137658143	1	4:137658398	7
815	5:36924172-36925171	D	14	5:36924251,5:36924296,5:36924419,5:36924572,5:36924634,5:36924681,5:36924702,5:36924845,5:36924919,5:36924926,5:36924932,5:36924937,5:36924945,5:36924993	0		14
816	5:115850752-115851751	D	8	5:115850832,5:115851105,5:115851151,5:115851186,5:115851329,5:115851345,5:115851618,5:115851721	3	5:115851511,5:115851559,5:115851571	11
817	5:149788896-149789895	D	16	5:149788911,5:149789024,5:149789026,5:149789032,5:149789121,5:149789129,5:149789133,5:149789241,5:149789251,5:149789377,5:149789593,5:149789614,5:149789728,5:149789760,5:149789798,5:149789892	1	5:149789350	17
818	6:52790454-52791453	D	7	6:52790640,6:52790908,6:52791023,6:52791075,6:52791149,6:52791391,6:52791413	0		7
819	6:83162876-83163875	D	0		0		0
820	7:148782525-148783524	D	1	7:148782941	2	7:148782590,7:148782821	3
821	8:12718738-12719737	D	10	8:12718816,8:12719023,8:12719053,8:12719107,8:12719281,8:12719339,8:12719523,8:12719536,8:12719598,8:12719696	0		10
822	10:85379382-85380381	D	11	10:85379468,10:85379650,10:85379806,10:85379808,10:85379809,10:85379890,10:85379953,10:85380021,10:85380167,10:85380230,10:85380334	0		11
823	11:20749887-20750886	D	15	11:20749960,11:20750050,11:20750066,11:20750103,11:20750106,11:20750172,11:20750190,11:20750289,11:20750450,11:20750544,11:20750584,11:20750587,11:20750698,11:20750701,11:20750799	0		15
824	11:107098538-107099537	D	7	11:107098570,11:107098652,11:107098845,11:107098846,11:107099043,11:107099162,11:107099357	1	11:107099226	8
825	13:4608019-4609018	D	9	13:4608100,13:4608149,13:4608151,13:4608572,13:4608573,13:4608589,13:4608653,13:4608794,13:4608992	0		9
826	13:96007137-96008136	D	8	13:96007571,13:96007572,13:96007709,13:96007864,13:96007889,13:96007893,13:96007911,13:96008020	2	13:96007499,13:96007859	10
827	14:34762988-34763987	D	2	14:34763296,14:34763661	3	14:34763333,14:34763356,14:34763974	5
828	14:60790027-60791026	D	4	14:60790073,14:60790663,14:60790866,14:60790872	0		4
829	14:70949151-70950150	D	5	14:70949300,14:70949421,14:70949461,14:70949986,14:70950115	0		5
830	15:9040282-9041281	D	5	15:9040524,15:9040783,15:9041009,15:9041100,15:9041137	2	15:9040648,15:9040714	7
831	15:31339299-31340298	D	3	15:31339552,15:31339678,15:31339704	0		3
832	15:72680460-72681459	D	7	15:72680550,15:72680557,15:72680564,15:72680579,15:72680633,15:72680701,15:72680896	2	15:72680682,15:72680911	9
833	16:37539391-37540390	D	5	16:37539455,16:37539698,16:37539995,16:37540267,16:37540280	0		5
834	17:32189357-32190356	D	2	17:32190208,17:32190267	1	17:32190046	3
835	17:74438870-74439869	D	13	17:74439014,17:74439127,17:74439188,17:74439192,17:74439200,17:74439204,17:74439208,17:74439262,17:74439385,17:74439418,17:74439432,17:74439450,17:74439584	3	17:74439159,17:74439180,17:74439712	16
836	18:21386156-21387155	D	11	18:21386159,18:21386342,18:21386556,18:21386588,18:21386607,18:21386675,18:21386677,18:21386678,18:21386679,18:21386937,18:21387140	0		11
837	2:118659457-118660456	D	5	2:118659653,2:118659807,2:118660200,2:118660209,2:118660327	0		5
838	4:128398190-128399189	D	7	4:128398227,4:128398350,4:128398388,4:128398448,4:128398890,4:128398993,4:128399030	0		7
839	4:147477954-147478953	D	0		1	4:147478013	1
840	5:140444794-140445793	D	11	5:140444911,5:140444976,5:140445000,5:140445007,5:140445032,5:140445033,5:140445043,5:140445125,5:140445139,5:140445516,5:140445702	2	5:140445012,5:140445624	13
841	6:47314309-47315308	D	4	6:47314809,6:47315030,6:47315153,6:47315269	1	6:47315159	5
842	6:91542316-91543315	D	11	6:91542365,6:91542435,6:91542436,6:91542900,6:91543084,6:91543123,6:91543129,6:91543228,6:91543287,6:91543291,6:91543302	0		11
843	6:134732630-134733629	D	13	6:134732648,6:134732758,6:134732791,6:134732830,6:134732835,6:134733138,6:134733141,6:134733171,6:134733193,6:134733279,6:134733311,6:134733315,6:134733542	2	6:134733195,6:134733421	15
844	7:123438216-123439215	D	11	7:123438220,7:123438282,7:123438354,7:123438368,7:123438482,7:123438532,7:123438838,7:123439044,7:123439103,7:123439123,7:123439201	2	7:123438448,7:123439193	13
845	7:127004847-127005846	D	2	7:127005288,7:127005665	0		2
846	7:149317387-149318386	D	11	7:149317403,7:149317452,7:149317571,7:149317582,7:149317659,7:149317767,7:149317994,7:149318128,7:149318328,7:149318370,7:149318385	1	7:149317679	12
847	8:12767935-12768934	D	2	8:12768260,8:12768753	0		2
848	9:20624138-20625137	D	21	9:20624171,9:20624187,9:20624211,9:20624220,9:20624240,9:20624253,9:20624256,9:20624298,9:20624306,9:20624319,9:20624335,9:20624337,9:20624339,9:20624452,9:20624468,9:20624518,9:20624536,9:20624609,9:20624773,9:20624888,9:20624954	0		21
849	9:29250977-29251976	D	2	9:29251199,9:29251301	1	9:29251810	3
850	9:65208343-65209342	D	2	9:65208772,9:65209241	0		2
851	9:108982757-108983756	D	2	9:108982951,9:108983325	0		2
852	11:67508288-67509287	D	4	11:67508339,11:67508585,11:67508604,11:67508800	0		4
853	11:78649693-78650692	D	13	11:78649737,11:78649812,11:78649923,11:78649924,11:78649938,11:78650049,11:78650218,11:78650223,11:78650224,11:78650236,11:78650456,11:78650676,11:78650677	0		13
854	11:86733524-86734523	D	5	11:86733524,11:86733602,11:86733768,11:86733910,11:86734256	0		5
855	11:115299452-115300451	D	13	11:115299575,11:115299605,11:115299613,11:115299877,11:115299968,11:115300055,11:115300095,11:115300236,11:115300261,11:115300309,11:115300323,11:115300343,11:115300370	4	11:115299468,11:115299634,11:115299668,11:115300408	17
856	12:84787991-84788990	D	12	12:84788006,12:84788271,12:84788411,12:84788423,12:84788557,12:84788666,12:84788744,12:84788776,12:84788909,12:84788952,12:84788955,12:84788964	0		12
857	12:111675504-111676503	D	14	12:111675780,12:111675820,12:111675937,12:111676085,12:111676141,12:111676200,12:111676259,12:111676304,12:111676356,12:111676378,12:111676399,12:111676409,12:111676424,12:111676465	1	12:111676132	15
858	13:44548200-44549199	D	6	13:44548535,13:44548562,13:44548615,13:44548811,13:44548911,13:44549121	0		6
859	13:98559676-98560675	D	2	13:98560211,13:98560594	0		2
860	15:93149760-93150759	D	7	15:93149859,15:93150270,15:93150306,15:93150353,15:93150394,15:93150407,15:93150750	1	15:93150358	8
861	18:32541667-32542666	D	18	18:32541777,18:32541789,18:32541790,18:32541802,18:32541811,18:32541837,18:32541964,18:32542017,18:32542024,18:32542071,18:32542162,18:32542193,18:32542196,18:32542295,18:32542498,18:32542524,18:32542595,18:32542645	2	18:32541911,18:32541919	20
862	18:66105495-66106494	D	13	18:66105545,18:66105609,18:66105648,18:66105845,18:66106194,18:66106200,18:66106216,18:66106230,18:66106335,18:66106336,18:66106337,18:66106363,18:66106365	2	18:66105579,18:66106226	15
863	18:78281622-78282621	D	0		0		0
864	2:27534295-27535294	D	3	2:27534785,2:27534889,2:27534957	0		3
865	2:66094403-66095402	D	3	2:66094688,2:66094852,2:66095387	1	2:66094540	4
866	2:104430081-104431080	D	11	2:104430081,2:104430175,2:104430182,2:104430188,2:104430198,2:104430202,2:104430206,2:104430228,2:104430296,2:104430376,2:104430751	3	2:104430167,2:104430211,2:104430672	14
867	2:153130577-153131576	D	6	2:153130794,2:153131048,2:153131183,2:153131184,2:153131264,2:153131386	1	2:153130655	7
868	3:5575801-5576800	D	10	3:5576108,3:5576145,3:5576220,3:5576231,3:5576283,3:5576436,3:5576437,3:5576461,3:5576524,3:5576543	4	3:5576192,3:5576275,3:5576634,3:5576782	14
869	4:125335366-125336365	D	4	4:125335580,4:125335647,4:125335732,4:125336306	0		4
870	4:154340035-154341034	D	11	4:154340307,4:154340308,4:154340523,4:154340572,4:154340713,4:154340765,4:154340773,4:154340820,4:154340833,4:154340844,4:154340870	0		11
871	5:115884415-115885414	D	7	5:115884582,5:115884630,5:115884648,5:115884666,5:115884729,5:115885033,5:115885111	0		7
872	5:137841202-137842201	D	10	5:137841216,5:137841355,5:137841455,5:137841586,5:137841683,5:137841705,5:137841708,5:137841727,5:137841844,5:137842024	1	5:137842134	11
873	6:11856923-11857922	D	13	6:11856958,6:11856977,6:11857143,6:11857145,6:11857212,6:11857219,6:11857226,6:11857405,6:11857536,6:11857699,6:11857730,6:11857731,6:11857797	0		13
874	9:47584688-47585687	D	4	9:47584799,9:47585237,9:47585284,9:47585562	1	9:47584835	5
875	9:59529262-59530261	D	7	9:59529417,9:59529459,9:59529570,9:59529690,9:59529799,9:59530021,9:59530149	2	9:59529431,9:59529716	9
876	9:121292194-121293193	D	15	9:121292279,9:121292450,9:121292522,9:121292638,9:121292651,9:121292847,9:121292869,9:121292889,9:121292897,9:121292898,9:121292930,9:121292960,9:121292998,9:121293038,9:121293078	2	9:121292387,9:121292790	17
877	10:79156004-79157003	D	11	10:79156073,10:79156081,10:79156103,10:79156156,10:79156171,10:79156208,10:79156324,10:79156429,10:79156556,10:79156595,10:79156648	2	10:79156083,10:79156242	13
878	10:117431778-117432777	D	8	10:117431893,10:117431894,10:117432098,10:117432109,10:117432133,10:117432591,10:117432713,10:117432775	3	10:117432056,10:117432391,10:117432727	11
879	11:95245384-95246383	D	2	11:95246113,11:95246128	2	11:95245386,11:95245825	4
880	13:36374713-36375712	D	2	13:36374793,13:36374862	0		2
881	14:16749503-16750502	D	14	14:16749505,14:16749631,14:16749641,14:16749816,14:16749822,14:16749824,14:16749828,14:16749834,14:16749877,14:16749928,14:16750086,14:16750091,14:16750094,14:16750229	0		14
882	14:106151901-106152900	D	10	14:106151935,14:106151965,14:106152511,14:106152566,14:106152659,14:106152663,14:106152705,14:106152723,14:106152740,14:106152869	1	14:106152590	11
883	2:44489164-44490163	D	3	2:44490029,2:44490109,2:44490149	0		3
884	2:165713425-165714424	D	9	2:165713532,2:165713621,2:165713651,2:165713812,2:165713898,2:165713993,2:165714002,2:165714065,2:165714268	1	2:165713680	10
885	5:44471563-44472562	D	18	5:44471594,5:44471665,5:44471690,5:44471704,5:44471768,5:44471805,5:44471824,5:44471870,5:44471881,5:44471886,5:44471939,5:44471950,5:44472037,5:44472166,5:44472212,5:44472316,5:44472423,5:44472507	3	5:44471768,5:44471839,5:44472452	21
886	6:55252787-55253786	D	13	6:55252876,6:55252890,6:55252920,6:55252930,6:55252937,6:55252942,6:55252997,6:55253150,6:55253208,6:55253230,6:55253240,6:55253448,6:55253636	1	6:55253044	14
887	6:134598044-134599043	D	6	6:134598202,6:134598309,6:134598465,6:134598766,6:134598838,6:134598888	2	6:134598047,6:134598818	8
888	7:19926559-19927558	D	7	7:19926570,7:19926584,7:19927106,7:19927168,7:19927170,7:19927250,7:19927275	0		7
889	7:52241582-52242581	D	2	7:52242144,7:52242340	0		2
890	8:63153830-63154829	D	7	8:63153944,8:63154216,8:63154247,8:63154340,8:63154368,8:63154547,8:63154762	2	8:63153879,8:63154452	9
891	9:106283708-106284707	D	13	9:106283760,9:106284017,9:106284037,9:106284116,9:106284268,9:106284287,9:106284355,9:106284377,9:106284560,9:106284565,9:106284617,9:106284620,9:106284645	1	9:106284364	14
892	1:189272798-189273797	D	15	1:189272809,1:189272860,1:189272902,1:189272912,1:189272959,1:189273110,1:189273115,1:189273139,1:189273237,1:189273399,1:189273531,1:189273547,1:189273617,1:189273776,1:189273793	1	1:189273004	16
893	10:126355728-126356727	D	6	10:126355852,10:126355856,10:126356109,10:126356380,10:126356559,10:126356674	5	10:126355824,10:126355831,10:126355886,10:126355897,10:126356253	11
894	11:95137086-95138085	D	1	11:95137527	1	11:95137422	2
895	11:103714642-103715641	D	3	11:103715091,11:103715268,11:103715341	0		3
896	11:117026581-117027580	D	6	11:117027084,11:117027133,11:117027304,11:117027350,11:117027428,11:117027456	3	11:117026731,11:117027135,11:117027501	9
897	12:100170367-100171366	D	19	12:100170423,12:100170451,12:100170506,12:100170737,12:100170739,12:100170827,12:100170906,12:100170976,12:100170977,12:100171015,12:100171082,12:100171087,12:100171092,12:100171104,12:100171108,12:100171123,12:100171137,12:100171278,12:100171289	4	12:100170450,12:100170567,12:100170722,12:100171208	23
898	14:34307734-34308733	D	6	14:34307737,14:34307881,14:34308041,14:34308079,14:34308544,14:34308692	2	14:34308270,14:34308404	8
899	15:81634489-81635488	D	11	15:81634546,15:81634551,15:81634589,15:81634629,15:81634750,15:81634877,15:81634967,15:81635318,15:81635335,15:81635388,15:81635413	1	15:81635387	12
900	16:38088598-38089597	D	1	16:38088758	0		1
901	17:47430725-47431724	D	6	17:47430998,17:47431133,17:47431444,17:47431584,17:47431587,17:47431644	0		6
902	18:58001583-58002582	D	16	18:58001727,18:58001812,18:58001815,18:58001834,18:58001928,18:58001953,18:58001966,18:58002165,18:58002233,18:58002249,18:58002312,18:58002339,18:58002342,18:58002422,18:58002434,18:58002510	2	18:58002142,18:58002324	18
903	19:37285632-37286631	D	14	19:37285665,19:37285748,19:37285932,19:37285986,19:37285987,19:37285991,19:37286006,19:37286098,19:37286219,19:37286238,19:37286251,19:37286390,19:37286566,19:37286628	2	19:37285978,19:37286569	16
904	2:90585080-90586079	D	0		0		0
905	2:93997739-93998738	D	9	2:93998141,2:93998142,2:93998193,2:93998263,2:93998517,2:93998526,2:93998542,2:93998602,2:93998624	1	2:93998067	10
906	2:156734646-156735645	D	10	2:156734685,2:156734689,2:156734832,2:156735278,2:156735409,2:156735443,2:156735526,2:156735561,2:156735562,2:156735630	2	2:156735027,2:156735043	12
907	2:165379280-165380279	D	18	2:165379287,2:165379339,2:165379365,2:165379395,2:165379516,2:165379522,2:165379534,2:165379553,2:165379611,2:165379620,2:165379743,2:165379913,2:165379922,2:165379967,2:165380080,2:165380164,2:165380173,2:165380229	1	2:165380094	19
908	4:32499787-32500786	D	5	4:32500121,4:32500140,4:32500164,4:32500374,4:32500774	0		5
909	4:44041069-44042068	D	4	4:44041085,4:44041512,4:44041627,4:44042043	0		4
910	4:84652377-84653376	D	8	4:84652381,4:84652586,4:84652618,4:84652845,4:84653197,4:84653210,4:84653233,4:84653372	0		8
911	4:98866328-98867327	D	8	4:98866359,4:98866376,4:98866393,4:98866429,4:98866519,4:98866750,4:98866881,4:98867134	1	4:98867302	9
912	4:106805515-106806514	D	5	4:106805551,4:106805702,4:106806126,4:106806375,4:106806420	1	4:106806081	6
913	4:115705601-115706600	D	4	4:115705687,4:115706416,4:115706421,4:115706459	1	4:115706080	5
914	4:138374793-138375792	D	4	4:138375354,4:138375500,4:138375676,4:138375692	4	4:138375435,4:138375589,4:138375596,4:138375670	8
915	4:139001814-139002813	D	7	4:139001949,4:139002026,4:139002275,4:139002477,4:139002568,4:139002575,4:139002591	1	4:139002701	8
916	5:137972337-137973336	D	2	5:137972836,5:137973005	1	5:137972385	3
917	6:31241775-31242774	D	7	6:31241780,6:31241968,6:31242140,6:31242155,6:31242207,6:31242590,6:31242608	2	6:31242611,6:31242648	9
918	6:124833233-124834232	D	4	6:124833441,6:124833574,6:124833896,6:124834076	1	6:124833334	5
919	7:53069416-53070415	D	5	7:53069898,7:53069902,7:53069963,7:53070100,7:53070321	2	7:53069986,7:53070332	7
920	8:72806162-72807161	D	0		0		0
921	9:56375432-56376431	D	10	9:56375478,9:56375518,9:56375552,9:56375601,9:56375703,9:56375882,9:56375918,9:56376056,9:56376089,9:56376097	1	9:56376311	11
922	9:83507137-83508136	D	25	9:83507147,9:83507227,9:83507302,9:83507312,9:83507356,9:83507358,9:83507367,9:83507381,9:83507393,9:83507398,9:83507418,9:83507449,9:83507494,9:83507497,9:83507498,9:83507511,9:83507579,9:83507685,9:83507777,9:83507788,9:83507878,9:83507970,9:83507976,9:83508096,9:83508097	3	9:83507311,9:83507838,9:83507884	28
923	9:106216196-106217195	D	10	9:106216201,9:106216202,9:106216264,9:106216304,9:106216368,9:106216523,9:106216527,9:106216562,9:106217057,9:106217181	0		10
924	1:193601111-193602110	D	6	1:193601180,1:193601330,1:193601853,1:193601909,1:193601987,1:193602025	4	1:193601352,1:193601393,1:193601603,1:193601701	10
925	1:195451011-195452010	D	5	1:195451022,1:195451034,1:195451377,1:195451818,1:195451873	1	1:195451083	6
926	10:19053143-19054142	D	4	10:19053389,10:19053528,10:19053819,10:19053852	1	10:19053482	5
927	11:63595698-63596697	D	4	11:63596173,11:63596298,11:63596396,11:63596545	3	11:63596468,11:63596472,11:63596486	7
928	13:97157630-97158629	D	14	13:97157646,13:97157900,13:97157932,13:97158002,13:97158004,13:97158018,13:97158141,13:97158171,13:97158222,13:97158269,13:97158304,13:97158369,13:97158424,13:97158429	0		14
929	13:100320368-100321367	D	10	13:100320381,13:100320424,13:100320527,13:100320918,13:100320976,13:100321182,13:100321197,13:100321241,13:100321327,13:100321334	2	13:100321097,13:100321295	12
930	15:72694158-72695157	D	11	15:72694188,15:72694302,15:72694520,15:72694627,15:72694734,15:72694785,15:72694919,15:72694981,15:72695004,15:72695047,15:72695049	1	15:72694934	12
931	16:4102462-4103461	D	4	16:4102877,16:4102884,16:4102900,16:4103352	0		4
932	17:28064181-28065180	D	11	17:28064428,17:28064530,17:28064588,17:28064709,17:28064900,17:28065037,17:28065043,17:28065071,17:28065097,17:28065098,17:28065137	2	17:28064683,17:28064747	13
933	18:61379565-61380564	D	0		0		0
934	2:148715505-148716504	D	4	2:148715726,2:148715779,2:148716087,2:148716479	0		4
935	3:36516748-36517747	D	11	3:36516819,3:36516856,3:36517311,3:36517332,3:36517372,3:36517517,3:36517564,3:36517595,3:36517600,3:36517632,3:36517708	5	3:36516822,3:36516840,3:36517087,3:36517630,3:36517640	16
936	5:136164315-136165314	D	3	5:136164643,5:136164703,5:136164906	0		3
937	5:144466968-144467967	D	0		2	5:144467313,5:144467396	2
938	5:151467725-151468724	D	7	5:151467753,5:151467756,5:151468277,5:151468333,5:151468462,5:151468648,5:151468685	1	5:151468589	8
939	6:129488344-129489343	D	2	6:129488685,6:129488768	0		2
940	7:118398792-118399791	D	20	7:118398912,7:118398986,7:118398988,7:118399071,7:118399083,7:118399101,7:118399131,7:118399140,7:118399150,7:118399181,7:118399240,7:118399604,7:118399630,7:118399656,7:118399672,7:118399732,7:118399736,7:118399740,7:118399744,7:118399748	5	7:118398792,7:118399247,7:118399335,7:118399683,7:118399702	25
941	7:128103289-128104288	D	8	7:128103329,7:128103330,7:128103520,7:128103584,7:128103977,7:128103978,7:128104192,7:128104240	1	7:128103443	9
942	8:68957149-68958148	D	8	8:68957168,8:68957711,8:68957769,8:68957770,8:68957830,8:68957858,8:68957900,8:68957901	1	8:68957316	9
943	8:122950529-122951528	D	9	8:122950619,8:122950682,8:122950797,8:122950842,8:122950846,8:122951172,8:122951291,8:122951447,8:122951463	0		9
944	9:57127170-57128169	D	6	9:57127537,9:57127605,9:57127655,9:57127703,9:57128049,9:57128130	0		6
945	9:57673190-57674189	D	5	9:57673344,9:57673549,9:57673737,9:57673871,9:57674121	3	9:57673385,9:57673688,9:57673694	8
946	9:68919028-68920027	D	7	9:68919190,9:68919365,9:68919452,9:68919523,9:68919531,9:68919545,9:68919947	1	9:68919053	8
947	9:69138478-69139477	D	1	9:69139010	0		1
948	1:136169111-136170110	D	7	1:136169180,1:136169265,1:136169423,1:136169554,1:136169558,1:136169593,1:136170062	1	1:136169808	8
949	10:59651725-59652724	D	10	10:59651726,10:59651795,10:59651906,10:59651974,10:59652289,10:59652328,10:59652345,10:59652547,10:59652615,10:59652669	2	10:59651808,10:59652303	12
950	11:57529861-57530860	D	14	11:57530042,11:57530121,11:57530130,11:57530194,11:57530196,11:57530197,11:57530482,11:57530537,11:57530563,11:57530670,11:57530678,11:57530746,11:57530748,11:57530851	1	11:57530451	15
951	11:69050037-69051036	D	3	11:69050331,11:69050432,11:69050853	1	11:69050529	4
952	11:70484704-70485703	D	8	11:70484738,11:70484759,11:70484828,11:70484884,11:70485182,11:70485231,11:70485474,11:70485497	3	11:70484761,11:70484903,11:70484945	11
953	12:71869352-71870351	D	5	12:71869778,12:71869886,12:71869907,12:71870217,12:71870323	2	12:71870165,12:71870310	7
954	13:19041237-19042236	D	13	13:19041259,13:19041322,13:19041351,13:19041354,13:19041377,13:19041483,13:19041491,13:19041557,13:19041566,13:19041681,13:19041807,13:19042083,13:19042133	3	13:19041322,13:19041832,13:19041935	16
955	13:36031837-36032836	D	21	13:36031878,13:36031894,13:36032080,13:36032126,13:36032129,13:36032142,13:36032143,13:36032158,13:36032164,13:36032468,13:36032474,13:36032499,13:36032539,13:36032540,13:36032554,13:36032594,13:36032597,13:36032665,13:36032805,13:36032811,13:36032813	3	13:36032195,13:36032247,13:36032513	24
956	13:96051436-96052435	D	5	13:96051508,13:96051627,13:96051636,13:96051644,13:96051968	1	13:96052038	6
957	13:100180050-100181049	D	15	13:100180066,13:100180175,13:100180245,13:100180249,13:100180254,13:100180294,13:100180405,13:100180469,13:100180584,13:100180589,13:100180793,13:100180861,13:100180941,13:100181028,13:100181043	2	13:100180360,13:100180879	17
958	14:34260021-34261020	D	6	14:34260298,14:34260547,14:34260548,14:34260567,14:34260847,14:34260919	1	14:34260510	7
959	15:36071030-36072029	D	5	15:36071063,15:36071504,15:36071903,15:36071944,15:36071956	1	15:36071673	6
960	17:36985697-36986696	D	1	17:36986407	1	17:36986391	2
961	17:66584468-66585467	D	12	17:66584584,17:66584596,17:66584768,17:66584888,17:66584897,17:66585022,17:66585049,17:66585076,17:66585223,17:66585269,17:66585280,17:66585295	2	17:66584477,17:66584777	14
962	19:27271502-27272501	D	3	19:27271940,19:27272109,19:27272430	0		3
963	2:35898398-35899397	D	2	2:35898700,2:35899152	0		2
964	2:112294575-112295574	D	2	2:112294842,2:112294879	0		2
965	2:129651988-129652987	D	0		1	2:129652632	1
966	2:136918732-136919731	D	3	2:136919174,2:136919285,2:136919411	0		3
967	3:88228619-88229618	D	8	3:88228870,3:88228882,3:88228990,3:88229148,3:88229168,3:88229391,3:88229423,3:88229443	2	3:88229258,3:88229286	10
968	3:95897675-95898674	D	3	3:95897760,3:95897814,3:95897870	1	3:95897963	4
969	4:53486359-53487358	D	15	4:53486432,4:53486505,4:53486532,4:53486563,4:53486613,4:53486670,4:53486671,4:53486725,4:53486729,4:53487093,4:53487256,4:53487260,4:53487268,4:53487277,4:53487319	0		15
970	5:100946794-100947793	D	4	5:100947041,5:100947226,5:100947380,5:100947660	1	5:100947314	5
971	6:85358644-85359643	D	6	6:85359164,6:85359165,6:85359169,6:85359403,6:85359529,6:85359602	0		6
972	7:4690994-4691993	D	1	7:4691113	1	7:4691101	2
973	7:6892171-6893170	D	13	7:6892175,7:6892210,7:6892239,7:6892577,7:6892725,7:6892889,7:6892929,7:6892978,7:6893083,7:6893092,7:6893099,7:6893101,7:6893138	1	7:6893126	14
974	7:30182232-30183231	D	10	7:30182459,7:30182481,7:30182494,7:30182548,7:30182721,7:30182798,7:30182895,7:30182903,7:30182907,7:30183145	0		10
975	7:30215517-30216516	D	7	7:30215600,7:30215699,7:30216268,7:30216357,7:30216402,7:30216461,7:30216509	1	7:30216475	8
976	8:40073706-40074705	D	14	8:40073850,8:40073865,8:40073869,8:40073972,8:40074010,8:40074052,8:40074081,8:40074115,8:40074169,8:40074203,8:40074211,8:40074472,8:40074542,8:40074543	0		14
977	8:48327559-48328558	D	2	8:48328259,8:48328325	1	8:48328385	3
978	8:48872623-48873622	D	8	8:48872657,8:48872661,8:48872665,8:48872669,8:48872701,8:48872956,8:48872959,8:48873496	3	8:48872649,8:48872710,8:48872770	11
979	8:85856512-85857511	D	11	8:85856699,8:85856854,8:85857217,8:85857334,8:85857365,8:85857369,8:85857373,8:85857389,8:85857393,8:85857397,8:85857401	0		11
980	8:107125700-107126699	D	6	8:107125868,8:107125899,8:107125957,8:107126167,8:107126322,8:107126685	1	8:107126094	7
981	8:125586328-125587327	D	10	8:125586419,8:125586447,8:125586486,8:125586526,8:125586683,8:125586696,8:125586770,8:125586946,8:125587091,8:125587290	2	8:125586530,8:125587074	12
982	9:64550876-64551875	D	4	9:64551043,9:64551118,9:64551172,9:64551348	1	9:64551432	5
983	9:72066285-72067284	D	7	9:72066359,9:72066376,9:72066483,9:72066622,9:72067003,9:72067136,9:72067149	4	9:72066379,9:72066563,9:72066602,9:72066633	11
984	1:132608603-132609602	D	14	1:132608606,1:132608768,1:132608774,1:132608970,1:132608980,1:132608989,1:132609032,1:132609051,1:132609404,1:132609409,1:132609437,1:132609464,1:132609505,1:132609527	4	1:132608702,1:132608958,1:132609468,1:132609523	18
985	10:41959067-41960066	D	3	10:41959685,10:41959788,10:41959968	0		3
986	10:77778577-77779576	D	3	10:77778620,10:77778913,10:77779150	2	10:77778818,10:77778928	5
987	11:75274379-75275378	D	2	11:75274890,11:75275360	1	11:75274514	3
988	11:96638556-96639555	D	2	11:96638977,11:96639524	0		2
989	11:105874691-105875690	D	5	11:105874722,11:105874758,11:105874927,11:105875114,11:105875632	1	11:105874774	6
990	12:8555460-8556459	D	17	12:8555504,12:8555519,12:8555526,12:8555554,12:8555558,12:8555579,12:8555611,12:8555717,12:8555723,12:8555840,12:8555842,12:8556187,12:8556345,12:8556386,12:8556392,12:8556394,12:8556423	4	12:8555478,12:8555781,12:8556027,12:8556076	21
991	12:118921180-118922179	D	13	12:118921201,12:118921223,12:118921267,12:118921279,12:118921290,12:118921327,12:118921365,12:118921464,12:118921468,12:118921597,12:118921646,12:118921794,12:118921926	3	12:118921349,12:118921703,12:118921729	16
992	14:35431746-35432745	D	7	14:35431894,14:35431986,14:35432067,14:35432178,14:35432213,14:35432244,14:35432245	1	14:35432378	8
993	15:4088203-4089202	D	5	15:4088234,15:4088586,15:4088825,15:4088946,15:4089091	3	15:4088224,15:4088641,15:4088686	8
994	15:31273134-31274133	D	14	15:31273164,15:31273171,15:31273180,15:31273182,15:31273217,15:31273444,15:31273544,15:31273587,15:31273652,15:31273669,15:31273826,15:31273882,15:31273940,15:31274052	1	15:31273771	15
995	15:78572951-78573950	D	7	15:78572953,15:78573249,15:78573265,15:78573267,15:78573271,15:78573342,15:78573685	3	15:78573263,15:78573273,15:78573314	10
996	16:18274928-18275927	D	4	16:18275174,16:18275311,16:18275487,16:18275502	1	16:18275470	5
997	17:17510878-17511877	D	15	17:17510891,17:17510903,17:17511114,17:17511190,17:17511202,17:17511304,17:17511344,17:17511346,17:17511428,17:17511491,17:17511688,17:17511742,17:17511745,17:17511811,17:17511853	2	17:17511403,17:17511795	17
998	17:43835819-43836818	D	18	17:43835827,17:43835850,17:43835854,17:43835857,17:43836036,17:43836089,17:43836138,17:43836183,17:43836212,17:43836220,17:43836230,17:43836263,17:43836373,17:43836381,17:43836486,17:43836637,17:43836752,17:43836791	5	17:43835977,17:43836377,17:43836406,17:43836491,17:43836568	23
999	17:81284689-81285688	D	17	17:81284705,17:81284717,17:81284744,17:81284784,17:81284827,17:81285060,17:81285116,17:81285117,17:81285136,17:81285178,17:81285185,17:81285187,17:81285204,17:81285313,17:81285319,17:81285463,17:81285518	2	17:81284819,17:81285466	19
1000	4:150580263-150581262	D	5	4:150580301,4:150580324,4:150580667,4:150580727,4:150581048	0		5
1001	5:111268371-111269370	D	8	5:111268473,5:111268485,5:111268488,5:111268602,5:111268914,5:111269018,5:111269107,5:111269193	1	5:111269244	9
1002	5:121830860-121831859	D	11	5:121831143,5:121831337,5:121831686,5:121831698,5:121831705,5:121831725,5:121831745,5:121831752,5:121831758,5:121831810,5:121831827	1	5:121831055	12
1003	5:124474267-124475266	D	9	5:124474388,5:124474436,5:124474445,5:124474703,5:124474934,5:124474941,5:124474943,5:124475023,5:124475152	4	5:124474469,5:124474688,5:124474855,5:124475145	13
1004	6:131317720-131318719	D	0		0		0
1005	7:24866361-24867360	D	9	7:24866582,7:24866616,7:24866876,7:24866906,7:24867004,7:24867050,7:24867095,7:24867211,7:24867346	5	7:24866577,7:24866651,7:24866920,7:24866958,7:24867008	14
1006	8:67252548-67253547	D	6	8:67252563,8:67252751,8:67253126,8:67253129,8:67253233,8:67253307	2	8:67252763,8:67253072	8
1007	8:98411967-98412966	D	2	8:98412242,8:98412668	2	8:98412380,8:98412585	4
1008	8:129469436-129470435	D	1	8:129470083	1	8:129470377	2
1009	9:62382188-62383187	D	2	9:62382614,9:62383138	0		2
1010	9:62906580-62907579	D	13	9:62906604,9:62906680,9:62906761,9:62906788,9:62906892,9:62906945,9:62906969,9:62906985,9:62907029,9:62907211,9:62907305,9:62907529,9:62907549	5	9:62906582,9:62906833,9:62906909,9:62907025,9:62907413	18
1011	9:71692613-71693612	D	4	9:71692945,9:71692977,9:71693202,9:71693208	0		4
1012	1:174418673-174419672	D	0		0		0
1013	10:57785216-57786215	D	15	10:57785257,10:57785409,10:57785555,10:57785685,10:57785807,10:57785977,10:57785979,10:57786021,10:57786022,10:57786056,10:57786058,10:57786063,10:57786065,10:57786066,10:57786206	2	10:57785607,10:57786097	17
1014	10:77481263-77482262	D	15	10:77481356,10:77481634,10:77481641,10:77481678,10:77481685,10:77481689,10:77481734,10:77481852,10:77481866,10:77482001,10:77482039,10:77482048,10:77482102,10:77482106,10:77482110	2	10:77481263,10:77482048	17
1015	10:122138263-122139262	D	14	10:122138359,10:122138488,10:122138617,10:122138689,10:122138691,10:122138728,10:122138865,10:122138892,10:122138897,10:122138916,10:122138987,10:122139026,10:122139167,10:122139198	1	10:122138944	15
1016	11:106841897-106842896	D	6	11:106842314,11:106842441,11:106842601,11:106842775,11:106842866,11:106842876	8	11:106842166,11:106842485,11:106842492,11:106842514,11:106842607,11:106842801,11:106842853,11:106842862	14
1017	11:117852506-117853505	D	6	11:117852566,11:117852684,11:117852694,11:117852704,11:117852710,11:117853499	1	11:117852804	7
1018	12:32198212-32199211	D	9	12:32198386,12:32198459,12:32198726,12:32198929,12:32198956,12:32199028,12:32199072,12:32199147,12:32199198	3	12:32198557,12:32198798,12:32198960	12
1019	12:71554013-71555012	D	3	12:71554407,12:71554818,12:71554939	1	12:71554841	4
1020	13:91510172-91511171	D	1	13:91510214	1	13:91510411	2
1021	15:7348304-7349303	D	10	15:7348427,15:7348582,15:7348639,15:7348678,15:7348911,15:7348937,15:7349174,15:7349229,15:7349248,15:7349266	0		10
1022	16:37510612-37511611	D	5	16:37510893,16:37510918,16:37510957,16:37511045,16:37511048	2	16:37511335,16:37511392	7
1023	17:15479652-15480651	D	3	17:15479696,17:15479946,17:15480036	0		3
1024	18:47230011-47231010	D	1	18:47230858	0		1
1025	18:78294919-78295918	D	2	18:78295050,18:78295239	2	18:78295552,18:78295862	4
1026	2:79239422-79240421	D	0		1	2:79240181	1
1027	2:119034096-119035095	D	3	2:119034109,2:119034454,2:119034492	1	2:119034329	4
1028	2:154605058-154606057	D	12	2:154605142,2:154605291,2:154605493,2:154605518,2:154605560,2:154605585,2:154605703,2:154605909,2:154605987,2:154606025,2:154606038,2:154606040	2	2:154605319,2:154605389	14
1029	4:43012980-43013979	D	9	4:43013005,4:43013009,4:43013129,4:43013441,4:43013444,4:43013802,4:43013920,4:43013933,4:43013938	0		9
1030	4:45025023-45026022	D	2	4:45025050,4:45025892	0		2
1031	4:151838944-151839943	D	8	4:151839168,4:151839174,4:151839179,4:151839282,4:151839358,4:151839468,4:151839494,4:151839912	3	4:151839437,4:151839847,4:151839943	11
1032	5:24082869-24083868	D	2	5:24083574,5:24083692	1	5:24083518	3
1033	5:31126110-31127109	D	14	5:31126170,5:31126204,5:31126285,5:31126338,5:31126349,5:31126682,5:31126690,5:31126692,5:31126707,5:31126794,5:31126846,5:31126887,5:31127019,5:31127051	2	5:31126195,5:31126354	16
1034	5:115574629-115575628	D	7	5:115574637,5:115574642,5:115574764,5:115574771,5:115575161,5:115575409,5:115575607	2	5:115575268,5:115575274	9
1035	6:30122319-30123318	D	5	6:30122358,6:30122552,6:30122639,6:30122726,6:30123119	0		5
1036	6:48517984-48518983	D	2	6:48518604,6:48518695	0		2
1037	7:26429368-26430367	D	3	7:26429744,7:26430080,7:26430144	0		3
1038	7:112664896-112665895	D	17	7:112664910,7:112664911,7:112664938,7:112665174,7:112665220,7:112665289,7:112665336,7:112665343,7:112665358,7:112665360,7:112665363,7:112665384,7:112665448,7:112665467,7:112665557,7:112665770,7:112665878	5	7:112664946,7:112665538,7:112665551,7:112665791,7:112665834	22
1039	8:13513647-13514646	D	12	8:13513730,8:13513732,8:13513749,8:13513768,8:13513778,8:13513909,8:13513932,8:13514110,8:13514139,8:13514154,8:13514420,8:13514598	2	8:13514255,8:13514638	14
1040	8:49059869-49060868	D	0		1	8:49060564	1
1041	9:77422473-77423472	D	18	9:77422475,9:77422476,9:77422609,9:77422615,9:77422704,9:77422752,9:77422772,9:77422778,9:77422803,9:77422835,9:77422925,9:77422949,9:77423151,9:77423261,9:77423262,9:77423266,9:77423401,9:77423432	1	9:77422859	19
1042	9:79640796-79641795	D	0		0		0
1043	9:80358613-80359612	D	6	9:80358746,9:80358780,9:80358935,9:80359190,9:80359246,9:80359455	0		6
1044	1:94369147-94370146	D	9	1:94369153,1:94369181,1:94369203,1:94369455,1:94369509,1:94369612,1:94369699,1:94369802,1:94370029	1	1:94369341	10
1045	1:193800722-193801721	D	0		0		0
1046	10:74411329-74412328	D	7	10:74411364,10:74411547,10:74411724,10:74411884,10:74411931,10:74412102,10:74412218	1	10:74411777	8
1047	10:79817870-79818869	D	6	10:79818080,10:79818163,10:79818173,10:79818418,10:79818432,10:79818579	0		6
1048	10:80783095-80784094	D	2	10:80783132,10:80784093	1	10:80783098	3
1049	11:4801641-4802640	D	6	11:4801766,11:4801910,11:4802052,11:4802172,11:4802266,11:4802623	1	11:4802258	7
1050	11:57746274-57747273	D	12	11:57746375,11:57746387,11:57746423,11:57746425,11:57746495,11:57746501,11:57746653,11:57746660,11:57746707,11:57746750,11:57746957,11:57747225	2	11:57746516,11:57746919	14
1051	11:61697891-61698890	D	13	11:61697930,11:61698091,11:61698166,11:61698230,11:61698265,11:61698285,11:61698338,11:61698449,11:61698475,11:61698537,11:61698589,11:61698708,11:61698857	2	11:61697973,11:61698272	15
1052	12:53891164-53892163	D	6	12:53891381,12:53891615,12:53891710,12:53891770,12:53892085,12:53892096	1	12:53891939	7
1053	13:47138141-47139140	D	3	13:47138786,13:47138831,13:47138898	1	13:47138988	4
1054	13:58138618-58139617	D	10	13:58138822,13:58138925,13:58138927,13:58138988,13:58138993,13:58139217,13:58139277,13:58139304,13:58139310,13:58139378	3	13:58139027,13:58139412,13:58139594	13
1055	16:35418539-35419538	D	6	16:35418573,16:35418589,16:35418731,16:35418756,16:35418917,16:35419444	1	16:35419005	7
1056	16:94386248-94387247	D	9	16:94386366,16:94386595,16:94386640,16:94386846,16:94386855,16:94386868,16:94386894,16:94387119,16:94387230	1	16:94386508	10
1057	18:43023131-43024130	D	7	18:43023162,18:43023184,18:43023213,18:43023246,18:43023501,18:43023552,18:43023831	1	18:43023429	8
1058	19:10979839-10980838	D	11	19:10980070,19:10980512,19:10980521,19:10980522,19:10980523,19:10980598,19:10980623,19:10980772,19:10980817,19:10980824,19:10980829	1	19:10980347	12
1059	2:29100900-29101899	D	3	2:29101358,2:29101727,2:29101824	1	2:29100949	4
1060	2:38427063-38428062	D	4	2:38427184,2:38427199,2:38427324,2:38427362	2	2:38427252,2:38427378	6
1061	2:101879725-101880724	D	7	2:101879820,2:101879851,2:101879895,2:101880084,2:101880085,2:101880147,2:101880183	2	2:101880090,2:101880265	9
1062	2:102585073-102586072	D	10	2:102585074,2:102585344,2:102585510,2:102585511,2:102585598,2:102585599,2:102585671,2:102585725,2:102585870,2:102586005	5	2:102585099,2:102585606,2:102585812,2:102585889,2:102586000	15
1063	3:104441333-104442332	D	2	3:104441374,3:104442239	3	3:104441462,3:104441471,3:104441605	5
1064	4:11506245-11507244	D	3	4:11506483,4:11507153,4:11507171	0		3
1065	4:34718727-34719726	D	2	4:34719062,4:34719258	0		2
1066	4:45986019-45987018	D	5	4:45986089,4:45986181,4:45986294,4:45986376,4:45986580	1	4:45986980	6
1067	4:102406439-102407438	D	20	4:102406561,4:102406562,4:102406587,4:102406596,4:102406605,4:102406614,4:102406729,4:102406799,4:102406839,4:102406908,4:102406923,4:102406973,4:102406982,4:102407179,4:102407213,4:102407256,4:102407284,4:102407291,4:102407329,4:102407401	2	4:102406659,4:102407376	22
1068	5:136310302-136311301	D	3	5:136310310,5:136310368,5:136310653	1	5:136310652	4
1069	6:28371178-28372177	D	0		0		0
1070	6:117869079-117870078	D	6	6:117869475,6:117869483,6:117869499,6:117869583,6:117869623,6:117870011	3	6:117869291,6:117869687,6:117869862	9
1071	7:52022618-52023617	D	10	7:52022867,7:52022883,7:52022890,7:52022950,7:52023057,7:52023107,7:52023199,7:52023241,7:52023242,7:52023460	2	7:52022966,7:52022994	12
1072	7:72780420-72781419	D	6	7:72780503,7:72780523,7:72780805,7:72781028,7:72781124,7:72781379	1	7:72781290	7
1073	8:13405738-13406737	D	7	8:13405950,8:13405999,8:13406101,8:13406240,8:13406296,8:13406519,8:13406598	1	8:13406600	8
1074	8:97125172-97126171	D	5	8:97125294,8:97125309,8:97125446,8:97125537,8:97126123	0		5
1075	8:97958486-97959485	D	1	8:97959458	0		1
1076	8:130074543-130075542	D	7	8:130074595,8:130074641,8:130074654,8:130074860,8:130075398,8:130075523,8:130075542	3	8:130074706,8:130074928,8:130074947	10
1077	9:57305600-57306599	D	5	9:57305892,9:57305897,9:57306333,9:57306443,9:57306471	1	9:57306307	6
1078	9:59504343-59505342	D	4	9:59504411,9:59504581,9:59504744,9:59504955	0		4
1079	1:76115093-76116092	D	4	1:76115256,1:76115335,1:76115508,1:76115836	0		4
1080	1:138459402-138460401	D	7	1:138459513,1:138459754,1:138459784,1:138459800,1:138459806,1:138459836,1:138459923	2	1:138459627,1:138460399	9
1081	1:157624396-157625395	D	12	1:157624432,1:157624436,1:157624706,1:157624790,1:157625040,1:157625067,1:157625086,1:157625117,1:157625137,1:157625138,1:157625218,1:157625322	1	1:157625351	13
1082	11:6414631-6415630	D	9	11:6414669,11:6414836,11:6414845,11:6414876,11:6415013,11:6415078,11:6415219,11:6415246,11:6415444	1	11:6415526	10
1083	11:57498849-57499848	D	0		0		0
1084	11:61081725-61082724	D	6	11:61081922,11:61081953,11:61082013,11:61082118,11:61082588,11:61082589	1	11:61081748	7
1085	11:74643397-74644396	D	2	11:74643568,11:74644170	0		2
1086	11:101529153-101530152	D	8	11:101529225,11:101529230,11:101529421,11:101529616,11:101529708,11:101529749,11:101529812,11:101530145	6	11:101529164,11:101529252,11:101529260,11:101529606,11:101529900,11:101530141	14
1087	12:72275675-72276674	D	9	12:72275720,12:72275904,12:72276137,12:72276163,12:72276209,12:72276403,12:72276437,12:72276550,12:72276634	2	12:72275821,12:72276543	11
1088	13:97840809-97841808	D	2	13:97841586,13:97841688	1	13:97841584	3
1089	14:14900195-14901194	D	8	14:14900205,14:14900417,14:14900456,14:14900584,14:14900944,14:14901074,14:14901156,14:14901162	2	14:14900470,14:14900663	10
1090	14:37880690-37881689	D	9	14:37880749,14:37880787,14:37880939,14:37880988,14:37881053,14:37881093,14:37881143,14:37881599,14:37881613	0		9
1091	15:98700263-98701262	D	7	15:98700300,15:98700364,15:98700419,15:98700435,15:98700537,15:98700613,15:98700786	0		7
1092	16:21664776-21665775	D	12	16:21664828,16:21664944,16:21664953,16:21665001,16:21665027,16:21665150,16:21665249,16:21665306,16:21665314,16:21665362,16:21665550,16:21665744	1	16:21665711	13
1093	16:33568052-33569051	D	10	16:33568139,16:33568245,16:33568324,16:33568368,16:33568464,16:33568522,16:33568548,16:33568654,16:33568690,16:33568971	3	16:33568258,16:33569021,16:33569040	13
1094	17:7402077-7403076	D	5	17:7402279,17:7402476,17:7402589,17:7402650,17:7402667	2	17:7402437,17:7402702	7
1095	17:30135197-30136196	D	10	17:30135213,17:30135544,17:30135755,17:30135794,17:30135798,17:30135865,17:30135900,17:30136017,17:30136032,17:30136053	1	17:30135419	11
1096	17:84576690-84577689	D	11	17:84576792,17:84576809,17:84576850,17:84576985,17:84577100,17:84577127,17:84577191,17:84577205,17:84577273,17:84577637,17:84577677	3	17:84577198,17:84577383,17:84577581	14
1097	19:5688537-5689536	D	5	19:5688817,19:5688831,19:5688898,19:5688917,19:5689248	1	19:5689151	6
1098	19:41353779-41354778	D	16	19:41353785,19:41353786,19:41353941,19:41353981,19:41353984,19:41354153,19:41354154,19:41354296,19:41354353,19:41354490,19:41354533,19:41354535,19:41354617,19:41354660,19:41354708,19:41354711	0		16
1099	19:42584692-42585691	D	7	19:42584809,19:42584818,19:42584975,19:42585555,19:42585622,19:42585634,19:42585638	2	19:42584715,19:42585181	9
1100	2:112359702-112360701	D	1	2:112359983	0		1
1101	2:131688304-131689303	D	4	2:131688319,2:131688564,2:131689004,2:131689248	3	2:131688468,2:131688814,2:131689102	7
1102	2:156110654-156111653	D	6	2:156110800,2:156110816,2:156110962,2:156111376,2:156111450,2:156111520	1	2:156111265	7
1103	2:173159908-173160907	D	3	2:173160282,2:173160283,2:173160634	2	2:173159917,2:173160164	5
1104	3:95736733-95737732	D	0		2	3:95737240,3:95737611	2
1105	3:126865079-126866078	D	13	3:126865104,3:126865167,3:126865414,3:126865415,3:126865421,3:126865458,3:126865527,3:126865654,3:126865758,3:126865822,3:126865943,3:126865945,3:126866062	1	3:126865295	14
1106	3:146055557-146056556	D	12	3:146055769,3:146055780,3:146055785,3:146055887,3:146055998,3:146056006,3:146056009,3:146056079,3:146056120,3:146056202,3:146056383,3:146056449	3	3:146055657,3:146055732,3:146056328	15
1107	4:84951925-84952924	D	4	4:84952202,4:84952220,4:84952245,4:84952648	1	4:84952211	5
1108	5:118694645-118695644	D	12	5:118694646,5:118694668,5:118694752,5:118694769,5:118694775,5:118694886,5:118694975,5:118695051,5:118695079,5:118695312,5:118695417,5:118695507	3	5:118694879,5:118695311,5:118695620	15
1109	6:125826621-125827620	D	33	6:125826749,6:125826760,6:125826793,6:125826813,6:125826823,6:125826859,6:125826989,6:125826994,6:125827004,6:125827014,6:125827023,6:125827024,6:125827034,6:125827043,6:125827088,6:125827093,6:125827113,6:125827142,6:125827147,6:125827148,6:125827152,6:125827161,6:125827162,6:125827222,6:125827227,6:125827301,6:125827338,6:125827353,6:125827357,6:125827361,6:125827365,6:125827386,6:125827390	2	6:125827239,6:125827300	35
1110	7:4818078-4819077	D	15	7:4818133,7:4818179,7:4818316,7:4818403,7:4818449,7:4818477,7:4818497,7:4818615,7:4818774,7:4818899,7:4818900,7:4818929,7:4818939,7:4818948,7:4819031	2	7:4818531,7:4818760	17
1111	7:17459631-17460630	D	7	7:17459804,7:17459889,7:17459954,7:17460208,7:17460369,7:17460388,7:17460599	1	7:17460461	8
1112	9:26554394-26555393	D	0		1	9:26555296	1
1113	9:55281425-55282424	D	11	9:55281531,9:55281629,9:55281683,9:55281848,9:55281863,9:55282047,9:55282056,9:55282067,9:55282079,9:55282160,9:55282303	1	9:55281880	12
1114	9:65756297-65757296	D	4	9:65756309,9:65756398,9:65756406,9:65756515	2	9:65757021,9:65757053	6
1115	9:83654618-83655617	D	2	9:83655294,9:83655439	2	9:83654647,9:83655461	4
1116	1:75401827-75402826	D	4	1:75402293,1:75402323,1:75402578,1:75402776	2	1:75401943,1:75402816	6
1117	1:174613396-174614395	D	3	1:174613606,1:174614165,1:174614367	0		3
1118	10:43479410-43480409	D	15	10:43479433,10:43479499,10:43479521,10:43479634,10:43479638,10:43479642,10:43479650,10:43479698,10:43479898,10:43479973,10:43480027,10:43480075,10:43480155,10:43480169,10:43480198	2	10:43479600,10:43479696	17
1119	11:101530511-101531510	D	4	11:101531009,11:101531051,11:101531238,11:101531244	0		4
1120	12:7460341-7461340	D	5	12:7460432,12:7460524,12:7460887,12:7461307,12:7461325	0		5
1121	13:23984136-23985135	D	8	13:23984644,13:23984686,13:23984704,13:23984906,13:23984911,13:23985004,13:23985030,13:23985047	1	13:23984582	9
1122	13:44309352-44310351	D	12	13:44309407,13:44309598,13:44309711,13:44309718,13:44309871,13:44310005,13:44310047,13:44310058,13:44310070,13:44310073,13:44310215,13:44310326	4	13:44309378,13:44309549,13:44310013,13:44310156	16
1123	15:79604501-79605500	D	10	15:79604544,15:79604615,15:79604687,15:79604732,15:79604818,15:79604967,15:79604974,15:79605313,15:79605445,15:79605455	1	15:79605135	11
1124	16:35717554-35718553	D	8	16:35717621,16:35717627,16:35717641,16:35717662,16:35717772,16:35718149,16:35718166,16:35718271	0		8
1125	17:32078212-32079211	D	14	17:32078216,17:32078260,17:32078306,17:32078348,17:32078350,17:32078364,17:32078413,17:32078487,17:32078554,17:32078697,17:32078817,17:32079033,17:32079070,17:32079141	2	17:32078314,17:32078350	16
1126	17:46962138-46963137	D	3	17:46962167,17:46962602,17:46962956	0		3
1127	17:79753517-79754516	D	3	17:79753592,17:79753593,17:79753825	1	17:79753701	4
1128	18:36076191-36077190	D	6	18:36076316,18:36076319,18:36076431,18:36076563,18:36076926,18:36076983	2	18:36076815,18:36076841	8
1129	3:33035108-33036107	D	9	3:33035120,3:33035197,3:33035480,3:33035481,3:33035719,3:33035814,3:33035815,3:33035816,3:33036103	0		9
1130	3:133279715-133280714	D	8	3:133279901,3:133280058,3:133280085,3:133280171,3:133280215,3:133280375,3:133280407,3:133280670	2	3:133280094,3:133280329	10
1131	4:133774685-133775684	D	4	4:133774898,4:133775011,4:133775491,4:133775569	2	4:133775299,4:133775307	6
1132	5:53666189-53667188	D	8	5:53666374,5:53666703,5:53666881,5:53666900,5:53666917,5:53666967,5:53667136,5:53667163	0		8
1133	6:57720501-57721500	D	44	6:57720590,6:57720744,6:57720766,6:57720797,6:57720829,6:57720849,6:57720863,6:57720883,6:57720930,6:57720979,6:57720989,6:57720994,6:57721007,6:57721047,6:57721050,6:57721053,6:57721091,6:57721097,6:57721148,6:57721162,6:57721190,6:57721201,6:57721208,6:57721209,6:57721219,6:57721224,6:57721235,6:57721244,6:57721283,6:57721285,6:57721290,6:57721300,6:57721301,6:57721309,6:57721317,6:57721318,6:5…	5	6:57720516,6:57720754,6:57720887,6:57721057,6:57721144	49
1134	6:82721472-82722471	D	4	6:82721491,6:82721526,6:82721747,6:82721900	1	6:82721801	5
1135	7:31434775-31435774	D	2	7:31435525,7:31435667	0		2
1136	7:116146787-116147786	D	6	7:116147135,7:116147201,7:116147595,7:116147701,7:116147729,7:116147739	1	7:116147500	7
1137	8:37895689-37896688	D	8	8:37895776,8:37895932,8:37896051,8:37896080,8:37896246,8:37896312,8:37896457,8:37896608	1	8:37895799	9
1138	8:109460008-109461007	D	6	8:109460271,8:109460385,8:109460767,8:109460802,8:109460937,8:109460994	0		6
1139	8:118292203-118293202	D	8	8:118292381,8:118292400,8:118292746,8:118292828,8:118292883,8:118292962,8:118293101,8:118293191	2	8:118292491,8:118293199	10
1140	8:125873624-125874623	D	10	8:125873627,8:125873955,8:125873963,8:125873993,8:125874162,8:125874229,8:125874340,8:125874422,8:125874495,8:125874612	1	8:125874170	11
1141	9:44413598-44414597	D	9	9:44413748,9:44413924,9:44414202,9:44414231,9:44414238,9:44414243,9:44414245,9:44414339,9:44414441	0		9
1142	1:138028996-138029995	D	6	1:138029168,1:138029595,1:138029728,1:138029763,1:138029807,1:138029888	2	1:138029251,1:138029482	8
1143	10:74976115-74977114	D	9	10:74976143,10:74976329,10:74976516,10:74976518,10:74976576,10:74976631,10:74976793,10:74976877,10:74976916	1	10:74976775	10
1144	10:74979643-74980642	D	8	10:74980052,10:74980134,10:74980167,10:74980206,10:74980260,10:74980329,10:74980390,10:74980464	2	10:74980036,10:74980043	10
1145	11:69808581-69809580	D	1	11:69809142	1	11:69809289	2
1146	11:79562393-79563392	D	2	11:79562617,11:79562691	3	11:79562634,11:79562648,11:79563077	5
1147	12:3786758-3787757	D	6	12:3786837,12:3786999,12:3787048,12:3787049,12:3787300,12:3787321	2	12:3787206,12:3787285	8
1148	12:80316751-80317750	D	6	12:80316931,12:80317080,12:80317094,12:80317481,12:80317627,12:80317698	2	12:80316778,12:80317225	8
1149	12:81860096-81861095	D	1	12:81860561	2	12:81860531,12:81861045	3
1150	12:86113588-86114587	D	5	12:86113596,12:86114193,12:86114219,12:86114559,12:86114570	1	12:86114205	6
1151	12:87988401-87989400	D	7	12:87988450,12:87988683,12:87988962,12:87989113,12:87989126,12:87989280,12:87989390	0		7
1152	12:109673331-109674330	D	10	12:109673407,12:109673412,12:109673555,12:109673556,12:109673947,12:109673987,12:109674113,12:109674138,12:109674144,12:109674248	3	12:109673334,12:109674305,12:109674312	13
1153	12:118839957-118840956	D	4	12:118840308,12:118840698,12:118840776,12:118840827	0		4
1154	13:23926394-23927393	D	14	13:23926424,13:23926649,13:23927024,13:23927040,13:23927046,13:23927053,13:23927054,13:23927085,13:23927126,13:23927180,13:23927303,13:23927316,13:23927370,13:23927387	3	13:23926500,13:23926523,13:23927237	17
1155	16:38982694-38983693	D	11	16:38982733,16:38982744,16:38982779,16:38982788,16:38982802,16:38983129,16:38983258,16:38983276,16:38983291,16:38983354,16:38983371	1	16:38983295	12
1156	16:96347900-96348899	D	2	16:96348215,16:96348889	2	16:96348869,16:96348883	4
1157	17:25858138-25859137	D	10	17:25858247,17:25858352,17:25858353,17:25858456,17:25858482,17:25858512,17:25858529,17:25858738,17:25858881,17:25859131	1	17:25858804	11
1158	18:12394498-12395497	D	10	18:12394668,18:12395144,18:12395145,18:12395147,18:12395172,18:12395317,18:12395359,18:12395405,18:12395432,18:12395458	1	18:12394629	11
1159	18:65675384-65676383	D	4	18:65675389,18:65675456,18:65675512,18:65675669	3	18:65675487,18:65675996,18:65676244	7
1160	18:73914604-73915603	D	20	18:73914652,18:73914737,18:73914772,18:73914778,18:73914852,18:73914863,18:73914869,18:73914910,18:73914926,18:73915089,18:73915092,18:73915168,18:73915232,18:73915252,18:73915336,18:73915394,18:73915480,18:73915482,18:73915501,18:73915532	2	18:73914688,18:73915030	22
1161	2:60383251-60384250	D	8	2:60383457,2:60383511,2:60383553,2:60383588,2:60383822,2:60383886,2:60383932,2:60384089	1	2:60383378	9
1162	2:136570404-136571403	D	5	2:136570426,2:136571156,2:136571223,2:136571282,2:136571374	2	2:136570489,2:136570664	7
1163	2:164251486-164252485	D	5	2:164251760,2:164252200,2:164252261,2:164252392,2:164252409	0		5
1164	3:105498641-105499640	D	6	3:105499099,3:105499132,3:105499395,3:105499473,3:105499479,3:105499547	0		6
1165	3:129506584-129507583	D	15	3:129506617,3:129506824,3:129506986,3:129506995,3:129507011,3:129507020,3:129507033,3:129507059,3:129507068,3:129507141,3:129507157,3:129507268,3:129507361,3:129507480,3:129507552	2	3:129506827,3:129507165	17
1166	3:138503240-138504239	D	17	3:138503422,3:138503464,3:138503468,3:138503488,3:138503530,3:138503591,3:138503599,3:138503613,3:138503628,3:138503653,3:138503659,3:138503678,3:138503777,3:138503944,3:138504124,3:138504150,3:138504218	0		17
1167	5:44588759-44589758	D	7	5:44588945,5:44589193,5:44589241,5:44589314,5:44589320,5:44589397,5:44589430	1	5:44589115	8
1168	5:122168189-122169188	D	6	5:122168507,5:122168523,5:122168541,5:122168542,5:122169037,5:122169088	1	5:122168232	7
1169	6:83716571-83717570	D	2	6:83716589,6:83716944	0		2
1170	7:123647342-123648341	D	4	7:123647673,7:123647794,7:123647965,7:123648321	1	7:123647357	5
1171	7:124588729-124589728	D	9	7:124588783,7:124588837,7:124589044,7:124589104,7:124589386,7:124589388,7:124589424,7:124589573,7:124589584	4	7:124588812,7:124588919,7:124589592,7:124589666	13
1172	8:13506541-13507540	D	9	8:13506569,8:13506588,8:13506912,8:13506946,8:13507044,8:13507156,8:13507296,8:13507327,8:13507341	2	8:13506813,8:13507106	11
1173	9:47954510-47955509	D	8	9:47954547,9:47954771,9:47954840,9:47955359,9:47955367,9:47955369,9:47955418,9:47955492	1	9:47955357	9
1174	9:60862890-60863889	D	11	9:60862910,9:60862911,9:60863059,9:60863193,9:60863226,9:60863308,9:60863321,9:60863332,9:60863335,9:60863375,9:60863821	2	9:60863086,9:60863854	13
1175	9:86723606-86724605	D	0		0		0
1176	1:88052842-88053841	D	8	1:88052942,1:88053104,1:88053135,1:88053199,1:88053463,1:88053523,1:88053690,1:88053785	1	1:88053475	9
1177	1:177972863-177973862	D	10	1:177972986,1:177973013,1:177973101,1:177973197,1:177973260,1:177973278,1:177973279,1:177973514,1:177973526,1:177973722	1	1:177973688	11
1178	10:17445088-17446087	D	1	10:17446032	0		1
1179	11:29447746-29448745	D	7	11:29448056,11:29448190,11:29448228,11:29448306,11:29448516,11:29448564,11:29448583	2	11:29448131,11:29448697	9
1180	11:55196639-55197638	D	7	11:55196656,11:55196680,11:55196757,11:55196772,11:55197237,11:55197297,11:55197580	0		7
1181	11:78567982-78568981	D	9	11:78568296,11:78568433,11:78568434,11:78568612,11:78568666,11:78568703,11:78568872,11:78568928,11:78568939	1	11:78568466	10
1182	11:95171145-95172144	D	3	11:95171493,11:95171927,11:95172063	0		3
1183	11:100800431-100801430	D	6	11:100800522,11:100800540,11:100800821,11:100800912,11:100801229,11:100801360	2	11:100800491,11:100801347	8
1184	11:115313271-115314270	D	7	11:115313553,11:115313632,11:115313716,11:115313720,11:115313760,11:115314220,11:115314243	3	11:115314015,11:115314125,11:115314252	10
1185	13:44795396-44796395	D	8	13:44795492,13:44795524,13:44795739,13:44795745,13:44795800,13:44795803,13:44796193,13:44796203	2	13:44795722,13:44795838	10
1186	13:51305448-51306447	D	20	13:51305454,13:51305658,13:51305677,13:51305707,13:51305773,13:51305777,13:51306034,13:51306038,13:51306098,13:51306105,13:51306209,13:51306291,13:51306295,13:51306299,13:51306303,13:51306307,13:51306313,13:51306323,13:51306329,13:51306366	3	13:51305851,13:51306183,13:51306331	23
1187	13:97219874-97220873	D	10	13:97220075,13:97220177,13:97220184,13:97220606,13:97220680,13:97220754,13:97220757,13:97220799,13:97220801,13:97220835	2	13:97219904,13:97220779	12
1188	14:22893046-22894045	D	1	14:22893463	0		1
1189	14:66806586-66807585	D	13	14:66806612,14:66806718,14:66806738,14:66807154,14:66807158,14:66807322,14:66807340,14:66807411,14:66807414,14:66807431,14:66807505,14:66807506,14:66807544	4	14:66806659,14:66806980,14:66807283,14:66807308	17
1190	15:12478602-12479601	D	3	15:12479084,15:12479179,15:12479591	4	15:12478674,15:12478801,15:12478973,15:12479191	7
1191	15:102522530-102523529	D	6	15:102522581,15:102522680,15:102522823,15:102522833,15:102522966,15:102523503	1	15:102523505	7
1192	16:55838670-55839669	D	7	16:55838799,16:55839030,16:55839175,16:55839271,16:55839330,16:55839412,16:55839549	2	16:55839357,16:55839447	9
1193	16:84774779-84775778	D	1	16:84775082	1	16:84775599	2
1194	17:27797904-27798903	D	14	17:27797958,17:27798080,17:27798144,17:27798170,17:27798350,17:27798382,17:27798492,17:27798611,17:27798615,17:27798616,17:27798632,17:27798696,17:27798815,17:27798869	2	17:27797970,17:27798497	16
1195	17:87209878-87210877	D	15	17:87209961,17:87209988,17:87210131,17:87210177,17:87210274,17:87210338,17:87210342,17:87210380,17:87210382,17:87210530,17:87210571,17:87210576,17:87210619,17:87210791,17:87210803	5	17:87210304,17:87210532,17:87210620,17:87210732,17:87210773	20
1196	18:83006408-83007407	D	8	18:83006446,18:83006470,18:83006826,18:83006918,18:83007042,18:83007376,18:83007401,18:83007407	4	18:83006462,18:83006645,18:83006750,18:83006973	12
1197	2:104412496-104413495	D	4	2:104412943,2:104413101,2:104413123,2:104413402	4	2:104412555,2:104412574,2:104412760,2:104413087	8
1198	2:181258421-181259420	D	0		0		0
1199	3:85689536-85690535	D	9	3:85689646,3:85689716,3:85689729,3:85689814,3:85689857,3:85690188,3:85690420,3:85690511,3:85690530	0		9
1200	3:104575954-104576953	D	7	3:104576064,3:104576179,3:104576280,3:104576525,3:104576577,3:104576718,3:104576724	0		7
1201	4:43043867-43044866	D	6	4:43044040,4:43044219,4:43044302,4:43044383,4:43044568,4:43044772	1	4:43044049	7
1202	4:102446160-102447159	D	4	4:102446544,4:102446754,4:102446916,4:102446991	0		4
1203	4:140609130-140610129	D	10	4:140609260,4:140609374,4:140609475,4:140609553,4:140609554,4:140609579,4:140609657,4:140609660,4:140609924,4:140610032	1	4:140609412	11
1204	5:77715647-77716646	D	8	5:77715708,5:77715754,5:77715827,5:77715978,5:77716144,5:77716327,5:77716422,5:77716592	4	5:77715714,5:77715777,5:77715962,5:77716173	12
1205	5:90273189-90274188	D	9	5:90273269,5:90273276,5:90273316,5:90273770,5:90273872,5:90273910,5:90273977,5:90274070,5:90274084	2	5:90273215,5:90273979	11
1206	5:115886079-115887078	D	6	5:115886182,5:115886203,5:115886286,5:115886481,5:115886787,5:115886790	1	5:115886922	7
1207	5:149995366-149996365	D	3	5:149995565,5:149995641,5:149996320	0		3
1208	6:144998993-144999992	D	14	6:144999136,6:144999174,6:144999175,6:144999189,6:144999197,6:144999214,6:144999238,6:144999374,6:144999536,6:144999539,6:144999565,6:144999566,6:144999604,6:144999809	1	6:144999524	15
1209	6:145159041-145160040	D	20	6:145159093,6:145159095,6:145159208,6:145159240,6:145159244,6:145159248,6:145159270,6:145159289,6:145159357,6:145159429,6:145159431,6:145159479,6:145159570,6:145159618,6:145159723,6:145159747,6:145159825,6:145159966,6:145160025,6:145160039	2	6:145159899,6:145159975	22
1210	7:6680943-6681942	D	6	7:6681049,7:6681124,7:6681141,7:6681589,7:6681604,7:6681733	0		6
1211	7:137796391-137797390	D	8	7:137796432,7:137796521,7:137796611,7:137796916,7:137796926,7:137797031,7:137797177,7:137797291	1	7:137796506	9
1212	8:89723414-89724413	D	12	8:89723788,8:89723847,8:89723989,8:89724087,8:89724090,8:89724195,8:89724222,8:89724231,8:89724239,8:89724259,8:89724400,8:89724405	3	8:89724127,8:89724194,8:89724352	15
1213	8:114036493-114037492	D	1	8:114037259	0		1
1214	1:13193531-13194530	D	7	1:13193629,1:13193653,1:13193807,1:13193899,1:13194265,1:13194391,1:13194403	1	1:13194471	8
1215	1:133423795-133424794	D	7	1:133423903,1:133424143,1:133424361,1:133424597,1:133424604,1:133424704,1:133424747	1	1:133424537	8
1216	1:135957131-135958130	D	5	1:135957194,1:135957262,1:135957404,1:135957502,1:135957973	0		5
1217	1:137511988-137512987	D	6	1:137512057,1:137512095,1:137512190,1:137512235,1:137512284,1:137512703	3	1:137512316,1:137512864,1:137512875	9
1218	11:22912067-22913066	D	5	11:22912137,11:22912138,11:22912651,11:22912840,11:22912941	1	11:22912631	6
1219	11:117268552-117269551	D	1	11:117268603	2	11:117268911,11:117269467	3
1220	12:80309355-80310354	D	4	12:80309607,12:80309637,12:80310215,12:80310326	4	12:80309514,12:80309521,12:80309558,12:80310286	8
1221	13:44546276-44547275	D	4	13:44546443,13:44546469,13:44546531,13:44546869	0		4
1222	13:46974046-46975045	D	9	13:46974094,13:46974193,13:46974283,13:46974302,13:46974417,13:46974451,13:46974557,13:46974622,13:46974691	2	13:46974180,13:46974707	11
1223	14:49360612-49361611	D	3	14:49360716,14:49361273,14:49361559	2	14:49361233,14:49361356	5
1224	15:81687001-81688000	D	7	15:81687202,15:81687247,15:81687250,15:81687255,15:81687290,15:81687403,15:81687885	1	15:81687653	8
1225	16:67609042-67610041	D	4	16:67609178,16:67609669,16:67609767,16:67609935	2	16:67609076,16:67609213	6
1226	19:26750361-26751360	D	5	19:26750426,19:26750468,19:26750502,19:26750549,19:26750577	2	19:26750978,19:26750989	7
1227	2:30121647-30122646	D	4	2:30121776,2:30121894,2:30122471,2:30122561	0		4
1228	2:179370270-179371269	D	11	2:179370442,2:179370514,2:179370531,2:179370564,2:179370574,2:179370581,2:179370820,2:179370868,2:179370893,2:179370922,2:179370937	2	2:179370533,2:179370672	13
1229	4:106950468-106951467	D	9	4:106950500,4:106950512,4:106950590,4:106950971,4:106950996,4:106951023,4:106951024,4:106951066,4:106951078	3	4:106950758,4:106951343,4:106951407	12
1230	4:131311672-131312671	D	4	4:131311859,4:131312513,4:131312521,4:131312543	1	4:131311870	5
1231	5:72999223-73000222	D	21	5:72999273,5:72999328,5:72999340,5:72999382,5:72999413,5:72999448,5:72999548,5:72999732,5:72999763,5:72999820,5:72999859,5:72999891,5:72999906,5:73000066,5:73000088,5:73000099,5:73000128,5:73000172,5:73000177,5:73000201,5:73000205	2	5:72999384,5:72999569	23
1232	5:134789023-134790022	D	2	5:134789291,5:134789976	4	5:134789125,5:134789548,5:134789565,5:134789612	6
1233	6:112975969-112976968	D	3	6:112976365,6:112976839,6:112976866	3	6:112976339,6:112976624,6:112976684	6
1234	6:146992029-146993028	D	5	6:146992134,6:146992328,6:146992494,6:146992524,6:146992611	1	6:146992460	6
1235	7:116105183-116106182	D	11	7:116105245,7:116105293,7:116105404,7:116105512,7:116105609,7:116105854,7:116105898,7:116105927,7:116106112,7:116106158,7:116106159	0		11
1236	8:122859196-122860195	D	7	8:122859427,8:122859471,8:122859519,8:122859603,8:122859918,8:122859941,8:122860036	2	8:122859300,8:122860047	9
1237	9:54554763-54555762	D	9	9:54554902,9:54555072,9:54555180,9:54555323,9:54555494,9:54555724,9:54555732,9:54555733,9:54555758	1	9:54555681	10
1238	9:106304292-106305291	D	14	9:106304313,9:106304352,9:106304370,9:106304387,9:106304433,9:106304450,9:106304509,9:106304561,9:106304607,9:106304688,9:106304721,9:106304804,9:106304808,9:106304868	1	9:106305214	15
1239	1:39506399-39507398	D	9	1:39506455,1:39506700,1:39506721,1:39506823,1:39507024,1:39507036,1:39507040,1:39507073,1:39507291	0		9
1240	1:99540718-99541717	D	3	1:99540773,1:99540908,1:99541449	1	1:99541677	4
1241	1:136316725-136317724	D	5	1:136316848,1:136316937,1:136317104,1:136317544,1:136317558	3	1:136316869,1:136317031,1:136317072	8
1242	11:63767008-63768007	D	6	11:63767105,11:63767128,11:63767403,11:63767418,11:63767450,11:63767517	2	11:63767616,11:63767630	8
1243	11:68907967-68908966	D	1	11:68908799	0		1
1244	11:80161237-80162236	D	4	11:80161456,11:80161881,11:80161951,11:80162100	1	11:80161521	5
1245	11:106859811-106860810	D	8	11:106860017,11:106860166,11:106860266,11:106860380,11:106860661,11:106860704,11:106860710,11:106860770	1	11:106859857	9
1246	12:4516223-4517222	D	7	12:4516345,12:4516480,12:4516510,12:4516593,12:4516798,12:4517159,12:4517203	1	12:4516881	8
1247	12:51543353-51544352	D	13	12:51543451,12:51543493,12:51543494,12:51543529,12:51543535,12:51543578,12:51543629,12:51543632,12:51543645,12:51543685,12:51543782,12:51543934,12:51544146	2	12:51543491,12:51544246	15
1248	12:53025507-53026506	D	22	12:53025514,12:53025570,12:53025579,12:53025582,12:53025594,12:53025621,12:53025632,12:53025644,12:53025671,12:53025728,12:53025745,12:53025777,12:53025827,12:53025895,12:53026092,12:53026166,12:53026183,12:53026350,12:53026361,12:53026367,12:53026474,12:53026502	1	12:53026453	23
1249	12:88296554-88297553	D	10	12:88296627,12:88297122,12:88297146,12:88297167,12:88297181,12:88297267,12:88297435,12:88297450,12:88297527,12:88297540	4	12:88297283,12:88297409,12:88297475,12:88297511	14
1250	13:30079516-30080515	D	2	13:30080152,13:30080256	1	13:30079621	3
1251	14:21113325-21114324	D	21	14:21113346,14:21113397,14:21113415,14:21113416,14:21113425,14:21113437,14:21113441,14:21113452,14:21113465,14:21113520,14:21113530,14:21113659,14:21113752,14:21113781,14:21113829,14:21113920,14:21113976,14:21114022,14:21114222,14:21114263,14:21114265	3	14:21113467,14:21113640,14:21114150	24
1252	14:35473887-35474886	D	17	14:35473911,14:35473991,14:35474227,14:35474263,14:35474368,14:35474411,14:35474491,14:35474551,14:35474612,14:35474623,14:35474662,14:35474666,14:35474706,14:35474720,14:35474721,14:35474776,14:35474813	3	14:35474006,14:35474588,14:35474793	20
1253	15:10869670-10870669	D	5	15:10870252,15:10870273,15:10870454,15:10870456,15:10870667	0		5
1254	16:35412862-35413861	D	16	16:35412990,16:35413018,16:35413075,16:35413140,16:35413273,16:35413294,16:35413381,16:35413457,16:35413476,16:35413581,16:35413592,16:35413616,16:35413649,16:35413739,16:35413795,16:35413832	5	16:35413025,16:35413509,16:35413716,16:35413792,16:35413804	21
1255	16:45974017-45975016	D	4	16:45974032,16:45974640,16:45974940,16:45974985	0		4
1256	16:76539654-76540653	D	4	16:76539743,16:76540217,16:76540264,16:76540479	3	16:76539932,16:76540532,16:76540604	7
1257	17:17371311-17372310	D	5	17:17371908,17:17372015,17:17372033,17:17372087,17:17372275	1	17:17371602	6
1258	17:68353078-68354077	D	2	17:68353408,17:68353654	0		2
1259	18:73974818-73975817	D	4	18:73974838,18:73975364,18:73975487,18:73975525	0		4
1260	18:76404917-76405916	D	7	18:76405019,18:76405029,18:76405138,18:76405139,18:76405178,18:76405187,18:76405861	1	18:76405147	8
1261	19:24345920-24346919	D	17	19:24346040,19:24346084,19:24346097,19:24346106,19:24346152,19:24346170,19:24346178,19:24346374,19:24346439,19:24346494,19:24346498,19:24346521,19:24346561,19:24346567,19:24346610,19:24346619,19:24346900	0		17
1262	2:93431992-93432991	D	2	2:93432031,2:93432249	0		2
1263	2:93626131-93627130	D	6	2:93626608,2:93626769,2:93626836,2:93626876,2:93626908,2:93626958	1	2:93626375	7
1264	4:101319503-101320502	D	19	4:101319537,4:101319661,4:101319694,4:101319723,4:101319766,4:101319778,4:101319787,4:101319928,4:101319969,4:101320030,4:101320036,4:101320124,4:101320150,4:101320223,4:101320265,4:101320266,4:101320292,4:101320297,4:101320502	3	4:101319688,4:101320173,4:101320244	22
1265	4:137321933-137322932	D	7	4:137321967,4:137322091,4:137322486,4:137322488,4:137322517,4:137322627,4:137322754	1	4:137322603	8
1266	5:137455063-137456062	D	8	5:137455210,5:137455248,5:137455263,5:137455317,5:137455398,5:137455416,5:137455476,5:137455630	1	5:137455890	9
1267	6:83647652-83648651	D	7	6:83648099,6:83648371,6:83648435,6:83648551,6:83648561,6:83648608,6:83648635	3	6:83647827,6:83648603,6:83648607	10
1268	6:83653111-83654110	D	8	6:83653115,6:83653235,6:83653413,6:83653529,6:83653697,6:83653728,6:83653834,6:83654012	2	6:83653394,6:83653898	10
1269	7:146463134-146464133	D	8	7:146463155,7:146463432,7:146463483,7:146463486,7:146463828,7:146463929,7:146464092,7:146464123	0		8
1270	8:93649071-93650070	D	4	8:93649197,8:93649277,8:93649660,8:93649858	0		4
1271	8:108383897-108384896	D	1	8:108384876	0		1
1272	8:129165276-129166275	D	5	8:129165538,8:129165640,8:129166030,8:129166126,8:129166271	0		5
1273	9:49762376-49763375	D	10	9:49762413,9:49762454,9:49762583,9:49762755,9:49762797,9:49762800,9:49763111,9:49763116,9:49763208,9:49763331	3	9:49762954,9:49763115,9:49763123	13
1274	9:53475244-53476243	D	3	9:53475245,9:53475577,9:53475966	3	9:53475862,9:53476083,9:53476094	6
1275	9:67065524-67066523	D	7	9:67065527,9:67065817,9:67065890,9:67065896,9:67065941,9:67066351,9:67066363	0		7
1276	9:107577641-107578640	D	8	9:107577836,9:107578073,9:107578096,9:107578113,9:107578195,9:107578312,9:107578441,9:107578488	1	9:107578105	9
1277	1:82742705-82743704	D	8	1:82742728,1:82742771,1:82742818,1:82742858,1:82742880,1:82743170,1:82743378,1:82743545	4	1:82742738,1:82742869,1:82743457,1:82743502	12
1278	1:190418691-190419690	D	11	1:190418906,1:190418936,1:190419020,1:190419026,1:190419035,1:190419313,1:190419442,1:190419492,1:190419512,1:190419524,1:190419526	0		11
1279	10:80164309-80165308	D	7	10:80164567,10:80164703,10:80164709,10:80164785,10:80164835,10:80165093,10:80165152	0		7
1280	11:17063675-17064674	D	8	11:17063858,11:17063862,11:17063869,11:17063929,11:17063998,11:17064365,11:17064389,11:17064425	0		8
1281	11:57495800-57496799	D	0		0		0
1282	11:68787262-68788261	D	9	11:68787463,11:68787554,11:68787604,11:68787613,11:68787631,11:68787655,11:68788077,11:68788085,11:68788100	0		9
1283	11:97224382-97225381	D	7	11:97224696,11:97224730,11:97224769,11:97225079,11:97225183,11:97225214,11:97225258	2	11:97224493,11:97224502	9
1284	11:115694809-115695808	D	2	11:115695122,11:115695234	0		2
1285	13:42790127-42791126	D	4	13:42790325,13:42790464,13:42790562,13:42790869	1	13:42790880	5
1286	13:92901368-92902367	D	4	13:92901588,13:92901669,13:92902015,13:92902354	0		4
1287	14:49228269-49229268	D	1	14:49228983	0		1
1288	14:52723388-52724387	D	7	14:52723508,14:52723720,14:52723826,14:52724161,14:52724169,14:52724176,14:52724248	0		7
1289	15:25913541-25914540	D	10	15:25913780,15:25913832,15:25913881,15:25913922,15:25914063,15:25914086,15:25914097,15:25914180,15:25914185,15:25914220	0		10
1290	16:34958594-34959593	D	2	16:34958882,16:34959041	2	16:34958677,16:34959410	4
1291	16:59631930-59632929	D	6	16:59632197,16:59632431,16:59632640,16:59632802,16:59632837,16:59632919	0		6
1292	17:49293047-49294046	D	0		0		0
1293	18:43020311-43021310	D	8	18:43020334,18:43020347,18:43020369,18:43020639,18:43020978,18:43021165,18:43021276,18:43021277	0		8
1294	18:82200813-82201812	D	9	18:82200912,18:82200955,18:82200958,18:82201172,18:82201376,18:82201466,18:82201628,18:82201704,18:82201740	0		9
1295	2:3634398-3635397	D	5	2:3634825,2:3634835,2:3635023,2:3635046,2:3635296	2	2:3634672,2:3635349	7
1296	2:5526296-5527295	D	12	2:5526471,2:5526481,2:5526514,2:5526608,2:5526710,2:5526776,2:5526803,2:5526946,2:5526952,2:5526953,2:5527001,2:5527091	3	2:5526652,2:5526681,2:5526784	15
1297	2:68988589-68989588	D	10	2:68988652,2:68988715,2:68988734,2:68988801,2:68988823,2:68989034,2:68989096,2:68989272,2:68989507,2:68989514	6	2:68988820,2:68988830,2:68988885,2:68988984,2:68989077,2:68989085	16
1298	2:76210717-76211716	D	12	2:76210767,2:76210809,2:76210835,2:76211054,2:76211064,2:76211205,2:76211234,2:76211235,2:76211244,2:76211340,2:76211464,2:76211528	3	2:76210976,2:76211140,2:76211575	15
1299	2:119924080-119925079	D	14	2:119924149,2:119924213,2:119924232,2:119924256,2:119924351,2:119924441,2:119924526,2:119924779,2:119924781,2:119924804,2:119924829,2:119924900,2:119924943,2:119925027	1	2:119924405	15
1300	3:8963908-8964907	D	15	3:8963974,3:8964025,3:8964051,3:8964195,3:8964198,3:8964294,3:8964346,3:8964439,3:8964623,3:8964722,3:8964736,3:8964806,3:8964831,3:8964854,3:8964891	6	3:8964232,3:8964333,3:8964621,3:8964680,3:8964760,3:8964782	21
1301	4:118784513-118785512	D	6	4:118784749,4:118784756,4:118784863,4:118784911,4:118784926,4:118785331	0		6
1302	4:149193040-149194039	D	20	4:149193043,4:149193076,4:149193079,4:149193085,4:149193178,4:149193191,4:149193254,4:149193258,4:149193399,4:149193401,4:149193435,4:149193455,4:149193520,4:149193533,4:149193577,4:149193648,4:149193649,4:149193653,4:149193799,4:149193822	5	4:149193093,4:149193189,4:149193493,4:149193604,4:149193709	25
1303	4:155101887-155102886	D	22	4:155101960,4:155102082,4:155102128,4:155102201,4:155102212,4:155102244,4:155102253,4:155102258,4:155102274,4:155102275,4:155102279,4:155102287,4:155102322,4:155102389,4:155102433,4:155102496,4:155102628,4:155102640,4:155102649,4:155102706,4:155102743,4:155102875	1	4:155102411	23
1304	5:22923701-22924700	D	1	5:22923790	1	5:22924150	2
1305	5:115902541-115903540	D	4	5:115902568,5:115902906,5:115903029,5:115903211	2	5:115902732,5:115903239	6
1306	5:115955938-115956937	D	4	5:115956056,5:115956057,5:115956073,5:115956254	2	5:115956280,5:115956310	6
1307	5:125817108-125818107	D	1	5:125817305	1	5:125818092	2
1308	5:149511122-149512121	D	19	5:149511214,5:149511298,5:149511406,5:149511433,5:149511487,5:149511496,5:149511510,5:149511520,5:149511669,5:149511680,5:149511743,5:149511744,5:149511759,5:149511809,5:149511944,5:149511955,5:149511963,5:149511979,5:149512046	1	5:149511537	20
1309	6:86988127-86989126	D	8	6:86988454,6:86988536,6:86988594,6:86988601,6:86988619,6:86988641,6:86988790,6:86989108	3	6:86988287,6:86988397,6:86988744	11
1310	6:116069417-116070416	D	4	6:116069876,6:116070088,6:116070252,6:116070416	0		4
1311	6:136416652-136417651	D	4	6:136416985,6:136417167,6:136417229,6:136417243	2	6:136416793,6:136416828	6
1312	6:142928422-142929421	D	0		0		0
1313	7:96551879-96552878	D	5	7:96552215,7:96552237,7:96552238,7:96552257,7:96552523	0		5
1314	8:36899226-36900225	D	5	8:36899296,8:36899417,8:36899680,8:36899888,8:36900015	2	8:36899902,8:36900144	7
1315	8:47258698-47259697	D	3	8:47259085,8:47259187,8:47259281	0		3
1316	8:121867770-121868769	D	8	8:121867817,8:121867918,8:121868018,8:121868094,8:121868308,8:121868574,8:121868620,8:121868744	3	8:121868282,8:121868730,8:121868746	11
1317	8:129854451-129855450	D	5	8:129854611,8:129854623,8:129854630,8:129854735,8:129855221	0		5
1318	9:57664921-57665920	D	7	9:57665102,9:57665181,9:57665202,9:57665211,9:57665273,9:57665451,9:57665790	2	9:57665276,9:57665280	9
1319	9:120318403-120319402	D	11	9:120318471,9:120318494,9:120318540,9:120318567,9:120318593,9:120318738,9:120318826,9:120319013,9:120319197,9:120319269,9:120319390	0		11
1320	1:9534887-9535886	D	11	1:9534902,1:9534998,1:9535005,1:9535012,1:9535042,1:9535080,1:9535210,1:9535217,1:9535276,1:9535334,1:9535820	1	1:9534889	12
1321	1:134617507-134618506	D	3	1:134617899,1:134618323,1:134618362	2	1:134618310,1:134618356	5
1322	1:136463779-136464778	D	7	1:136463863,1:136464293,1:136464361,1:136464411,1:136464642,1:136464715,1:136464778	1	1:136463826	8
1323	1:141150933-141151932	D	14	1:141151065,1:141151069,1:141151091,1:141151118,1:141151269,1:141151290,1:141151337,1:141151394,1:141151401,1:141151531,1:141151590,1:141151660,1:141151869,1:141151874	3	1:141151169,1:141151328,1:141151833	17
1324	1:152165984-152166983	D	15	1:152165998,1:152166158,1:152166194,1:152166297,1:152166335,1:152166357,1:152166372,1:152166374,1:152166576,1:152166578,1:152166594,1:152166820,1:152166928,1:152166945,1:152166959	1	1:152166739	16
1325	10:18730369-18731368	D	12	10:18730522,10:18730693,10:18730816,10:18730877,10:18730973,10:18731008,10:18731026,10:18731069,10:18731088,10:18731167,10:18731204,10:18731210	1	10:18731040	13
1326	10:68902062-68903061	D	10	10:68902104,10:68902181,10:68902210,10:68902216,10:68902253,10:68902254,10:68902920,10:68902932,10:68902940,10:68903060	1	10:68902845	11
1327	10:99949599-99950598	D	8	10:99949766,10:99949884,10:99950077,10:99950143,10:99950309,10:99950327,10:99950513,10:99950580	3	10:99950205,10:99950315,10:99950568	11
1328	11:59000787-59001786	D	6	11:59000822,11:59000842,11:59000927,11:59001077,11:59001153,11:59001184	0		6
1329	11:103715439-103716438	D	5	11:103715685,11:103715899,11:103715928,11:103716363,11:103716395	0		5
1330	11:106636847-106637846	D	2	11:106637599,11:106637629	1	11:106637523	3
1331	11:106859264-106860263	D	4	11:106859689,11:106859796,11:106860017,11:106860166	3	11:106859384,11:106859431,11:106859857	7
1332	12:37131308-37132307	D	3	12:37131593,12:37131887,12:37131918	1	12:37131358	4
1333	13:76125275-76126274	D	0		0		0
1334	14:56179166-56180165	D	2	14:56179171,14:56179178	0		2
1335	15:72482216-72483215	D	6	15:72482360,15:72482364,15:72482541,15:72482596,15:72482905,15:72483053	2	15:72483006,15:72483023	8
1336	15:73883023-73884022	D	6	15:73883115,15:73883181,15:73883193,15:73883211,15:73883699,15:73883911	0		6
1337	15:75770877-75771876	D	6	15:75771170,15:75771225,15:75771282,15:75771582,15:75771634,15:75771752	1	15:75771268	7
1338	16:58704740-58705739	D	15	16:58704820,16:58704850,16:58704875,16:58704884,16:58704920,16:58704939,16:58704942,16:58704988,16:58705012,16:58705063,16:58705064,16:58705245,16:58705261,16:58705290,16:58705666	2	16:58705280,16:58705380	17
1339	18:25674441-25675440	D	10	18:25674777,18:25674800,18:25674812,18:25674862,18:25674977,18:25675006,18:25675106,18:25675162,18:25675188,18:25675303	2	18:25674608,18:25675059	12
1340	18:61473476-61474475	D	9	18:61473540,18:61473587,18:61473759,18:61473798,18:61474115,18:61474116,18:61474205,18:61474273,18:61474414	1	18:61473839	10
1341	18:78287778-78288777	D	1	18:78287912	0		1
1342	19:23039958-23040957	D	0		0		0
1343	19:44161604-44162603	D	10	19:44161690,19:44161691,19:44161692,19:44161693,19:44161799,19:44161816,19:44161909,19:44161918,19:44162097,19:44162162	4	19:44161937,19:44162004,19:44162287,19:44162315	14
1344	2:30253222-30254221	D	3	2:30254097,2:30254180,2:30254184	0		3
1345	2:37213786-37214785	D	9	2:37213904,2:37213924,2:37213925,2:37213927,2:37214031,2:37214032,2:37214212,2:37214305,2:37214388	2	2:37213923,2:37213927	11
1346	2:103600889-103601888	D	3	2:103601189,2:103601200,2:103601511	0		3
1347	4:40762506-40763505	D	18	4:40762510,4:40762592,4:40762669,4:40762725,4:40762751,4:40762757,4:40762800,4:40762823,4:40762888,4:40762918,4:40762927,4:40763084,4:40763098,4:40763124,4:40763200,4:40763285,4:40763350,4:40763497	1	4:40763176	19
1348	4:147545125-147546124	D	8	4:147545491,4:147545881,4:147545917,4:147545987,4:147546009,4:147546038,4:147546082,4:147546093	0		8
1349	4:148220368-148221367	D	1	4:148221353	1	4:148220703	2
1350	5:73033532-73034531	D	19	5:73033580,5:73033762,5:73033769,5:73033772,5:73033796,5:73033799,5:73033813,5:73033816,5:73033819,5:73033831,5:73033876,5:73033899,5:73033943,5:73034169,5:73034263,5:73034322,5:73034381,5:73034467,5:73034504	2	5:73033540,5:73033699	21
1351	5:117623271-117624270	D	0		0		0
1352	6:124691142-124692141	D	2	6:124691188,6:124691605	0		2
1353	7:29280107-29281106	D	7	7:29280157,7:29280249,7:29280404,7:29280779,7:29280784,7:29280891,7:29280907	0		7
1354	7:104629074-104630073	D	12	7:104629085,7:104629290,7:104629422,7:104629462,7:104629490,7:104629535,7:104629559,7:104629899,7:104629940,7:104629946,7:104629977,7:104629982	3	7:104629846,7:104629852,7:104630044	15
1355	8:73284614-73285613	D	5	8:73284967,8:73285012,8:73285078,8:73285081,8:73285129	2	8:73284982,8:73285059	7
1356	9:59122378-59123377	D	12	9:59122527,9:59122566,9:59122621,9:59122655,9:59122672,9:59122851,9:59122873,9:59122905,9:59122964,9:59123250,9:59123282,9:59123367	3	9:59122713,9:59122955,9:59123010	15
1357	9:96605666-96606665	D	10	9:96605811,9:96605881,9:96605919,9:96606013,9:96606025,9:96606027,9:96606079,9:96606212,9:96606259,9:96606542	2	9:96605757,9:96605763	12
1358	1:51684638-51685637	D	2	1:51684920,1:51685333	0		2
1359	1:73872490-73873489	D	3	1:73872654,1:73872660,1:73872930	0		3
1360	1:80409969-80410968	D	6	1:80410024,1:80410186,1:80410334,1:80410473,1:80410531,1:80410820	2	1:80410364,1:80410815	8
1361	1:159310618-159311617	D	8	1:159310954,1:159310958,1:159311331,1:159311348,1:159311375,1:159311384,1:159311448,1:159311463	2	1:159311001,1:159311433	10
1362	10:106069294-106070293	D	7	10:106069297,10:106069322,10:106069507,10:106069626,10:106069747,10:106069898,10:106069979	2	10:106069604,10:106069986	9
1363	10:126557880-126558879	D	2	10:126558342,10:126558587	0		2
1364	11:51432593-51433592	D	10	11:51432826,11:51432898,11:51432964,11:51433072,11:51433091,11:51433199,11:51433203,11:51433242,11:51433363,11:51433519	0		10
1365	11:55282472-55283471	D	4	11:55282515,11:55282577,11:55282691,11:55282900	0		4
1366	11:119990276-119991275	D	6	11:119990381,11:119990717,11:119991033,11:119991066,11:119991078,11:119991214	3	11:119990357,11:119990642,11:119991158	9
1367	12:76874830-76875829	D	0		0		0
1368	12:77944965-77945964	D	7	12:77945067,12:77945500,12:77945616,12:77945618,12:77945620,12:77945781,12:77945840	1	12:77945230	8
1369	12:80083181-80084180	D	8	12:80083276,12:80083454,12:80083465,12:80083485,12:80083548,12:80083775,12:80083982,12:80084150	4	12:80083932,12:80083993,12:80084036,12:80084100	12
1370	12:87181761-87182760	D	4	12:87182431,12:87182487,12:87182534,12:87182547	1	12:87182753	5
1371	13:23852714-23853713	D	6	13:23852934,13:23853083,13:23853550,13:23853611,13:23853690,13:23853710	2	13:23853469,13:23853636	8
1372	13:81771686-81772685	D	6	13:81772239,13:81772403,13:81772473,13:81772493,13:81772590,13:81772607	2	13:81772115,13:81772436	8
1373	13:93401384-93402383	D	5	13:93401678,13:93401778,13:93401961,13:93401976,13:93402077	0		5
1374	13:107803346-107804345	D	3	13:107803634,13:107803825,13:107804147	1	13:107804310	4
1375	14:60869922-60870921	D	5	14:60870241,14:60870507,14:60870510,14:60870831,14:60870920	3	14:60870224,14:60870429,14:60870732	8
1376	14:70687081-70688080	D	3	14:70687205,14:70687368,14:70687946	4	14:70687287,14:70687621,14:70687816,14:70688044	7
1377	14:106292012-106293011	D	2	14:106292044,14:106292098	0		2
1378	15:98411218-98412217	D	14	15:98411378,15:98411379,15:98411667,15:98411803,15:98411813,15:98411852,15:98411857,15:98411899,15:98411903,15:98411942,15:98411963,15:98412158,15:98412176,15:98412213	4	15:98411239,15:98411476,15:98411992,15:98412058	18
1379	16:31954128-31955127	D	3	16:31954476,16:31954517,16:31955022	0		3
1380	16:56203865-56204864	D	2	16:56204138,16:56204624	0		2
1381	16:91647470-91648469	D	3	16:91647640,16:91647868,16:91647977	2	16:91647756,16:91648380	5
1382	17:25864015-25865014	D	2	17:25864085,17:25864287	1	17:25864156	3
1383	17:29467887-29468886	D	4	17:29467940,17:29468048,17:29468057,17:29468829	0		4
1384	17:36054449-36055448	D	0		0		0
1385	17:47040565-47041564	D	18	17:47040599,17:47040621,17:47040632,17:47040648,17:47040669,17:47040671,17:47040675,17:47040819,17:47040878,17:47041002,17:47041246,17:47041250,17:47041261,17:47041298,17:47041455,17:47041474,17:47041536,17:47041544	5	17:47041149,17:47041303,17:47041329,17:47041483,17:47041529	23
1386	18:4900768-4901767	D	7	18:4900855,18:4900905,18:4901126,18:4901424,18:4901432,18:4901517,18:4901637	2	18:4901369,18:4901592	9
1387	18:43578164-43579163	D	13	18:43578268,18:43578366,18:43578437,18:43578613,18:43578735,18:43578743,18:43578812,18:43578857,18:43578929,18:43578950,18:43578954,18:43578960,18:43579083	4	18:43578309,18:43578513,18:43578607,18:43578928	17
1388	19:3325488-3326487	D	1	19:3326350	0		1
1389	19:7415796-7416795	D	4	19:7416450,19:7416555,19:7416718,19:7416778	2	19:7416597,19:7416666	6
1390	19:42082254-42083253	D	12	19:42082341,19:42082347,19:42082399,19:42082429,19:42082430,19:42082437,19:42082471,19:42082517,19:42082642,19:42082684,19:42082816,19:42082952	1	19:42082573	13
1391	2:12939700-12940699	D	4	2:12939727,2:12940237,2:12940469,2:12940673	1	2:12940637	5
1392	2:26174725-26175724	D	0		0		0
1393	2:119628810-119629809	D	5	2:119628858,2:119629246,2:119629271,2:119629435,2:119629546	0		5
1394	2:136156820-136157819	D	4	2:136156870,2:136156883,2:136157665,2:136157785	0		4
1395	2:146081729-146082728	D	3	2:146081793,2:146081945,2:146082510	0		3
1396	4:49596499-49597498	D	4	4:49597125,4:49597172,4:49597202,4:49597481	3	4:49596749,4:49596755,4:49597367	7
1397	4:117543496-117544495	D	4	4:117543962,4:117544020,4:117544231,4:117544240	1	4:117544262	5
1398	4:132607084-132608083	D	7	4:132607093,4:132607219,4:132607242,4:132607354,4:132607433,4:132607675,4:132608073	4	4:132607700,4:132607772,4:132607964,4:132608042	11
1399	4:135549466-135550465	D	9	4:135549572,4:135549580,4:135549688,4:135549960,4:135550115,4:135550126,4:135550169,4:135550182,4:135550222	5	4:135549527,4:135549683,4:135549866,4:135549975,4:135550349	14
1400	4:148288612-148289611	D	8	4:148288640,4:148288757,4:148288784,4:148288815,4:148288820,4:148288825,4:148289429,4:148289480	2	4:148288688,4:148289411	10
1401	5:121833995-121834994	D	3	5:121834221,5:121834663,5:121834838	3	5:121834253,5:121834330,5:121834935	6
1402	5:136020714-136021713	D	6	5:136020755,5:136021174,5:136021418,5:136021601,5:136021664,5:136021677	0		6
1403	5:145964884-145965883	D	3	5:145964957,5:145965175,5:145965179	0		3
1404	6:3943454-3944453	D	15	6:3943458,6:3943565,6:3943580,6:3943611,6:3943635,6:3943738,6:3943785,6:3943793,6:3943795,6:3943803,6:3943840,6:3943886,6:3943932,6:3944048,6:3944052	1	6:3943705	16
1405	6:8308488-8309487	D	6	6:8308604,6:8308605,6:8309015,6:8309097,6:8309111,6:8309402	1	6:8308674	7
1406	7:25120601-25121600	D	9	7:25120621,7:25120934,7:25120951,7:25121011,7:25121029,7:25121048,7:25121269,7:25121359,7:25121416	1	7:25121520	10
1407	8:13228095-13229094	D	15	8:13228138,8:13228168,8:13228223,8:13228278,8:13228348,8:13228350,8:13228359,8:13228361,8:13228385,8:13228438,8:13228640,8:13228660,8:13228661,8:13228877,8:13228940	3	8:13228205,8:13228267,8:13228727	18
1408	9:15752224-15753223	D	8	9:15752266,9:15752463,9:15752807,9:15752808,9:15753040,9:15753047,9:15753054,9:15753080	1	9:15752467	9
1409	9:119218370-119219369	D	8	9:119218660,9:119218667,9:119218728,9:119218822,9:119218843,9:119218847,9:119218871,9:119218912	2	9:119218878,9:119219223	10
1410	1:34180942-34181941	D	16	1:34180954,1:34180995,1:34181007,1:34181301,1:34181342,1:34181427,1:34181504,1:34181514,1:34181520,1:34181583,1:34181616,1:34181655,1:34181657,1:34181696,1:34181776,1:34181872	1	1:34181497	17
1411	1:196816881-196817880	D	0		0		0
1412	10:73324675-73325674	D	13	10:73324719,10:73324727,10:73324740,10:73324774,10:73324782,10:73324808,10:73324871,10:73324874,10:73324938,10:73325005,10:73325079,10:73325198,10:73325475	0		13
1413	10:84422968-84423967	D	1	10:84423451	0		1
1414	10:117579161-117580160	D	5	10:117579364,10:117579389,10:117579390,10:117579450,10:117580093	0		5
1415	11:6955983-6956982	D	2	11:6956683,11:6956889	0		2
1416	11:22910442-22911441	D	5	11:22910560,11:22910578,11:22910580,11:22911058,11:22911338	6	11:22911025,11:22911099,11:22911116,11:22911245,11:22911254,11:22911278	11
1417	11:86775156-86776155	D	5	11:86775184,11:86775239,11:86775340,11:86775592,11:86776054	2	11:86776028,11:86776117	7
1418	11:87974352-87975351	D	7	11:87974449,11:87974484,11:87975029,11:87975032,11:87975036,11:87975051,11:87975214	2	11:87974592,11:87975028	9
1419	11:88916989-88917988	D	0		0		0
1420	11:97192431-97193430	D	9	11:97192545,11:97192546,11:97192627,11:97192686,11:97192835,11:97192938,11:97193042,11:97193301,11:97193419	3	11:97192478,11:97192569,11:97192769	12
1421	12:56936712-56937711	D	3	12:56936825,12:56937269,12:56937535	1	12:56936728	4
1422	12:72116330-72117329	D	4	12:72116398,12:72116823,12:72116885,12:72117155	1	12:72116713	5
1423	13:63775614-63776613	D	4	13:63775660,13:63776243,13:63776391,13:63776560	0		4
1424	13:64533286-64534285	D	17	13:64533295,13:64533338,13:64533354,13:64533517,13:64533566,13:64533629,13:64533662,13:64533891,13:64534004,13:64534010,13:64534015,13:64534032,13:64534040,13:64534136,13:64534152,13:64534158,13:64534163	0		17
1425	14:49360297-49361296	D	4	14:49360363,14:49360557,14:49360716,14:49361273	1	14:49361233	5
1426	15:39358869-39359868	D	14	15:39358872,15:39358912,15:39358935,15:39359006,15:39359315,15:39359367,15:39359443,15:39359488,15:39359584,15:39359595,15:39359599,15:39359692,15:39359810,15:39359817	2	15:39359736,15:39359837	16
1427	16:38938468-38939467	D	6	16:38938589,16:38938939,16:38939047,16:38939097,16:38939163,16:38939275	2	16:38938623,16:38938876	8
1428	17:56901220-56902219	D	3	17:56901235,17:56901646,17:56902000	2	17:56901843,17:56902177	5
1429	19:53880692-53881691	D	4	19:53880924,19:53881120,19:53881226,19:53881237	1	19:53881164	5
1430	2:29682077-29683076	D	0		0		0
1431	2:79230817-79231816	D	0		0		0
1432	2:164252143-164253142	D	12	2:164252200,2:164252261,2:164252392,2:164252409,2:164252511,2:164252521,2:164252557,2:164252709,2:164252784,2:164252807,2:164252809,2:164252956	0		12
1433	3:85327112-85328111	D	4	3:85327197,3:85327293,3:85327518,3:85327529	0		4
1434	3:97849178-97850177	D	3	3:97849702,3:97849794,3:97850129	4	3:97849415,3:97849443,3:97849816,3:97850006	7
1435	4:25208563-25209562	D	7	4:25208709,4:25208730,4:25209005,4:25209106,4:25209198,4:25209391,4:25209478	2	4:25209121,4:25209390	9
1436	4:132987061-132988060	D	0		0		0
1437	5:35002398-35003397	D	8	5:35002485,5:35002621,5:35002739,5:35002763,5:35002875,5:35002879,5:35003132,5:35003345	2	5:35003059,5:35003068	10
1438	5:109985783-109986782	D	10	5:109985788,5:109985827,5:109985847,5:109985878,5:109986003,5:109986098,5:109986166,5:109986373,5:109986416,5:109986708	0		10
1439	5:136379067-136380066	D	5	5:136379581,5:136379657,5:136379743,5:136379745,5:136379857	0		5
1440	6:90937285-90938284	D	3	6:90937425,6:90937623,6:90937989	0		3
1441	7:6122313-6123312	D	10	7:6122316,7:6122337,7:6122386,7:6122398,7:6122531,7:6122650,7:6122661,7:6122866,7:6123106,7:6123145	6	7:6122327,7:6122334,7:6122451,7:6122459,7:6122488,7:6123048	16
1442	7:16998033-16999032	D	6	7:16998039,7:16998497,7:16998734,7:16998743,7:16998953,7:16998999	0		6
1443	7:25668600-25669599	D	13	7:25668620,7:25668621,7:25668680,7:25668683,7:25668699,7:25668738,7:25668790,7:25669105,7:25669353,7:25669474,7:25669556,7:25669558,7:25669562	2	7:25668690,7:25668751	15
1444	7:107052481-107053480	D	9	7:107052501,7:107052570,7:107052707,7:107052757,7:107052772,7:107052887,7:107052946,7:107053077,7:107053318	1	7:107052701	10
1445	8:26216202-26217201	D	10	8:26216299,8:26216960,8:26217038,8:26217039,8:26217047,8:26217124,8:26217138,8:26217144,8:26217148,8:26217184	3	8:26216554,8:26217054,8:26217136	13
1446	8:123028529-123029528	D	8	8:123028554,8:123028599,8:123028778,8:123028817,8:123028858,8:123028954,8:123029335,8:123029426	1	8:123028778	9
1447	8:125945633-125946632	D	14	8:125945865,8:125945938,8:125945985,8:125946033,8:125946090,8:125946099,8:125946105,8:125946131,8:125946236,8:125946272,8:125946315,8:125946370,8:125946560,8:125946629	3	8:125945644,8:125946458,8:125946472	17
1448	8:130018930-130019929	D	3	8:130018978,8:130019217,8:130019850	3	8:130019195,8:130019640,8:130019890	6
1449	9:108697328-108698327	D	3	9:108697857,9:108698301,9:108698302	1	9:108697559	4
1450	1:84846178-84847177	D	7	1:84846270,1:84846412,1:84846650,1:84846743,1:84846756,1:84846757,1:84846797	2	1:84846322,1:84846889	9
1451	10:40036802-40037801	D	15	10:40036807,10:40036819,10:40036873,10:40036953,10:40036991,10:40037168,10:40037400,10:40037405,10:40037418,10:40037473,10:40037585,10:40037602,10:40037640,10:40037670,10:40037742	0		15
1452	10:69983818-69984817	D	11	10:69983957,10:69984025,10:69984270,10:69984273,10:69984346,10:69984624,10:69984660,10:69984673,10:69984676,10:69984775,10:69984816	3	10:69984021,10:69984108,10:69984702	14
1453	10:76436142-76437141	D	2	10:76436308,10:76437121	3	10:76436142,10:76436175,10:76436240	5
1454	11:108021288-108022287	D	7	11:108021619,11:108021877,11:108022071,11:108022072,11:108022080,11:108022086,11:108022095	3	11:108021944,11:108021968,11:108022154	10
1455	12:5285280-5286279	D	2	12:5285347,12:5285364	2	12:5285612,12:5286185	4
1456	13:30017707-30018706	D	6	13:30017726,13:30017927,13:30017978,13:30018226,13:30018293,13:30018664	2	13:30018489,13:30018505	8
1457	13:55291238-55292237	D	3	13:55291304,13:55291539,13:55291849	0		3
1458	14:11993003-11994002	D	13	14:11993006,14:11993014,14:11993015,14:11993091,14:11993096,14:11993110,14:11993204,14:11993214,14:11993369,14:11993500,14:11993750,14:11993794,14:11993826	1	14:11993229	14
1459	15:66951072-66952071	D	14	15:66951189,15:66951201,15:66951275,15:66951295,15:66951354,15:66951645,15:66951767,15:66951776,15:66951782,15:66951854,15:66951969,15:66952031,15:66952040,15:66952065	2	15:66951567,15:66951950	16
1460	16:38953652-38954651	D	13	16:38953696,16:38953738,16:38953776,16:38953817,16:38953822,16:38953903,16:38953967,16:38954157,16:38954192,16:38954231,16:38954253,16:38954402,16:38954631	1	16:38954312	14
1461	17:24872967-24873966	D	3	17:24873358,17:24873500,17:24873541	0		3
1462	17:28501685-28502684	D	2	17:28502083,17:28502469	1	17:28502339	3
1463	18:39331736-39332735	D	20	18:39331758,18:39331884,18:39331907,18:39331908,18:39331950,18:39331972,18:39331973,18:39331999,18:39332017,18:39332021,18:39332028,18:39332049,18:39332078,18:39332120,18:39332143,18:39332160,18:39332175,18:39332390,18:39332433,18:39332472	1	18:39332637	21
1464	18:77939072-77940071	D	4	18:77939524,18:77939681,18:77939693,18:77939780	0		4
1465	19:38401279-38402278	D	14	19:38401300,19:38401380,19:38401522,19:38401656,19:38401663,19:38401674,19:38401680,19:38401695,19:38401745,19:38401753,19:38401923,19:38402165,19:38402234,19:38402246	3	19:38401709,19:38402091,19:38402112	17
1466	19:44956832-44957831	D	1	19:44956874	3	19:44956981,19:44957757,19:44957789	4
1467	2:13096830-13097829	D	8	2:13096843,2:13096907,2:13096908,2:13097042,2:13097093,2:13097283,2:13097411,2:13097620	0		8
1468	2:101741873-101742872	D	3	2:101741989,2:101742498,2:101742714	1	2:101742111	4
1469	2:146081090-146082089	D	9	2:146081097,2:146081146,2:146081196,2:146081329,2:146081334,2:146081561,2:146081692,2:146081793,2:146081945	0		9
1470	3:121756153-121757152	D	12	3:121756291,3:121756328,3:121756348,3:121756364,3:121756397,3:121756407,3:121756411,3:121756670,3:121756740,3:121756816,3:121756855,3:121756866	1	3:121756163	13
1471	3:126336750-126337749	D	10	3:126336922,3:126336933,3:126337014,3:126337365,3:126337378,3:126337380,3:126337384,3:126337390,3:126337402,3:126337562	6	3:126336921,3:126337152,3:126337376,3:126337463,3:126337529,3:126337737	16
1472	4:62785698-62786697	D	10	4:62785780,4:62785806,4:62785861,4:62785874,4:62785943,4:62785992,4:62786067,4:62786442,4:62786589,4:62786683	3	4:62785751,4:62785846,4:62786319	13
1473	4:101677836-101678835	D	16	4:101677952,4:101678108,4:101678140,4:101678169,4:101678171,4:101678221,4:101678262,4:101678382,4:101678495,4:101678547,4:101678550,4:101678575,4:101678584,4:101678620,4:101678709,4:101678726	4	4:101678416,4:101678488,4:101678594,4:101678755	20
1474	4:120343362-120344361	D	10	4:120343364,4:120343429,4:120343438,4:120343530,4:120343726,4:120343810,4:120343812,4:120343884,4:120343885,4:120344321	1	4:120344322	11
1475	4:123242499-123243498	D	2	4:123243045,4:123243427	0		2
1476	4:132999104-133000103	D	0		0		0
1477	4:148265320-148266319	D	3	4:148265592,4:148266130,4:148266158	2	4:148266272,4:148266305	5
1478	5:44613828-44614827	D	10	5:44613920,5:44614226,5:44614275,5:44614310,5:44614465,5:44614599,5:44614611,5:44614722,5:44614794,5:44614801	0		10
1479	5:96589142-96590141	D	2	5:96589262,5:96589957	0		2
1480	6:72462043-72463042	D	5	6:72462083,6:72462329,6:72462346,6:72462380,6:72462458	0		5
1481	6:83388575-83389574	D	2	6:83388740,6:83389033	1	6:83388898	3
1482	7:132972512-132973511	D	7	7:132972619,7:132972734,7:132972736,7:132972799,7:132972800,7:132972930,7:132973180	1	7:132972942	8
1483	8:36711381-36712380	D	5	8:36711579,8:36712017,8:36712051,8:36712234,8:36712317	0		5
1484	8:47636770-47637769	D	1	8:47637544	1	8:47636849	2
1485	8:72240402-72241401	D	5	8:72240570,8:72240871,8:72240914,8:72241167,8:72241344	1	8:72240808	6
1486	8:93657639-93658638	D	3	8:93657948,8:93658465,8:93658519	0		3
1487	8:112405767-112406766	D	0		2	8:112406012,8:112406516	2
1488	8:120325492-120326491	D	21	8:120325505,8:120325506,8:120325509,8:120325542,8:120325591,8:120325693,8:120325869,8:120325874,8:120325893,8:120325894,8:120325962,8:120325996,8:120326023,8:120326104,8:120326131,8:120326175,8:120326258,8:120326272,8:120326283,8:120326382,8:120326463	3	8:120325985,8:120326028,8:120326227	24
1489	8:122751706-122752705	D	3	8:122752258,8:122752283,8:122752514	1	8:122752506	4
1490	9:21314212-21315211	D	2	9:21315080,9:21315164	0		2
1491	9:107489416-107490415	D	2	9:107489507,9:107489995	0		2
1492	1:4349927-4350926	D	11	1:4349931,1:4350052,1:4350142,1:4350422,1:4350458,1:4350647,1:4350680,1:4350685,1:4350718,1:4350766,1:4350894	0		11
1493	1:36737429-36738428	D	13	1:36737470,1:36737625,1:36737629,1:36737637,1:36737843,1:36737913,1:36737958,1:36738040,1:36738202,1:36738212,1:36738402,1:36738406,1:36738428	0		13
1494	1:194101391-194102390	D	12	1:194101429,1:194101456,1:194101466,1:194101755,1:194101881,1:194101956,1:194102005,1:194102115,1:194102119,1:194102167,1:194102198,1:194102288	1	1:194102155	13
1495	10:41306394-41307393	D	16	10:41306410,10:41306450,10:41306477,10:41306485,10:41306486,10:41306516,10:41306517,10:41306561,10:41306583,10:41306689,10:41306793,10:41306915,10:41306991,10:41307274,10:41307365,10:41307370	4	10:41306671,10:41306758,10:41306980,10:41307372	20
1496	10:79376413-79377412	D	6	10:79376627,10:79376629,10:79376984,10:79376990,10:79377007,10:79377339	1	10:79376978	7
1497	11:60346210-60347209	D	8	11:60346329,11:60346354,11:60346530,11:60346531,11:60346781,11:60346942,11:60347035,11:60347165	2	11:60346985,11:60347037	10
1498	11:117786590-117787589	D	12	11:117786601,11:117786654,11:117786676,11:117786700,11:117786756,11:117786819,11:117786845,11:117786870,11:117787362,11:117787464,11:117787525,11:117787554	1	11:117787399	13
1499	12:88728922-88729921	D	2	12:88729668,12:88729920	0		2
1500	13:41306739-41307738	D	18	13:41306871,13:41306878,13:41306957,13:41307055,13:41307094,13:41307163,13:41307342,13:41307360,13:41307375,13:41307401,13:41307405,13:41307408,13:41307432,13:41307486,13:41307636,13:41307685,13:41307691,13:41307722	1	13:41307521	19
1501	13:63438253-63439252	D	4	13:63438259,13:63438784,13:63439086,13:63439103	1	13:63438302	5
1502	13:118390096-118391095	D	6	13:118390250,13:118390444,13:118390511,13:118390897,13:118390954,13:118390963	1	13:118390276	7
1503	14:35476992-35477991	D	8	14:35477011,14:35477146,14:35477271,14:35477306,14:35477582,14:35477707,14:35477924,14:35477942	0		8
1504	14:60232717-60233716	D	0		2	14:60232917,14:60233491	2
1505	15:31253503-31254502	D	9	15:31253515,15:31253587,15:31253592,15:31253661,15:31253684,15:31253789,15:31253920,15:31254117,15:31254141	1	15:31254056	10
1506	15:36645587-36646586	D	5	15:36645615,15:36645977,15:36646122,15:36646126,15:36646543	0		5
1507	18:42670540-42671539	D	5	18:42670801,18:42670875,18:42671040,18:42671060,18:42671078	2	18:42670565,18:42670870	7
1508	18:61490710-61491709	D	7	18:61490734,18:61490906,18:61490931,18:61490986,18:61491236,18:61491277,18:61491667	1	18:61491239	8
1509	18:63340960-63341959	D	9	18:63341020,18:63341032,18:63341137,18:63341143,18:63341192,18:63341400,18:63341528,18:63341534,18:63341666	1	18:63341565	10
1510	19:23208102-23209101	D	1	19:23208212	0		1
1511	2:14783527-14784526	D	9	2:14783533,2:14783549,2:14783781,2:14783833,2:14783844,2:14784008,2:14784266,2:14784359,2:14784410	2	2:14784096,2:14784477	11
1512	2:32207257-32208256	D	0		2	2:32208047,2:32208093	2
1513	2:91268919-91269918	D	5	2:91269321,2:91269327,2:91269583,2:91269783,2:91269902	2	2:91269306,2:91269397	7
1514	2:91569755-91570754	D	5	2:91569838,2:91569844,2:91570351,2:91570382,2:91570507	2	2:91569820,2:91570054	7
1515	2:113863395-113864394	D	3	2:113863823,2:113864174,2:113864283	1	2:113863548	4
1516	2:125639607-125640606	D	13	2:125639768,2:125639799,2:125639812,2:125639893,2:125640001,2:125640074,2:125640147,2:125640179,2:125640314,2:125640535,2:125640542,2:125640597,2:125640603	2	2:125639808,2:125640009	15
1517	3:84035988-84036987	D	24	3:84036062,3:84036092,3:84036173,3:84036181,3:84036182,3:84036222,3:84036223,3:84036300,3:84036357,3:84036361,3:84036388,3:84036417,3:84036422,3:84036423,3:84036475,3:84036510,3:84036517,3:84036597,3:84036667,3:84036671,3:84036761,3:84036860,3:84036946,3:84036947	3	3:84036295,3:84036777,3:84036885	27
1518	3:88425868-88426867	D	1	3:88426078	0		1
1519	3:138441785-138442784	D	8	3:138442097,3:138442170,3:138442566,3:138442634,3:138442681,3:138442692,3:138442743,3:138442758	1	3:138442683	9
1520	4:53522604-53523603	D	5	4:53522685,4:53523077,4:53523270,4:53523444,4:53523582	0		5
1521	4:148721397-148722396	D	2	4:148721408,4:148722357	0		2
1522	5:14723250-14724249	D	16	5:14723328,5:14723331,5:14723403,5:14723464,5:14723467,5:14723571,5:14723753,5:14723830,5:14723864,5:14723996,5:14724104,5:14724111,5:14724155,5:14724168,5:14724233,5:14724234	2	5:14723334,5:14724239	18
1523	5:108494139-108495138	D	12	5:108494167,5:108494232,5:108494247,5:108494274,5:108494395,5:108494396,5:108494419,5:108494433,5:108494468,5:108494474,5:108494777,5:108495101	1	5:108494166	13
1524	6:145814324-145815323	D	3	6:145814865,6:145815084,6:145815235	0		3
1525	7:25861587-25862586	D	3	7:25862192,7:25862418,7:25862455	1	7:25861833	4
1526	7:30053708-30054707	D	11	7:30053826,7:30053843,7:30053869,7:30053888,7:30053906,7:30053920,7:30054032,7:30054084,7:30054151,7:30054205,7:30054279	2	7:30053894,7:30053948	13
1527	7:52419562-52420561	D	2	7:52420401,7:52420560	1	7:52419992	3
1528	7:112782344-112783343	D	0		0		0
1529	8:97707781-97708780	D	18	8:97707894,8:97707923,8:97707947,8:97707995,8:97708019,8:97708025,8:97708114,8:97708129,8:97708141,8:97708149,8:97708214,8:97708228,8:97708237,8:97708241,8:97708363,8:97708386,8:97708427,8:97708607	2	8:97707971,8:97708637	20
1530	9:110146860-110147859	D	5	9:110147058,9:110147076,9:110147089,9:110147386,9:110147511	3	9:110146973,9:110146995,9:110147164	8
1531	1:159110874-159111873	D	3	1:159111557,1:159111656,1:159111805	0		3
1532	1:167390749-167391748	D	3	1:167390934,1:167391322,1:167391383	0		3
1533	10:40068150-40069149	D	5	10:40068257,10:40068568,10:40068578,10:40068889,10:40068913	1	10:40068919	6
1534	10:68674351-68675350	D	3	10:68674685,10:68675052,10:68675082	2	10:68674359,10:68675260	5
1535	10:79508221-79509220	D	12	10:79508288,10:79508306,10:79508316,10:79508371,10:79508383,10:79508426,10:79508608,10:79508774,10:79508870,10:79509024,10:79509096,10:79509213	1	10:79508707	13
1536	10:89209027-89210026	D	4	10:89209130,10:89209779,10:89209815,10:89210018	3	10:89209080,10:89209697,10:89209745	7
1537	11:3621717-3622716	D	10	11:3621761,11:3621860,11:3621882,11:3621950,11:3622004,11:3622050,11:3622170,11:3622249,11:3622417,11:3622427	4	11:3621902,11:3622112,11:3622300,11:3622458	14
1538	11:75438926-75439925	D	1	11:75439046	0		1
1539	11:75606553-75607552	D	4	11:75606606,11:75606703,11:75606810,11:75607446	2	11:75606602,11:75606810	6
1540	11:88923790-88924789	D	0		0		0
1541	11:106207687-106208686	D	6	11:106207707,11:106207761,11:106208068,11:106208536,11:106208631,11:106208664	2	11:106207742,11:106208657	8
1542	12:73713716-73714715	D	2	12:73713984,12:73714679	2	12:73714024,12:73714351	4
1543	12:77945617-77946616	D	9	12:77945618,12:77945620,12:77945781,12:77945840,12:77946384,12:77946385,12:77946416,12:77946437,12:77946454	0		9
1544	12:92353227-92354226	D	21	12:92353325,12:92353347,12:92353388,12:92353425,12:92353433,12:92353471,12:92353520,12:92353524,12:92353562,12:92353564,12:92353583,12:92353665,12:92353752,12:92353925,12:92353947,12:92353985,12:92354019,12:92354027,12:92354032,12:92354074,12:92354120	2	12:92353228,12:92353575	23
1545	12:101771126-101772125	D	8	12:101771235,12:101771313,12:101771330,12:101771803,12:101771881,12:101771900,12:101772024,12:101772114	2	12:101771747,12:101771753	10
1546	12:109927049-109928048	D	5	12:109927572,12:109927748,12:109927829,12:109927860,12:109928030	1	12:109927319	6
1547	13:42833864-42834863	D	7	13:42834192,13:42834208,13:42834308,13:42834365,13:42834378,13:42834577,13:42834583	4	13:42834171,13:42834232,13:42834559,13:42834696	11
1548	13:94685816-94686815	D	4	13:94686171,13:94686377,13:94686456,13:94686518	2	13:94685892,13:94686604	6
1549	14:63811621-63812620	D	3	14:63811829,14:63812134,14:63812391	0		3
1550	14:120623383-120624382	D	10	14:120623398,14:120623469,14:120623528,14:120623573,14:120623588,14:120623752,14:120624145,14:120624166,14:120624264,14:120624328	3	14:120623517,14:120623790,14:120624310	13
1551	15:35971364-35972363	D	0		0		0
1552	15:79928052-79929051	D	15	15:79928075,15:79928077,15:79928118,15:79928144,15:79928146,15:79928230,15:79928248,15:79928280,15:79928307,15:79928359,15:79928448,15:79928582,15:79928608,15:79928670,15:79928981	3	15:79928136,15:79928149,15:79928181	18
1553	17:67056644-67057643	D	5	17:67056763,17:67056950,17:67057050,17:67057302,17:67057431	2	17:67057449,17:67057631	7
1554	18:61388432-61389431	D	3	18:61388485,18:61388518,18:61389411	0		3
1555	18:67827417-67828416	D	3	18:67827430,18:67827694,18:67828318	4	18:67827576,18:67827651,18:67828008,18:67828311	7
1556	18:77285653-77286652	D	17	18:77285675,18:77285772,18:77285973,18:77285975,18:77286029,18:77286115,18:77286198,18:77286205,18:77286211,18:77286220,18:77286266,18:77286278,18:77286343,18:77286348,18:77286436,18:77286562,18:77286612	1	18:77286330	18
1557	2:27395360-27396359	D	8	2:27395456,2:27395459,2:27395467,2:27395493,2:27395619,2:27395666,2:27395996,2:27396182	0		8
1558	2:33997350-33998349	D	1	2:33997455	2	2:33997927,2:33998027	3
1559	2:34218970-34219969	D	1	2:34219296	1	2:34219283	2
1560	2:113272880-113273879	D	20	2:113273011,2:113273018,2:113273022,2:113273053,2:113273093,2:113273134,2:113273150,2:113273380,2:113273412,2:113273421,2:113273640,2:113273661,2:113273677,2:113273704,2:113273705,2:113273714,2:113273726,2:113273755,2:113273780,2:113273796	0		20
1561	3:55030543-55031542	D	13	3:55030692,3:55030790,3:55030861,3:55030969,3:55030976,3:55031021,3:55031071,3:55031166,3:55031173,3:55031176,3:55031251,3:55031424,3:55031542	1	3:55030787	14
1562	3:95732600-95733599	D	0		1	3:95732719	1
1563	3:96502615-96503614	D	0		0		0
1564	4:40103333-40104332	D	11	4:40103356,4:40103380,4:40103426,4:40103497,4:40103504,4:40103628,4:40103652,4:40103827,4:40103923,4:40103926,4:40103944	1	4:40103831	12
1565	4:44646353-44647352	D	19	4:44646393,4:44646472,4:44646490,4:44646681,4:44646700,4:44646765,4:44646778,4:44646795,4:44646807,4:44646838,4:44646863,4:44646941,4:44647041,4:44647178,4:44647211,4:44647265,4:44647285,4:44647287,4:44647305	3	4:44646364,4:44646369,4:44646507	22
1566	4:129475524-129476523	D	5	4:129475614,4:129475753,4:129475897,4:129476199,4:129476369	2	4:129475809,4:129475935	7
1567	5:102193040-102194039	D	5	5:102193261,5:102193355,5:102193440,5:102193474,5:102193497	0		5
1568	5:102218108-102219107	D	13	5:102218362,5:102218505,5:102218507,5:102218606,5:102218611,5:102218703,5:102218784,5:102218791,5:102218795,5:102218961,5:102219024,5:102219032,5:102219073	2	5:102218504,5:102219043	15
1569	5:114989488-114990487	D	3	5:114989520,5:114990436,5:114990442	2	5:114989858,5:114990253	5
1570	5:115184303-115185302	D	14	5:115184406,5:115184498,5:115184509,5:115184544,5:115184562,5:115184616,5:115184734,5:115184824,5:115184923,5:115185024,5:115185034,5:115185053,5:115185103,5:115185194	3	5:115184458,5:115184987,5:115185000	17
1571	5:115712203-115713202	D	4	5:115712639,5:115712785,5:115712838,5:115712934	1	5:115712525	5
1572	6:4839014-4840013	D	6	6:4839058,6:4839143,6:4839610,6:4839613,6:4839657,6:4839914	0		6
1573	6:49271005-49272004	D	12	6:49271071,6:49271094,6:49271124,6:49271200,6:49271204,6:49271227,6:49271243,6:49271282,6:49271357,6:49271843,6:49271900,6:49271910	5	6:49271659,6:49271775,6:49271804,6:49271924,6:49271941	17
1574	6:116023323-116024322	D	2	6:116023359,6:116024305	3	6:116023331,6:116023598,6:116023742	5
1575	7:19760704-19761703	D	2	7:19760722,7:19761208	1	7:19760725	3
1576	7:86291980-86292979	D	2	7:86292010,7:86292285	1	7:86292253	3
1577	7:108489843-108490842	D	9	7:108490003,7:108490299,7:108490450,7:108490452,7:108490478,7:108490697,7:108490705,7:108490782,7:108490841	1	7:108490629	10
1578	7:149147160-149148159	D	9	7:149147174,7:149147720,7:149147775,7:149147812,7:149147825,7:149147862,7:149147888,7:149147918,7:149148128	0		9
1579	8:41519854-41520853	D	15	8:41519854,8:41519920,8:41519996,8:41520078,8:41520241,8:41520429,8:41520440,8:41520601,8:41520729,8:41520751,8:41520752,8:41520803,8:41520804,8:41520805,8:41520844	4	8:41519936,8:41519972,8:41520737,8:41520784	19
1580	8:72771443-72772442	D	1	8:72771726	1	8:72771805	2
1581	8:120601688-120602687	D	17	8:120601697,8:120601699,8:120601735,8:120601753,8:120601770,8:120601776,8:120601795,8:120601803,8:120601856,8:120601858,8:120601894,8:120601981,8:120602032,8:120602144,8:120602151,8:120602216,8:120602225	2	8:120601848,8:120601876	19
1582	9:22280432-22281431	D	9	9:22280563,9:22280691,9:22280749,9:22280750,9:22280957,9:22281113,9:22281161,9:22281183,9:22281395	1	9:22280482	10
1583	9:43884439-43885438	D	6	9:43884646,9:43884927,9:43884993,9:43885041,9:43885042,9:43885165	2	9:43884443,9:43884998	8
1584	9:54378951-54379950	D	11	9:54379019,9:54379056,9:54379064,9:54379132,9:54379136,9:54379296,9:54379525,9:54379617,9:54379776,9:54379786,9:54379893	2	9:54379094,9:54379216	13
1585	9:58568505-58569504	D	15	9:58568505,9:58568593,9:58568614,9:58568622,9:58568725,9:58568844,9:58568888,9:58569147,9:58569275,9:58569315,9:58569316,9:58569318,9:58569369,9:58569449,9:58569469	1	9:58568617	16
1586	9:75258407-75259406	D	2	9:75258972,9:75259178	0		2
1587	9:108207939-108208938	D	0		0		0
1588	X:103379355-103380354	D	9	X:103379506,X:103379596,X:103379807,X:103380014,X:103380118,X:103380211,X:103380290,X:103380299,X:103380308	6	X:103379528,X:103379603,X:103379614,X:103379622,X:103380102,X:103380232	15
1589	1:39508514-39509513	D	16	1:39508807,1:39508810,1:39508822,1:39508882,1:39508890,1:39508891,1:39508958,1:39509040,1:39509124,1:39509209,1:39509248,1:39509264,1:39509309,1:39509338,1:39509373,1:39509377	1	1:39508772	17
1590	1:72794776-72795775	D	10	1:72794815,1:72794856,1:72794902,1:72794935,1:72795506,1:72795521,1:72795617,1:72795662,1:72795710,1:72795749	3	1:72794896,1:72794994,1:72795009	13
1591	1:76449473-76450472	D	6	1:76449579,1:76449907,1:76450035,1:76450275,1:76450457,1:76450458	1	1:76449936	7
1592	1:77656738-77657737	D	4	1:77656976,1:77656992,1:77657236,1:77657705	1	1:77656955	5
1593	1:194654831-194655830	D	12	1:194654853,1:194654855,1:194654892,1:194654955,1:194655013,1:194655032,1:194655082,1:194655140,1:194655267,1:194655461,1:194655527,1:194655802	0		12
1594	10:5276918-5277917	D	10	10:5276932,10:5277081,10:5277136,10:5277156,10:5277307,10:5277308,10:5277323,10:5277335,10:5277521,10:5277799	0		10
1595	10:38857282-38858281	D	11	10:38857285,10:38857374,10:38857507,10:38857513,10:38857536,10:38857537,10:38857690,10:38857713,10:38857807,10:38858048,10:38858141	0		11
1596	10:42628833-42629832	D	6	10:42629132,10:42629196,10:42629249,10:42629421,10:42629484,10:42629490	1	10:42629130	7
1597	10:67400952-67401951	D	15	10:67401001,10:67401173,10:67401322,10:67401470,10:67401484,10:67401491,10:67401539,10:67401573,10:67401626,10:67401738,10:67401759,10:67401899,10:67401900,10:67401901,10:67401902	1	10:67400970	16
1598	10:122323449-122324448	D	11	10:122323482,10:122323507,10:122323580,10:122323626,10:122323719,10:122323723,10:122323878,10:122323884,10:122323889,10:122323899,10:122323932	2	10:122323483,10:122323765	13
1599	11:22907193-22908192	D	1	11:22908192	0		1
1600	11:57509311-57510310	D	0		1	11:57509531	1
1601	11:97171940-97172939	D	4	11:97172199,11:97172831,11:97172902,11:97172918	4	11:97171975,11:97172105,11:97172518,11:97172528	8
1602	12:76765139-76766138	D	1	12:76766103	1	12:76765283	2
1603	14:34765229-34766228	D	1	14:34765821	1	14:34765410	2
1604	14:122932935-122933934	D	2	14:122933223,14:122933308	0		2
1605	15:83998952-83999951	D	3	15:83999510,15:83999586,15:83999694	2	15:83999618,15:83999820	5
1606	15:102313217-102314216	D	1	15:102313526	0		1
1607	17:33088523-33089522	D	21	17:33088618,17:33088676,17:33088702,17:33088714,17:33088752,17:33088803,17:33088807,17:33088840,17:33088960,17:33089077,17:33089083,17:33089088,17:33089218,17:33089240,17:33089282,17:33089303,17:33089354,17:33089378,17:33089425,17:33089497,17:33089499	1	17:33089104	22
1608	17:66644672-66645671	D	8	17:66644720,17:66644767,17:66644882,17:66645065,17:66645097,17:66645124,17:66645370,17:66645435	0		8
1609	18:34844702-34845701	D	11	18:34844766,18:34844864,18:34844867,18:34844874,18:34844995,18:34845199,18:34845217,18:34845244,18:34845249,18:34845413,18:34845670	2	18:34845293,18:34845561	13
1610	18:74936704-74937703	D	7	18:74936787,18:74937101,18:74937126,18:74937173,18:74937345,18:74937449,18:74937686	4	18:74936885,18:74936950,18:74937111,18:74937494	11
1611	19:4096718-4097717	D	6	19:4096874,19:4096878,19:4096884,19:4096940,19:4097211,19:4097525	1	19:4096873	7
1612	19:4121105-4122104	D	8	19:4121153,19:4121769,19:4121791,19:4121811,19:4121861,19:4121897,19:4121976,19:4122104	2	19:4121560,19:4122071	10
1613	19:6376965-6377964	D	5	19:6377654,19:6377729,19:6377752,19:6377758,19:6377767	3	19:6377226,19:6377660,19:6377734	8
1614	19:46469251-46470250	D	6	19:46469347,19:46469351,19:46469458,19:46469535,19:46469771,19:46469820	0		6
1615	2:30060814-30061813	D	3	2:30060876,2:30061170,2:30061501	2	2:30061095,2:30061317	5
1616	3:146157610-146158609	D	13	3:146157836,3:146157848,3:146157896,3:146157957,3:146158073,3:146158089,3:146158147,3:146158156,3:146158169,3:146158177,3:146158191,3:146158213,3:146158455	2	3:146158576,3:146158592	15
1617	4:40794965-40795964	D	11	4:40795080,4:40795293,4:40795336,4:40795481,4:40795510,4:40795596,4:40795682,4:40795691,4:40795739,4:40795756,4:40795814	3	4:40795108,4:40795694,4:40795851	14
1618	4:45552999-45553998	D	6	4:45553034,4:45553100,4:45553247,4:45553270,4:45553336,4:45553912	0		6
1619	4:84529393-84530392	D	5	4:84529433,4:84529436,4:84530010,4:84530089,4:84530250	0		5
1620	4:94718480-94719479	D	3	4:94719114,4:94719141,4:94719438	2	4:94719249,4:94719416	5
1621	4:153278947-153279946	D	13	4:153278986,4:153279006,4:153279046,4:153279052,4:153279081,4:153279234,4:153279331,4:153279536,4:153279626,4:153279646,4:153279654,4:153279693,4:153279852	3	4:153279102,4:153279636,4:153279799	16
1622	5:34530020-34531019	D	0		1	5:34530998	1
1623	5:140637563-140638562	D	6	5:140637691,5:140637810,5:140637865,5:140637990,5:140638119,5:140638155	2	5:140637767,5:140637899	8
1624	6:31532240-31533239	D	3	6:31532240,6:31532675,6:31532888	1	6:31532975	4
1625	7:73424651-73425650	D	10	7:73424922,7:73424966,7:73425048,7:73425086,7:73425092,7:73425139,7:73425152,7:73425162,7:73425481,7:73425504	0		10
1626	7:150734613-150735612	D	3	7:150734633,7:150735207,7:150735599	1	7:150735106	4
1627	8:61013107-61014106	D	2	8:61013735,8:61014097	1	8:61013127	3
1628	9:47613401-47614400	D	5	9:47613567,9:47613588,9:47613631,9:47614090,9:47614196	3	9:47613456,9:47614331,9:47614380	8
1629	9:63460946-63461945	D	11	9:63461054,9:63461062,9:63461067,9:63461356,9:63461382,9:63461437,9:63461446,9:63461569,9:63461618,9:63461620,9:63461623	0		11
1630	9:70653515-70654514	D	7	9:70653596,9:70653652,9:70653762,9:70653978,9:70654032,9:70654279,9:70654283	2	9:70653682,9:70654368	9
1631	9:88193224-88194223	D	10	9:88193265,9:88193518,9:88193913,9:88193930,9:88194005,9:88194141,9:88194157,9:88194191,9:88194192,9:88194211	3	9:88193451,9:88193642,9:88194123	13
1632	9:110310356-110311355	D	5	9:110310365,9:110310417,9:110310858,9:110310972,9:110311054	1	9:110310773	6
1633	9:110614172-110615171	D	7	9:110614308,9:110614507,9:110614517,9:110614556,9:110614560,9:110614682,9:110614689	4	9:110614470,9:110614627,9:110614839,9:110615170	11
1634	9:111173730-111174729	D	18	9:111173804,9:111173879,9:111173893,9:111173984,9:111173987,9:111174038,9:111174044,9:111174047,9:111174074,9:111174084,9:111174096,9:111174100,9:111174107,9:111174203,9:111174217,9:111174222,9:111174280,9:111174337	1	9:111174172	19
1635	1:54916386-54917385	D	6	1:54916633,1:54917113,1:54917157,1:54917236,1:54917298,1:54917361	1	1:54917101	7
1636	1:168730915-168731914	D	10	1:168730940,1:168730987,1:168731108,1:168731187,1:168731192,1:168731280,1:168731648,1:168731687,1:168731718,1:168731911	1	1:168731844	11
1637	10:79515829-79516828	D	1	10:79516311	0		1
1638	10:92915602-92916601	D	11	10:92915657,10:92915715,10:92915721,10:92915796,10:92915865,10:92915869,10:92915892,10:92915912,10:92915921,10:92915989,10:92915992	1	10:92915687	12
1639	10:108268999-108269998	D	4	10:108269143,10:108269163,10:108269297,10:108269775	0		4
1640	11:80051481-80052480	D	16	11:80051486,11:80051732,11:80051739,11:80051854,11:80051856,11:80051871,11:80052019,11:80052031,11:80052034,11:80052124,11:80052127,11:80052291,11:80052325,11:80052367,11:80052405,11:80052418	1	11:80051721	17
1641	11:86922219-86923218	D	7	11:86922230,11:86922662,11:86922934,11:86923011,11:86923065,11:86923166,11:86923179	0		7
1642	11:102961822-102962821	D	17	11:102961967,11:102961973,11:102961995,11:102962067,11:102962075,11:102962081,11:102962121,11:102962140,11:102962179,11:102962190,11:102962318,11:102962324,11:102962325,11:102962431,11:102962435,11:102962564,11:102962596	1	11:102962279	18
1643	12:13350062-13351061	D	4	12:13350081,12:13350458,12:13350622,12:13350721	1	12:13350292	5
1644	13:41339336-41340335	D	7	13:41339342,13:41339353,13:41339638,13:41339711,13:41339778,13:41340054,13:41340100	0		7
1645	13:97840497-97841496	D	1	13:97840579	1	13:97840596	2
1646	13:113543571-113544570	D	7	13:113543667,13:113543671,13:113543825,13:113543851,13:113544096,13:113544349,13:113544419	0		7
1647	14:64755175-64756174	D	5	14:64755345,14:64755397,14:64755442,14:64755550,14:64755762	0		5
1648	15:86139950-86140949	D	12	15:86140025,15:86140052,15:86140297,15:86140318,15:86140332,15:86140398,15:86140402,15:86140467,15:86140605,15:86140747,15:86140818,15:86140829	1	15:86140248	13
1649	15:90847248-90848247	D	12	15:90847329,15:90847468,15:90847578,15:90847596,15:90847723,15:90847859,15:90847942,15:90847980,15:90847985,15:90848124,15:90848213,15:90848241	3	15:90847576,15:90847699,15:90848170	15
1650	15:98387234-98388233	D	2	15:98387476,15:98387940	1	15:98387466	3
1651	15:101864805-101865804	D	8	15:101864839,15:101864881,15:101864892,15:101865140,15:101865210,15:101865268,15:101865507,15:101865723	2	15:101865502,15:101865558	10
1652	15:102100359-102101358	D	9	15:102100482,15:102100490,15:102100561,15:102100595,15:102100663,15:102100772,15:102100775,15:102100828,15:102101113	2	15:102100932,15:102101183	11
1653	16:21741950-21742949	D	12	16:21741968,16:21742125,16:21742140,16:21742145,16:21742190,16:21742239,16:21742242,16:21742350,16:21742443,16:21742454,16:21742470,16:21742944	3	16:21742129,16:21742437,16:21742445	15
1654	16:43889381-43890380	D	4	16:43889751,16:43890036,16:43890205,16:43890290	1	16:43889619	5
1655	17:71829610-71830609	D	6	17:71830050,17:71830105,17:71830110,17:71830113,17:71830120,17:71830170	2	17:71830103,17:71830109	8
1656	18:43000400-43001399	D	11	18:43000523,18:43000527,18:43000543,18:43000610,18:43000611,18:43000624,18:43000791,18:43000839,18:43001054,18:43001200,18:43001275	1	18:43001349	12
1657	19:6619451-6620450	D	8	19:6619588,19:6619618,19:6619715,19:6619768,19:6619886,19:6619940,19:6620053,19:6620142	1	19:6619671	9
1658	2:71132286-71133285	D	2	2:71132438,2:71132694	1	2:71132363	3
1659	2:102498789-102499788	D	3	2:102498837,2:102499760,2:102499788	1	2:102498933	4
1660	2:102533440-102534439	D	2	2:102533704,2:102533741	2	2:102533645,2:102533703	4
1661	3:37263626-37264625	D	10	3:37263647,3:37263673,3:37263888,3:37264094,3:37264110,3:37264119,3:37264129,3:37264299,3:37264472,3:37264506	1	3:37264360	11
1662	3:95237751-95238750	D	3	3:95237997,3:95238093,3:95238593	0		3
1663	5:23772183-23773182	D	16	5:23772497,5:23772518,5:23772521,5:23772564,5:23772589,5:23772598,5:23772629,5:23772635,5:23772682,5:23772696,5:23772877,5:23772959,5:23772986,5:23773035,5:23773133,5:23773179	2	5:23772875,5:23772903	18
1664	5:31163137-31164136	D	27	5:31163143,5:31163152,5:31163166,5:31163170,5:31163176,5:31163183,5:31163188,5:31163192,5:31163226,5:31163244,5:31163264,5:31163270,5:31163275,5:31163384,5:31163412,5:31163535,5:31163542,5:31163652,5:31163668,5:31163795,5:31163800,5:31163816,5:31163912,5:31164025,5:31164051,5:31164120,5:31164127	3	5:31163224,5:31163833,5:31163858	30
1665	5:45090643-45091642	D	7	5:45090672,5:45090798,5:45090925,5:45091380,5:45091392,5:45091574,5:45091620	0		7
1666	5:73603417-73604416	D	16	5:73603418,5:73603435,5:73603549,5:73603674,5:73603786,5:73603790,5:73603888,5:73603894,5:73603956,5:73603963,5:73604034,5:73604173,5:73604252,5:73604265,5:73604294,5:73604339	3	5:73603572,5:73603803,5:73603905	19
1667	5:104205441-104206440	D	26	5:104205571,5:104205628,5:104205895,5:104205973,5:104206024,5:104206238,5:104206240,5:104206241,5:104206242,5:104206243,5:104206244,5:104206246,5:104206248,5:104206250,5:104206252,5:104206254,5:104206256,5:104206258,5:104206260,5:104206262,5:104206264,5:104206266,5:104206285,5:104206321,5:104206340,5:104206365	1	5:104205753	27
1668	5:150040269-150041268	D	19	5:150040284,5:150040315,5:150040318,5:150040412,5:150040432,5:150040478,5:150040661,5:150041057,5:150041064,5:150041098,5:150041102,5:150041105,5:150041135,5:150041149,5:150041157,5:150041235,5:150041245,5:150041258,5:150041260	1	5:150040553	20
1669	6:29164891-29165890	D	3	6:29164955,6:29165040,6:29165472	0		3
1670	8:3400202-3401201	D	6	8:3400400,8:3400419,8:3400587,8:3400598,8:3400769,8:3400890	0		6
1671	8:3609140-3610139	D	4	8:3609595,8:3609824,8:3610043,8:3610129	0		4
1672	8:26858397-26859396	D	1	8:26858614	3	8:26858615,8:26859248,8:26859392	4
1673	8:41603673-41604672	D	0		0		0
1674	8:72497838-72498837	D	1	8:72498021	1	8:72498749	2
1675	9:48055654-48056653	D	3	9:48055677,9:48055689,9:48056588	1	9:48056317	4
1676	9:65047516-65048515	D	5	9:65047934,9:65048105,9:65048224,9:65048243,9:65048244	2	9:65048033,9:65048470	7
1677	9:86793275-86794274	D	1	9:86794202	1	9:86793360	2
1678	9:107570028-107571027	D	5	9:107570287,9:107570367,9:107570752,9:107570804,9:107570849	1	9:107570477	6
1679	1:95566223-95567222	D	4	1:95566240,1:95566371,1:95566475,1:95566516	0		4
1680	1:107904426-107905425	D	8	1:107904567,1:107904787,1:107904972,1:107905076,1:107905156,1:107905158,1:107905279,1:107905322	1	1:107905065	9
1681	1:139822610-139823609	D	15	1:139822726,1:139822756,1:139822761,1:139822847,1:139822883,1:139823019,1:139823023,1:139823403,1:139823434,1:139823449,1:139823472,1:139823493,1:139823499,1:139823527,1:139823533	1	1:139822956	16
1682	1:172105617-172106616	D	4	1:172105728,1:172105785,1:172106489,1:172106540	2	1:172106068,1:172106358	6
1683	1:181733571-181734570	D	3	1:181733673,1:181734075,1:181734139	1	1:181734244	4
1684	11:4022428-4023427	D	17	11:4022543,11:4022567,11:4022582,11:4022598,11:4022630,11:4022641,11:4022642,11:4022729,11:4022807,11:4022872,11:4023019,11:4023137,11:4023242,11:4023299,11:4023335,11:4023351,11:4023372	0		17
1685	11:31571535-31572534	D	14	11:31571633,11:31571692,11:31571837,11:31572027,11:31572077,11:31572145,11:31572147,11:31572218,11:31572243,11:31572312,11:31572365,11:31572415,11:31572427,11:31572516	0		14
1686	11:60988283-60989282	D	8	11:60988806,11:60988812,11:60988875,11:60988978,11:60988982,11:60989076,11:60989176,11:60989250	1	11:60989113	9
1687	11:83780623-83781622	D	13	11:83780646,11:83780695,11:83780740,11:83780844,11:83780888,11:83781040,11:83781061,11:83781124,11:83781164,11:83781177,11:83781346,11:83781390,11:83781472	1	11:83780698	14
1688	11:118065714-118066713	D	10	11:118065906,11:118065997,11:118066158,11:118066172,11:118066195,11:118066239,11:118066243,11:118066279,11:118066303,11:118066319	3	11:118065984,11:118066254,11:118066290	13
1689	12:56609465-56610464	D	20	12:56609540,12:56609542,12:56609563,12:56609565,12:56609661,12:56609699,12:56609717,12:56609723,12:56609728,12:56609906,12:56609963,12:56609986,12:56610095,12:56610142,12:56610183,12:56610252,12:56610253,12:56610262,12:56610278,12:56610420	2	12:56609642,12:56610287	22
1690	12:83227463-83228462	D	16	12:83227640,12:83227696,12:83227722,12:83227751,12:83227959,12:83228061,12:83228123,12:83228156,12:83228242,12:83228414,12:83228415,12:83228422,12:83228423,12:83228438,12:83228442,12:83228443	4	12:83227537,12:83228181,12:83228218,12:83228247	20
1691	14:12607424-12608423	D	2	14:12607837,14:12608237	0		2
1692	14:118550069-118551068	D	14	14:118550106,14:118550175,14:118550226,14:118550227,14:118550593,14:118550642,14:118550704,14:118550736,14:118550802,14:118550808,14:118550926,14:118550934,14:118550949,14:118551055	5	14:118550138,14:118550263,14:118550277,14:118550647,14:118550790	19
1693	15:12635849-12636848	D	8	15:12635892,15:12635993,15:12636027,15:12636103,15:12636118,15:12636570,15:12636571,15:12636825	3	15:12635868,15:12635961,15:12636059	11
1694	15:86019175-86020174	D	1	15:86019574	0		1
1695	16:44138936-44139935	D	1	16:44139712	2	16:44139313,16:44139507	3
1696	17:8313325-8314324	D	3	17:8313385,17:8313495,17:8313893	0		3
1697	17:24664521-24665520	D	9	17:24664717,17:24664729,17:24664870,17:24664921,17:24664958,17:24665191,17:24665216,17:24665220,17:24665230	1	17:24665006	10
1698	17:30543602-30544601	D	1	17:30544294	2	17:30544241,17:30544253	3
1699	17:35970733-35971732	D	1	17:35971723	0		1
1700	17:46882094-46883093	D	8	17:46882148,17:46882151,17:46882423,17:46882427,17:46882632,17:46882760,17:46883028,17:46883036	4	17:46882204,17:46882478,17:46882912,17:46882920	12
1701	17:47064623-47065622	D	3	17:47064638,17:47065064,17:47065477	3	17:47064958,17:47064964,17:47065616	6
1702	18:82247785-82248784	D	7	18:82247843,18:82247911,18:82248036,18:82248037,18:82248136,18:82248608,18:82248773	2	18:82247832,18:82248362	9
1703	2:106337173-106338172	D	12	2:106337181,2:106337308,2:106337390,2:106337554,2:106337693,2:106337762,2:106337768,2:106337876,2:106337911,2:106337940,2:106337959,2:106337979	2	2:106337265,2:106337799	14
1704	2:151566599-151567598	D	5	2:151566660,2:151566920,2:151566962,2:151567391,2:151567515	0		5
1705	2:165136069-165137068	D	7	2:165136082,2:165136237,2:165136551,2:165136695,2:165136860,2:165136933,2:165137048	0		7
1706	2:179853363-179854362	D	5	2:179853536,2:179853753,2:179853755,2:179854188,2:179854229	0		5
1707	3:60305764-60306763	D	0		1	3:60306108	1
1708	3:94216438-94217437	D	3	3:94216559,3:94216889,3:94217427	2	3:94216808,3:94217303	5
1709	3:101012373-101013372	D	16	3:101012513,3:101012535,3:101012703,3:101012778,3:101012781,3:101012839,3:101012901,3:101012935,3:101012962,3:101012981,3:101012984,3:101013010,3:101013035,3:101013132,3:101013341,3:101013360	4	3:101012413,3:101012530,3:101012642,3:101013290	20
1710	3:126472344-126473343	D	8	3:126472359,3:126472408,3:126472411,3:126472517,3:126472550,3:126472902,3:126473111,3:126473140	2	3:126472399,3:126473109	10
1711	3:144381978-144382977	D	9	3:144381994,3:144382044,3:144382077,3:144382111,3:144382186,3:144382276,3:144382335,3:144382408,3:144382505	1	3:144382739	10
1712	4:41516188-41517187	D	0		0		0
1713	4:117544956-117545955	D	4	4:117545144,4:117545480,4:117545554,4:117545612	0		4
1714	4:117755532-117756531	D	10	4:117755670,4:117755673,4:117755674,4:117755678,4:117755690,4:117755924,4:117756006,4:117756147,4:117756376,4:117756420	0		10
1715	4:147242267-147243266	D	5	4:147242407,4:147242431,4:147242721,4:147243056,4:147243158	0		5
1716	5:65465693-65466692	D	8	5:65465825,5:65465896,5:65465938,5:65465995,5:65466038,5:65466440,5:65466577,5:65466639	2	5:65466285,5:65466440	10
1717	6:97406843-97407842	D	29	6:97406913,6:97406944,6:97406945,6:97406956,6:97406979,6:97406992,6:97407022,6:97407026,6:97407046,6:97407177,6:97407193,6:97407200,6:97407208,6:97407243,6:97407278,6:97407332,6:97407348,6:97407350,6:97407366,6:97407370,6:97407371,6:97407380,6:97407624,6:97407635,6:97407673,6:97407684,6:97407691,6:97407791,6:97407831	7	6:97407078,6:97407461,6:97407550,6:97407594,6:97407662,6:97407754,6:97407793	36
1718	6:113528994-113529993	D	10	6:113529282,6:113529336,6:113529343,6:113529482,6:113529499,6:113529503,6:113529521,6:113529540,6:113529631,6:113529967	3	6:113529619,6:113529713,6:113529859	13
1719	6:137312958-137313957	D	14	6:137313195,6:137313232,6:137313320,6:137313484,6:137313555,6:137313619,6:137313631,6:137313635,6:137313653,6:137313686,6:137313740,6:137313815,6:137313840,6:137313924	6	6:137313146,6:137313159,6:137313170,6:137313297,6:137313745,6:137313839	20
1720	6:143114709-143115708	D	4	6:143114710,6:143114734,6:143115385,6:143115495	1	6:143114823	5
1721	7:3655025-3656024	D	6	7:3655110,7:3655114,7:3655419,7:3655522,7:3655626,7:3655914	1	7:3655269	7
1722	7:19973735-19974734	D	7	7:19973763,7:19973840,7:19973929,7:19974024,7:19974146,7:19974505,7:19974689	2	7:19974127,7:19974146	9
1723	7:25291458-25292457	D	6	7:25291466,7:25291499,7:25291714,7:25291822,7:25292175,7:25292300	2	7:25291922,7:25292094	8
1724	7:53078329-53079328	D	10	7:53078375,7:53078418,7:53078462,7:53078584,7:53078746,7:53078897,7:53078949,7:53079145,7:53079148,7:53079324	0		10
1725	7:73255272-73256271	D	5	7:73255684,7:73255687,7:73256066,7:73256124,7:73256192	3	7:73255278,7:73255572,7:73256078	8
1726	8:55803611-55804610	D	21	8:55803645,8:55803750,8:55803806,8:55803836,8:55803845,8:55803856,8:55803914,8:55803941,8:55803942,8:55803945,8:55803974,8:55804014,8:55804033,8:55804137,8:55804177,8:55804324,8:55804333,8:55804407,8:55804442,8:55804521,8:55804589	4	8:55804021,8:55804345,8:55804381,8:55804479	25
1727	8:67100370-67101369	D	16	8:67100596,8:67100712,8:67100750,8:67100802,8:67100821,8:67100859,8:67101112,8:67101113,8:67101134,8:67101168,8:67101169,8:67101218,8:67101232,8:67101280,8:67101324,8:67101366	0		16
1728	9:30805599-30806598	D	18	9:30805663,9:30805681,9:30805820,9:30805878,9:30805884,9:30805913,9:30805945,9:30805990,9:30805994,9:30806022,9:30806055,9:30806119,9:30806225,9:30806226,9:30806532,9:30806556,9:30806563,9:30806569	1	9:30806455	19
1729	9:83393200-83394199	D	14	9:83393329,9:83393338,9:83393402,9:83393412,9:83393413,9:83393556,9:83393558,9:83393636,9:83393674,9:83393687,9:83393852,9:83393870,9:83393944,9:83393970	2	9:83393438,9:83393700	16
1730	1:39502678-39503677	D	9	1:39502701,1:39502717,1:39502742,1:39502858,1:39503081,1:39503200,1:39503357,1:39503524,1:39503545	2	1:39502912,1:39502947	11
1731	1:157411497-157412496	D	2	1:157411994,1:157412391	0		2
1732	1:163815743-163816742	D	11	1:163815885,1:163816160,1:163816201,1:163816281,1:163816301,1:163816329,1:163816553,1:163816560,1:163816624,1:163816677,1:163816716	1	1:163816606	12
1733	1:178800312-178801311	D	20	1:178800328,1:178800334,1:178800366,1:178800367,1:178800437,1:178800599,1:178800608,1:178800631,1:178800692,1:178800720,1:178800740,1:178800772,1:178800808,1:178800918,1:178800929,1:178800938,1:178801011,1:178801058,1:178801065,1:178801283	3	1:178800481,1:178800932,1:178800957	23
1734	10:24589208-24590207	D	1	10:24589491	1	10:24589305	2
1735	10:73163225-73164224	D	3	10:73163500,10:73164113,10:73164156	0		3
1736	11:3840967-3841966	D	13	11:3841383,11:3841454,11:3841463,11:3841466,11:3841469,11:3841524,11:3841546,11:3841650,11:3841713,11:3841799,11:3841877,11:3841897,11:3841910	3	11:3841394,11:3841416,11:3841691	16
1737	11:77684629-77685628	D	0		2	11:77684712,11:77684845	2
1738	11:78575477-78576476	D	4	11:78575518,11:78576123,11:78576334,11:78576462	2	11:78576450,11:78576472	6
1739	11:78596027-78597026	D	1	11:78596967	0		1
1740	11:120227232-120228231	D	6	11:120227253,11:120227276,11:120227277,11:120227300,11:120227308,11:120227335	1	11:120227901	7
1741	12:4233505-4234504	D	4	12:4233590,12:4233668,12:4233775,12:4233828	0		4
1742	12:76735295-76736294	D	4	12:76735876,12:76736030,12:76736094,12:76736166	1	12:76735890	5
1743	12:87857356-87858355	D	7	12:87857405,12:87857458,12:87857520,12:87857681,12:87857833,12:87858136,12:87858226	3	12:87857833,12:87857857,12:87857947	10
1744	13:41172959-41173958	D	4	13:41173022,13:41173174,13:41173284,13:41173757	1	13:41173276	5
1745	13:90228707-90229706	D	12	13:90228756,13:90228757,13:90228778,13:90228803,13:90228838,13:90228847,13:90228860,13:90228864,13:90229620,13:90229623,13:90229655,13:90229662	1	13:90229050	13
1746	14:25319536-25320535	D	7	14:25319691,14:25319781,14:25320330,14:25320331,14:25320344,14:25320491,14:25320532	4	14:25319956,14:25320075,14:25320280,14:25320509	11
1747	14:67061111-67062110	D	15	14:67061111,14:67061121,14:67061155,14:67061541,14:67061574,14:67061609,14:67061616,14:67061625,14:67061647,14:67061660,14:67061675,14:67061732,14:67061781,14:67061987,14:67061994	1	14:67061123	16
1748	15:79509883-79510882	D	14	15:79509912,15:79509940,15:79509989,15:79510160,15:79510189,15:79510217,15:79510244,15:79510405,15:79510511,15:79510651,15:79510694,15:79510727,15:79510773,15:79510855	2	15:79510577,15:79510585	16
1749	17:47054132-47055131	D	13	17:47054296,17:47054306,17:47054534,17:47054550,17:47054616,17:47054647,17:47054718,17:47054726,17:47054837,17:47054846,17:47054929,17:47054995,17:47055033	2	17:47054475,17:47055052	15
1750	18:75846511-75847510	D	13	18:75846531,18:75846682,18:75846756,18:75846809,18:75847034,18:75847110,18:75847120,18:75847130,18:75847320,18:75847352,18:75847381,18:75847391,18:75847438	1	18:75847122	14
1751	19:5023252-5024251	D	19	19:5023286,19:5023288,19:5023341,19:5023345,19:5023374,19:5023375,19:5023381,19:5023423,19:5023476,19:5023482,19:5023584,19:5023589,19:5023626,19:5023700,19:5023703,19:5023749,19:5023862,19:5023877,19:5023917	2	19:5023284,19:5023751	21
1752	19:5087818-5088817	D	2	19:5088126,19:5088205	0		2
1753	2:28076594-28077593	D	10	2:28076703,2:28076735,2:28076812,2:28076852,2:28076954,2:28077035,2:28077187,2:28077221,2:28077371,2:28077536	4	2:28076611,2:28076753,2:28076851,2:28077197	14
1754	2:49545670-49546669	D	13	2:49545812,2:49545842,2:49545851,2:49545925,2:49546102,2:49546152,2:49546204,2:49546297,2:49546414,2:49546498,2:49546593,2:49546604,2:49546659	1	2:49546044	14
1755	2:90720025-90721024	D	3	2:90720613,2:90720628,2:90720765	0		3
1756	2:164922382-164923381	D	13	2:164922453,2:164922470,2:164922512,2:164922522,2:164922612,2:164922821,2:164922851,2:164922987,2:164923031,2:164923043,2:164923064,2:164923084,2:164923105	1	2:164922428	14
1757	3:51190344-51191343	D	4	3:51190561,3:51190680,3:51190891,3:51191267	0		4
1758	3:55155096-55156095	D	5	3:55155235,3:55155329,3:55155460,3:55155626,3:55155906	1	3:55155984	6
1759	4:106498430-106499429	D	19	4:106498445,4:106498448,4:106498454,4:106498455,4:106498458,4:106498566,4:106498582,4:106498585,4:106498592,4:106498595,4:106498601,4:106498602,4:106498623,4:106498626,4:106498804,4:106498852,4:106498870,4:106499054,4:106499236	1	4:106498455	20
1760	4:107743584-107744583	D	3	4:107743768,4:107744216,4:107744498	3	4:107743780,4:107743787,4:107744477	6
1761	4:118966739-118967738	D	3	4:118966741,4:118967292,4:118967567	0		3
1762	4:126645037-126646036	D	3	4:126645648,4:126645767,4:126645896	1	4:126645664	4
1763	5:30809683-30810682	D	11	5:30809719,5:30809772,5:30809788,5:30809839,5:30809876,5:30809881,5:30810112,5:30810129,5:30810176,5:30810232,5:30810561	1	5:30810070	12
1764	5:31470805-31471804	D	12	5:31470934,5:31470972,5:31470977,5:31470993,5:31471030,5:31471057,5:31471233,5:31471346,5:31471401,5:31471585,5:31471702,5:31471760	1	5:31471718	13
1765	5:115853433-115854432	D	3	5:115853790,5:115853826,5:115854046	0		3
1766	5:125725742-125726741	D	13	5:125725753,5:125725816,5:125725823,5:125725824,5:125726039,5:125726043,5:125726056,5:125726173,5:125726248,5:125726468,5:125726469,5:125726475,5:125726653	3	5:125725743,5:125725883,5:125726461	16
1767	5:143611870-143612869	D	3	5:143611875,5:143611884,5:143612404	1	5:143612051	4
1768	6:125639886-125640885	D	0		0		0
1769	6:145803766-145804765	D	3	6:145803957,6:145803999,6:145804451	0		3
1770	7:29177333-29178332	D	5	7:29177459,7:29177551,7:29177587,7:29177781,7:29178168	2	7:29177429,7:29177761	7
1771	7:35126561-35127560	D	4	7:35126581,7:35126730,7:35126830,7:35126968	0		4
1772	7:106289354-106290353	D	2	7:106289587,7:106289974	0		2
1773	7:124712475-124713474	D	3	7:124713115,7:124713169,7:124713340	0		3
1774	7:134170515-134171514	D	2	7:134170804,7:134171245	0		2
1775	8:74090107-74091106	D	9	8:74090269,8:74090407,8:74090588,8:74090631,8:74090673,8:74090757,8:74091040,8:74091060,8:74091083	3	8:74090699,8:74090756,8:74091009	12
1776	8:87474299-87475298	D	3	8:87475059,8:87475262,8:87475295	4	8:87475194,8:87475226,8:87475261,8:87475283	7
1777	8:122368125-122369124	D	7	8:122368180,8:122368189,8:122368446,8:122368497,8:122368672,8:122368684,8:122368701	1	8:122369093	8
1778	8:129460833-129461832	D	8	8:129460840,8:129460917,8:129460988,8:129461190,8:129461287,8:129461597,8:129461733,8:129461773	3	8:129460913,8:129461251,8:129461688	11
1779	9:44128008-44129007	D	0		1	9:44128612	1
1780	9:48016217-48017216	D	10	9:48016377,9:48016634,9:48016666,9:48016893,9:48016910,9:48016913,9:48016978,9:48017017,9:48017132,9:48017136	4	9:48016676,9:48016684,9:48017106,9:48017110	14
1781	9:55188577-55189576	D	6	9:55188604,9:55188675,9:55188784,9:55188841,9:55189224,9:55189304	2	9:55188819,9:55189385	8
1782	9:94602407-94603406	D	12	9:94602511,9:94602512,9:94602572,9:94602742,9:94602784,9:94603086,9:94603095,9:94603160,9:94603227,9:94603261,9:94603287,9:94603375	6	9:94602476,9:94602515,9:94602791,9:94603045,9:94603378,9:94603401	18
1783	9:108469937-108470936	D	1	9:108470380	2	9:108470777,9:108470919	3
1784	1:90173669-90174668	D	9	1:90173727,1:90173763,1:90173813,1:90173879,1:90173997,1:90174050,1:90174082,1:90174509,1:90174510	0		9
1785	1:128661627-128662626	D	9	1:128661628,1:128661732,1:128661807,1:128661833,1:128661849,1:128661876,1:128662322,1:128662411,1:128662583	3	1:128661762,1:128661840,1:128661861	12
1786	1:152169051-152170050	D	7	1:152169075,1:152169385,1:152169471,1:152169509,1:152169793,1:152169857,1:152169921	2	1:152169745,1:152169972	9
1787	1:183917064-183918063	D	3	1:183917317,1:183917646,1:183917875	6	1:183917222,1:183917240,1:183917246,1:183917597,1:183917824,1:183917995	9
1788	10:59409893-59410892	D	5	10:59409960,10:59410220,10:59410400,10:59410490,10:59410666	1	10:59410643	6
1789	10:111409230-111410229	D	10	10:111409397,10:111409556,10:111409704,10:111409803,10:111409944,10:111409949,10:111410061,10:111410119,10:111410123,10:111410169	2	10:111409691,10:111410041	12
1790	11:11882650-11883649	D	3	11:11883292,11:11883462,11:11883570	0		3
1791	11:71909999-71910998	D	1	11:71910617	1	11:71910739	2
1792	11:80196219-80197218	D	0		0		0
1793	11:95936570-95937569	D	2	11:95936583,11:95937516	0		2
1794	11:106634106-106635105	D	3	11:106634128,11:106634686,11:106634996	2	11:106634834,11:106634887	5
1795	11:113883171-113884170	D	22	11:113883224,11:113883229,11:113883366,11:113883445,11:113883447,11:113883449,11:113883484,11:113883506,11:113883532,11:113883545,11:113883707,11:113883715,11:113883742,11:113883793,11:113883801,11:113883845,11:113883894,11:113883922,11:113883991,11:113884011,11:113884093,11:113884102	0		22
1796	11:115685442-115686441	D	11	11:115685877,11:115685938,11:115686046,11:115686077,11:115686104,11:115686157,11:115686358,11:115686369,11:115686372,11:115686384,11:115686428	1	11:115686193	12
1797	11:117515473-117516472	D	3	11:117515674,11:117515893,11:117516209	0		3
1798	12:16917786-16918785	D	1	12:16918734	1	12:16918240	2
1799	12:32634808-32635807	D	7	12:32634850,12:32634920,12:32635326,12:32635330,12:32635614,12:32635742,12:32635777	1	12:32635403	8
1800	12:51715066-51716065	D	6	12:51715342,12:51715427,12:51715678,12:51715801,12:51715813,12:51715963	4	12:51715197,12:51715442,12:51715664,12:51715983	10
1801	12:99981791-99982790	D	8	12:99981835,12:99981916,12:99981987,12:99982181,12:99982196,12:99982217,12:99982296,12:99982344	2	12:99982271,12:99982758	10
1802	12:113204855-113205854	D	16	12:113205023,12:113205086,12:113205116,12:113205124,12:113205126,12:113205258,12:113205310,12:113205315,12:113205361,12:113205393,12:113205439,12:113205484,12:113205601,12:113205619,12:113205661,12:113205691	2	12:113205735,12:113205752	18
1803	13:25284494-25285493	D	9	13:25284744,13:25284752,13:25284763,13:25284788,13:25285009,13:25285089,13:25285282,13:25285283,13:25285356	0		9
1804	13:54861398-54862397	D	4	13:54861406,13:54861658,13:54861765,13:54862366	3	13:54861485,13:54861518,13:54861863	7
1805	13:114408343-114409342	D	10	13:114408652,13:114408669,13:114408797,13:114408821,13:114408876,13:114409013,13:114409015,13:114409265,13:114409283,13:114409332	3	13:114408662,13:114409037,13:114409061	13
1806	14:35721771-35722770	D	4	14:35721864,14:35721867,14:35722366,14:35722725	3	14:35722094,14:35722104,14:35722306	7
1807	14:55135880-55136879	D	5	14:55135913,14:55136258,14:55136339,14:55136506,14:55136747	1	14:55136480	6
1808	14:56142655-56143654	S	9	14:56142670,14:56142744,14:56142751,14:56142833,14:56142929,14:56142944,14:56143365,14:56143391,14:56143424	1	14:56142928	10
1809	14:65174645-65175644	D	9	14:65174975,14:65174983,14:65175024,14:65175278,14:65175324,14:65175478,14:65175495,14:65175506,14:65175599	0		9
1810	14:75683636-75684635	D	8	14:75683932,14:75683975,14:75684101,14:75684468,14:75684491,14:75684562,14:75684575,14:75684581	2	14:75683731,14:75684453	10
1811	14:104184181-104185180	D	1	14:104184323	0		1
1812	15:86688480-86689479	D	2	15:86688693,15:86689302	0		2
1813	15:98748004-98749003	D	2	15:98748155,15:98748985	2	15:98748076,15:98748855	4
1814	16:22008946-22009945	D	4	16:22008959,16:22009009,16:22009133,16:22009165	1	16:22009608	5
1815	17:32142642-32143641	D	9	17:32142652,17:32142854,17:32142873,17:32142916,17:32143165,17:32143388,17:32143452,17:32143472,17:32143548	0		9
1816	17:66674559-66675558	D	13	17:66674573,17:66674575,17:66674682,17:66674690,17:66674845,17:66674865,17:66675013,17:66675161,17:66675192,17:66675244,17:66675496,17:66675508,17:66675526	4	17:66674805,17:66674956,17:66675015,17:66675514	17
1817	18:39227356-39228355	D	11	18:39227395,18:39227413,18:39227425,18:39227428,18:39227604,18:39227621,18:39227635,18:39227655,18:39227822,18:39227957,18:39228248	0		11
1818	19:4119886-4120885	D	7	19:4119963,19:4120293,19:4120316,19:4120471,19:4120568,19:4120598,19:4120672	1	19:4120389	8
1819	19:6662045-6663044	D	11	19:6662050,19:6662191,19:6662350,19:6662408,19:6662424,19:6662429,19:6662444,19:6662624,19:6662905,19:6662915,19:6663044	2	19:6662563,19:6662613	13
1820	19:21348368-21349367	D	10	19:21348400,19:21348540,19:21348601,19:21348652,19:21349116,19:21349189,19:21349231,19:21349244,19:21349261,19:21349318	4	19:21348374,19:21348442,19:21349290,19:21349297	14
1821	2:29371980-29372979	D	5	2:29372243,2:29372459,2:29372513,2:29372649,2:29372773	0		5
1822	2:32549270-32550269	D	1	2:32550029	0		1
1823	2:91149377-91150376	D	7	2:91149454,2:91149514,2:91149831,2:91150112,2:91150199,2:91150315,2:91150320	1	2:91150290	8
1824	2:129628101-129629100	D	3	2:129628274,2:129628673,2:129628733	1	2:129628940	4
1825	2:155417957-155418956	D	6	2:155418051,2:155418113,2:155418191,2:155418314,2:155418536,2:155418954	2	2:155418486,2:155418795	8
1826	3:89215387-89216386	D	7	3:89215434,3:89215528,3:89215649,3:89215899,3:89216036,3:89216183,3:89216377	1	3:89216065	8
1827	3:101194071-101195070	D	7	3:101194314,3:101194642,3:101194666,3:101194721,3:101194769,3:101194875,3:101194884	1	3:101194561	8
1828	3:104471120-104472119	D	9	3:104471200,3:104471391,3:104471452,3:104471557,3:104471772,3:104471915,3:104472019,3:104472033,3:104472069	2	3:104471517,3:104471531	11
1829	4:11412522-11413521	D	10	4:11412573,4:11412626,4:11412662,4:11412685,4:11412971,4:11413072,4:11413079,4:11413120,4:11413290,4:11413392	1	4:11412719	11
1830	4:83170237-83171236	D	5	4:83170827,4:83170875,4:83171090,4:83171112,4:83171149	0		5
1831	4:140204878-140205877	D	4	4:140205188,4:140205214,4:140205503,4:140205506	1	4:140205624	5
1832	4:140608748-140609747	D	11	4:140608758,4:140608784,4:140609085,4:140609260,4:140609374,4:140609475,4:140609553,4:140609554,4:140609579,4:140609657,4:140609660	2	4:140608777,4:140609412	13
1833	5:65782209-65783208	D	4	5:65782246,5:65782385,5:65783138,5:65783187	0		4
1834	5:104217086-104218085	D	7	5:104217269,5:104217558,5:104217580,5:104217690,5:104217837,5:104217897,5:104218001	1	5:104217900	8
1835	5:147196019-147197018	D	3	5:147196596,5:147197001,5:147197002	4	5:147196022,5:147196274,5:147196689,5:147196700	7
1836	7:25816222-25817221	D	2	7:25816413,7:25817034	3	7:25816638,7:25817165,7:25817178	5
1837	7:29766479-29767478	D	3	7:29766612,7:29766637,7:29766677	0		3
1838	7:34927044-34928043	D	1	7:34927641	0		1
1839	7:35180449-35181448	D	3	7:35180779,7:35181140,7:35181396	1	7:35181132	4
1840	7:96236289-96237288	D	2	7:96236865,7:96237085	2	7:96236996,7:96237113	4
1841	7:97625161-97626160	D	3	7:97625506,7:97626087,7:97626090	1	7:97625786	4
1842	7:109053829-109054828	D	2	7:109053899,7:109054075	0		2
1843	8:18840511-18841510	D	16	8:18840588,8:18840669,8:18840683,8:18840739,8:18840778,8:18840822,8:18840823,8:18840829,8:18840835,8:18840871,8:18840892,8:18840952,8:18840986,8:18841091,8:18841106,8:18841226	1	8:18841498	17
1844	8:24356293-24357292	D	1	8:24357017	0		1
1845	8:123147322-123148321	D	15	8:123147328,8:123147331,8:123147373,8:123147389,8:123147415,8:123147416,8:123147594,8:123147598,8:123147599,8:123147621,8:123147899,8:123148156,8:123148286,8:123148290,8:123148301	3	8:123147356,8:123147906,8:123148162	18
1846	9:47372855-47373854	D	1	9:47373367	0		1
1847	9:59529846-59530845	D	5	9:59530021,9:59530149,9:59530362,9:59530421,9:59530782	1	9:59530640	6
1848	1:4847288-4848287	D	9	1:4847386,1:4847405,1:4847478,1:4847651,1:4847752,1:4848024,1:4848253,1:4848258,1:4848278	1	1:4847337	10
1849	1:34762965-34763964	D	11	1:34763087,1:34763095,1:34763107,1:34763291,1:34763339,1:34763505,1:34763666,1:34763671,1:34763864,1:34763894,1:34763961	2	1:34763121,1:34763806	13
1850	1:137269378-137270377	D	1	1:137270314	0		1
1851	10:90484003-90485002	D	18	10:90484150,10:90484243,10:90484290,10:90484340,10:90484354,10:90484483,10:90484534,10:90484572,10:90484576,10:90484584,10:90484602,10:90484603,10:90484631,10:90484705,10:90484746,10:90484770,10:90484839,10:90484968	2	10:90484053,10:90484959	20
1852	11:96890636-96891635	D	9	11:96890798,11:96890860,11:96890962,11:96891120,11:96891132,11:96891465,11:96891497,11:96891553,11:96891623	2	11:96891169,11:96891228	11
1853	11:115424879-115425878	D	0		0		0
1854	11:120222290-120223289	D	5	11:120222475,11:120222549,11:120222583,11:120222749,11:120223082	0		5
1855	12:5343893-5344892	D	3	12:5344485,12:5344558,12:5344718	0		3
1856	14:60355859-60356858	D	8	14:60356185,14:60356297,14:60356422,14:60356551,14:60356611,14:60356745,14:60356829,14:60356854	3	14:60356314,14:60356463,14:60356650	11
1857	14:62619822-62620821	D	2	14:62620388,14:62620510	1	14:62620118	3
1858	15:7391913-7392912	D	5	15:7392233,15:7392285,15:7392552,15:7392725,15:7392728	3	15:7392187,15:7392219,15:7392895	8
1859	15:73793945-73794944	D	8	15:73794147,15:73794174,15:73794185,15:73794300,15:73794403,15:73794633,15:73794648,15:73794935	0		8
1860	15:80550397-80551396	D	3	15:80551190,15:80551293,15:80551381	0		3
1861	15:83997721-83998720	D	6	15:83997735,15:83997817,15:83997821,15:83997825,15:83997865,15:83998435	0		6
1862	19:6127455-6128454	D	10	19:6127465,19:6127526,19:6127554,19:6127660,19:6127735,19:6127815,19:6127904,19:6128159,19:6128378,19:6128426	0		10
1863	2:33264029-33265028	D	3	2:33264507,2:33264982,2:33265018	1	2:33264289	4
1864	2:112310688-112311687	D	5	2:112310990,2:112311072,2:112311481,2:112311548,2:112311684	1	2:112310795	6
1865	2:112356588-112357587	D	2	2:112357477,2:112357555	1	2:112357280	3
1866	2:165570543-165571542	D	5	2:165570786,2:165571100,2:165571217,2:165571415,2:165571498	1	2:165570817	6
1867	2:180191644-180192643	D	5	2:180191731,2:180191965,2:180192012,2:180192341,2:180192544	2	2:180191988,2:180192178	7
1868	3:21393587-21394586	D	5	3:21393899,3:21394380,3:21394405,3:21394406,3:21394407	2	3:21394234,3:21394239	7
1869	4:144481256-144482255	D	5	4:144481830,4:144482083,4:144482153,4:144482206,4:144482239	0		5
1870	5:23879313-23880312	D	13	5:23879339,5:23879362,5:23879423,5:23879434,5:23879680,5:23879895,5:23879948,5:23879949,5:23879967,5:23880036,5:23880037,5:23880090,5:23880157	1	5:23879402	14
1871	5:73692575-73693574	D	3	5:73692760,5:73693285,5:73693331	0		3
1872	5:108816898-108817897	D	3	5:108816988,5:108817165,5:108817537	0		3
1873	5:123724609-123725608	D	13	5:123724658,5:123724661,5:123724687,5:123724705,5:123724776,5:123724777,5:123724785,5:123724797,5:123724810,5:123724813,5:123725098,5:123725183,5:123725190	0		13
1874	5:130362864-130363863	D	8	5:130362966,5:130362986,5:130363018,5:130363139,5:130363588,5:130363603,5:130363634,5:130363750	0		8
1875	5:137943239-137944238	D	11	5:137943247,5:137943268,5:137943453,5:137943519,5:137943567,5:137943662,5:137943668,5:137943772,5:137943959,5:137944053,5:137944125	2	5:137944105,5:137944182	13
1876	6:52514919-52515918	D	4	6:52514966,6:52514974,6:52515085,6:52515799	3	6:52515269,6:52515581,6:52515686	7
1877	7:29478323-29479322	D	4	7:29478328,7:29478763,7:29478842,7:29478978	1	7:29479066	5
1878	7:52476275-52477274	D	2	7:52476765,7:52477078	1	7:52477271	3
1879	7:54169339-54170338	D	6	7:54169442,7:54169511,7:54169569,7:54169580,7:54169717,7:54170314	0		6
1880	7:73359095-73360094	D	9	7:73359229,7:73359243,7:73359244,7:73359344,7:73359359,7:73359551,7:73359617,7:73359687,7:73359737	0		9
1881	7:88354540-88355539	D	5	7:88354646,7:88355220,7:88355273,7:88355422,7:88355461	0		5
1882	7:106201940-106202939	D	7	7:106201941,7:106201965,7:106202163,7:106202203,7:106202237,7:106202350,7:106202816	0		7
1883	7:107811380-107812379	D	6	7:107811395,7:107811493,7:107811700,7:107812091,7:107812149,7:107812336	4	7:107811466,7:107811497,7:107811783,7:107812040	10
1884	7:118385860-118386859	D	12	7:118386085,7:118386297,7:118386506,7:118386649,7:118386657,7:118386691,7:118386727,7:118386735,7:118386759,7:118386766,7:118386823,7:118386843	0		12
1885	7:134614019-134615018	D	0		0		0
1886	8:3640797-3641796	D	7	8:3640885,8:3641060,8:3641085,8:3641228,8:3641401,8:3641568,8:3641714	3	8:3640995,8:3641498,8:3641504	10
1887	8:60095658-60096657	D	3	8:60095723,8:60096343,8:60096382	0		3
1888	9:32179831-32180830	D	3	9:32180066,9:32180580,9:32180821	0		3
1889	9:43556884-43557883	D	5	9:43557219,9:43557359,9:43557536,9:43557767,9:43557861	3	9:43557098,9:43557575,9:43557683	8
1890	9:47209618-47210617	D	7	9:47209869,9:47209889,9:47210078,9:47210196,9:47210264,9:47210484,9:47210565	3	9:47209727,9:47209965,9:47210605	10
1891	9:59200706-59201705	D	18	9:59200797,9:59200836,9:59200846,9:59200882,9:59200938,9:59201079,9:59201090,9:59201122,9:59201125,9:59201171,9:59201232,9:59201260,9:59201302,9:59201326,9:59201341,9:59201364,9:59201450,9:59201617	0		18
1892	9:107774711-107775710	D	3	9:107774763,9:107775154,9:107775657	1	9:107775678	4
1893	1:52288423-52289422	D	3	1:52289005,1:52289159,1:52289369	0		3
1894	10:109160428-109161427	D	10	10:109160458,10:109160558,10:109160564,10:109160732,10:109160758,10:109161064,10:109161143,10:109161229,10:109161358,10:109161427	3	10:109160672,10:109160707,10:109160857	13
1895	10:121005638-121006637	D	27	10:121005694,10:121005695,10:121005735,10:121005955,10:121005994,10:121006027,10:121006087,10:121006090,10:121006091,10:121006128,10:121006147,10:121006150,10:121006180,10:121006190,10:121006208,10:121006218,10:121006238,10:121006246,10:121006253,10:121006262,10:121006317,10:121006328,10:121006336,10:121006337,10:121006406,10:121006479,10:121006531	0		27
1896	10:127774154-127775153	D	5	10:127774170,10:127774376,10:127774714,10:127774753,10:127774872	0		5
1897	11:23155176-23156175	D	0		0		0
1898	11:45780066-45781065	D	12	11:45780073,11:45780115,11:45780262,11:45780571,11:45780581,11:45780600,11:45780624,11:45780637,11:45780657,11:45780905,11:45780972,11:45781022	1	11:45780768	13
1899	11:90137205-90138204	D	11	11:90137460,11:90137577,11:90137578,11:90137620,11:90137805,11:90137904,11:90137955,11:90137959,11:90137978,11:90138018,11:90138033	3	11:90137360,11:90137852,11:90137892	14
1900	11:94188757-94189756	D	2	11:94189194,11:94189491	0		2
1901	11:98009897-98010896	D	5	11:98010248,11:98010418,11:98010496,11:98010570,11:98010776	3	11:98009995,11:98010019,11:98010269	8
1902	11:106637768-106638767	D	2	11:106638248,11:106638547	2	11:106638142,11:106638587	4
1903	11:114529319-114530318	D	5	11:114529394,11:114529634,11:114529824,11:114530211,11:114530283	3	11:114529647,11:114530006,11:114530039	8
1904	11:117245961-117246960	D	15	11:117245976,11:117246002,11:117246008,11:117246009,11:117246050,11:117246064,11:117246079,11:117246102,11:117246113,11:117246118,11:117246137,11:117246245,11:117246299,11:117246302,11:117246328	1	11:117246954	16
1905	12:4609063-4610062	D	7	12:4609154,12:4609397,12:4609398,12:4609467,12:4609557,12:4609874,12:4610000	0		7
1906	12:16431540-16432539	D	12	12:16432160,12:16432185,12:16432207,12:16432211,12:16432218,12:16432316,12:16432328,12:16432396,12:16432397,12:16432414,12:16432427,12:16432491	1	12:16432216	13
1907	12:81424335-81425334	D	6	12:81424341,12:81424455,12:81424533,12:81424643,12:81424903,12:81425058	0		6
1908	12:103448691-103449690	D	3	12:103448910,12:103449290,12:103449410	0		3
1909	12:106254896-106255895	D	4	12:106255063,12:106255085,12:106255437,12:106255848	1	12:106255599	5
1910	12:109931502-109932501	D	6	12:109931655,12:109931911,12:109931992,12:109932273,12:109932335,12:109932437	0		6
1911	13:9639847-9640846	D	10	13:9640114,13:9640117,13:9640124,13:9640144,13:9640187,13:9640193,13:9640214,13:9640400,13:9640556,13:9640725	2	13:9640528,13:9640786	12
1912	13:24475426-24476425	D	18	13:24475546,13:24475589,13:24475590,13:24475626,13:24475732,13:24475797,13:24475799,13:24475802,13:24475837,13:24475840,13:24475991,13:24475999,13:24476111,13:24476187,13:24476246,13:24476256,13:24476281,13:24476368	2	13:24476089,13:24476218	20
1913	13:54500246-54501245	D	18	13:54500402,13:54500412,13:54500429,13:54500449,13:54500617,13:54500874,13:54500960,13:54500990,13:54501003,13:54501007,13:54501093,13:54501096,13:54501106,13:54501108,13:54501123,13:54501127,13:54501205,13:54501220	2	13:54500283,13:54501064	20
1914	13:93453123-93454122	D	8	13:93453135,13:93453250,13:93453520,13:93453552,13:93453670,13:93453708,13:93453922,13:93453951	1	13:93453566	9
1915	14:48753802-48754801	D	8	14:48753840,14:48753843,14:48753952,14:48754023,14:48754137,14:48754331,14:48754346,14:48754395	0		8
1916	14:122094418-122095417	D	13	14:122094423,14:122094498,14:122094519,14:122094523,14:122094539,14:122094646,14:122094662,14:122094848,14:122094854,14:122095038,14:122095083,14:122095086,14:122095216	1	14:122094820	14
1917	15:78004193-78005192	D	13	15:78004454,15:78004458,15:78004486,15:78004586,15:78004589,15:78004592,15:78004695,15:78004945,15:78004975,15:78004983,15:78005123,15:78005178,15:78005186	1	15:78004460	14
1918	15:78567872-78568871	D	2	15:78568039,15:78568729	0		2
1919	16:22131100-22132099	D	14	16:22131138,16:22131139,16:22131167,16:22131185,16:22131205,16:22131228,16:22131395,16:22131449,16:22131479,16:22131631,16:22131747,16:22131938,16:22132008,16:22132026	3	16:22131343,16:22131357,16:22131978	17
1920	16:62832092-62833091	D	13	16:62832415,16:62832525,16:62832531,16:62832534,16:62832545,16:62832567,16:62832634,16:62832692,16:62832730,16:62832825,16:62832969,16:62832971,16:62833087	1	16:62832837	14
1921	16:90132347-90133346	D	5	16:90132397,16:90132791,16:90133033,16:90133287,16:90133335	0		5
1922	16:90996370-90997369	D	3	16:90996398,16:90996903,16:90997251	0		3
1923	17:17200473-17201472	D	4	17:17200746,17:17200747,17:17200959,17:17201401	0		4
1924	17:23700826-23701825	D	12	17:23700891,17:23700983,17:23701059,17:23701061,17:23701082,17:23701097,17:23701106,17:23701159,17:23701349,17:23701397,17:23701678,17:23701707	0		12
1925	17:24340795-24341794	D	0		0		0
1926	17:48201699-48202698	D	6	17:48201832,17:48201848,17:48202229,17:48202456,17:48202597,17:48202641	1	17:48202470	7
1927	17:74690698-74691697	D	5	17:74690942,17:74691077,17:74691129,17:74691269,17:74691583	3	17:74690867,17:74691354,17:74691641	8
1928	18:35113814-35114813	D	4	18:35113923,18:35114055,18:35114224,18:35114787	0		4
1929	18:75234265-75235264	D	18	18:75234330,18:75234353,18:75234458,18:75234526,18:75234683,18:75234743,18:75234817,18:75234900,18:75234931,18:75234962,18:75234963,18:75234969,18:75234974,18:75235000,18:75235016,18:75235045,18:75235058,18:75235216	0		18
1930	18:75801039-75802038	D	9	18:75801492,18:75801550,18:75801778,18:75801862,18:75801875,18:75801884,18:75801891,18:75801903,18:75801938	1	18:75801251	10
1931	18:83089727-83090726	D	7	18:83089832,18:83090176,18:83090305,18:83090579,18:83090595,18:83090614,18:83090697	0		7
1932	19:20418696-20419695	D	1	19:20418775	0		1
1933	19:37110906-37111905	D	19	19:37110909,19:37110981,19:37110986,19:37111015,19:37111044,19:37111130,19:37111190,19:37111225,19:37111230,19:37111267,19:37111292,19:37111360,19:37111435,19:37111446,19:37111470,19:37111691,19:37111702,19:37111741,19:37111750	0		19
1934	2:6795002-6796001	D	3	2:6795024,2:6795120,2:6795226	1	2:6795241	4
1935	2:102498421-102499420	D	3	2:102498446,2:102498457,2:102498837	1	2:102498933	4
1936	2:131889440-131890439	D	10	2:131889443,2:131889460,2:131889778,2:131889862,2:131889900,2:131889930,2:131890032,2:131890101,2:131890185,2:131890263	2	2:131889609,2:131889724	12
1937	2:167013893-167014892	D	0		0		0
1938	3:8923361-8924360	D	9	3:8923422,3:8923537,3:8923695,3:8923892,3:8923901,3:8923977,3:8924031,3:8924142,3:8924275	1	3:8923916	10
1939	3:55559557-55560556	D	9	3:55559764,3:55559860,3:55559881,3:55559905,3:55560129,3:55560207,3:55560294,3:55560314,3:55560467	3	3:55559747,3:55559924,3:55560540	12
1940	4:55228745-55229744	D	0		0		0
1941	4:115795896-115796895	D	15	4:115795903,4:115796015,4:115796027,4:115796230,4:115796413,4:115796414,4:115796448,4:115796554,4:115796564,4:115796584,4:115796617,4:115796634,4:115796649,4:115796683,4:115796733	2	4:115796019,4:115796501	17
1942	4:148173661-148174660	D	0		0		0
1943	5:44476838-44477837	D	12	5:44477127,5:44477128,5:44477177,5:44477179,5:44477387,5:44477409,5:44477513,5:44477542,5:44477630,5:44477642,5:44477680,5:44477807	1	5:44476944	13
1944	6:55153096-55154095	D	6	6:55153114,6:55153272,6:55153286,6:55153312,6:55153761,6:55154094	0		6
1945	6:117882315-117883314	D	12	6:117882323,6:117882325,6:117882364,6:117882369,6:117882596,6:117882760,6:117882903,6:117883075,6:117883077,6:117883127,6:117883158,6:117883219	3	6:117882432,6:117882746,6:117883088	15
1946	6:119798711-119799710	D	3	6:119799344,6:119799401,6:119799489	0		3
1947	7:4636157-4637156	D	1	7:4636573	2	7:4636945,7:4637045	3
1948	7:26023041-26024040	D	1	7:26023439	1	7:26023153	2
1949	7:31865340-31866339	D	7	7:31865374,7:31865385,7:31865406,7:31865455,7:31865832,7:31866052,7:31866276	2	7:31866011,7:31866113	9
1950	7:77597721-77598720	D	19	7:77597746,7:77597749,7:77597752,7:77597873,7:77597984,7:77598011,7:77598024,7:77598056,7:77598114,7:77598136,7:77598137,7:77598138,7:77598268,7:77598306,7:77598311,7:77598382,7:77598458,7:77598501,7:77598705	0		19
1951	7:87516777-87517776	D	7	7:87516796,7:87517127,7:87517191,7:87517235,7:87517542,7:87517650,7:87517747	2	7:87517126,7:87517577	9
1952	8:41510696-41511695	D	16	8:41510713,8:41510729,8:41510779,8:41510910,8:41511002,8:41511198,8:41511260,8:41511299,8:41511347,8:41511417,8:41511510,8:41511646,8:41511666,8:41511675,8:41511676,8:41511682	4	8:41510954,8:41510962,8:41511079,8:41511377	20
1953	8:80042699-80043698	D	9	8:80042817,8:80043196,8:80043224,8:80043342,8:80043350,8:80043386,8:80043429,8:80043465,8:80043470	2	8:80043084,8:80043409	11
1954	8:116962885-116963884	D	9	8:116962885,8:116962912,8:116962913,8:116963000,8:116963005,8:116963011,8:116963282,8:116963484,8:116963802	0		9
1955	9:13631463-13632462	D	6	9:13631602,9:13631660,9:13631886,9:13631951,9:13632097,9:13632157	0		6
1956	9:29249402-29250401	D	5	9:29249893,9:29249981,9:29250095,9:29250133,9:29250262	0		5
1957	1:36548992-36549991	D	9	1:36549007,1:36549014,1:36549038,1:36549049,1:36549394,1:36549618,1:36549619,1:36549694,1:36549953	4	1:36549075,1:36549743,1:36549770,1:36549831	13
1958	1:64736833-64737832	D	6	1:64736863,1:64737026,1:64737073,1:64737283,1:64737299,1:64737805	0		6
1959	1:152161224-152162223	D	14	1:152161245,1:152161305,1:152161321,1:152161429,1:152161494,1:152161584,1:152161605,1:152161606,1:152161608,1:152161669,1:152162041,1:152162086,1:152162128,1:152162132	2	1:152161316,1:152161684	16
1960	1:178744356-178745355	D	9	1:178744409,1:178744706,1:178744723,1:178744744,1:178744755,1:178744992,1:178745221,1:178745261,1:178745262	2	1:178745270,1:178745278	11
1961	10:13563286-13564285	D	20	10:13563306,10:13563330,10:13563443,10:13563449,10:13563472,10:13563491,10:13563583,10:13563610,10:13563613,10:13563630,10:13563642,10:13563737,10:13563763,10:13563876,10:13563905,10:13563919,10:13563939,10:13563982,10:13564211,10:13564238	1	10:13563791	21
1962	10:21716160-21717159	D	1	10:21716168	2	10:21717000,10:21717020	3
1963	10:66647921-66648920	D	3	10:66648008,10:66648189,10:66648287	0		3
1964	10:79629541-79630540	D	2	10:79629767,10:79630482	2	10:79629762,10:79630376	4
1965	10:79861942-79862941	D	4	10:79862399,10:79862481,10:79862652,10:79862916	3	10:79862009,10:79862016,10:79862771	7
1966	10:84379488-84380487	D	3	10:84379774,10:84380087,10:84380168	2	10:84379773,10:84380081	5
1967	11:17067179-17068178	D	11	11:17067285,11:17067297,11:17067540,11:17067664,11:17067711,11:17067718,11:17067755,11:17067845,11:17067928,11:17068040,11:17068109	3	11:17067543,11:17067985,11:17068059	14
1968	11:51911535-51912534	D	3	11:51911712,11:51911946,11:51912449	0		3
1969	11:75299738-75300737	D	2	11:75300447,11:75300458	0		2
1970	11:106726845-106727844	D	3	11:106727109,11:106727652,11:106727662	2	11:106727015,11:106727078	5
1971	12:84138820-84139819	D	10	12:84138904,12:84138917,12:84139133,12:84139226,12:84139347,12:84139377,12:84139601,12:84139698,12:84139713,12:84139715	3	12:84139082,12:84139671,12:84139798	13
1972	13:95636529-95637528	D	7	13:95636568,13:95636600,13:95636601,13:95637071,13:95637262,13:95637469,13:95637504	1	13:95636608	8
1973	14:18492918-18493917	D	4	14:18492927,14:18493160,14:18493641,14:18493891	0		4
1974	14:60985260-60986259	D	5	14:60985291,14:60985326,14:60985383,14:60985733,14:60986141	1	14:60986123	6
1975	14:76408725-76409724	D	6	14:76408823,14:76409029,14:76409149,14:76409557,14:76409687,14:76409689	2	14:76408802,14:76409275	8
1976	15:9026350-9027349	D	7	15:9026435,15:9026449,15:9026469,15:9026956,15:9027122,15:9027214,15:9027259	1	15:9026564	8
1977	15:76077366-76078365	D	0		0		0
1978	15:99444807-99445806	D	9	15:99445016,15:99445094,15:99445095,15:99445233,15:99445290,15:99445320,15:99445663,15:99445742,15:99445750	2	15:99445512,15:99445522	11
1979	15:99651080-99652079	D	13	15:99651101,15:99651144,15:99651148,15:99651241,15:99651251,15:99651290,15:99651315,15:99651610,15:99651788,15:99651878,15:99651976,15:99651980,15:99651990	2	15:99651968,15:99652053	15
1980	16:31108993-31109992	D	3	16:31109435,16:31109472,16:31109548	1	16:31109380	4
1981	16:31428264-31429263	D	1	16:31429042	0		1
1982	17:17141531-17142530	D	15	17:17141626,17:17141642,17:17141753,17:17141784,17:17141831,17:17141963,17:17141976,17:17142049,17:17142175,17:17142185,17:17142266,17:17142345,17:17142352,17:17142393,17:17142520	1	17:17142432	16
1983	17:25409989-25410988	D	4	17:25409995,17:25410204,17:25410536,17:25410895	0		4
1984	17:28501098-28502097	D	3	17:28501377,17:28501566,17:28502083	0		3
1985	17:30731066-30732065	D	2	17:30731215,17:30731536	0		2
1986	17:71533802-71534801	D	8	17:71533892,17:71533915,17:71533966,17:71534448,17:71534485,17:71534748,17:71534749,17:71534800	0		8
1987	18:24871936-24872935	D	5	18:24872076,18:24872155,18:24872195,18:24872679,18:24872716	2	18:24872873,18:24872885	7
1988	18:72508270-72509269	D	8	18:72508288,18:72508306,18:72508307,18:72508438,18:72508584,18:72508587,18:72508794,18:72509194	0		8
1989	19:7287210-7288209	D	12	19:7287248,19:7287269,19:7287325,19:7287392,19:7287488,19:7287708,19:7287724,19:7287927,19:7287948,19:7287974,19:7288110,19:7288122	3	19:7287366,19:7287612,19:7287645	15
1990	19:56645482-56646481	D	15	19:56645508,19:56645587,19:56645693,19:56645838,19:56645845,19:56645859,19:56645862,19:56645901,19:56645913,19:56646087,19:56646160,19:56646205,19:56646381,19:56646405,19:56646418	0		15
1991	19:57290059-57291058	D	10	19:57290112,19:57290116,19:57290125,19:57290384,19:57290395,19:57290450,19:57290683,19:57290810,19:57290938,19:57290985	1	19:57290925	11
1992	2:25316138-25317137	D	19	2:25316140,2:25316179,2:25316220,2:25316263,2:25316323,2:25316345,2:25316452,2:25316517,2:25316622,2:25316627,2:25316730,2:25316751,2:25316767,2:25316857,2:25316860,2:25316869,2:25317007,2:25317059,2:25317091	0		19
1993	2:121282030-121283029	D	1	2:121282807	1	2:121282293	2
1994	2:166223287-166224286	D	20	2:166223413,2:166223483,2:166223608,2:166223611,2:166223687,2:166223689,2:166223802,2:166223835,2:166224029,2:166224041,2:166224057,2:166224092,2:166224093,2:166224247,2:166224255,2:166224258,2:166224259,2:166224271,2:166224276,2:166224283	1	2:166223919	21
1995	2:181313692-181314691	D	2	2:181314332,2:181314622	0		2
1996	3:8970036-8971035	D	14	3:8970091,3:8970285,3:8970369,3:8970478,3:8970547,3:8970684,3:8970723,3:8970725,3:8970810,3:8970828,3:8970878,3:8970894,3:8970986,3:8970997	3	3:8970041,3:8970618,3:8970946	17
1997	3:97718171-97719170	D	16	3:97718331,3:97718352,3:97718490,3:97718505,3:97718586,3:97718669,3:97718819,3:97718890,3:97718945,3:97718949,3:97718962,3:97718973,3:97718995,3:97719013,3:97719065,3:97719103	4	3:97718598,3:97718603,3:97718925,3:97719137	20
1998	3:108166355-108167354	D	7	3:108166425,3:108166653,3:108166743,3:108167036,3:108167066,3:108167081,3:108167186	1	3:108166494	8
1999	4:33117276-33118275	D	13	4:33117302,4:33117390,4:33117391,4:33117408,4:33117461,4:33117813,4:33117847,4:33117938,4:33118111,4:33118128,4:33118217,4:33118225,4:33118254	1	4:33117630	14
[truncated: 8,213 more rows]

## Sheet: 2-all_genes
Ensembl_ID	MGI_symbol	unique CBR identifer(s) assigned to gene	Number_of_unique_CBR_regions_assigned_to_gene	Number_of_doublehit_CBRs	Doublehit_variant_count	Number_of_singlehit_CBRs	Singlehit_variant_count	Total_variant_count	Variant_frequency_per_kb
ENSMUSG00000000001	Gnai3		0	0	0	0	0	0	0
ENSMUSG00000000003	Pbsn		0	0	0	0	0	0	0
ENSMUSG00000000028	Cdc45		0	0	0	0	0	0	0
ENSMUSG00000000031	H19		0	0	0	0	0	0	0
ENSMUSG00000000037	Scml2		0	0	0	0	0	0	0
ENSMUSG00000000049	Apoh	638	1	1	17	0	0	17	17
ENSMUSG00000000056	Narf	5245	1	1	5	0	0	5	5
ENSMUSG00000000058	Cav2		0	0	0	0	0	0	0
ENSMUSG00000000078	Klf6		0	0	0	0	0	0	0
ENSMUSG00000000085	Scmh1	8763	1	0	0	1	7	7	7
ENSMUSG00000000088	Cox5a		0	0	0	0	0	0	0
ENSMUSG00000000093	Tbx2		0	0	0	0	0	0	0
ENSMUSG00000000094	Tbx4		0	0	0	0	0	0	0
ENSMUSG00000000103	Zfy2	9346;8029;8030	3	0	0	3	0	0	0
ENSMUSG00000000120	Ngfr	5471	1	0	0	1	7	7	7
ENSMUSG00000000125	Wnt3		0	0	0	0	0	0	0
ENSMUSG00000000126	Wnt9a		0	0	0	0	0	0	0
ENSMUSG00000000127	Fer		0	0	0	0	0	0	0
ENSMUSG00000000131	Xpo6	5405	1	0	0	1	10	10	10
ENSMUSG00000000134	Tfe3	8915	1	0	0	1	1	1	1
ENSMUSG00000000142	Axin2	8572	1	0	0	1	4	4	4
ENSMUSG00000000148	Baat1	4440	1	1	1	0	0	1	1
ENSMUSG00000000149	Gna12	4975;5161;10182	3	1	4	2	12	16	5.33333
ENSMUSG00000000154	Slc22a18		0	0	0	0	0	0	0
ENSMUSG00000000157	Itgb2l		0	0	0	0	0	0	0
ENSMUSG00000000159	Igsf5		0	0	0	0	0	0	0
ENSMUSG00000000167	Pih1d2		0	0	0	0	0	0	0
ENSMUSG00000000168	Dlat		0	0	0	0	0	0	0
ENSMUSG00000000171	Sdhd	4471	1	1	8	0	0	8	8
ENSMUSG00000000182	Fgf23		0	0	0	0	0	0	0
ENSMUSG00000000183	Fgf6		0	0	0	0	0	0	0
ENSMUSG00000000184	Ccnd2		0	0	0	0	0	0	0
ENSMUSG00000000194	Gpr107		0	0	0	0	0	0	0
ENSMUSG00000000197	Nalcn		0	0	0	0	0	0	0
ENSMUSG00000000202	Btbd17		0	0	0	0	0	0	0
ENSMUSG00000000204	Slfn4		0	0	0	0	0	0	0
ENSMUSG00000000214	Th		0	0	0	0	0	0	0
ENSMUSG00000000215	Ins2		0	0	0	0	0	0	0
ENSMUSG00000000216	Scnn1g	6973	1	0	0	1	3	3	3
ENSMUSG00000000223	Drp2		0	0	0	0	0	0	0
ENSMUSG00000000244	Tspan32		0	0	0	0	0	0	0
ENSMUSG00000000247	Lhx2		0	0	0	0	0	0	0
ENSMUSG00000000248	Clec2g		0	0	0	0	0	0	0
ENSMUSG00000000253	Gmpr		0	0	0	0	0	0	0
ENSMUSG00000000263	Glra1		0	0	0	0	0	0	0
ENSMUSG00000000266	Mid2		0	0	0	0	0	0	0
ENSMUSG00000000275	Trim25	6219	1	0	0	1	5	5	5
ENSMUSG00000000276	Dgke	1419;3358;1540	3	3	0	0	0	0	0
ENSMUSG00000000278	Scpep1	7073	1	0	0	1	0	0	0
ENSMUSG00000000282	Mnt	5465;1085	2	2	3	0	0	3	1.5
ENSMUSG00000000290	Itgb2		0	0	0	0	0	0	0
ENSMUSG00000000295	Hddc2	6452;4494	2	0	0	2	46	46	23
ENSMUSG00000000296	Tpd52l1		0	0	0	0	0	0	0
ENSMUSG00000000301	Pemt	8547;3885	2	1	9	1	7	16	8
ENSMUSG00000000303	Cdh1		0	0	0	0	0	0	0
ENSMUSG00000000305	Cdh4	3943;4101;1228;9531;9156;5121;4751;8268;4581;4413	10	7	79	3	51	130	13
ENSMUSG00000000308	Ckmt1	5818	1	1	1	0	0	1	1
ENSMUSG00000000317	Bcl6b		0	0	0	0	0	0	0
ENSMUSG00000000318	Clec10a		0	0	0	0	0	0	0
ENSMUSG00000000320	Alox12		0	0	0	0	0	0	0
ENSMUSG00000000325	Arvcf		0	0	0	0	0	0	0
ENSMUSG00000000326	Comt		0	0	0	0	0	0	0
ENSMUSG00000000339	Rtcd1		0	0	0	0	0	0	0
ENSMUSG00000000340	Dbt		0	0	0	0	0	0	0
ENSMUSG00000000346	Dazap2	3141	1	1	7	0	0	7	7
ENSMUSG00000000355	Mcts1		0	0	0	0	0	0	0
ENSMUSG00000000359	Rem1		0	0	0	0	0	0	0
ENSMUSG00000000365	Rnf17		0	0	0	0	0	0	0
ENSMUSG00000000374	Trappc10		0	0	0	0	0	0	0
ENSMUSG00000000378	Ccm2	5708	1	1	13	0	0	13	13
ENSMUSG00000000381	Wap		0	0	0	0	0	0	0
ENSMUSG00000000384	Tbrg4	8536	1	0	0	1	2	2	2
ENSMUSG00000000385	Tmprss2		0	0	0	0	0	0	0
ENSMUSG00000000386	Mx1		0	0	0	0	0	0	0
ENSMUSG00000000392	Fap		0	0	0	0	0	0	0
ENSMUSG00000000394	Gcg		0	0	0	0	0	0	0
ENSMUSG00000000399	Ndufa9		0	0	0	0	0	0	0
ENSMUSG00000000402	Egfl6		0	0	0	0	0	0	0
ENSMUSG00000000409	Lck		0	0	0	0	0	0	0
ENSMUSG00000000411	Tssk3		0	0	0	0	0	0	0
ENSMUSG00000000416	Cttnbp2		0	0	0	0	0	0	0
ENSMUSG00000000420	Galnt1		0	0	0	0	0	0	0
ENSMUSG00000000435	Myf5		0	0	0	0	0	0	0
ENSMUSG00000000439	Mkrn2		0	0	0	0	0	0	0
ENSMUSG00000000440	Pparg		0	0	0	0	0	0	0
ENSMUSG00000000441	Raf1	2123	1	1	3	0	0	3	3
ENSMUSG00000000486	2013-09-01		0	0	0	0	0	0	0
ENSMUSG00000000489	Pdgfb		0	0	0	0	0	0	0
ENSMUSG00000000530	Acvrl1	371;6519	2	1	0	1	0	0	0
ENSMUSG00000000531	Grasp		0	0	0	0	0	0	0
ENSMUSG00000000532	Acvr1b		0	0	0	0	0	0	0
ENSMUSG00000000538	Tom1l2		0	0	0	0	0	0	0
ENSMUSG00000000544	Gpa33		0	0	0	0	0	0	0
ENSMUSG00000000552	Zfp385a	9763;5081	2	1	6	1	5	11	5.5
ENSMUSG00000000555	Itga5		0	0	0	0	0	0	0
ENSMUSG00000000560	Gabra2	9856	1	0	0	1	2	2	2
ENSMUSG00000000561	Wdr77		0	0	0	0	0	0	0
ENSMUSG00000000562	Adora3		0	0	0	0	0	0	0
ENSMUSG00000000563	Atp5f1		0	0	0	0	0	0	0
ENSMUSG00000000567	Sox9		0	0	0	0	0	0	0
ENSMUSG00000000568	Hnrnpd		0	0	0	0	0	0	0
ENSMUSG00000000579	Dynlt1c		0	0	0	0	0	0	0
ENSMUSG00000000581	C1d		0	0	0	0	0	0	0
ENSMUSG00000000594	Gm2a	3599	1	0	0	1	4	4	4
ENSMUSG00000000600	Krit1		0	0	0	0	0	0	0
ENSMUSG00000000605	Clcn4-2		0	0	0	0	0	0	0
ENSMUSG00000000606	Vmn2r88		0	0	0	0	0	0	0
ENSMUSG00000000617	Grm6	7066	1	0	0	1	4	4	4
ENSMUSG00000000627	Sema4f	8825;5610;2688;8371	4	1	6	3	45	51	12.75
ENSMUSG00000000628	Hk2	1134	1	1	5	0	0	5	5
ENSMUSG00000000631	Myo18a	4508;7069	2	1	9	1	5	14	7
ENSMUSG00000000632	Sez6		0	0	0	0	0	0	0
ENSMUSG00000000673	Haao		0	0	0	0	0	0	0
ENSMUSG00000000682	Cd52		0	0	0	0	0	0	0
ENSMUSG00000000686	Abhd15		0	0	0	0	0	0	0
ENSMUSG00000000690	Hoxb6		0	0	0	0	0	0	0
ENSMUSG00000000693	Loxl3		0	0	0	0	0	0	0
ENSMUSG00000000701	Tcl1b5		0	0	0	0	0	0	0
ENSMUSG00000000702			0	0	0	0	0	0	0
ENSMUSG00000000706	Btn1a1		0	0	0	0	0	0	0
ENSMUSG00000000708	Kat2b	2544	1	1	23	0	0	23	23
ENSMUSG00000000711	Rab5b		0	0	0	0	0	0	0
ENSMUSG00000000724	Cryba1		0	0	0	0	0	0	0
ENSMUSG00000000730	Dnmt3l		0	0	0	0	0	0	0
ENSMUSG00000000731	Aire		0	0	0	0	0	0	0
ENSMUSG00000000732	Icosl		0	0	0	0	0	0	0
ENSMUSG00000000738	Spg7	981;8434	2	1	12	1	8	20	10
ENSMUSG00000000739	Sult5a1		0	0	0	0	0	0	0
ENSMUSG00000000740	Rpl13		0	0	0	0	0	0	0
ENSMUSG00000000743	Chmp1a		0	0	0	0	0	0	0
ENSMUSG00000000751	Rpa1	5044;568	2	2	8	0	0	8	4
ENSMUSG00000000753	Serpinf1		0	0	0	0	0	0	0
ENSMUSG00000000759	Tubgcp3		0	0	0	0	0	0	0
ENSMUSG00000000766	Oprm1		0	0	0	0	0	0	0
ENSMUSG00000000776	Polr3d		0	0	0	0	0	0	0
ENSMUSG00000000782	Tcf7		0	0	0	0	0	0	0
ENSMUSG00000000787	Ddx3x	9339	1	0	0	1	5	5	5
ENSMUSG00000000791	Il12rb1		0	0	0	0	0	0	0
ENSMUSG00000000792	Slc5a5		0	0	0	0	0	0	0
ENSMUSG00000000794	Kcnn3	5830	1	0	0	1	15	15	15
ENSMUSG00000000804	Usp32	4509;6215	2	2	5	0	0	5	2.5
ENSMUSG00000000805	Car4		0	0	0	0	0	0	0
ENSMUSG00000000811	Txnrd3		0	0	0	0	0	0	0
ENSMUSG00000000817	Fasl		0	0	0	0	0	0	0
ENSMUSG00000000823	Znf512b		0	0	0	0	0	0	0
ENSMUSG00000000826	Dnajc5	1198;5552	2	1	0	1	8	8	4
ENSMUSG00000000827	Tpd52l2		0	0	0	0	0	0	0
ENSMUSG00000000838	Fmr1		0	0	0	0	0	0	0
ENSMUSG00000000861	Bcl11a		0	0	0	0	0	0	0
ENSMUSG00000000869	Il4		0	0	0	0	0	0	0
ENSMUSG00000000876	Pxmp4		0	0	0	0	0	0	0
ENSMUSG00000000881	Dlg3		0	0	0	0	0	0	0
ENSMUSG00000000884	Gnb1l		0	0	0	0	0	0	0
ENSMUSG00000000889	Dbh		0	0	0	0	0	0	0
ENSMUSG00000000901	Mmp11	3466	1	1	4	0	0	4	4
ENSMUSG00000000902	Smarcb1	9369	1	0	0	1	4	4	4
ENSMUSG00000000903	Vpreb3		0	0	0	0	0	0	0
ENSMUSG00000000915	Hip1r		0	0	0	0	0	0	0
ENSMUSG00000000916	Nsun5	4974	1	0	0	1	26	26	26
ENSMUSG00000000934	Top1mt		0	0	0	0	0	0	0
ENSMUSG00000000938	Hoxa10		0	0	0	0	0	0	0
ENSMUSG00000000942	Hoxa4		0	0	0	0	0	0	0
ENSMUSG00000000948	Snrpn		0	0	0	0	0	0	0
ENSMUSG00000000957	Mmp14		0	0	0	0	0	0	0
ENSMUSG00000000958	Slc7a7		0	0	0	0	0	0	0
ENSMUSG00000000959	Oxa1l		0	0	0	0	0	0	0
ENSMUSG00000000976	Heatr6		0	0	0	0	0	0	0
ENSMUSG00000000982	Ccl3		0	0	0	0	0	0	0
ENSMUSG00000000983	Expi		0	0	0	0	0	0	0
ENSMUSG00000001014	Icam4		0	0	0	0	0	0	0
ENSMUSG00000001016	Ilf2		0	0	0	0	0	0	0
ENSMUSG00000001017	2500003M10Rik	2860	1	1	9	0	0	9	9
ENSMUSG00000001018	Snapin	6333	1	0	0	1	13	13	13
ENSMUSG00000001020	S100a4		0	0	0	0	0	0	0
ENSMUSG00000001021	S100a3		0	0	0	0	0	0	0
ENSMUSG00000001023	S100a5		0	0	0	0	0	0	0
ENSMUSG00000001025	S100a6		0	0	0	0	0	0	0
ENSMUSG00000001027	Scn4a	8103;550;1541	3	2	16	1	9	25	8.33333
ENSMUSG00000001029	Icam2		0	0	0	0	0	0	0
ENSMUSG00000001034	Mapk7		0	0	0	0	0	0	0
ENSMUSG00000001036	Epn2	2724	1	1	4	0	0	4	4
ENSMUSG00000001039	B9d1		0	0	0	0	0	0	0
ENSMUSG00000001052	Sec24b		0	0	0	0	0	0	0
ENSMUSG00000001053	N4bp3		0	0	0	0	0	0	0
ENSMUSG00000001054	Rmnd5b	5958	1	1	3	0	0	3	3
ENSMUSG00000001056	Nhp2	1364	1	1	10	0	0	10	10
ENSMUSG00000001062	1300018I17Rik		0	0	0	0	0	0	0
ENSMUSG00000001065	Zfp276		0	0	0	0	0	0	0
ENSMUSG00000001076	C1ql4		0	0	0	0	0	0	0
ENSMUSG00000001082	Mfsd10		0	0	0	0	0	0	0
ENSMUSG00000001089	Luzp1	10049	1	0	0	1	10	10	10
ENSMUSG00000001095	Slc13a2		0	0	0	0	0	0	0
ENSMUSG00000001098	Kctd10		0	0	0	0	0	0	0
ENSMUSG00000001100	Poldip2	4868	1	1	0	0	0	0	0
ENSMUSG00000001103	Sebox		0	0	0	0	0	0	0
ENSMUSG00000001105	Ift20	6767	1	0	0	1	11	11	11
ENSMUSG00000001119	Col6a1		0	0	0	0	0	0	0
ENSMUSG00000001120	Pcbp3	8064;7362;28;4852;6748;10114;1453;6196	8	4	23	4	27	50	6.25
ENSMUSG00000001123	Lgals9	2523	1	1	6	0	0	6	6
ENSMUSG00000001127	Araf		0	0	0	0	0	0	0
ENSMUSG00000001128	Cfp		0	0	0	0	0	0	0
ENSMUSG00000001131	Timp1		0	0	0	0	0	0	0
ENSMUSG00000001134	Uxt		0	0	0	0	0	0	0
ENSMUSG00000001138	Cnnm3		0	0	0	0	0	0	0
ENSMUSG00000001143	Lman2l		0	0	0	0	0	0	0
ENSMUSG00000001150	Mcm3ap		0	0	0	0	0	0	0
ENSMUSG00000001151	Pcnt	9699	1	0	0	1	2	2	2
ENSMUSG00000001155	Ftcd		0	0	0	0	0	0	0
ENSMUSG00000001156	Mxd1	4788	1	1	1	0	0	1	1
ENSMUSG00000001157	Gmcl1	7932	1	0	0	1	11	11	11
ENSMUSG00000001158	Snrnp27	6373	1	0	0	1	4	4	4
ENSMUSG00000001166	Oas1c		0	0	0	0	0	0	0
ENSMUSG00000001168	Oas1h		0	0	0	0	0	0	0
ENSMUSG00000001173	Ocrl	4332;8020	2	1	2	1	9	11	5.5
ENSMUSG00000001175	Calm1	6485;6232	2	0	0	2	11	11	5.5
ENSMUSG00000001211	Agpat3	2612;8065;65;440;986;6749;9700	7	4	15	3	20	35	5
ENSMUSG00000001225	Slc26a3		0	0	0	0	0	0	0
ENSMUSG00000001227	Sema6b		0	0	0	0	0	0	0
ENSMUSG00000001228	Uhrf1		0	0	0	0	0	0	0
ENSMUSG00000001229	Dpp9	2752	1	1	2	0	0	2	2
ENSMUSG00000001240	Ramp2		0	0	0	0	0	0	0
ENSMUSG00000001247	Lsr		0	0	0	0	0	0	0
ENSMUSG00000001248	Gramd1a	3828	1	1	15	0	0	15	15
ENSMUSG00000001249	Hpn		0	0	0	0	0	0	0
ENSMUSG00000001260	Gabrg1		0	0	0	0	0	0	0
ENSMUSG00000001270	Ckb	4674	1	1	3	0	0	3	3
ENSMUSG00000001280	Sp1	95	1	1	5	0	0	5	5
ENSMUSG00000001281	Itgb7		0	0	0	0	0	0	0
ENSMUSG00000001285	Myg1		0	0	0	0	0	0	0
ENSMUSG00000001288	Rarg		0	0	0	0	0	0	0
ENSMUSG00000001289	Pfdn5		0	0	0	0	0	0	0
ENSMUSG00000001300	Efnb2		0	0	0	0	0	0	0
ENSMUSG00000001305	Rrp15	9683	1	0	0	1	11	11	11
ENSMUSG00000001313	Rnd2	8102	1	0	0	1	9	9	9
ENSMUSG00000001323	Srr		0	0	0	0	0	0	0
ENSMUSG00000001333	Sync		0	0	0	0	0	0	0
ENSMUSG00000001334	Fndc5		0	0	0	0	0	0	0
ENSMUSG00000001348	Acp5		0	0	0	0	0	0	0
ENSMUSG00000001349	Cnn1		0	0	0	0	0	0	0
ENSMUSG00000001366	Fbxo9		0	0	0	0	0	0	0
ENSMUSG00000001376	Ccdc132	5164	1	0	0	1	2	2	2
ENSMUSG00000001379	Apbb3		0	0	0	0	0	0	0
ENSMUSG00000001380	Hars	4556	1	1	3	0	0	3	3
ENSMUSG00000001383	Zmat2		0	0	0	0	0	0	0
ENSMUSG00000001403	Ube2c		0	0	0	0	0	0	0
ENSMUSG00000001415	Smg5		0	0	0	0	0	0	0
ENSMUSG00000001416	Cct3		0	0	0	0	0	0	0
ENSMUSG00000001417	Rhbg		0	0	0	0	0	0	0
ENSMUSG00000001418	0610031J06Rik		0	0	0	0	0	0	0
ENSMUSG00000001419	Mef2d	2175;46;4951	3	3	9	0	0	9	3
ENSMUSG00000001420	Tmem79		0	0	0	0	0	0	0
ENSMUSG00000001424	Snd1	2582;7601;6941	3	1	4	2	12	16	5.33333
ENSMUSG00000001435	Col18a1		0	0	0	0	0	0	0
ENSMUSG00000001436	Slc19a1	614	1	1	3	0	0	3	3
ENSMUSG00000001440	Kpnb1	8562	1	0	0	1	10	10	10
ENSMUSG00000001441	Npepps	4510	1	1	5	0	0	5	5
ENSMUSG00000001444	Tbx21		0	0	0	0	0	0	0
ENSMUSG00000001445	Mrpl10		0	0	0	0	0	0	0
ENSMUSG00000001467	Cyp51	9210;9211	2	0	0	2	28	28	14
ENSMUSG00000001472	Tcf25		0	0	0	0	0	0	0
ENSMUSG00000001473	Tubb6		0	0	0	0	0	0	0
ENSMUSG00000001482	Def8		0	0	0	0	0	0	0
ENSMUSG00000001493	Meox1		0	0	0	0	0	0	0
ENSMUSG00000001494	Sost	6472	1	0	0	1	3	3	3
ENSMUSG00000001496	Nkx2-1		0	0	0	0	0	0	0
ENSMUSG00000001497	Pax9		0	0	0	0	0	0	0
ENSMUSG00000001504	Irx2		0	0	0	0	0	0	0
ENSMUSG00000001506	Col1a1		0	0	0	0	0	0	0
ENSMUSG00000001507	Itga3	8098	1	0	0	1	9	9	9
ENSMUSG00000001508	Sgca		0	0	0	0	0	0	0
ENSMUSG00000001510	Dlx3	696;3360	2	2	15	0	0	15	7.5
ENSMUSG00000001517	Foxm1		0	0	0	0	0	0	0
ENSMUSG00000001518	Itfg2	9251	1	0	0	1	4	4	4
ENSMUSG00000001520	Nrip2		0	0	0	0	0	0	0
ENSMUSG00000001521	Tulp3	2586	1	1	10	0	0	10	10
ENSMUSG00000001524	Gtf2h4	2042	1	1	1	0	0	1	1
ENSMUSG00000001525	Tubb5	1699;6281	2	2	2	0	0	2	1
ENSMUSG00000001542	Ell2		0	0	0	0	0	0	0
ENSMUSG00000001552	Jup		0	0	0	0	0	0	0
ENSMUSG00000001555	Fkbp10		0	0	0	0	0	0	0
ENSMUSG00000001558	Klhl10		0	0	0	0	0	0	0
ENSMUSG00000001566	Mnx1		0	0	0	0	0	0	0
ENSMUSG00000001569	Nom1		0	0	0	0	0	0	0
ENSMUSG00000001576	Ergic1	3496;7811	2	1	23	1	12	35	17.5
ENSMUSG00000001583	Tnk1		0	0	0	0	0	0	0
ENSMUSG00000001588	Acap1		0	0	0	0	0	0	0
ENSMUSG00000001604	Tcea3	2776	1	1	6	0	0	6	6
ENSMUSG00000001622	Csn3		0	0	0	0	0	0	0
ENSMUSG00000001627	Ifrd1	5247	1	1	11	0	0	11	11
ENSMUSG00000001630	Stk38l		0	0	0	0	0	0	0
ENSMUSG00000001632	Brpf1	3308	1	1	3	0	0	3	3
ENSMUSG00000001642	Akr1b3		0	0	0	0	0	0	0
ENSMUSG00000001655	Hoxc13		0	0	0	0	0	0	0
ENSMUSG00000001656	Hoxc11		0	0	0	0	0	0	0
ENSMUSG00000001657	Hoxc8		0	0	0	0	0	0	0
ENSMUSG00000001661	Hoxc6		0	0	0	0	0	0	0
ENSMUSG00000001663	Gstt1		0	0	0	0	0	0	0
ENSMUSG00000001665	Gstt3		0	0	0	0	0	0	0
ENSMUSG00000001666	Ddt		0	0	0	0	0	0	0
ENSMUSG00000001670	Tat		0	0	0	0	0	0	0
ENSMUSG00000001672	Marveld3	7646	1	1	11	0	0	11	11
ENSMUSG00000001674	Ddx18		0	0	0	0	0	0	0
ENSMUSG00000001687	Ubl3	6940	1	0	0	1	5	5	5
ENSMUSG00000001700	Gramd3		0	0	0	0	0	0	0
ENSMUSG00000001707	Eef1e1		0	0	0	0	0	0	0
ENSMUSG00000001729	Akt1		0	0	0	0	0	0	0
ENSMUSG00000001739	Cldn15		0	0	0	0	0	0	0
ENSMUSG00000001741	Il16		0	0	0	0	0	0	0
ENSMUSG00000001750	Tcirg1		0	0	0	0	0	0	0
ENSMUSG00000001751	Naglu		0	0	0	0	0	0	0
ENSMUSG00000001755	Coasy		0	0	0	0	0	0	0
ENSMUSG00000001761	Smo		0	0	0	0	0	0	0
ENSMUSG00000001763	Tspan33		0	0	0	0	0	0	0
ENSMUSG00000001767	Crnkl1		0	0	0	0	0	0	0
ENSMUSG00000001768	Rin2		0	0	0	0	0	0	0
ENSMUSG00000001773	Folh1		0	0	0	0	0	0	0
ENSMUSG00000001774	Chordc1	8437	1	0	0	1	13	13	13
ENSMUSG00000001783	D10Wsu52e		0	0	0	0	0	0	0
ENSMUSG00000001785	Pwp1		0	0	0	0	0	0	0
ENSMUSG00000001786	Fbxo7		0	0	0	0	0	0	0
ENSMUSG00000001794	Capns1	6126	1	1	24	0	0	24	24
ENSMUSG00000001802	Lrp3		0	0	0	0	0	0	0
ENSMUSG00000001804	Dsg4		0	0	0	0	0	0	0
ENSMUSG00000001815	Evx2		0	0	0	0	0	0	0
ENSMUSG00000001819	Hoxd13		0	0	0	0	0	0	0
ENSMUSG00000001823	Hoxd12		0	0	0	0	0	0	0
ENSMUSG00000001827	Folr1		0	0	0	0	0	0	0
ENSMUSG00000001829	Clpb	676;7289	2	1	4	1	3	7	3.5
ENSMUSG00000001833	2013-09-07	7992	1	0	0	1	5	5	5
ENSMUSG00000001844	Zdhhc4		0	0	0	0	0	0	0
ENSMUSG00000001847	Rac1		0	0	0	0	0	0	0
ENSMUSG00000001855	Nup214	7849;7194	2	0	0	2	0	0	0
ENSMUSG00000001864	Aif1l		0	0	0	0	0	0	0
ENSMUSG00000001865	Cpa3		0	0	0	0	0	0	0
ENSMUSG00000001870	Ltbp1		0	0	0	0	0	0	0
ENSMUSG00000001891	Ugp2		0	0	0	0	0	0	0
ENSMUSG00000001901	Kcnh6	989	1	1	6	0	0	6	6
ENSMUSG00000001909	Trmt1		0	0	0	0	0	0	0
ENSMUSG00000001910	Nacc1		0	0	0	0	0	0	0
ENSMUSG00000001911	Nfix		0	0	0	0	0	0	0
ENSMUSG00000001918	Slc1a5		0	0	0	0	0	0	0
ENSMUSG00000001924	Uba1		0	0	0	0	0	0	0
ENSMUSG00000001930	Vwf	2396	1	1	3	0	0	3	3
ENSMUSG00000001942	Siae		0	0	0	0	0	0	0
ENSMUSG00000001943	Vsig2		0	0	0	0	0	0	0
ENSMUSG00000001946	Esam		0	0	0	0	0	0	0
ENSMUSG00000001948	Spa17		0	0	0	0	0	0	0
ENSMUSG00000001962	Fam50a		0	0	0	0	0	0	0
ENSMUSG00000001964	Emd		0	0	0	0	0	0	0
ENSMUSG00000001983	Taco1		0	0	0	0	0	0	0
ENSMUSG00000001985	Grik3	869	1	1	4	0	0	4	4
ENSMUSG00000001986	Gria3		0	0	0	0	0	0	0
ENSMUSG00000001988	Npas1	10186	1	0	0	1	3	3	3
ENSMUSG00000001995	Sipa1l2	2697;7001	2	1	10	1	10	20	10
ENSMUSG00000001998	Ap4e1		0	0	0	0	0	0	0
ENSMUSG00000001999	Blvra		0	0	0	0	0	0	0
ENSMUSG00000002006	Pdzd4		0	0	0	0	0	0	0
ENSMUSG00000002007	Srpk3		0	0	0	0	0	0	0
ENSMUSG00000002010	Idh3g		0	0	0	0	0	0	0
ENSMUSG00000002012	Pnck	8472	1	0	0	1	12	12	12
ENSMUSG00000002014	Ssr4	10105	1	0	0	1	1	1	1
ENSMUSG00000002015	Bcap31		0	0	0	0	0	0	0
ENSMUSG00000002017	Fam98a		0	0	0	0	0	0	0
ENSMUSG00000002020	Ltbp2		0	0	0	0	0	0	0
ENSMUSG00000002028	Mll1	4163;3851;5659	3	2	2	1	1	3	1
ENSMUSG00000002031	Ift46	5904	1	1	5	0	0	5	5
ENSMUSG00000002032	Tmem25		0	0	0	0	0	0	0
ENSMUSG00000002033	Cd3g		0	0	0	0	0	0	0
ENSMUSG00000002043	Trappc6a		0	0	0	0	0	0	0
ENSMUSG00000002052	Supt6h	7725	1	0	0	1	6	6	6
ENSMUSG00000002055	Spag5		0	0	0	0	0	0	0
ENSMUSG00000002057	Foxn1		0	0	0	0	0	0	0
ENSMUSG00000002058	Unc119	113;16;5722	3	3	12	0	0	12	4
ENSMUSG00000002059	Rab34		0	0	0	0	0	0	0
ENSMUSG00000002064	Sdf2		0	0	0	0	0	0	0
ENSMUSG00000002068	Ccne1	5875	1	0	0	1	4	4	4
ENSMUSG00000002076	Hsf2bp	1815	1	1	9	0	0	9	9
ENSMUSG00000002083	Bbc3		0	0	0	0	0	0	0
ENSMUSG00000002100	Mybpc3		0	0	0	0	0	0	0
ENSMUSG00000002102	Psmc3		0	0	0	0	0	0	0
ENSMUSG00000002103	Acp2		0	0	0	0	0	0	0
ENSMUSG00000002104	Rapsn		0	0	0	0	0	0	0
ENSMUSG00000002105	Slc39a13	9142;9805	2	0	0	2	7	7	3.5
ENSMUSG00000002107	Celf2	4934;6570;8693;1934;4569	5	3	18	2	11	29	5.8
ENSMUSG00000002108	Nr1h3		0	0	0	0	0	0	0
ENSMUSG00000002109	Ddb2		0	0	0	0	0	0	0
ENSMUSG00000002111	Sfpi1		0	0	0	0	0	0	0
ENSMUSG00000002129	Sf3a1		0	0	0	0	0	0	0
ENSMUSG00000002147	Stat6	8529	1	0	0	1	10	10	10
ENSMUSG00000002190	Clgn		0	0	0	0	0	0	0
ENSMUSG00000002204	Napsa		0	0	0	0	0	0	0
ENSMUSG00000002205	Vrk3	1071;9888	2	1	12	1	3	15	7.5
ENSMUSG00000002210	1500002O20Rik	9261;7941	2	0	0	2	21	21	10.5
ENSMUSG00000002221	Paxip1		0	0	0	0	0	0	0
ENSMUSG00000002222	Rmnd5a	7927	1	0	0	1	8	8	8
ENSMUSG00000002227	Mov10		0	0	0	0	0	0	0
ENSMUSG00000002228	Ppm1j		0	0	0	0	0	0	0
ENSMUSG00000002233	Rhoc		0	0	0	0	0	0	0
ENSMUSG00000002240	4930432K09Rik		0	0	0	0	0	0	0
ENSMUSG00000002249	Tead3		0	0	0	0	0	0	0
ENSMUSG00000002250	Ppard	6534;3765	2	2	18	0	0	18	9
ENSMUSG00000002257	Def6		0	0	0	0	0	0	0
ENSMUSG00000002265	Peg3	1210;6955	2	1	6	1	2	8	4
ENSMUSG00000002266	Zim1	6656	1	0	0	1	5	5	5
ENSMUSG00000002274	Metrn		0	0	0	0	0	0	0
ENSMUSG00000002279	Lmf1		0	0	0	0	0	0	0
ENSMUSG00000002280	Narfl		0	0	0	0	0	0	0
ENSMUSG00000002289	Angptl4		0	0	0	0	0	0	0
ENSMUSG00000002290	Rab11b-ps2		0	0	0	0	0	0	0
ENSMUSG00000002297	Dbf4		0	0	0	0	0	0	0
ENSMUSG00000002307	Daxx		0	0	0	0	0	0	0
ENSMUSG00000002308	Cd320		0	0	0	0	0	0	0
ENSMUSG00000002319	Ipo4		0	0	0	0	0	0	0
ENSMUSG00000002320	Tm9sf1		0	0	0	0	0	0	0
ENSMUSG00000002324	Rec8		0	0	0	0	0	0	0
ENSMUSG00000002325	Irf9		0	0	0	0	0	0	0
ENSMUSG00000002326	Gmpr2		0	0	0	0	0	0	0
ENSMUSG00000002329	Mdp1		0	0	0	0	0	0	0
ENSMUSG00000002332	Dhrs1		0	0	0	0	0	0	0
ENSMUSG00000002341	Ncan		0	0	0	0	0	0	0
ENSMUSG00000002342	Tmem161a	4155	1	1	11	0	0	11	11
ENSMUSG00000002343	Armc6		0	0	0	0	0	0	0
ENSMUSG00000002345	2310045N01Rik	6982	1	0	0	1	5	5	5
ENSMUSG00000002346	Slc25a42	5416;6151	2	1	5	1	7	12	6
ENSMUSG00000002365	Snx9		0	0	0	0	0	0	0
ENSMUSG00000002372	Ranbp3	2293	1	1	6	0	0	6	6
ENSMUSG00000002379	Ndufa11		0	0	0	0	0	0	0
ENSMUSG00000002384	Bmp8b		0	0	0	0	0	0	0
ENSMUSG00000002393	Nr2f6		0	0	0	0	0	0	0
ENSMUSG00000002395	Use1		0	0	0	0	0	0	0
ENSMUSG00000002396	Ocel1		0	0	0	0	0	0	0
ENSMUSG00000002409	Dyrk1b	6662	1	0	0	1	7	7	7
ENSMUSG00000002413	Braf	5603	1	1	10	0	0	10	10
ENSMUSG00000002416	Ndufb2		0	0	0	0	0	0	0
ENSMUSG00000002428	Hltf		0	0	0	0	0	0	0
ENSMUSG00000002455	Prpf6		0	0	0	0	0	0	0
ENSMUSG00000002458	Rgs19		0	0	0	0	0	0	0
ENSMUSG00000002459	Rgs20	464	1	1	2	0	0	2	2
ENSMUSG00000002475	Abhd3		0	0	0	0	0	0	0
ENSMUSG00000002477	Snrpd1	5094;8216	2	1	15	1	11	26	13
ENSMUSG00000002486	Tchp		0	0	0	0	0	0	0
ENSMUSG00000002489	Tiam1	1921	1	1	5	0	0	5	5
ENSMUSG00000002496	Tsc2		0	0	0	0	0	0	0
ENSMUSG00000002500	Rpl3l		0	0	0	0	0	0	0
ENSMUSG00000002504	Slc9a3r2		0	0	0	0	0	0	0
ENSMUSG00000002524	Puf60	4694	1	1	12	0	0	12	12
ENSMUSG00000002546	Golga2	5323	1	0	0	1	0	0	0
ENSMUSG00000002550	Uck1		0	0	0	0	0	0	0
ENSMUSG00000002565	Scin		0	0	0	0	0	0	0
ENSMUSG00000002578	Ikzf4		0	0	0	0	0	0	0
ENSMUSG00000002580	1810046J19Rik		0	0	0	0	0	0	0
ENSMUSG00000002588	Pon1		0	0	0	0	0	0	0
ENSMUSG00000002602	Axl		0	0	0	0	0	0	0
ENSMUSG00000002603	Tgfb1		0	0	0	0	0	0	0
ENSMUSG00000002608	Ccdc97	4792	1	1	10	0	0	10	10
ENSMUSG00000002617	Zfp40		0	0	0	0	0	0	0
ENSMUSG00000002625	Akap8l	7815	1	0	0	1	0	0	0
ENSMUSG00000002633	Shh		0	0	0	0	0	0	0
ENSMUSG00000002635	Pdcd2l		0	0	0	0	0	0	0
ENSMUSG00000002658	Gtf2f1		0	0	0	0	0	0	0
ENSMUSG00000002660	Clpp	7479	1	0	0	1	18	18	18
ENSMUSG00000002661	Alkbh7	2367	1	1	10	0	0	10	10
ENSMUSG00000002664	Pspn		0	0	0	0	0	0	0
ENSMUSG00000002668	Dennd1c		0	0	0	0	0	0	0
ENSMUSG00000002679	Med6		0	0	0	0	0	0	0
ENSMUSG00000002688	Prkd1	1247;1800	2	2	25	0	0	25	12.5
ENSMUSG00000002699	Lcp2		0	0	0	0	0	0	0
ENSMUSG00000002718	Cse1l		0	0	0	0	0	0	0
ENSMUSG00000002728	Naa20		0	0	0	0	0	0	0
ENSMUSG00000002731	Prkra		0	0	0	0	0	0	0
ENSMUSG00000002732	Fkbp7		0	0	0	0	0	0	0
ENSMUSG00000002733	Plekha3		0	0	0	0	0	0	0
ENSMUSG00000002741	Ykt6		0	0	0	0	0	0	0
ENSMUSG00000002748	Baz1b	6098;6934	2	1	8	1	3	11	5.5
ENSMUSG00000002763	Pex6		0	0	0	0	0	0	0
ENSMUSG00000002767	Mrpl2		0	0	0	0	0	0	0
ENSMUSG00000002768	Mea1	5301	1	0	0	1	6	6	6
ENSMUSG00000002769	Gnmt		0	0	0	0	0	0	0
ENSMUSG00000002771	Grin2d		0	0	0	0	0	0	0
ENSMUSG00000002778	Kdelr1		0	0	0	0	0	0	0
ENSMUSG00000002781	Tmem143	4298	1	1	4	0	0	4	4
ENSMUSG00000002791	Pdxk-ps	8203	1	0	0	1	6	6	6
ENSMUSG00000002797	Ggct	9241	1	0	0	1	5	5	5
ENSMUSG00000002799	Jag2		0	0	0	0	0	0	0
ENSMUSG00000002803	Btbd6		0	0	0	0	0	0	0
ENSMUSG00000002804	Nudt14		0	0	0	0	0	0	0
ENSMUSG00000002808	Epdr1		0	0	0	0	0	0	0
ENSMUSG00000002812	Flii		0	0	0	0	0	0	0
ENSMUSG00000002814	Top3a	4032	1	1	4	0	0	4	4
ENSMUSG00000002820	Atg4d	2325	1	1	4	0	0	4	4
ENSMUSG00000002825	Qtrt1		0	0	0	0	0	0	0
ENSMUSG00000002831	Plin4		0	0	0	0	0	0	0
ENSMUSG00000002833	Hdgfrp2	60	1	1	6	0	0	6	6
ENSMUSG00000002835	Chaf1a	6282	1	0	0	1	8	8	8
ENSMUSG00000002844	Adprh		0	0	0	0	0	0	0
ENSMUSG00000002845	Tmem39a		0	0	0	0	0	0	0
ENSMUSG00000002846	4930455C21Rik		0	0	0	0	0	0	0
ENSMUSG00000002847	Pla1a		0	0	0	0	0	0	0
ENSMUSG00000002870	Mcm2	4139	1	1	3	0	0	3	3
ENSMUSG00000002871	Tpra1	3819;4790	2	1	4	1	12	16	8
ENSMUSG00000002881	Nab1		0	0	0	0	0	0	0
ENSMUSG00000002885	Cd97	6153	1	1	6	0	0	6	6
ENSMUSG00000002897	Il17ra		0	0	0	0	0	0	0
ENSMUSG00000002900	Lamb1		0	0	0	0	0	0	0
ENSMUSG00000002908	Kcnn1		0	0	0	0	0	0	0
ENSMUSG00000002910	Arrdc2	5417	1	1	5	0	0	5	5
ENSMUSG00000002930	Ppp1r17		0	0	0	0	0	0	0
ENSMUSG00000002944	Cd36		0	0	0	0	0	0	0
ENSMUSG00000002948	Map2k7	7300;8864	2	0	0	2	9	9	4.5
ENSMUSG00000002949	Timm44	629	1	1	8	0	0	8	8
ENSMUSG00000002957	Ap2a2	820	1	1	3	0	0	3	3
ENSMUSG00000002963	Pnkp		0	0	0	0	0	0	0
ENSMUSG00000002968	Med25	7282	1	0	0	1	7	7	7
ENSMUSG00000002980	Bcam		0	0	0	0	0	0	0
ENSMUSG00000002981	Clptm1	7275;5623;8384	3	1	5	2	17	22	7.33333
ENSMUSG00000002983	Relb		0	0	0	0	0	0	0
ENSMUSG00000002984	Tomm40		0	0	0	0	0	0	0
ENSMUSG00000002985	Apoe		0	0	0	0	0	0	0
ENSMUSG00000002992	Apoc2		0	0	0	0	0	0	0
ENSMUSG00000002996	Hbp1	1799	1	1	8	0	0	8	8
ENSMUSG00000002997	Prkar2b		0	0	0	0	0	0	0
ENSMUSG00000003031	Cdkn1b	7935;6953;9604	3	0	0	3	21	21	7
ENSMUSG00000003032	Klf4		0	0	0	0	0	0	0
ENSMUSG00000003033	Ap1m1		0	0	0	0	0	0	0
ENSMUSG00000003037	Rab8a	5180	1	0	0	1	1	1	1
ENSMUSG00000003038	Hmgn2	7578;8770	2	0	0	2	20	20	10
ENSMUSG00000003039	Fam32a		0	0	0	0	0	0	0
ENSMUSG00000003051	Elf3		0	0	0	0	0	0	0
ENSMUSG00000003053	Cyp2c29		0	0	0	0	0	0	0
ENSMUSG00000003062	Stard3nl		0	0	0	0	0	0	0
ENSMUSG00000003068	Stk11	8068	1	0	0	1	5	5	5
ENSMUSG00000003070	Efna2		0	0	0	0	0	0	0
ENSMUSG00000003072	Atp5d		0	0	0	0	0	0	0
ENSMUSG00000003099	Ppp5c		0	0	0	0	0	0	0
ENSMUSG00000003119	Cdk12		0	0	0	0	0	0	0
ENSMUSG00000003123	Lipe		0	0	0	0	0	0	0
ENSMUSG00000003131	Pafah1b2		0	0	0	0	0	0	0
ENSMUSG00000003134	Tbc1d8	9943;776;7034;1730;1239;1589;9667;2901	8	5	62	3	56	118	14.75
ENSMUSG00000003135	D1Bwg0212e		0	0	0	0	0	0	0
ENSMUSG00000003153	Slc2a3		0	0	0	0	0	0	0
ENSMUSG00000003154	Foxj2	6653	1	0	0	1	5	5	5
ENSMUSG00000003161	Sri		0	0	0	0	0	0	0
ENSMUSG00000003166	Dgcr2		0	0	0	0	0	0	0
ENSMUSG00000003178	Mical3		0	0	0	0	0	0	0
ENSMUSG00000003184	Irf3		0	0	0	0	0	0	0
ENSMUSG00000003190	Bcl2l12		0	0	0	0	0	0	0
ENSMUSG00000003198	Zfp959		0	0	0	0	0	0	0
ENSMUSG00000003199	Mpnd		0	0	0	0	0	0	0
ENSMUSG00000003200	Sh3gl1	6538	1	0	0	1	5	5	5
ENSMUSG00000003206	Ebi3		0	0	0	0	0	0	0
ENSMUSG00000003208	Ccdc94		0	0	0	0	0	0	0
ENSMUSG00000003226	Ranbp2		0	0	0	0	0	0	0
ENSMUSG00000003227	Edar		0	0	0	0	0	0	0
ENSMUSG00000003228	Grk5	10151	1	0	0	1	2	2	2
ENSMUSG00000003233	Dvl3		0	0	0	0	0	0	0
ENSMUSG00000003234	Abcf3		0	0	0	0	0	0	0
ENSMUSG00000003235	Eif2b5		0	0	0	0	0	0	0
ENSMUSG00000003269	Cyth2	919;14	2	2	13	0	0	13	6.5
ENSMUSG00000003271	Sult2b1		0	0	0	0	0	0	0
ENSMUSG00000003273	Car11	5878	1	1	6	0	0	6	6
ENSMUSG00000003279	Dlgap1		0	0	0	0	0	0	0
ENSMUSG00000003282	Plag1		0	0	0	0	0	0	0
ENSMUSG00000003283	Hck		0	0	0	0	0	0	0
ENSMUSG00000003299	Mrpl4		0	0	0	0	0	0	0
ENSMUSG00000003308	Keap1		0	0	0	0	0	0	0
ENSMUSG00000003309	Ap1m2		0	0	0	0	0	0	0
ENSMUSG00000003316	Glg1		0	0	0	0	0	0	0
ENSMUSG00000003341	Atp8b3		0	0	0	0	0	0	0
ENSMUSG00000003344	Btbd2		0	0	0	0	0	0	0
ENSMUSG00000003345	Csnk1g2	7706;5031;7366	3	2	13	1	10	23	7.66667
ENSMUSG00000003346	Fam108a	5225	1	1	7	0	0	7	7
ENSMUSG00000003348	Mob3a	1279	1	1	7	0	0	7	7
ENSMUSG00000003352	Cacnb3		0	0	0	0	0	0	0
ENSMUSG00000003354	Ccdc65	6270	1	1	8	0	0	8	8
ENSMUSG00000003355	Fkbp11		0	0	0	0	0	0	0
ENSMUSG00000003360	Ddx23		0	0	0	0	0	0	0
ENSMUSG00000003363	Pld3	8837	1	0	0	1	8	8	8
ENSMUSG00000003378	Grik5	1836	1	1	5	0	0	5	5
ENSMUSG00000003379	Cd79a		0	0	0	0	0	0	0
ENSMUSG00000003380	Rabac1	5392	1	1	13	0	0	13	13
ENSMUSG00000003382	Etv3		0	0	0	0	0	0	0
ENSMUSG00000003402	Prkcsh	2986	1	1	5	0	0	5	5
ENSMUSG00000003410	Elavl3	3444	1	1	6	0	0	6	6
ENSMUSG00000003411	Rab3b		0	0	0	0	0	0	0
ENSMUSG00000003418	St8sia6		0	0	0	0	0	0	0
ENSMUSG00000003420	Fcgrt		0	0	0	0	0	0	0
ENSMUSG00000003421	Nosip		0	0	0	0	0	0	0
ENSMUSG00000003423	Pih1d1		0	0	0	0	0	0	0
ENSMUSG00000003429	Rps11		0	0	0	0	0	0	0
ENSMUSG00000003435	Supt5h	3087	1	1	4	0	0	4	4
ENSMUSG00000003436	Dll3	6125	1	0	0	1	13	13	13
ENSMUSG00000003437	Paf1		0	0	0	0	0	0	0
ENSMUSG00000003438	Timm50		0	0	0	0	0	0	0
ENSMUSG00000003444	Med29	1770	1	1	7	0	0	7	7
ENSMUSG00000003452	Bicd1		0	0	0	0	0	0	0
ENSMUSG00000003458	Ncstn		0	0	0	0	0	0	0
ENSMUSG00000003464	Pex19		0	0	0	0	0	0	0
ENSMUSG00000003469	Phyhip		0	0	0	0	0	0	0
ENSMUSG00000003476	Crhr2		0	0	0	0	0	0	0
ENSMUSG00000003477	Inmt	6641	1	0	0	1	5	5	5
ENSMUSG00000003484	Cyp4f18	2189	1	1	10	0	0	10	10
ENSMUSG00000003500	Impdh1	103;1669	2	2	5	0	0	5	2.5
ENSMUSG00000003505	Psg18		0	0	0	0	0	0	0
ENSMUSG00000003518	Dusp3		0	0	0	0	0	0	0
ENSMUSG00000003526	Prodh	2540	1	1	14	0	0	14	14
ENSMUSG00000003527	Dgcr14	5286	1	0	0	1	6	6	6
ENSMUSG00000003528	Slc25a1	2228	1	1	8	0	0	8	8
ENSMUSG00000003531	Dgcr6		0	0	0	0	0	0	0
ENSMUSG00000003534	Ddr1		0	0	0	0	0	0	0
ENSMUSG00000003541	Ier3	6024;5518	2	1	0	1	2	2	1
ENSMUSG00000003545	Fosb	6657	1	0	0	1	9	9	9
ENSMUSG00000003546	Klc4		0	0	0	0	0	0	0
ENSMUSG00000003549	Ercc1	888;9260	2	1	7	1	10	17	8.5
ENSMUSG00000003555	Cyp17a1		0	0	0	0	0	0	0
ENSMUSG00000003559	As3mt		0	0	0	0	0	0	0
ENSMUSG00000003573	Homer3	920	1	1	0	0	0	0	0
ENSMUSG00000003575	Crtc1		0	0	0	0	0	0	0
ENSMUSG00000003581	Rnf215		0	0	0	0	0	0	0
ENSMUSG00000003585	Sec14l2	7715;5950;1684	3	1	17	2	17	34	11.3333
ENSMUSG00000003604	Aven	1865;1100	2	2	4	0	0	4	2
ENSMUSG00000003617	Cp	506	1	1	15	0	0	15	15
ENSMUSG00000003623	Crot		0	0	0	0	0	0	0
ENSMUSG00000003644	Rps6ka1		0	0	0	0	0	0	0
ENSMUSG00000003657	Calb2		0	0	0	0	0	0	0
ENSMUSG00000003660	Snrnp200		0	0	0	0	0	0	0
ENSMUSG00000003662	Ciao1		0	0	0	0	0	0	0
ENSMUSG00000003665	Has1		0	0	0	0	0	0	0
ENSMUSG00000003680	Taf6l	2236	1	0	0	1	12	12	12
ENSMUSG00000003721	Insig2		0	0	0	0	0	0	0
ENSMUSG00000003731	Kpna6	7576	1	0	0	1	2	2	2
ENSMUSG00000003746	Man1a		0	0	0	0	0	0	0
ENSMUSG00000003752	Itpkc		0	0	0	0	0	0	0
ENSMUSG00000003762	Adck4	4793	1	1	10	0	0	10	10
ENSMUSG00000003778	Brd8		0	0	0	0	0	0	0
ENSMUSG00000003779	Kif20a	7490	1	0	0	1	4	4	4
ENSMUSG00000003808	Farsa	2324	1	1	4	0	0	4	4
ENSMUSG00000003809	Gcdh		0	0	0	0	0	0	0
ENSMUSG00000003810	Mast2	5135;4763	2	1	3	1	8	11	5.5
ENSMUSG00000003812	Dnase2a		0	0	0	0	0	0	0
ENSMUSG00000003813	Rad23a	8877	1	0	0	1	8	8	8
ENSMUSG00000003814	Calr	8423;6402	2	0	0	2	8	8	4
ENSMUSG00000003824	Syce2		0	0	0	0	0	0	0
ENSMUSG00000003847	Nfat5	8429	1	0	0	1	4	4	4
ENSMUSG00000003848	Nob1		0	0	0	0	0	0	0
ENSMUSG00000003849	Nqo1		0	0	0	0	0	0	0
ENSMUSG00000003863	Ppfia3		0	0	0	0	0	0	0
ENSMUSG00000003865	Gys1		0	0	0	0	0	0	0
ENSMUSG00000003868	Ruvbl2	3679;5877	2	2	5	0	0	5	2.5
ENSMUSG00000003872	Lin7b	7951	1	0	0	1	9	9	9
ENSMUSG00000003873	Bax		0	0	0	0	0	0	0
ENSMUSG00000003882	Il7r		0	0	0	0	0	0	0
ENSMUSG00000003923	Tfam		0	0	0	0	0	0	0
ENSMUSG00000003929	Zfp81		0	0	0	0	0	0	0
ENSMUSG00000003934	Efnb3		0	0	0	0	0	0	0
ENSMUSG00000003948	Mmd	8561;8995;1899;635;8994	5	2	31	3	34	65	13
ENSMUSG00000003949	Hlf	8094;9968;3737	3	1	5	2	29	34	11.3333
ENSMUSG00000003955	Fam162a		0	0	0	0	0	0	0
ENSMUSG00000003970	Rpl8	8633	1	0	0	1	2	2	2
ENSMUSG00000003974	Grm3		0	0	0	0	0	0	0
ENSMUSG00000003992	Ssbp2	6792	1	0	0	1	1	1	1
ENSMUSG00000004018	Fancl		0	0	0	0	0	0	0
ENSMUSG00000004031	Fam5b		0	0	0	0	0	0	0
ENSMUSG00000004032	Gstm5		0	0	0	0	0	0	0
ENSMUSG00000004035	Gstm7		0	0	0	0	0	0	0
ENSMUSG00000004038	Gstm3		0	0	0	0	0	0	0
ENSMUSG00000004040	Stat3	1183	1	1	8	0	0	8	8
ENSMUSG00000004043	Stat5a		0	0	0	0	0	0	0
ENSMUSG00000004044	Ptrf		0	0	0	0	0	0	0
ENSMUSG00000004054	Map3k11	1097	1	1	6	0	0	6	6
ENSMUSG00000004056	Akt2	9885;6661;7618;7943	4	1	8	3	18	26	6.5
ENSMUSG00000004069	Dnaja3		0	0	0	0	0	0	0
ENSMUSG00000004070	Hmox2		0	0	0	0	0	0	0
ENSMUSG00000004071	5730403B10Rik	9765	1	0	0	1	6	6	6
ENSMUSG00000004085	B230120H23Rik		0	0	0	0	0	0	0
ENSMUSG00000004096	Cwc15		0	0	0	0	0	0	0
ENSMUSG00000004098	Col5a3	427	1	1	14	0	0	14	14
ENSMUSG00000004099	Dnmt1		0	0	0	0	0	0	0
ENSMUSG00000004100	Ppan	4162	1	1	8	0	0	8	8
ENSMUSG00000004105	Angptl2		0	0	0	0	0	0	0
ENSMUSG00000004110	Cacna1e		0	0	0	0	0	0	0
ENSMUSG00000004113	Cacna1b		0	0	0	0	0	0	0
ENSMUSG00000004127	Rg9mtd2	5343	1	1	14	0	0	14	14
ENSMUSG00000004151	Etv1		0	0	0	0	0	0	0
ENSMUSG00000004187	Kifc2		0	0	0	0	0	0	0
ENSMUSG00000004207	Psap		0	0	0	0	0	0	0
ENSMUSG00000004221	Ikbkg		0	0	0	0	0	0	0
ENSMUSG00000004231	Pax2	701	1	1	11	0	0	11	11
ENSMUSG00000004233	Wars2		0	0	0	0	0	0	0
ENSMUSG00000004263	Atn1	1352	1	1	2	0	0	2	2
ENSMUSG00000004264	Phb2		0	0	0	0	0	0	0
ENSMUSG00000004266	Ptpn6		0	0	0	0	0	0	0
ENSMUSG00000004267	Eno2	2968	1	1	3	0	0	3	3
ENSMUSG00000004268	Emg1	5869	1	0	0	1	3	3	3
ENSMUSG00000004270	Lpcat3		0	0	0	0	0	0	0
ENSMUSG00000004285	Atp6v1f	6101	1	0	0	1	12	12	12
ENSMUSG00000004296	Il12b		0	0	0	0	0	0	0
ENSMUSG00000004317	Clcn5	8914	1	0	0	1	9	9	9
ENSMUSG00000004319	Clcn3	2265;3095;9626;2887;9296	5	3	17	2	12	29	5.8
ENSMUSG00000004328	Hif3a	9258	1	0	0	1	28	28	28
ENSMUSG00000004341	Gpx6		0	0	0	0	0	0	0
ENSMUSG00000004344	Gpx5		0	0	0	0	0	0	0
ENSMUSG00000004347	Pde1c	9599	1	0	0	1	10	10	10
ENSMUSG00000004356	Utp20		0	0	0	0	0	0	0
ENSMUSG00000004359	Spic		0	0	0	0	0	0	0
ENSMUSG00000004360	9330159F19Rik		0	0	0	0	0	0	0
ENSMUSG00000004364	Cul3	2713	1	1	8	0	0	8	8
ENSMUSG00000004366	Sst		0	0	0	0	0	0	0
ENSMUSG00000004371	Il11		0	0	0	0	0	0	0
ENSMUSG00000004383	Large	4157;769;4813;6983	4	3	38	1	5	43	10.75
ENSMUSG00000004393	Ddx56	5707	1	0	0	1	1	1	1
ENSMUSG00000004394	Tmed4		0	0	0	0	0	0	0
ENSMUSG00000004415	Emid2		0	0	0	0	0	0	0
ENSMUSG00000004446	Bid		0	0	0	0	0	0	0
ENSMUSG00000004451	Ralb		0	0	0	0	0	0	0
ENSMUSG00000004455	Ppp1cc		0	0	0	0	0	0	0
ENSMUSG00000004460	Dnajb11		0	0	0	0	0	0	0
ENSMUSG00000004462	Tbccd1		0	0	0	0	0	0	0
ENSMUSG00000004473	Clec11a	2127;5629;6666	3	2	19	1	12	31	10.3333
ENSMUSG00000004500	Zfp324		0	0	0	0	0	0	0
ENSMUSG00000004508	Gab2		0	0	0	0	0	0	0
ENSMUSG00000004530	Coro1c		0	0	0	0	0	0	0
ENSMUSG00000004535	Tax1bp1	43;3551	2	2	30	0	0	30	15
ENSMUSG00000004540	Psg17		0	0	0	0	0	0	0
ENSMUSG00000004542	Psg19		0	0	0	0	0	0	0
ENSMUSG00000004552	Ctse		0	0	0	0	0	0	0
ENSMUSG00000004558	Ndrg2		0	0	0	0	0	0	0
ENSMUSG00000004561	Mettl17	504	1	1	17	0	0	17	17
ENSMUSG00000004562	Arhgef40		0	0	0	0	0	0	0
ENSMUSG00000004565	Pnpla6		0	0	0	0	0	0	0
ENSMUSG00000004567	Mcoln1		0	0	0	0	0	0	0
ENSMUSG00000004568	Arhgef18	1670;2797	2	2	21	0	0	21	10.5
ENSMUSG00000004591	Pkn2		0	0	0	0	0	0	0
ENSMUSG00000004609	Cd33		0	0	0	0	0	0	0
ENSMUSG00000004610	Etfb	7620	1	0	0	1	20	20	20
ENSMUSG00000004612	Nkg7		0	0	0	0	0	0	0
ENSMUSG00000004613	Lim2		0	0	0	0	0	0	0
ENSMUSG00000004626	Stxbp2	1886	1	1	10	0	0	10	10
ENSMUSG00000004630	Pcp2		0	0	0	0	0	0	0
ENSMUSG00000004631	Sgce		0	0	0	0	0	0	0
ENSMUSG00000004633	Chn2	8367	1	0	0	1	5	5	5
ENSMUSG00000004637	Wwox	5900;9306;9307;3569;1954	5	3	31	2	21	52	10.4
ENSMUSG00000004642	Slbp	6621	1	0	0	1	13	13	13
ENSMUSG00000004651	Tyr		0	0	0	0	0	0	0
ENSMUSG00000004654	Ghrhr	9872	1	0	0	1	23	23	23
ENSMUSG00000004655	Aqp1	6642;10066;3081	3	1	1	2	16	17	5.66667
ENSMUSG00000004661	Arid3b		0	0	0	0	0	0	0
ENSMUSG00000004665	Cnn2		0	0	0	0	0	0	0
ENSMUSG00000004667	Polr2e	2517	1	1	10	0	0	10	10
ENSMUSG00000004668	Abca13		0	0	0	0	0	0	0
ENSMUSG00000004677	Myo9b		0	0	0	0	0	0	0
ENSMUSG00000004698	Hdac9	2277	1	1	2	0	0	2	2
ENSMUSG00000004707	Ly9		0	0	0	0	0	0	0
ENSMUSG00000004709	Cd244		0	0	0	0	0	0	0
ENSMUSG00000004730	Emr1		0	0	0	0	0	0	0
ENSMUSG00000004748	Mtfp1	8533;7061;7714	3	0	0	3	9	9	3
ENSMUSG00000004768	Rab23		0	0	0	0	0	0	0
ENSMUSG00000004771	Rab11a		0	0	0	0	0	0	0
ENSMUSG00000004788	Eif2b2		0	0	0	0	0	0	0
ENSMUSG00000004789	Dlst		0	0	0	0	0	0	0
ENSMUSG00000004791	Pgf		0	0	0	0	0	0	0
ENSMUSG00000004798	Ulk2		0	0	0	0	0	0	0
ENSMUSG00000004814	Ccl24		0	0	0	0	0	0	0
ENSMUSG00000004815	Dgkq	2577	1	1	7	0	0	7	7
ENSMUSG00000004821	Tmed11		0	0	0	0	0	0	0
ENSMUSG00000004837	Grap		0	0	0	0	0	0	0
ENSMUSG00000004842	Pou1f1		0	0	0	0	0	0	0
ENSMUSG00000004843	Chmp2b		0	0	0	0	0	0	0
ENSMUSG00000004846	Plod3		0	0	0	0	0	0	0
ENSMUSG00000004849	Ap1s1	726	1	1	6	0	0	6	6
ENSMUSG00000004864	Mapk13		0	0	0	0	0	0	0
ENSMUSG00000004865	Srpk1		0	0	0	0	0	0	0
ENSMUSG00000004872	Pax3		0	0	0	0	0	0	0
ENSMUSG00000004880	Lbr		0	0	0	0	0	0	0
ENSMUSG00000004885	Crabp2		0	0	0	0	0	0	0
ENSMUSG00000004891	Nes		0	0	0	0	0	0	0
ENSMUSG00000004892	Bcan		0	0	0	0	0	0	0
ENSMUSG00000004894	Hapln2		0	0	0	0	0	0	0
ENSMUSG00000004895	Prcc	205	1	1	4	0	0	4	4
ENSMUSG00000004896	Rrnad1	4262	1	1	3	0	0	3	3
ENSMUSG00000004897	Hdgf		0	0	0	0	0	0	0
ENSMUSG00000004902	Slc25a18	6652	1	0	0	1	11	11	11
ENSMUSG00000004929	Thop1	3229	1	1	15	0	0	15	15
ENSMUSG00000004931	Apba3	4501	1	1	6	0	0	6	6
ENSMUSG00000004933	Matk		0	0	0	0	0	0	0
ENSMUSG00000004934	Pias4		0	0	0	0	0	0	0
ENSMUSG00000004936	Map2k1	7326	1	0	0	1	11	11	11
ENSMUSG00000004937	Sgta	10117	1	0	0	1	8	8	8
ENSMUSG00000004939	Itgb1bp3		0	0	0	0	0	0	0
ENSMUSG00000004945	5730437N04Rik		0	0	0	0	0	0	0
ENSMUSG00000004947	Dtx2		0	0	0	0	0	0	0
ENSMUSG00000004948	Zp3		0	0	0	0	0	0	0
ENSMUSG00000004951	Hspb1	1439	1	1	5	0	0	5	5
ENSMUSG00000004952	Rasa4	10062	1	0	0	1	14	14	14
ENSMUSG00000004961	Syt5		0	0	0	0	0	0	0
ENSMUSG00000004980	Hnrnpa2b1	7603	1	0	0	1	6	6	6
ENSMUSG00000004988	Fxyd4	6375;1945	2	1	15	1	5	20	10
ENSMUSG00000004994	Ccdc130	8876	1	0	0	1	3	3	3
ENSMUSG00000004996	Mri1	5655	1	1	4	0	0	4	4
ENSMUSG00000005034	Prkacb	5129	1	1	11	0	0	11	11
ENSMUSG00000005043	Sgsh		0	0	0	0	0	0	0
ENSMUSG00000005045	Chd5		0	0	0	0	0	0	0
ENSMUSG00000005054	Cstb		0	0	0	0	0	0	0
ENSMUSG00000005057	Sh2b2		0	0	0	0	0	0	0
ENSMUSG00000005069	Pex5	9879	1	0	0	1	4	4	4
ENSMUSG00000005078	Jkamp		0	0	0	0	0	0	0
ENSMUSG00000005087	Cd44		0	0	0	0	0	0	0
ENSMUSG00000005089	Slc1a2	1935;1659;5544;1660;6318;6049;1062	7	6	60	1	2	62	8.85714
ENSMUSG00000005102	Eif2ak4		0	0	0	0	0	0	0
ENSMUSG00000005103	Wdr1		0	0	0	0	0	0	0
ENSMUSG00000005107	Slc2a9		0	0	0	0	0	0	0
ENSMUSG00000005124	Wisp1	67;573;94	3	3	49	0	0	49	16.3333
ENSMUSG00000005125	Ndrg1	4223;7789;3259;5075;9064	5	3	29	2	26	55	11
ENSMUSG00000005131	4930550C14Rik		0	0	0	0	0	0	0
ENSMUSG00000005142	Man2b1		0	0	0	0	0	0	0
ENSMUSG00000005148	Klf5		0	0	0	0	0	0	0
ENSMUSG00000005150	Wdr83		0	0	0	0	0	0	0
ENSMUSG00000005161	Prdx2		0	0	0	0	0	0	0
ENSMUSG00000005198	Polr2a	8982	1	0	0	1	3	3	3
ENSMUSG00000005202	Shbg		0	0	0	0	0	0	0
ENSMUSG00000005204	Senp3		0	0	0	0	0	0	0
ENSMUSG00000005220	Corin		0	0	0	0	0	0	0
ENSMUSG00000005225	Plekha8	675	1	1	7	0	0	7	7
ENSMUSG00000005232	G6pc2		0	0	0	0	0	0	0
ENSMUSG00000005233	Spc25		0	0	0	0	0	0	0
ENSMUSG00000005237	Dnahc2	7723	1	0	0	1	4	4	4
ENSMUSG00000005251	Ripk4		0	0	0	0	0	0	0
ENSMUSG00000005262	Ufd1l		0	0	0	0	0	0	0
ENSMUSG00000005267	Zfp287	8085	1	0	0	1	6	6	6
ENSMUSG00000005268	Prlr		0	0	0	0	0	0	0
ENSMUSG00000005299	Letm1		0	0	0	0	0	0	0
ENSMUSG00000005312	Ubqln1		0	0	0	0	0	0	0
ENSMUSG00000005320	Fgfr4		0	0	0	0	0	0	0
ENSMUSG00000005338	Cadm3		0	0	0	0	0	0	0
ENSMUSG00000005339	Fcer1a		0	0	0	0	0	0	0
ENSMUSG00000005354	Txn2		0	0	0	0	0	0	0
ENSMUSG00000005355	Casp14		0	0	0	0	0	0	0
ENSMUSG00000005357	Slc1a6		0	0	0	0	0	0	0
ENSMUSG00000005360	Slc1a3	6809	1	0	0	1	3	3	3
ENSMUSG00000005362	Crbn		0	0	0	0	0	0	0
ENSMUSG00000005364	Il5ra		0	0	0	0	0	0	0
ENSMUSG00000005370	Msh6	5092	1	1	4	0	0	4	4
ENSMUSG00000005371	Fbxo11		0	0	0	0	0	0	0
ENSMUSG00000005373	Mlxipl		0	0	0	0	0	0	0
ENSMUSG00000005374	Tbl2		0	0	0	0	0	0	0
ENSMUSG00000005378	Wbscr22		0	0	0	0	0	0	0
ENSMUSG00000005397	Nid1		0	0	0	0	0	0	0
ENSMUSG00000005410	Mcm5		0	0	0	0	0	0	0
ENSMUSG00000005413	Hmox1	7979	1	0	0	1	6	6	6
ENSMUSG00000005417	Mprip	9382	1	0	0	1	1	1	1
ENSMUSG00000005442	Cic	2010	1	1	1	0	0	1	1
ENSMUSG00000005447	Pafah1b3		0	0	0	0	0	0	0
ENSMUSG00000005465	Il27ra		0	0	0	0	0	0	0
ENSMUSG00000005469	Prkaca	9910	1	0	0	1	1	1	1
ENSMUSG00000005470	Asf1b	3983	1	1	2	0	0	2	2
ENSMUSG00000005474	Myl10		0	0	0	0	0	0	0
ENSMUSG00000005481	Ddx39	7310	1	0	0	1	3	3	3
ENSMUSG00000005483	Dnajb1		0	0	0	0	0	0	0
ENSMUSG00000005493	Msh4		0	0	0	0	0	0	0
ENSMUSG00000005501	Usp40		0	0	0	0	0	0	0
ENSMUSG00000005503	Evx1		0	0	0	0	0	0	0
ENSMUSG00000005505	Kbtbd4	2852	1	1	4	0	0	4	4
ENSMUSG00000005506	Celf1		0	0	0	0	0	0	0
ENSMUSG00000005510	Ndufs3		0	0	0	0	0	0	0
ENSMUSG00000005514	Por		0	0	0	0	0	0	0
ENSMUSG00000005533	Igf1r	3682;4800;2592	3	3	33	0	0	33	11
ENSMUSG00000005534	Insr	6676;3841	2	2	13	0	0	13	6.5
ENSMUSG00000005540	Fcer2a		0	0	0	0	0	0	0
ENSMUSG00000005547	Cyp2a5		0	0	0	0	0	0	0
ENSMUSG00000005553	Atp4a		0	0	0	0	0	0	0
ENSMUSG00000005566	Trim28	6381	1	0	0	1	0	0	0
ENSMUSG00000005575	Ube2m	4453	1	1	4	0	0	4	4
ENSMUSG00000005580	Adcy9		0	0	0	0	0	0	0
ENSMUSG00000005583	Mef2c	641;4527	2	2	13	0	0	13	6.5
ENSMUSG00000005609	Ctr9	3317;2881	2	2	9	0	0	9	4.5
ENSMUSG00000005610	Eif4g2		0	0	0	0	0	0	0
ENSMUSG00000005611	Mrvi1	2976	1	1	6	0	0	6	6
ENSMUSG00000005615	Pcyt1a		0	0	0	0	0	0	0
ENSMUSG00000005621	Zfp592	7624;7959	2	0	0	2	18	18	9
ENSMUSG00000005625	Psmd4	6334	1	0	0	1	4	4	4
ENSMUSG00000005628	Tmod4		0	0	0	0	0	0	0
ENSMUSG00000005640	Insrr		0	0	0	0	0	0	0
ENSMUSG00000005649	Cabp5		0	0	0	0	0	0	0
ENSMUSG00000005656	Snx6		0	0	0	0	0	0	0
ENSMUSG00000005667	Mthfd2		0	0	0	0	0	0	0
ENSMUSG00000005672	Kit		0	0	0	0	0	0	0
ENSMUSG00000005674	Tomm40l	8955	1	0	0	1	1	1	1
ENSMUSG00000005677	Nr1i3		0	0	0	0	0	0	0
ENSMUSG00000005681	Apoa2		0	0	0	0	0	0	0
ENSMUSG00000005682	Pan2	3598	1	1	4	0	0	4	4
ENSMUSG00000005683	Cs	1896	1	1	5	0	0	5	5
ENSMUSG00000005686	Ampd3	7963	1	0	0	1	15	15	15
ENSMUSG00000005687	Bcas2	4266	1	1	5	0	0	5	5
ENSMUSG00000005696	Sh2d1a	2709	1	1	0	0	0	0	0
ENSMUSG00000005698	Ctcf		0	0	0	0	0	0	0
ENSMUSG00000005699	Pard6a		0	0	0	0	0	0	0
ENSMUSG00000005705	Agrp		0	0	0	0	0	0	0
ENSMUSG00000005716	Pvalb		0	0	0	0	0	0	0
ENSMUSG00000005718	Tfap4		0	0	0	0	0	0	0
ENSMUSG00000005732	Ranbp1		0	0	0	0	0	0	0
ENSMUSG00000005763	Cd247		0	0	0	0	0	0	0
ENSMUSG00000005774	Rfx5		0	0	0	0	0	0	0
ENSMUSG00000005779	Psmb4		0	0	0	0	0	0	0
ENSMUSG00000005800	Mmp8		0	0	0	0	0	0	0
ENSMUSG00000005802	Slc30a4	7201	1	0	0	1	5	5	5
ENSMUSG00000005803	Sqrdl	3049	1	1	12	0	0	12	12
ENSMUSG00000005804	Pldn		0	0	0	0	0	0	0
ENSMUSG00000005813	Metap1		0	0	0	0	0	0	0
ENSMUSG00000005823	Gpr108	484	1	1	11	0	0	11	11
ENSMUSG00000005824	Tnfsf14		0	0	0	0	0	0	0
ENSMUSG00000005836	Gata6		0	0	0	0	0	0	0
ENSMUSG00000005846	Rsl1d1	9470	1	0	0	1	2	2	2
ENSMUSG00000005864	Cnga2		0	0	0	0	0	0	0
ENSMUSG00000005871	Apc		0	0	0	0	0	0	0
ENSMUSG00000005873	Reep5		0	0	0	0	0	0	0
ENSMUSG00000005881	Ergic3		0	0	0	0	0	0	0
ENSMUSG00000005882	Uqcc		0	0	0	0	0	0	0
ENSMUSG00000005883	Spo11		0	0	0	0	0	0	0
ENSMUSG00000005886	Ncoa2	1214;6719	2	1	8	1	1	9	4.5
ENSMUSG00000005891	Prl4a1		0	0	0	0	0	0	0
ENSMUSG00000005892	Trh		0	0	0	0	0	0	0
ENSMUSG00000005893	Nr2c2	5867	1	0	0	1	6	6	6
ENSMUSG00000005897	Nr2c1		0	0	0	0	0	0	0
ENSMUSG00000005899	Smpd4		0	0	0	0	0	0	0
ENSMUSG00000005907	Pex1	2385	1	1	0	0	0	0	0
ENSMUSG00000005917	Otx1		0	0	0	0	0	0	0
ENSMUSG00000005936	Kctd20		0	0	0	0	0	0	0
ENSMUSG00000005947	Itgae		0	0	0	0	0	0	0
ENSMUSG00000005949	Ctns		0	0	0	0	0	0	0
ENSMUSG00000005950	P2rx5	9967	1	0	0	1	1	1	1
ENSMUSG00000005951	Shpk		0	0	0	0	0	0	0
ENSMUSG00000005952	Trpv1		0	0	0	0	0	0	0
ENSMUSG00000005958	Ephb3	5289	1	0	0	1	4	4	4
ENSMUSG00000005968	Tuft1		0	0	0	0	0	0	0
ENSMUSG00000005973	Rcn1		0	0	0	0	0	0	0
ENSMUSG00000005980	Dnase1		0	0	0	0	0	0	0
ENSMUSG00000005981	Trap1	10136	1	0	0	1	1	1	1
ENSMUSG00000005982	Nat15		0	0	0	0	0	0	0
ENSMUSG00000005983	1700037C18Rik		0	0	0	0	0	0	0
ENSMUSG00000005986	Ankrd13d		0	0	0	0	0	0	0
ENSMUSG00000005994	Tyrp1		0	0	0	0	0	0	0
ENSMUSG00000006005	Tpr	3457	1	1	4	0	0	4	4
ENSMUSG00000006007	Pdc	1786;658;1959;1324	4	4	46	0	0	46	11.5
ENSMUSG00000006010	BC003331		0	0	0	0	0	0	0
ENSMUSG00000006014	Prg4		0	0	0	0	0	0	0
ENSMUSG00000006019	Dhx34		0	0	0	0	0	0	0
ENSMUSG00000006021	Kptn		0	0	0	0	0	0	0
ENSMUSG00000006024	Napa	2590;104;10185	3	2	13	1	8	21	7
ENSMUSG00000006050	Sra1		0	0	0	0	0	0	0
ENSMUSG00000006056	Calcoco2		0	0	0	0	0	0	0
ENSMUSG00000006057	Atp5g1	1793;8997	2	1	2	1	3	5	2.5
ENSMUSG00000006058	Snf8		0	0	0	0	0	0	0
ENSMUSG00000006095	Tbcb	8841	1	0	0	1	10	10	10
ENSMUSG00000006127	Inpp5k	2434	1	1	4	0	0	4	4
ENSMUSG00000006134	Crkl		0	0	0	0	0	0	0
ENSMUSG00000006143	2310043J07Rik		0	0	0	0	0	0	0
ENSMUSG00000006154	Eps8l1		0	0	0	0	0	0	0
ENSMUSG00000006169	Clint1	7720	1	0	0	1	2	2	2
ENSMUSG00000006179	Prss16		0	0	0	0	0	0	0
ENSMUSG00000006191	Cdkal1		0	0	0	0	0	0	0
ENSMUSG00000006200	Rhox6		0	0	0	0	0	0	0
ENSMUSG00000006204	5430419D17Rik		0	0	0	0	0	0	0
ENSMUSG00000006205	Htra1		0	0	0	0	0	0	0
ENSMUSG00000006215	Zbtb17		0	0	0	0	0	0	0
ENSMUSG00000006216	Clcnkb		0	0	0	0	0	0	0
ENSMUSG00000006218	Fam131c		0	0	0	0	0	0	0
ENSMUSG00000006219	Fblim1		0	0	0	0	0	0	0
ENSMUSG00000006221	Hspb7		0	0	0	0	0	0	0
ENSMUSG00000006235	Epor		0	0	0	0	0	0	0
ENSMUSG00000006241	Ccdc159	2985	1	1	5	0	0	5	5
ENSMUSG00000006262	Mob1b	3545	1	1	9	0	0	9	9
ENSMUSG00000006269	Atp6v1b1		0	0	0	0	0	0	0
ENSMUSG00000006270	Vax1		0	0	0	0	0	0	0
ENSMUSG00000006273	Atp6v1b2	2594	1	1	3	0	0	3	3
ENSMUSG00000006276	Eps15l1		0	0	0	0	0	0	0
ENSMUSG00000006281	Tep1		0	0	0	0	0	0	0
ENSMUSG00000006288	Ttc5		0	0	0	0	0	0	0
ENSMUSG00000006289	Osgep	4532	1	1	7	0	0	7	7
ENSMUSG00000006299	Aamp		0	0	0	0	0	0	0
ENSMUSG00000006301	Tmbim1	8042	1	0	0	1	10	10	10
ENSMUSG00000006304	Arpc2		0	0	0	0	0	0	0
ENSMUSG00000006307	Wbp7	7946	1	0	0	1	0	0	0
ENSMUSG00000006310	Zbtb32	5395	1	0	0	1	6	6	6
ENSMUSG00000006311	Etv2		0	0	0	0	0	0	0
ENSMUSG00000006313	Upk1a		0	0	0	0	0	0	0
ENSMUSG00000006315	Tmem147		0	0	0	0	0	0	0
ENSMUSG00000006333	Rps9	1721	1	1	7	0	0	7	7
ENSMUSG00000006335	Tfpt		0	0	0	0	0	0	0
ENSMUSG00000006342	Susd2	9698	1	0	0	1	4	4	4
ENSMUSG00000006344	Ggt5		0	0	0	0	0	0	0
ENSMUSG00000006345	Ggt1		0	0	0	0	0	0	0
ENSMUSG00000006356	Crip2		0	0	0	0	0	0	0
ENSMUSG00000006360	Crip1		0	0	0	0	0	0	0
ENSMUSG00000006362	Cbfa2t3		0	0	0	0	0	0	0
ENSMUSG00000006369	Fbln1		0	0	0	0	0	0	0
ENSMUSG00000006373	Pgrmc1		0	0	0	0	0	0	0
ENSMUSG00000006378	Gcat	6813	1	0	0	1	12	12	12
ENSMUSG00000006386	Tek		0	0	0	0	0	0	0
ENSMUSG00000006389	Mpl		0	0	0	0	0	0	0
ENSMUSG00000006390	Elovl1		0	0	0	0	0	0	0
ENSMUSG00000006392	Med8		0	0	0	0	0	0	0
ENSMUSG00000006395	Hyi		0	0	0	0	0	0	0
ENSMUSG00000006398	Cdc20		0	0	0	0	0	0	0
ENSMUSG00000006403	Adamts4		0	0	0	0	0	0	0
ENSMUSG00000006411	Pvrl4		0	0	0	0	0	0	0
ENSMUSG00000006412	Pfdn2	8956	1	0	0	1	3	3	3
ENSMUSG00000006418	Rnf114		0	0	0	0	0	0	0
ENSMUSG00000006423	C330007P06Rik		0	0	0	0	0	0	0
ENSMUSG00000006435	Neurl1a	288;242	2	2	23	0	0	23	11.5
ENSMUSG00000006442	Srm		0	0	0	0	0	0	0
ENSMUSG00000006445	Epha2		0	0	0	0	0	0	0
ENSMUSG00000006456	Rbm14	6032	1	1	4	0	0	4	4
ENSMUSG00000006457	Actn3		0	0	0	0	0	0	0
ENSMUSG00000006462	A530013C23Rik		0	0	0	0	0	0	0
ENSMUSG00000006463	Zdhhc24	6033	1	0	0	1	3	3	3
ENSMUSG00000006464	Bbs1	7499	1	0	0	1	12	12	12
ENSMUSG00000006469	Slc34a3		0	0	0	0	0	0	0
ENSMUSG00000006471	Ndor1		0	0	0	0	0	0	0
ENSMUSG00000006476	Nelf		0	0	0	0	0	0	0
ENSMUSG00000006488	Prl7a1		0	0	0	0	0	0	0
ENSMUSG00000006490	Prl8a9		0	0	0	0	0	0	0
ENSMUSG00000006494	Pdk1	4738	1	1	17	0	0	17	17
ENSMUSG00000006498	Ptbp1		0	0	0	0	0	0	0
ENSMUSG00000006517	Mvd	3214	1	1	8	0	0	8	8
ENSMUSG00000006519	Cyba		0	0	0	0	0	0	0
ENSMUSG00000006522	Itih3		0	0	0	0	0	0	0
ENSMUSG00000006526	Tmem110		0	0	0	0	0	0	0
ENSMUSG00000006527	Sfmbt1		0	0	0	0	0	0	0
ENSMUSG00000006529	Itih1		0	0	0	0	0	0	0
ENSMUSG00000006538	Ihh		0	0	0	0	0	0	0
ENSMUSG00000006542	Prkag3		0	0	0	0	0	0	0
ENSMUSG00000006546	Cryba2		0	0	0	0	0	0	0
ENSMUSG00000006567	Atp7b	3688	1	1	13	0	0	13	13
ENSMUSG00000006570	Defb2		0	0	0	0	0	0	0
ENSMUSG00000006574	Slc4a1		0	0	0	0	0	0	0
ENSMUSG00000006575	Rundc3a	8568	1	0	0	1	2	2	2
ENSMUSG00000006576	Slc4a3		0	0	0	0	0	0	0
ENSMUSG00000006585	Cdt1		0	0	0	0	0	0	0
ENSMUSG00000006586	Runx1t1		0	0	0	0	0	0	0
ENSMUSG00000006587	Snai3	6411	1	0	0	1	4	4	4
ENSMUSG00000006589	Aprt		0	0	0	0	0	0	0
ENSMUSG00000006599	Gtf2h1		0	0	0	0	0	0	0
ENSMUSG00000006611	Hfe		0	0	0	0	0	0	0
ENSMUSG00000006638	Abhd1		0	0	0	0	0	0	0
ENSMUSG00000006641	Slc5a6	2962	1	1	7	0	0	7	7
ENSMUSG00000006642	Tcf23		0	0	0	0	0	0	0
ENSMUSG00000006649	Nphs1	5394	1	1	7	0	0	7	7
ENSMUSG00000006651	Aplp1		0	0	0	0	0	0	0
ENSMUSG00000006673	Qrich1	4330;4477	2	2	13	0	0	13	6.5
ENSMUSG00000006675	P4htm	9335	1	0	0	1	11	11	11
ENSMUSG00000006676	Usp19		0	0	0	0	0	0	0
ENSMUSG00000006678	Pola1		0	0	0	0	0	0	0
ENSMUSG00000006699	Cdc42		0	0	0	0	0	0	0
ENSMUSG00000006705	Pknox1	4911	1	0	0	1	12	12	12
ENSMUSG00000006711	D130043K22Rik		0	0	0	0	0	0	0
ENSMUSG00000006715	Gmnn		0	0	0	0	0	0	0
ENSMUSG00000006717	Acot13		0	0	0	0	0	0	0
ENSMUSG00000006720	Zfp184		0	0	0	0	0	0	0
ENSMUSG00000006724	Cyp27b1		0	0	0	0	0	0	0
ENSMUSG00000006728	Cdk4		0	0	0	0	0	0	0
ENSMUSG00000006731	B4galnt1		0	0	0	0	0	0	0
ENSMUSG00000006732	Mettl1		0	0	0	0	0	0	0
ENSMUSG00000006736	Tspan31	3001	1	1	5	0	0	5	5
ENSMUSG00000006740	Kif5b		0	0	0	0	0	0	0
ENSMUSG00000006763	Saal1	8399	1	0	0	1	23	23	23
ENSMUSG00000006764	Tph2		0	0	0	0	0	0	0
ENSMUSG00000006777	Krt23		0	0	0	0	0	0	0
ENSMUSG00000006782	Cnp		0	0	0	0	0	0	0
ENSMUSG00000006784	Ttc25	4658;8100	2	1	9	1	3	12	6
ENSMUSG00000006800	Sulf2	3526	1	1	11	0	0	11	11
ENSMUSG00000006818	Sod2	9089	1	0	0	1	5	5	5
ENSMUSG00000006850	Tmco6		0	0	0	0	0	0	0
ENSMUSG00000006906	Stambp		0	0	0	0	0	0	0
ENSMUSG00000006920	Ezh1		0	0	0	0	0	0	0
ENSMUSG00000006930	Hap1		0	0	0	0	0	0	0
ENSMUSG00000006931	Leprel4		0	0	0	0	0	0	0
ENSMUSG00000006932	Ctnnb1	2134	1	1	2	0	0	2	2
ENSMUSG00000006941	Eif1b		0	0	0	0	0	0	0
ENSMUSG00000006948	Klk4		0	0	0	0	0	0	0
ENSMUSG00000006958	Chrd		0	0	0	0	0	0	0
ENSMUSG00000006998	Psmd2	6012	1	0	0	1	0	0	0
ENSMUSG00000007021	Syngr3		0	0	0	0	0	0	0
ENSMUSG00000007029	Vars		0	0	0	0	0	0	0
ENSMUSG00000007030	D17H6S56E-3		0	0	0	0	0	0	0
ENSMUSG00000007033	Hspa1l		0	0	0	0	0	0	0
ENSMUSG00000007034	Slc44a4		0	0	0	0	0	0	0
ENSMUSG00000007035	Msh5	8659	1	0	0	1	3	3	3
ENSMUSG00000007036	Abhd16a		0	0	0	0	0	0	0
ENSMUSG00000007038	Neu1		0	0	0	0	0	0	0
ENSMUSG00000007039	Ddah2		0	0	0	0	0	0	0
ENSMUSG00000007041	Clic1		0	0	0	0	0	0	0
ENSMUSG00000007044	Ly6g6c		0	0	0	0	0	0	0
ENSMUSG00000007050	Lsm2		0	0	0	0	0	0	0
ENSMUSG00000007080	Pole		0	0	0	0	0	0	0
ENSMUSG00000007097	Atp1a2	9681	1	0	0	1	6	6	6
ENSMUSG00000007107	Atp1a4		0	0	0	0	0	0	0
ENSMUSG00000007122	Casq1		0	0	0	0	0	0	0
ENSMUSG00000007207	Stx1a		0	0	0	0	0	0	0
ENSMUSG00000007209	Ceacam9		0	0	0	0	0	0	0
ENSMUSG00000007216	Zfp775		0	0	0	0	0	0	0
ENSMUSG00000007279	Scube2	3561	1	1	8	0	0	8	8
ENSMUSG00000007338	Mrpl49		0	0	0	0	0	0	0
ENSMUSG00000007379	Dennd2c		0	0	0	0	0	0	0
ENSMUSG00000007411	Mark3		0	0	0	0	0	0	0
ENSMUSG00000007415	Gatad1		0	0	0	0	0	0	0
ENSMUSG00000007440	Pcdha9		0	0	0	0	0	0	0
ENSMUSG00000007457	2310003L06Rik		0	0	0	0	0	0	0
ENSMUSG00000007458	M6pr		0	0	0	0	0	0	0
ENSMUSG00000007476	Lrrc8a	1227	1	1	4	0	0	4	4
ENSMUSG00000007480	Mc5r		0	0	0	0	0	0	0
ENSMUSG00000007564	Ppp2r1a	444	1	1	0	0	0	0	0
ENSMUSG00000007570	Fance	3147	1	1	18	0	0	18	18
ENSMUSG00000007589	Tinf2	9049	1	0	0	1	10	10	10
ENSMUSG00000007591	Tssk4		0	0	0	0	0	0	0
ENSMUSG00000007594	Hapln4		0	0	0	0	0	0	0
ENSMUSG00000007603	Dus3l	1428;9780	2	1	5	1	6	11	5.5
ENSMUSG00000007610	Gtpbp3		0	0	0	0	0	0	0
ENSMUSG00000007613	Tgfbr1		0	0	0	0	0	0	0
ENSMUSG00000007617	Homer1		0	0	0	0	0	0	0
ENSMUSG00000007646	Rad51c		0	0	0	0	0	0	0
ENSMUSG00000007653	Gabrb2		0	0	0	0	0	0	0
ENSMUSG00000007655	Cav1		0	0	0	0	0	0	0
ENSMUSG00000007656	Arpp19	2703	1	1	15	0	0	15	15
ENSMUSG00000007659	Bcl2l1		0	0	0	0	0	0	0
ENSMUSG00000007670	Khsrp	34	1	1	3	0	0	3	3
ENSMUSG00000007682	Dio2		0	0	0	0	0	0	0
ENSMUSG00000007721	Ccdc124		0	0	0	0	0	0	0
ENSMUSG00000007739	Cct4	3234	1	1	4	0	0	4	4
ENSMUSG00000007777	0610009B22Rik	408;8083	2	1	4	1	6	10	5
ENSMUSG00000007783	Cpt1c		0	0	0	0	0	0	0
ENSMUSG00000007805	Twist2		0	0	0	0	0	0	0
ENSMUSG00000007812	Zfp655		0	0	0	0	0	0	0
ENSMUSG00000007815	Rhoa	1587	1	1	0	0	0	0	0
ENSMUSG00000007817	Zmiz1	6799;75;6253	3	2	7	1	6	13	4.33333
ENSMUSG00000007827	Ankrd26		0	0	0	0	0	0	0
ENSMUSG00000007833	Aldh16a1		0	0	0	0	0	0	0
ENSMUSG00000007836	Hnrnpa0		0	0	0	0	0	0	0
ENSMUSG00000007837	Prrg2	9266;4797	2	0	0	2	7	7	3.5
ENSMUSG00000007850	Hnrnph1	8542;7063	2	0	0	2	12	12	6
ENSMUSG00000007867	1700019E19Rik		0	0	0	0	0	0	0
ENSMUSG00000007872	Id3		0	0	0	0	0	0	0
ENSMUSG00000007877	Tcap		0	0	0	0	0	0	0
ENSMUSG00000007880	Arid1a	4118;2383;9845;5843	4	3	11	1	1	12	3
ENSMUSG00000007888	Crlf1		0	0	0	0	0	0	0
ENSMUSG00000007891	Ctsd	4458	1	1	12	0	0	12	12
ENSMUSG00000007892	Rplp1	2410	1	1	19	0	0	19	19
ENSMUSG00000007907	4931407G18Rik		0	0	0	0	0	0	0
ENSMUSG00000007908	Hmgcll1		0	0	0	0	0	0	0
ENSMUSG00000007944	Ttc9b		0	0	0	0	0	0	0
ENSMUSG00000007946	Phox2a		0	0	0	0	0	0	0
ENSMUSG00000007950	Abhd8	3322	1	1	5	0	0	5	5
ENSMUSG00000007987	Rabl5	3670	1	1	14	0	0	14	14
ENSMUSG00000007989	Fzd3		0	0	0	0	0	0	0
ENSMUSG00000008028	1700008O03Rik	8395;9265	2	0	0	2	11	11	5.5
ENSMUSG00000008035	Mid1ip1		0	0	0	0	0	0	0
ENSMUSG00000008036	Ap2s1		0	0	0	0	0	0	0
ENSMUSG00000008090	Fgfrl1		0	0	0	0	0	0	0
ENSMUSG00000008129	4930432K21Rik		0	0	0	0	0	0	0
ENSMUSG00000008136	Fhl2	2136	1	1	15	0	0	15	15
ENSMUSG00000008140	2310044H10Rik		0	0	0	0	0	0	0
ENSMUSG00000008153	Clstn3		0	0	0	0	0	0	0
ENSMUSG00000008167	Fbxw9		0	0	0	0	0	0	0
ENSMUSG00000008193	Spib		0	0	0	0	0	0	0
ENSMUSG00000008200	Fnbp4	904	1	1	0	0	0	0	0
ENSMUSG00000008206	Lass4	2014;3321;7633	3	2	10	1	16	26	8.66667
ENSMUSG00000008226	Scrn3		0	0	0	0	0	0	0
ENSMUSG00000008301	Phax		0	0	0	0	0	0	0
ENSMUSG00000008305	Tle1		0	0	0	0	0	0	0
ENSMUSG00000008307	1700109H08Rik		0	0	0	0	0	0	0
ENSMUSG00000008318	Relt		0	0	0	0	0	0	0
ENSMUSG00000008333	Snrpb2		0	0	0	0	0	0	0
ENSMUSG00000008348	Ubc	5600	1	0	0	1	19	19	19
ENSMUSG00000008373	Prpf31	4982	1	1	13	0	0	13	13
ENSMUSG00000008384	Sertad1		0	0	0	0	0	0	0
ENSMUSG00000008393	Carhsp1		0	0	0	0	0	0	0
ENSMUSG00000008398	Elk3	4502;2721	2	2	17	0	0	17	8.5
ENSMUSG00000008429	Herpud2		0	0	0	0	0	0	0
ENSMUSG00000008435	Rdh13		0	0	0	0	0	0	0
ENSMUSG00000008438	Adam21		0	0	0	0	0	0	0
ENSMUSG00000008450	Nutf2	1271	1	1	1	0	0	1	1
ENSMUSG00000008461	Fut1		0	0	0	0	0	0	0
ENSMUSG00000008475	Arpc5		0	0	0	0	0	0	0
ENSMUSG00000008482	Rnf151		0	0	0	0	0	0	0
ENSMUSG00000008489	Elavl2	6085;7221	2	1	4	1	3	7	3.5
ENSMUSG00000008496	Pou2f2		0	0	0	0	0	0	0
ENSMUSG00000008540	Mgst1		0	0	0	0	0	0	0
ENSMUSG00000008575	Nfib		0	0	0	0	0	0	0
ENSMUSG00000008590	Htr3b		0	0	0	0	0	0	0
ENSMUSG00000008601	Rab25		0	0	0	0	0	0	0
ENSMUSG00000008604	Ubqln4		0	0	0	0	0	0	0
ENSMUSG00000008658	Rbfox1	8645	1	0	0	1	1	1	1
ENSMUSG00000008668	Rps18	6280	1	0	0	1	8	8	8
ENSMUSG00000008682	Rpl10	5013	1	1	9	0	0	9	9
ENSMUSG00000008683	Rps15a	6673;5635	2	1	4	1	7	11	5.5
ENSMUSG00000008686	Zfp955a		0	0	0	0	0	0	0
ENSMUSG00000008690	Ncaph2		0	0	0	0	0	0	0
ENSMUSG00000008730	Hipk1		0	0	0	0	0	0	0
ENSMUSG00000008734	Gprc5b		0	0	0	0	0	0	0
ENSMUSG00000008763	Man1a2		0	0	0	0	0	0	0
ENSMUSG00000008789	Ceacam5		0	0	0	0	0	0	0
ENSMUSG00000008813	Tppp2		0	0	0	0	0	0	0
ENSMUSG00000008822	Acyp1		0	0	0	0	0	0	0
ENSMUSG00000008843	Cldn13		0	0	0	0	0	0	0
ENSMUSG00000008845	Cd163		0	0	0	0	0	0	0
ENSMUSG00000008855	Hdac5	6473;7390	2	0	0	2	2	2	1
ENSMUSG00000008859	Rala		0	0	0	0	0	0	0
ENSMUSG00000008874	Clec3a		0	0	0	0	0	0	0
ENSMUSG00000008892	Vdac3		0	0	0	0	0	0	0
ENSMUSG00000008932	Slc1a7	723;3660;6345;5570	4	3	38	1	9	47	11.75
ENSMUSG00000008958	Vps72	3285;5831	2	2	14	0	0	14	7
ENSMUSG00000008976	Gabpa		0	0	0	0	0	0	0
ENSMUSG00000008999	Bmp7		0	0	0	0	0	0	0
ENSMUSG00000009013	Dynll1	3547	1	1	4	0	0	4	4
ENSMUSG00000009030	Pdcl	1345	1	1	11	0	0	11	11
ENSMUSG00000009035	Tmem184b		0	0	0	0	0	0	0
ENSMUSG00000009047	Gm5965		0	0	0	0	0	0	0
ENSMUSG00000009070	Rtdr1	6195;5223;1046	3	1	8	2	10	18	6
ENSMUSG00000009073	Nf2	4503;8534	2	0	0	2	11	11	5.5
ENSMUSG00000009075	Cabp7		0	0	0	0	0	0	0
ENSMUSG00000009076	Zmat5	5951;2615;4352	3	2	13	1	12	25	8.33333
ENSMUSG00000009079	Ewsr1		0	0	0	0	0	0	0
ENSMUSG00000009090	Ap1b1	212;3003	2	2	28	0	0	28	14
ENSMUSG00000009092	Derl3		0	0	0	0	0	0	0
ENSMUSG00000009093	Gstt4		0	0	0	0	0	0	0
ENSMUSG00000009097	Tbx1		0	0	0	0	0	0	0
ENSMUSG00000009108	Gnat2	624;6336	2	1	0	1	2	2	1
ENSMUSG00000009112	Bcl2l13	9878;7611	2	0	0	2	19	19	9.5
ENSMUSG00000009114	2610028H24Rik		0	0	0	0	0	0	0
ENSMUSG00000009115	1700027D21Rik		0	0	0	0	0	0	0
ENSMUSG00000009145	Dqx1		0	0	0	0	0	0	0
ENSMUSG00000009185	Ccl8		0	0	0	0	0	0	0
ENSMUSG00000009207	Lnp	6316	1	1	10	0	0	10	10
ENSMUSG00000009210	2310007L24Rik		0	0	0	0	0	0	0
ENSMUSG00000009214	Tmem8c		0	0	0	0	0	0	0
ENSMUSG00000009216	Fam163b		0	0	0	0	0	0	0
ENSMUSG00000009246	Trpm5		0	0	0	0	0	0	0
ENSMUSG00000009248	Ascl2		0	0	0	0	0	0	0
ENSMUSG00000009281	Rarres2		0	0	0	0	0	0	0
ENSMUSG00000009291	Pttg1ip	328;4500	2	2	14	0	0	14	7
ENSMUSG00000009292	Trpm2	4187	1	1	8	0	0	8	8
ENSMUSG00000009293	Ube2g2		0	0	0	0	0	0	0
ENSMUSG00000009350	Mpo		0	0	0	0	0	0	0
ENSMUSG00000009356	Lpo		0	0	0	0	0	0	0
ENSMUSG00000009376	Met		0	0	0	0	0	0	0
ENSMUSG00000009378	Slc16a12		0	0	0	0	0	0	0
ENSMUSG00000009394	Syn2		0	0	0	0	0	0	0
ENSMUSG00000009406	Elk1	8471	1	0	0	1	2	2	2
ENSMUSG00000009418	Nav1		0	0	0	0	0	0	0
ENSMUSG00000009470	Tnpo1		0	0	0	0	0	0	0
ENSMUSG00000009471	Myod1		0	0	0	0	0	0	0
ENSMUSG00000009487	Otog		0	0	0	0	0	0	0
ENSMUSG00000009535	Rnmt	5799	1	1	9	0	0	9	9
ENSMUSG00000009545	Kcnq1	8863;4997	2	1	3	1	3	6	3
ENSMUSG00000009549	Srp14	9146	1	0	0	1	16	16	16
ENSMUSG00000009551	6330409D20Rik		0	0	0	0	0	0	0
ENSMUSG00000009555	Cdk9		0	0	0	0	0	0	0
ENSMUSG00000009563	Tor2a		0	0	0	0	0	0	0
ENSMUSG00000009566	Fpgs	1822	1	1	1	0	0	1	1
ENSMUSG00000009569	Mkl2		0	0	0	0	0	0	0
ENSMUSG00000009575	Cbx5	10135	1	0	0	1	5	5	5
ENSMUSG00000009580	Odam		0	0	0	0	0	0	0
ENSMUSG00000009585	Apobec3		0	0	0	0	0	0	0
ENSMUSG00000009588	St6galnac1		0	0	0	0	0	0	0
ENSMUSG00000009596	Taf7l		0	0	0	0	0	0	0
ENSMUSG00000009614	Sardh		0	0	0	0	0	0	0
ENSMUSG00000009621	Vav2	7519	1	0	0	1	21	21	21
ENSMUSG00000009628	Tex15		0	0	0	0	0	0	0
ENSMUSG00000009630	Ppp2cb	7305	1	0	0	1	20	20	20
ENSMUSG00000009633	G0s2		0	0	0	0	0	0	0
ENSMUSG00000009640	Dmap1		0	0	0	0	0	0	0
ENSMUSG00000009646	Pla2g12b		0	0	0	0	0	0	0
ENSMUSG00000009647	Ccdc109a		0	0	0	0	0	0	0
ENSMUSG00000009654	Oit3		0	0	0	0	0	0	0
ENSMUSG00000009670	Tex11		0	0	0	0	0	0	0
ENSMUSG00000009681	Bcr	2516	1	1	4	0	0	4	4
ENSMUSG00000009687	Fxyd5		0	0	0	0	0	0	0
ENSMUSG00000009731	Kcnd1		0	0	0	0	0	0	0
ENSMUSG00000009733	Tfcp2	6821;8174	2	0	0	2	19	19	9.5
ENSMUSG00000009734	Pou6f2		0	0	0	0	0	0	0
ENSMUSG00000009739	Pou6f1		0	0	0	0	0	0	0
ENSMUSG00000009741	Ubp1	9337	1	0	0	1	8	8	8
ENSMUSG00000009772	Nuak2		0	0	0	0	0	0	0
ENSMUSG00000009828	Ick	4166	1	0	0	1	15	15	15
ENSMUSG00000009863	Sdhb		0	0	0	0	0	0	0
ENSMUSG00000009876	Cox4i2		0	0	0	0	0	0	0
ENSMUSG00000009894	Snap47		0	0	0	0	0	0	0
ENSMUSG00000009900	Wnt3a		0	0	0	0	0	0	0
ENSMUSG00000009905	Kdsr	465	1	1	3	0	0	3	3
ENSMUSG00000009907	Vps4b		0	0	0	0	0	0	0
ENSMUSG00000009927	Rps25		0	0	0	0	0	0	0
ENSMUSG00000009941	Nxf2		0	0	0	0	0	0	0
ENSMUSG00000009995	Taz		0	0	0	0	0	0	0
ENSMUSG00000010021	Kif19a		0	0	0	0	0	0	0
ENSMUSG00000010025	Aldh3a2	1084	1	1	7	0	0	7	7
ENSMUSG00000010044	Zmynd10		0	0	0	0	0	0	0
ENSMUSG00000010045	Tmem115		0	0	0	0	0	0	0
ENSMUSG00000010047	Hyal2		0	0	0	0	0	0	0
ENSMUSG00000010048	Ifrd2	1491	1	1	2	0	0	2	2
ENSMUSG00000010051	Hyal1	8908	1	0	0	1	7	7	7
ENSMUSG00000010054	Tusc2		0	0	0	0	0	0	0
ENSMUSG00000010057	Nprl2		0	0	0	0	0	0	0
ENSMUSG00000010064	Slc38a3	85;8459;1678;3219	4	2	13	2	6	19	4.75
ENSMUSG00000010066	Cacna2d2		0	0	0	0	0	0	0
ENSMUSG00000010067	Rassf1		0	0	0	0	0	0	0
ENSMUSG00000010080	Epn3	3359	1	1	2	0	0	2	2
ENSMUSG00000010086	Rnf112		0	0	0	0	0	0	0
ENSMUSG00000010095	Slc3a2	2936	1	1	5	0	0	5	5
ENSMUSG00000010097	Nxf1	6302	1	1	5	0	0	5	5
ENSMUSG00000010110	Stx5a	6555	1	0	0	1	8	8	8
ENSMUSG00000010122	Slc47a1	5459	1	1	10	0	0	10	10
ENSMUSG00000010136	1700027A23Rik	7213	1	0	0	1	6	6	6
ENSMUSG00000010142	Tnfrsf13b	5458	1	1	14	0	0	14	14
ENSMUSG00000010154	Spire2		0	0	0	0	0	0	0
ENSMUSG00000010175	Prox1		0	0	0	0	0	0	0
ENSMUSG00000010205	Raver1		0	0	0	0	0	0	0
ENSMUSG00000010277	2610507B11Rik		0	0	0	0	0	0	0
ENSMUSG00000010290	AI597479		0	0	0	0	0	0	0
ENSMUSG00000010307	Tmem86a	9615;5630	2	0	0	2	6	6	3
ENSMUSG00000010311	Optc		0	0	0	0	0	0	0
ENSMUSG00000010342	Tex14	5966	1	0	0	1	3	3	3
ENSMUSG00000010358	Ifi35		0	0	0	0	0	0	0
ENSMUSG00000010362	Rdm1		0	0	0	0	0	0	0
ENSMUSG00000010376	Nedd8		0	0	0	0	0	0	0
ENSMUSG00000010392	Gosr1	4361	1	1	4	0	0	4	4
ENSMUSG00000010406	Mrpl52		0	0	0	0	0	0	0
ENSMUSG00000010435	Spaca7		0	0	0	0	0	0	0
ENSMUSG00000010453	4632411B12Rik	9665	1	0	0	1	17	17	17
ENSMUSG00000010461	Eya4		0	0	0	0	0	0	0
ENSMUSG00000010476	Ebf3	236	1	1	4	0	0	4	4
ENSMUSG00000010492	Gm16119	2246	1	1	5	0	0	5	5
ENSMUSG00000010505	Myt1	6593;9819	2	1	6	1	6	12	6
ENSMUSG00000010517	Faf1	3949;8759;9841	3	1	4	2	5	9	3
ENSMUSG00000010529	Gm266		0	0	0	0	0	0	0
ENSMUSG00000010538	1700021C14Rik	2311	1	1	2	0	0	2	2
ENSMUSG00000010554	Mettl16		0	0	0	0	0	0	0
ENSMUSG00000010592	Dazl		0	0	0	0	0	0	0
ENSMUSG00000010601	Apol7a		0	0	0	0	0	0	0
ENSMUSG00000010607	Pigyl		0	0	0	0	0	0	0
ENSMUSG00000010608	Rbm25	684	1	1	4	0	0	4	4
ENSMUSG00000010609	Psen2		0	0	0	0	0	0	0
ENSMUSG00000010651	Acaa1b		0	0	0	0	0	0	0
ENSMUSG00000010660	Plcd1		0	0	0	0	0	0	0
ENSMUSG00000010663	Fads1		0	0	0	0	0	0	0
ENSMUSG00000010721	Lmbr1		0	0	0	0	0	0	0
ENSMUSG00000010751	Tnfrsf22		0	0	0	0	0	0	0
ENSMUSG00000010755	Cars		0	0	0	0	0	0	0
ENSMUSG00000010760	Phlda2		0	0	0	0	0	0	0
ENSMUSG00000010796	Asz1		0	0	0	0	0	0	0
ENSMUSG00000010797	Wnt2		0	0	0	0	0	0	0
ENSMUSG00000010803	Gabra1		0	0	0	0	0	0	0
ENSMUSG00000010825	Grid2ip		0	0	0	0	0	0	0
ENSMUSG00000010830	Kdelr3		0	0	0	0	0	0	0
ENSMUSG00000010841	1700006E09Rik		0	0	0	0	0	0	0
ENSMUSG00000010911	Apip		0	0	0	0	0	0	0
ENSMUSG00000010914	Pdhx	2457;8711	2	1	10	1	11	21	10.5
ENSMUSG00000010936	Vac14	9304	1	0	0	1	3	3	3
ENSMUSG00000011008	Mcoln2	9179	1	0	0	1	11	11	11
ENSMUSG00000011034	Slc5a1		0	0	0	0	0	0	0
ENSMUSG00000011052	1700049J03Rik		0	0	0	0	0	0	0
ENSMUSG00000011096	Akt1s1	9889	1	0	0	1	5	5	5
ENSMUSG00000011114	Tbrg1		0	0	0	0	0	0	0
ENSMUSG00000011118	Panx3		0	0	0	0	0	0	0
ENSMUSG00000011148	Adssl1	4880	1	0	0	1	5	5	5
ENSMUSG00000011154	1700026D08Rik		0	0	0	0	0	0	0
ENSMUSG00000011158	Brf1	9413	1	0	0	1	7	7	7
ENSMUSG00000011171	Vipr2	2732	1	1	8	0	0	8	8
ENSMUSG00000011179	Odc1		0	0	0	0	0	0	0
ENSMUSG00000011254	Thg1l	1898	1	1	13	0	0	13	13
ENSMUSG00000011256	Adam19		0	0	0	0	0	0	0
ENSMUSG00000011257	Pabpc4	6917	1	0	0	1	1	1	1
ENSMUSG00000011263	Exoc3l2		0	0	0	0	0	0	0
ENSMUSG00000011267	Zfp296		0	0	0	0	0	0	0
ENSMUSG00000011305	Plin5		0	0	0	0	0	0	0
ENSMUSG00000011306	Sugp1	7307;5178	2	1	2	1	2	4	2
ENSMUSG00000011349	Dmrtc2		0	0	0	0	0	0	0
ENSMUSG00000011350	Gm5893		0	0	0	0	0	0	0
ENSMUSG00000011382	Dhdh	8397	1	0	0	1	12	12	12
ENSMUSG00000011427	Zfp790	8840	1	0	0	1	13	13	13
ENSMUSG00000011463	Cpb1		0	0	0	0	0	0	0
ENSMUSG00000011486	Slc25a41		0	0	0	0	0	0	0
ENSMUSG00000011589	Fsd1		0	0	0	0	0	0	0
ENSMUSG00000011632	2310033E01Rik		0	0	0	0	0	0	0
ENSMUSG00000011658	Fuz		0	0	0	0	0	0	0
ENSMUSG00000011751	Spnb4	4144	1	1	6	0	0	6	6
ENSMUSG00000011752	Pgam1	9507	1	0	0	1	13	13	13
ENSMUSG00000011831	Evi5	5152	1	1	4	0	0	4	4
ENSMUSG00000011832	Evi5l		0	0	0	0	0	0	0
ENSMUSG00000011837	Snapc2	5408	1	1	1	0	0	1	1
ENSMUSG00000011877	Git1		0	0	0	0	0	0	0
ENSMUSG00000011884	Gltp	10060	1	0	0	1	5	5	5
ENSMUSG00000011958	Bnip2	2195;5663;3447	3	2	15	1	9	24	8
ENSMUSG00000011960	Ccnt1	1650;6516	2	1	3	1	5	8	4
ENSMUSG00000012017	Scarf2		0	0	0	0	0	0	0
ENSMUSG00000012042	4930579F01Rik		0	0	0	0	0	0	0
ENSMUSG00000012076	Brms1l	1421	1	1	4	0	0	4	4
ENSMUSG00000012114	Med15		0	0	0	0	0	0	0
ENSMUSG00000012117	Dhdds	3416;2179	2	2	16	0	0	16	8
ENSMUSG00000012123	Aim1l		0	0	0	0	0	0	0
ENSMUSG00000012126	Ubxn11	342;9846	2	1	3	1	8	11	5.5
ENSMUSG00000012187	Mogat1	191	1	1	14	0	0	14	14
ENSMUSG00000012211	Tex22		0	0	0	0	0	0	0
ENSMUSG00000012282	Wnt8a	3636	1	1	10	0	0	10	10
ENSMUSG00000012296	Tjap1		0	0	0	0	0	0	0
ENSMUSG00000012350	Ehf		0	0	0	0	0	0	0
ENSMUSG00000012396	Nanog		0	0	0	0	0	0	0
ENSMUSG00000012405	Rpl15	4889	1	0	0	1	7	7	7
ENSMUSG00000012422	Tmem167		0	0	0	0	0	0	0
ENSMUSG00000012428	Steap4		0	0	0	0	0	0	0
ENSMUSG00000012429	2810021B07Rik		0	0	0	0	0	0	0
ENSMUSG00000012443	Kif11		0	0	0	0	0	0	0
ENSMUSG00000012483	Rpa3		0	0	0	0	0	0	0
ENSMUSG00000012519	Mlkl		0	0	0	0	0	0	0
ENSMUSG00000012520	Phox2b	4969	1	1	6	0	0	6	6
ENSMUSG00000012535	Tnpo3	7924	1	0	0	1	6	6	6
ENSMUSG00000012609	Ttll5	1370;2912;6229	3	3	14	0	0	14	4.66667
ENSMUSG00000012640	Zfp715		0	0	0	0	0	0	0
ENSMUSG00000012705	Retn		0	0	0	0	0	0	0
ENSMUSG00000012777	Acpt		0	0	0	0	0	0	0
ENSMUSG00000012819	Cdh23		0	0	0	0	0	0	0
ENSMUSG00000012848	Rps5	3557	1	1	11	0	0	11	11
ENSMUSG00000012889	Podnl1		0	0	0	0	0	0	0
ENSMUSG00000013033	Lphn1	10194	1	0	0	1	5	5	5
ENSMUSG00000013076	Amotl1	2598	1	1	19	0	0	19	19
ENSMUSG00000013083	2200002J24Rik		0	0	0	0	0	0	0
ENSMUSG00000013089	Etv5	5770;8182	2	0	0	2	27	27	13.5
ENSMUSG00000013091	Tmem190		0	0	0	0	0	0	0
ENSMUSG00000013150	Gfod2		0	0	0	0	0	0	0
ENSMUSG00000013155	E130303B06Rik		0	0	0	0	0	0	0
ENSMUSG00000013158	4933405L10Rik	6404	1	0	0	1	8	8	8
ENSMUSG00000013160	Atp6v0d1	4159	1	1	6	0	0	6	6
ENSMUSG00000013236	Ptprs	9097	1	0	0	1	4	4	4
ENSMUSG00000013275	Slc41a1		0	0	0	0	0	0	0
ENSMUSG00000013338	Fer1l4		0	0	0	0	0	0	0
ENSMUSG00000013353	4931406B18Rik		0	0	0	0	0	0	0
ENSMUSG00000013367	Iglon5		0	0	0	0	0	0	0
ENSMUSG00000013415	Igf2bp1		0	0	0	0	0	0	0
ENSMUSG00000013418	B4galnt2		0	0	0	0	0	0	0
ENSMUSG00000013419	Zfp651		0	0	0	0	0	0	0
ENSMUSG00000013465	Cobra1		0	0	0	0	0	0	0
ENSMUSG00000013483	Card14		0	0	0	0	0	0	0
ENSMUSG00000013495	Tmem175		0	0	0	0	0	0	0
ENSMUSG00000013523	Bcas1		0	0	0	0	0	0	0
ENSMUSG00000013539	D16H22S680E		0	0	0	0	0	0	0
ENSMUSG00000013562	4833413E03Rik		0	0	0	0	0	0	0
ENSMUSG00000013584	Aldh1a2		0	0	0	0	0	0	0
ENSMUSG00000013593	Ndufs2	5440;211;7694;2811	4	1	1	3	6	7	1.75
ENSMUSG00000013611	Snx31		0	0	0	0	0	0	0
ENSMUSG00000013622	0610007C21Rik	5364	1	1	10	0	0	10	10
ENSMUSG00000013629	Cad		0	0	0	0	0	0	0
ENSMUSG00000013643	2210415F13Rik		0	0	0	0	0	0	0
ENSMUSG00000013646	Sh3bp5l	8981	1	0	0	1	0	0	0
ENSMUSG00000013653	1810065E05Rik		0	0	0	0	0	0	0
ENSMUSG00000013662	Atad1	7508	1	0	0	1	3	3	3
ENSMUSG00000013663	Pten	5808;7186;8685	3	0	0	3	11	11	3.66667
ENSMUSG00000013668	4933402N03Rik		0	0	0	0	0	0	0
ENSMUSG00000013698	Pea15a	5025;6447;3462;8050	4	2	21	2	23	44	11
ENSMUSG00000013701	Timm23		0	0	0	0	0	0	0
ENSMUSG00000013707	Tnfaip8l2		0	0	0	0	0	0	0
ENSMUSG00000013736	Trnt1	6649	1	0	0	1	12	12	12
ENSMUSG00000013766	Ly6g6e		0	0	0	0	0	0	0
ENSMUSG00000013787	Ehmt2		0	0	0	0	0	0	0
ENSMUSG00000013822	Elof1		0	0	0	0	0	0	0
ENSMUSG00000013833	Med16	2025;3595	2	2	7	0	0	7	3.5
ENSMUSG00000013846	St3gal1	2090;249;1459;6512;8631;7446	6	3	35	3	22	57	9.5
ENSMUSG00000013858	ORF61		0	0	0	0	0	0	0
ENSMUSG00000013878	Rnf170		0	0	0	0	0	0	0
ENSMUSG00000013921	Clip3		0	0	0	0	0	0	0
ENSMUSG00000013928	Thap8		0	0	0	0	0	0	0
ENSMUSG00000013936	Myl2		0	0	0	0	0	0	0
ENSMUSG00000013973	Dedd	2511	1	1	5	0	0	5	5
ENSMUSG00000013974	1810033B17Rik		0	0	0	0	0	0	0
ENSMUSG00000013989	D430018E03Rik		0	0	0	0	0	0	0
ENSMUSG00000013997	Nit1		0	0	0	0	0	0	0
ENSMUSG00000014030	Pax5	1565	1	1	22	0	0	22	22
ENSMUSG00000014039	Prdm15		0	0	0	0	0	0	0
ENSMUSG00000014074	Rnf168		0	0	0	0	0	0	0
ENSMUSG00000014075	Tctex1d2	5510	1	1	9	0	0	9	9
ENSMUSG00000014077	1500003O03Rik		0	0	0	0	0	0	0
ENSMUSG00000014104	Sval2		0	0	0	0	0	0	0
ENSMUSG00000014158	Trpv4	7594	1	0	0	1	9	9	9
ENSMUSG00000014164	Klhl3	1054;735;6244	3	2	25	1	6	31	10.3333
ENSMUSG00000014177	Fam18b	7380	1	0	0	1	9	9	9
ENSMUSG00000014195	Dnajc7		0	0	0	0	0	0	0
ENSMUSG00000014198	Zfp385c		0	0	0	0	0	0	0
ENSMUSG00000014226	Cacybp		0	0	0	0	0	0	0
ENSMUSG00000014232	Cluap1		0	0	0	0	0	0	0
ENSMUSG00000014243	Zswim7		0	0	0	0	0	0	0
ENSMUSG00000014245	Pigl		0	0	0	0	0	0	0
ENSMUSG00000014294	Ndufa2		0	0	0	0	0	0	0
ENSMUSG00000014301	Pam16		0	0	0	0	0	0	0
ENSMUSG00000014303	Glis2	9467;6522;8644	3	0	0	3	6	6	2
ENSMUSG00000014313	Cox6c		0	0	0	0	0	0	0
ENSMUSG00000014329	Bicc1		0	0	0	0	0	0	0
ENSMUSG00000014349	Ube2z		0	0	0	0	0	0	0
ENSMUSG00000014351	Gip		0	0	0	0	0	0	0
ENSMUSG00000014353	Tmem87b	151	1	1	3	0	0	3	3
ENSMUSG00000014355	Anapc1		0	0	0	0	0	0	0
ENSMUSG00000014361	Mertk		0	0	0	0	0	0	0
ENSMUSG00000014372	Cyp2d10		0	0	0	0	0	0	0
ENSMUSG00000014402	Tsg101	5397;1879	2	1	6	1	11	17	8.5
ENSMUSG00000014418	Hps5	7953	1	0	0	1	14	14	14
ENSMUSG00000014426	Map3k4		0	0	0	0	0	0	0
ENSMUSG00000014444	Fam38a		0	0	0	0	0	0	0
ENSMUSG00000014453	Blk		0	0	0	0	0	0	0
ENSMUSG00000014470	Rnf166		0	0	0	0	0	0	0
ENSMUSG00000014496	Ankrd28		0	0	0	0	0	0	0
ENSMUSG00000014498	Ankrd52	9957;5948	2	0	0	2	18	18	9
ENSMUSG00000014503	Pkd2l2		0	0	0	0	0	0	0
ENSMUSG00000014504	Srp19		0	0	0	0	0	0	0
ENSMUSG00000014529	4930511M11Rik		0	0	0	0	0	0	0
ENSMUSG00000014542	Clec4f		0	0	0	0	0	0	0
ENSMUSG00000014543	Klra17		0	0	0	0	0	0	0
ENSMUSG00000014547	Wdfy2	6507;2353;7120;6257	4	1	14	3	27	41	10.25
ENSMUSG00000014550	Zfyve20	7269	1	0	0	1	6	6	6
ENSMUSG00000014551	Mrps25		0	0	0	0	0	0	0
ENSMUSG00000014554	Dguok	6948	1	0	0	1	2	2	2
ENSMUSG00000014592	Camta1	3953;1000;7909;2960;8775;8776;6618;8323;627	9	4	30	5	58	88	9.77778
ENSMUSG00000014599	Csf1	9545	1	0	0	1	0	0	0
ENSMUSG00000014601	Fam40a		0	0	0	0	0	0	0
ENSMUSG00000014602	Kif1a	8493;3711	2	1	3	1	4	7	3.5
ENSMUSG00000014603	Alx3		0	0	0	0	0	0	0
ENSMUSG00000014606	Slc25a11	2433	1	1	4	0	0	4	4
ENSMUSG00000014609	Chrne		0	0	0	0	0	0	0
ENSMUSG00000014633	2310061C15Rik	9308	1	0	0	1	23	23	23
ENSMUSG00000014668	Chfr	8349;9586	2	0	0	2	17	17	8.5
ENSMUSG00000014686	Ceacam16		0	0	0	0	0	0	0
ENSMUSG00000014704	Hoxa2		0	0	0	0	0	0	0
ENSMUSG00000014725	Adam28		0	0	0	0	0	0	0
ENSMUSG00000014747	Ankrd53	1169	1	1	2	0	0	2	2
ENSMUSG00000014748	Tex261	5866	1	1	6	0	0	6	6
ENSMUSG00000014763	Fam120b	9774	1	0	0	1	15	15	15
ENSMUSG00000014767	Tbp	2543	1	1	2	0	0	2	2
ENSMUSG00000014769	Psmb1		0	0	0	0	0	0	0
ENSMUSG00000014771	Pdcd2		0	0	0	0	0	0	0
ENSMUSG00000014773	Dll1	1023	1	1	3	0	0	3	3
ENSMUSG00000014776	Nol3		0	0	0	0	0	0	0
ENSMUSG00000014778	Fhod1		0	0	0	0	0	0	0
ENSMUSG00000014782	Plekhg4		0	0	0	0	0	0	0
ENSMUSG00000014786	Slc9a5	3326	1	1	4	0	0	4	4
ENSMUSG00000014791	Elmo3		0	0	0	0	0	0	0
ENSMUSG00000014813	Stc1		0	0	0	0	0	0	0
ENSMUSG00000014837	4931428F04Rik	6154	1	0	0	1	5	5	5
ENSMUSG00000014846	Tppp3		0	0	0	0	0	0	0
ENSMUSG00000014850	Msh3	2628;5493	2	2	27	0	0	27	13.5
ENSMUSG00000014852	Adamts13		0	0	0	0	0	0	0
ENSMUSG00000014856	Tmem208	6155	1	0	0	1	1	1	1
ENSMUSG00000014859	E2f4	6403	1	1	4	0	0	4	4
ENSMUSG00000014867	Surf4	7518	1	0	0	1	4	4	4
ENSMUSG00000014873	Surf2		0	0	0	0	0	0	0
ENSMUSG00000014905	Dnajb9		0	0	0	0	0	0	0
ENSMUSG00000014907	Naf1	7638	1	0	0	1	1	1	1
ENSMUSG00000014932	Yes1		0	0	0	0	0	0	0
ENSMUSG00000014956	Ppp1cb	8785;2574	2	1	8	1	18	26	13
ENSMUSG00000014959	Gorasp2	434;2943	2	2	12	0	0	12	6
ENSMUSG00000014980	Tsen15		0	0	0	0	0	0	0
ENSMUSG00000015001	Oc90		0	0	0	0	0	0	0
ENSMUSG00000015002	Efr3a		0	0	0	0	0	0	0
ENSMUSG00000015013	Trappc2l		0	0	0	0	0	0	0
ENSMUSG00000015016	Acsf3		0	0	0	0	0	0	0
ENSMUSG00000015023	Ddx19a	3690	1	1	5	0	0	5	5
ENSMUSG00000015027	Galns		0	0	0	0	0	0	0
ENSMUSG00000015053	Gata2		0	0	0	0	0	0	0
ENSMUSG00000015083	C8g		0	0	0	0	0	0	0
ENSMUSG00000015085	Entpd2		0	0	0	0	0	0	0
ENSMUSG00000015087	B230208H17Rik		0	0	0	0	0	0	0
ENSMUSG00000015090	Ptgds	717;3934	2	2	20	0	0	20	10
ENSMUSG00000015092	Edf1		0	0	0	0	0	0	0
ENSMUSG00000015093	Clic3	1992	1	1	19	0	0	19	19
ENSMUSG00000015094	Npdc1		0	0	0	0	0	0	0
ENSMUSG00000015095	Fbxw5		0	0	0	0	0	0	0
ENSMUSG00000015112	Slc25a13	3550	1	1	4	0	0	4	4
ENSMUSG00000015120	Ube2i	1983;2648	2	2	8	0	0	8	4
ENSMUSG00000015126	0610007P22Rik		0	0	0	0	0	0	0
ENSMUSG00000015127	Unkl		0	0	0	0	0	0	0
ENSMUSG00000015133	Lrrk1	1625	1	1	10	0	0	10	10
ENSMUSG00000015134	Aldh1a3		0	0	0	0	0	0	0
ENSMUSG00000015143	Actn1		0	0	0	0	0	0	0
ENSMUSG00000015149	Sirt2	3970;2488	2	2	13	0	0	13	6.5
ENSMUSG00000015165	Hnrnpl	10076;8838;243;4794	4	1	6	3	27	33	8.25
ENSMUSG00000015176	Nolc1	2757	1	1	8	0	0	8	8
ENSMUSG00000015189	Casd1		0	0	0	0	0	0	0
ENSMUSG00000015202	Cnksr3		0	0	0	0	0	0	0
ENSMUSG00000015214	Mtmr1		0	0	0	0	0	0	0
ENSMUSG00000015217	Hmgb3		0	0	0	0	0	0	0
ENSMUSG00000015222	Mtap2	7684;439;8041;5018	4	2	20	2	19	39	9.75
ENSMUSG00000015224	Cyp2j9		0	0	0	0	0	0	0
ENSMUSG00000015242	Nipsnap3a		0	0	0	0	0	0	0
ENSMUSG00000015243	Abca1	7886	1	0	0	1	15	15	15
ENSMUSG00000015247	Nipsnap3b		0	0	0	0	0	0	0
ENSMUSG00000015289	Lage3		0	0	0	0	0	0	0
ENSMUSG00000015290	Ubl4		0	0	0	0	0	0	0
ENSMUSG00000015291	Gdi1		0	0	0	0	0	0	0
ENSMUSG00000015305	Sash1		0	0	0	0	0	0	0
ENSMUSG00000015312	Gadd45b		0	0	0	0	0	0	0
ENSMUSG00000015314	Slamf6		0	0	0	0	0	0	0
ENSMUSG00000015316	Slamf1		0	0	0	0	0	0	0
ENSMUSG00000015335	Zdhhc12	2171	1	1	6	0	0	6	6
ENSMUSG00000015337	Endog	9800	1	0	0	1	12	12	12
ENSMUSG00000015340	Cybb		0	0	0	0	0	0	0
ENSMUSG00000015341	Golga7	1844	1	1	1	0	0	1	1
ENSMUSG00000015342	Xk		0	0	0	0	0	0	0
ENSMUSG00000015354	Pcolce2		0	0	0	0	0	0	0
ENSMUSG00000015355	Cd48		0	0	0	0	0	0	0
ENSMUSG00000015357	Clpx	9324	1	0	0	1	12	12	12
ENSMUSG00000015363	Trabd		0	0	0	0	0	0	0
ENSMUSG00000015365	Mov10l1		0	0	0	0	0	0	0
ENSMUSG00000015377	Fam116b		0	0	0	0	0	0	0
ENSMUSG00000015396	Cd83		0	0	0	0	0	0	0
ENSMUSG00000015401	Tmem27		0	0	0	0	0	0	0
ENSMUSG00000015405	Ace2		0	0	0	0	0	0	0
ENSMUSG00000015437	Gzmb		0	0	0	0	0	0	0
ENSMUSG00000015441	Gzmf		0	0	0	0	0	0	0
ENSMUSG00000015443	Gzmn		0	0	0	0	0	0	0
ENSMUSG00000015451	C4a		0	0	0	0	0	0	0
ENSMUSG00000015452	Ager		0	0	0	0	0	0	0
ENSMUSG00000015461	Atf6b	5517	1	0	0	1	1	1	1
ENSMUSG00000015467	Egfl8		0	0	0	0	0	0	0
ENSMUSG00000015468	Notch4		0	0	0	0	0	0	0
ENSMUSG00000015474	Ppt2		0	0	0	0	0	0	0
ENSMUSG00000015476	Prrt1		0	0	0	0	0	0	0
ENSMUSG00000015478	Rnf5		0	0	0	0	0	0	0
ENSMUSG00000015484	Fam163a		0	0	0	0	0	0	0
ENSMUSG00000015488	5930434B04Rik		0	0	0	0	0	0	0
ENSMUSG00000015501	Hivep2		0	0	0	0	0	0	0
ENSMUSG00000015519	2310057J18Rik		0	0	0	0	0	0	0
ENSMUSG00000015522	Arnt	1662	1	1	3	0	0	3	3
ENSMUSG00000015533	Itga2		0	0	0	0	0	0	0
ENSMUSG00000015536	Mocs2		0	0	0	0	0	0	0
ENSMUSG00000015542	Nat9		0	0	0	0	0	0	0
ENSMUSG00000015568	Lpl		0	0	0	0	0	0	0
ENSMUSG00000015575	Atp6v0e	738;9485	2	1	3	1	11	14	7
ENSMUSG00000015579	Nkx2-5		0	0	0	0	0	0	0
ENSMUSG00000015597	Zfp318		0	0	0	0	0	0	0
ENSMUSG00000015599	Ttbk1		0	0	0	0	0	0	0
ENSMUSG00000015605	Srf		0	0	0	0	0	0	0
ENSMUSG00000015619	Gata3		0	0	0	0	0	0	0
ENSMUSG00000015627	Gata5		0	0	0	0	0	0	0
ENSMUSG00000015647	Lama5		0	0	0	0	0	0	0
ENSMUSG00000015652	Steap1		0	0	0	0	0	0	0
ENSMUSG00000015653	Steap2		0	0	0	0	0	0	0
ENSMUSG00000015656	Hspa8	6159	1	0	0	1	7	7	7
ENSMUSG00000015659	Serac1		0	0	0	0	0	0	0
ENSMUSG00000015665	Awat1		0	0	0	0	0	0	0
ENSMUSG00000015668	Pdzd11		0	0	0	0	0	0	0
ENSMUSG00000015671	Psma2		0	0	0	0	0	0	0
ENSMUSG00000015672	Mrpl32	7102;4881	2	2	27	0	0	27	13.5
ENSMUSG00000015697	Setdb1		0	0	0	0	0	0	0
ENSMUSG00000015702	Anxa9		0	0	0	0	0	0	0
ENSMUSG00000015709	Arnt2		0	0	0	0	0	0	0
ENSMUSG00000015711	Prune	8285	1	0	0	1	3	3	3
ENSMUSG00000015714	Lass2		0	0	0	0	0	0	0
ENSMUSG00000015721	Nlrp5		0	0	0	0	0	0	0
ENSMUSG00000015733	Capza2		0	0	0	0	0	0	0
ENSMUSG00000015745	Plekho1	4264	1	1	2	0	0	2	2
ENSMUSG00000015747	Vps45		0	0	0	0	0	0	0
ENSMUSG00000015748	Prpf3		0	0	0	0	0	0	0
ENSMUSG00000015749	Anp32e	1104;1562;2955	3	3	9	0	0	9	3
ENSMUSG00000015750	Aph1a	5832	1	0	0	1	3	3	3
ENSMUSG00000015755	Tab2		0	0	0	0	0	0	0
ENSMUSG00000015757	Ppil4		0	0	0	0	0	0	0
ENSMUSG00000015759	Cnih	9438	1	0	0	1	8	8	8
ENSMUSG00000015766	Eps8	7273;3555	2	2	29	0	0	29	14.5
ENSMUSG00000015776	Med22		0	0	0	0	0	0	0
ENSMUSG00000015787	Abo		0	0	0	0	0	0	0
ENSMUSG00000015790	Surf1		0	0	0	0	0	0	0
ENSMUSG00000015804	Med28		0	0	0	0	0	0	0
ENSMUSG00000015806	Qdpr	5147	1	0	0	1	31	31	31
ENSMUSG00000015812	Gnrh1		0	0	0	0	0	0	0
ENSMUSG00000015829	Tnr		0	0	0	0	0	0	0
ENSMUSG00000015837	Sqstm1		0	0	0	0	0	0	0
ENSMUSG00000015839	Nfe2l2		0	0	0	0	0	0	0
ENSMUSG00000015843	Rxrg		0	0	0	0	0	0	0
ENSMUSG00000015846	Rxra	864;6042	2	1	3	1	19	22	11
ENSMUSG00000015850	Adamtsl4		0	0	0	0	0	0	0
ENSMUSG00000015852	Fcrls		0	0	0	0	0	0	0
ENSMUSG00000015854	Cd5l		0	0	0	0	0	0	0
ENSMUSG00000015869	Prpsap1		0	0	0	0	0	0	0
ENSMUSG00000015879	Fam184b		0	0	0	0	0	0	0
ENSMUSG00000015880	Ncapg		0	0	0	0	0	0	0
ENSMUSG00000015882	Lcorl	4771	1	1	4	0	0	4	4
ENSMUSG00000015889	Lta4h	549;5033;1638	3	3	57	0	0	57	19
ENSMUSG00000015890	Amdhd1		0	0	0	0	0	0	0
ENSMUSG00000015932	Dstn		0	0	0	0	0	0	0
ENSMUSG00000015937	H2afy		0	0	0	0	0	0	0
ENSMUSG00000015942	Gtf2ird2	8356	1	0	0	1	10	10	10
ENSMUSG00000015943	Bola1		0	0	0	0	0	0	0
ENSMUSG00000015944	Gatsl2	9590	1	0	0	1	5	5	5
ENSMUSG00000015947	Fcgr1		0	0	0	0	0	0	0
ENSMUSG00000015950	Ncf1		0	0	0	0	0	0	0
ENSMUSG00000015957	Wnt11	4803	1	1	6	0	0	6	6
ENSMUSG00000015961	Adss		0	0	0	0	0	0	0
ENSMUSG00000015962	1700016C15Rik	7695	1	0	0	1	3	3	3
ENSMUSG00000015966	Il17rb		0	0	0	0	0	0	0
ENSMUSG00000015968	Cacna1d	2632	1	1	10	0	0	10	10
ENSMUSG00000015970	Chdh		0	0	0	0	0	0	0
ENSMUSG00000015971	Actr8		0	0	0	0	0	0	0
ENSMUSG00000015980	Lrrc27		0	0	0	0	0	0	0
ENSMUSG00000015981	Stk32c	3209	1	1	8	0	0	8	8
ENSMUSG00000015994	Fnta		0	0	0	0	0	0	0
ENSMUSG00000016018	Skiv2l2		0	0	0	0	0	0	0
ENSMUSG00000016024	Lbp		0	0	0	0	0	0	0
ENSMUSG00000016028	Celsr1	3260	1	1	12	0	0	12	12
ENSMUSG00000016087	Fli1		0	0	0	0	0	0	0
ENSMUSG00000016128	Stard13		0	0	0	0	0	0	0
ENSMUSG00000016150	Odz1		0	0	0	0	0	0	0
ENSMUSG00000016179	Camk1g	4343;2422	2	2	10	0	0	10	5
ENSMUSG00000016181	Diexf	5026	1	0	0	1	22	22	22
ENSMUSG00000016194	Hsd11b1		0	0	0	0	0	0	0
ENSMUSG00000016200	Syt14		0	0	0	0	0	0	0
ENSMUSG00000016206	H2-M3		0	0	0	0	0	0	0
ENSMUSG00000016239	Lonrf3		0	0	0	0	0	0	0
ENSMUSG00000016252	Atp5e		0	0	0	0	0	0	0
ENSMUSG00000016253	Th1l		0	0	0	0	0	0	0
ENSMUSG00000016255	Tubb1		0	0	0	0	0	0	0
ENSMUSG00000016256	Ctsz	8267	1	0	0	1	8	8	8
ENSMUSG00000016257	Slmo2	9530	1	0	0	1	7	7	7
ENSMUSG00000016262	Sertad4		0	0	0	0	0	0	0
ENSMUSG00000016283	H2-M2		0	0	0	0	0	0	0
ENSMUSG00000016308	Ube2a		0	0	0	0	0	0	0
ENSMUSG00000016319	Slc25a5		0	0	0	0	0	0	0
ENSMUSG00000016327	Atp1b4		0	0	0	0	0	0	0
ENSMUSG00000016344	Ppdpf		0	0	0	0	0	0	0
ENSMUSG00000016346	Kcnq2		0	0	0	0	0	0	0
ENSMUSG00000016349	Eef1a2		0	0	0	0	0	0	0
ENSMUSG00000016356	Col20a1		0	0	0	0	0	0	0
ENSMUSG00000016382	Pls3		0	0	0	0	0	0	0
ENSMUSG00000016386	Mpped2	9810	1	0	0	1	9	9	9
ENSMUSG00000016409	Nkap		0	0	0	0	0	0	0
ENSMUSG00000016427	Ndufa1		0	0	0	0	0	0	0
ENSMUSG00000016458	Wt1		0	0	0	0	0	0	0
ENSMUSG00000016477	E2f3	1456	1	1	8	0	0	8	8
ENSMUSG00000016481	Cr1l		0	0	0	0	0	0	0
ENSMUSG00000016487	Ppfibp1		0	0	0	0	0	0	0
ENSMUSG00000016493	Cd46		0	0	0	0	0	0	0
ENSMUSG00000016494	Cd34		0	0	0	0	0	0	0
ENSMUSG00000016495	5033414D02Rik	4404	1	1	3	0	0	3	3
ENSMUSG00000016496	Cd274		0	0	0	0	0	0	0
ENSMUSG00000016498	Pdcd1lg2		0	0	0	0	0	0	0
ENSMUSG00000016503	Gtf3a		0	0	0	0	0	0	0
ENSMUSG00000016510	Mtif3		0	0	0	0	0	0	0
ENSMUSG00000016520	Lnx2	610;7600;2580	3	2	28	1	7	35	11.6667
ENSMUSG00000016524	Il19		0	0	0	0	0	0	0
ENSMUSG00000016526	Dyrk3		0	0	0	0	0	0	0
ENSMUSG00000016528	Mapkapk2	3586	1	1	5	0	0	5	5
ENSMUSG00000016529	Il10	2203	1	1	16	0	0	16	16
ENSMUSG00000016534	Lamp2		0	0	0	0	0	0	0
ENSMUSG00000016541	Atxn10		0	0	0	0	0	0	0
ENSMUSG00000016552	Foxred2		0	0	0	0	0	0	0
ENSMUSG00000016554	Eif3d		0	0	0	0	0	0	0
ENSMUSG00000016559	H3f3b	5971	1	0	0	1	4	4	4
ENSMUSG00000016619	Nup50	4541	1	0	0	1	17	17	17
ENSMUSG00000016624	Phf21b	9992;7454	2	0	0	2	11	11	5.5
ENSMUSG00000016626	Nlrp14		0	0	0	0	0	0	0
ENSMUSG00000016637	Ift27	1917	1	1	14	0	0	14	14
ENSMUSG00000016664	Pacsin2	3140	1	1	1	0	0	1	1
ENSMUSG00000016756	Cmah	1912;7421	2	1	20	1	10	30	15
ENSMUSG00000016757	Ttll12	7792	1	0	0	1	14	14	14
ENSMUSG00000016758	Bik		0	0	0	0	0	0	0
ENSMUSG00000016763	Scube1	7452	1	0	0	1	8	8	8
ENSMUSG00000016831	Tox4		0	0	0	0	0	0	0
ENSMUSG00000016833	Mrps18c		0	0	0	0	0	0	0
ENSMUSG00000016918	Sulf1		0	0	0	0	0	0	0
ENSMUSG00000016921	Srsf6		0	0	0	0	0	0	0
ENSMUSG00000016933	Plcg1		0	0	0	0	0	0	0
ENSMUSG00000016940	Kctd2		0	0	0	0	0	0	0
ENSMUSG00000016942	Tmprss6		0	0	0	0	0	0	0
ENSMUSG00000016946	Kctd5	4236	1	1	3	0	0	3	3
ENSMUSG00000016982	Pom121l2		0	0	0	0	0	0	0
ENSMUSG00000016984	Etaa1	9706	1	0	0	1	11	11	11
ENSMUSG00000016995	Matn4		0	0	0	0	0	0	0
ENSMUSG00000016998	Svs4		0	0	0	0	0	0	0
ENSMUSG00000017000	Svs6		0	0	0	0	0	0	0
ENSMUSG00000017002	Slpi		0	0	0	0	0	0	0
ENSMUSG00000017003	Svs3a		0	0	0	0	0	0	0
ENSMUSG00000017004	Svs5		0	0	0	0	0	0	0
ENSMUSG00000017007	Rbpjl		0	0	0	0	0	0	0
ENSMUSG00000017009	Sdc4	1163;1432	2	2	17	0	0	17	8.5
ENSMUSG00000017049	Ccdc70		0	0	0	0	0	0	0
ENSMUSG00000017057	Il13ra1		0	0	0	0	0	0	0
ENSMUSG00000017064	Prl5a1		0	0	0	0	0	0	0
ENSMUSG00000017119	Nbr1	6221;4659	2	1	4	1	13	17	8.5
ENSMUSG00000017132	Cyth1	1688;8576	2	1	13	1	6	19	9.5
ENSMUSG00000017144	Rnd3		0	0	0	0	0	0	0
ENSMUSG00000017146	Brca1		0	0	0	0	0	0	0
ENSMUSG00000017165	Gast		0	0	0	0	0	0	0
ENSMUSG00000017167	Cntnap1	5726	1	1	6	0	0	6	6
ENSMUSG00000017176	Nt5c3l		0	0	0	0	0	0	0
ENSMUSG00000017188	Ccdc56	8101	1	0	0	1	10	10	10
ENSMUSG00000017195	Zpbp2		0	0	0	0	0	0	0
ENSMUSG00000017204	Gsdma		0	0	0	0	0	0	0
ENSMUSG00000017210	Med24		0	0	0	0	0	0	0
ENSMUSG00000017211	Gsdma2		0	0	0	0	0	0	0
ENSMUSG00000017221	Psmd3	5239	1	0	0	1	12	12	12
ENSMUSG00000017264	Exosc10		0	0	0	0	0	0	0
ENSMUSG00000017286	Glod4	9713	1	0	0	1	7	7	7
ENSMUSG00000017288	Vps53	3601	1	1	20	0	0	20	20
ENSMUSG00000017291	Taok1		0	0	0	0	0	0	0
ENSMUSG00000017299	Dnttip1		0	0	0	0	0	0	0
ENSMUSG00000017300	Tnnc2		0	0	0	0	0	0	0
ENSMUSG00000017307	Acot8	7871	1	0	0	1	8	8	8
ENSMUSG00000017309	Cd300lg		0	0	0	0	0	0	0
ENSMUSG00000017310	Spint4		0	0	0	0	0	0	0
ENSMUSG00000017311	Pyy		0	0	0	0	0	0	0
ENSMUSG00000017314	Mpp2	2213	1	1	10	0	0	10	10
ENSMUSG00000017316	Ppy		0	0	0	0	0	0	0
ENSMUSG00000017344	Vtn	8554;184	2	1	10	1	7	17	8.5
ENSMUSG00000017376	Nlk	4869;8985;8986;7383	4	1	10	3	14	24	6
ENSMUSG00000017386	Traf4		0	0	0	0	0	0	0
ENSMUSG00000017390	Aldoc	9388	1	0	0	1	5	5	5
ENSMUSG00000017400	Stac2		0	0	0	0	0	0	0
ENSMUSG00000017404	Rpl19	6471	1	0	0	1	6	6	6
ENSMUSG00000017405	Nek8		0	0	0	0	0	0	0
ENSMUSG00000017412	Cacnb4		0	0	0	0	0	0	0
ENSMUSG00000017417	Plxdc1	8564	1	0	0	1	6	6	6
ENSMUSG00000017418	Arl5b	761	1	1	3	0	0	3	3
ENSMUSG00000017421	Zfp207	1792	1	1	0	0	0	0	0
ENSMUSG00000017428	Psmd11	3734	1	1	0	0	0	0	0
ENSMUSG00000017446	C1qtnf1		0	0	0	0	0	0	0
ENSMUSG00000017453	Pipox	1737	1	1	2	0	0	2	2
ENSMUSG00000017466	Timp2		0	0	0	0	0	0	0
ENSMUSG00000017478	Zc3h18	6158	1	0	0	1	4	4	4
ENSMUSG00000017485	Top2b	2736;3615;2737	3	3	16	0	0	16	5.33333
ENSMUSG00000017491	Rarb	6251;8148	2	0	0	2	18	18	9
ENSMUSG00000017493	Igfbp4		0	0	0	0	0	0	0
ENSMUSG00000017499	Cdc6		0	0	0	0	0	0	0
ENSMUSG00000017548	Suz12		0	0	0	0	0	0	0
ENSMUSG00000017550	Atad5	9389	1	0	0	1	4	4	4
ENSMUSG00000017561	Crlf3	3354;4195;3355	3	2	26	1	4	30	10
ENSMUSG00000017588	Krt27		0	0	0	0	0	0	0
ENSMUSG00000017607	Tns4		0	0	0	0	0	0	0
ENSMUSG00000017615	Tnfaip1		0	0	0	0	0	0	0
ENSMUSG00000017631	Abr	4654;5721;8553	3	1	17	2	16	33	11
ENSMUSG00000017639	Rab11fip4		0	0	0	0	0	0	0
ENSMUSG00000017652	Cd40		0	0	0	0	0	0	0
ENSMUSG00000017664	Slc35c2		0	0	0	0	0	0	0
ENSMUSG00000017667	Zfp334	8262	1	0	0	1	7	7	7
ENSMUSG00000017670	Elmo2	10025;1705	2	1	7	1	6	13	6.5
ENSMUSG00000017677	Wsb1		0	0	0	0	0	0	0
ENSMUSG00000017679	Ttpal	3794	1	0	0	1	11	11	11
ENSMUSG00000017686	Rhot1	480;2725;7071;1640;8987	5	4	54	1	7	61	12.2
ENSMUSG00000017688	Hnf4g		0	0	0	0	0	0	0
ENSMUSG00000017692	Rhbdl3	3474;2618;1244	3	2	12	1	1	13	4.33333
ENSMUSG00000017697	Ada		0	0	0	0	0	0	0
ENSMUSG00000017707	Serinc3		0	0	0	0	0	0	0
ENSMUSG00000017713	Tha1		0	0	0	0	0	0	0
ENSMUSG00000017715	Pgs1	1017	1	1	7	0	0	7	7
ENSMUSG00000017716	Birc5		0	0	0	0	0	0	0
ENSMUSG00000017718	Afmid		0	0	0	0	0	0	0
ENSMUSG00000017720	Trp53tg5	3795	1	1	18	0	0	18	18
ENSMUSG00000017721	Pigt	76	1	1	7	0	0	7	7
ENSMUSG00000017723	Wfdc2		0	0	0	0	0	0	0
ENSMUSG00000017724	Etv4	3241	1	1	6	0	0	6	6
ENSMUSG00000017733	Spinlw1		0	0	0	0	0	0	0
ENSMUSG00000017734	Dbndd2		0	0	0	0	0	0	0
ENSMUSG00000017737	Mmp9		0	0	0	0	0	0	0
ENSMUSG00000017740	Slc12a5	5825;9155;3166	3	1	5	2	11	16	5.33333
ENSMUSG00000017747	Ghdc		0	0	0	0	0	0	0
ENSMUSG00000017754	Pltp	2771	1	1	3	0	0	3	3
ENSMUSG00000017756	Slc12a7		0	0	0	0	0	0	0
ENSMUSG00000017760	Ctsa		0	0	0	0	0	0	0
ENSMUSG00000017764	Zswim1		0	0	0	0	0	0	0
ENSMUSG00000017765	Slc12a4		0	0	0	0	0	0	0
ENSMUSG00000017767	1700020C07Rik		0	0	0	0	0	0	0
ENSMUSG00000017774	Myo1c		0	0	0	0	0	0	0
ENSMUSG00000017776	Crk		0	0	0	0	0	0	0
ENSMUSG00000017778	Cox7c	6246	1	0	0	1	10	10	10
ENSMUSG00000017781	Pitpna	1538	1	1	1	0	0	1	1
ENSMUSG00000017801	Mlx		0	0	0	0	0	0	0
ENSMUSG00000017802	Fam134c		0	0	0	0	0	0	0
ENSMUSG00000017817	Jph2		0	0	0	0	0	0	0
ENSMUSG00000017830	Dhx58		0	0	0	0	0	0	0
ENSMUSG00000017831	Rab5a		0	0	0	0	0	0	0
ENSMUSG00000017832	Hspb9		0	0	0	0	0	0	0
ENSMUSG00000017837	Nkiras2	9395	1	0	0	1	2	2	2
ENSMUSG00000017843	Ppp2r5c	7745;4;481;5255;857;2345	6	5	69	1	15	84	14
ENSMUSG00000017858	Ift52		0	0	0	0	0	0	0
ENSMUSG00000017861	Mybl2		0	0	0	0	0	0	0
ENSMUSG00000017868	Sgk2		0	0	0	0	0	0	0
ENSMUSG00000017897	Eya2	6322;1866	2	2	27	0	0	27	13.5
ENSMUSG00000017914	BC034902		0	0	0	0	0	0	0
ENSMUSG00000017922	Prl3c1		0	0	0	0	0	0	0
ENSMUSG00000017929	B4galt5		0	0	0	0	0	0	0
ENSMUSG00000017943	Gdap1l1		0	0	0	0	0	0	0
ENSMUSG00000017950	Hnf4a		0	0	0	0	0	0	0
ENSMUSG00000017969	Ptgis		0	0	0	0	0	0	0
ENSMUSG00000017978	Cadps2	746;2056	2	2	32	0	0	32	16
ENSMUSG00000017999	Ddx27		0	0	0	0	0	0	0
ENSMUSG00000018001	Cyth3	937	1	1	2	0	0	2	2
ENSMUSG00000018008	Cyth4	8163	1	0	0	1	5	5	5
ENSMUSG00000018012	Rac3		0	0	0	0	0	0	0
ENSMUSG00000018040	Rrp7a		0	0	0	0	0	0	0
ENSMUSG00000018042	Cyb5r3		0	0	0	0	0	0	0
ENSMUSG00000018068	Ints2	6216	1	0	0	1	6	6	6
ENSMUSG00000018076	Med13l	4602;6363;102	3	2	5	1	1	6	2
ENSMUSG00000018102	Hist1h2bc	4377	1	0	0	1	11	11	11
ENSMUSG00000018126	Baiap2l2		0	0	0	0	0	0	0
ENSMUSG00000018143	Mafk		0	0	0	0	0	0	0
ENSMUSG00000018160	Med1		0	0	0	0	0	0	0
ENSMUSG00000018166	Erbb3		0	0	0	0	0	0	0
ENSMUSG00000018167	Stard3		0	0	0	0	0	0	0
ENSMUSG00000018168	Ikzf3		0	0	0	0	0	0	0
ENSMUSG00000018169	Mfng		0	0	0	0	0	0	0
ENSMUSG00000018171	Vmp1	2907	1	1	5	0	0	5	5
ENSMUSG00000018189	Uchl5	7043	1	0	0	1	7	7	7
ENSMUSG00000018196	Glrx2		0	0	0	0	0	0	0
ENSMUSG00000018199	Trove2	4841;6445	2	1	16	1	23	39	19.5
ENSMUSG00000018209	Stk4	5119	1	0	0	1	15	15	15
ENSMUSG00000018211	Wfdc15b		0	0	0	0	0	0	0
ENSMUSG00000018217	Pmp22		0	0	0	0	0	0	0
ENSMUSG00000018238	Gdf9	109	1	1	6	0	0	6	6
ENSMUSG00000018239	Zcchc10		0	0	0	0	0	0	0
ENSMUSG00000018259	Prl8a2		0	0	0	0	0	0	0
ENSMUSG00000018263	Tbx5		0	0	0	0	0	0	0
ENSMUSG00000018286	Psmb6	6466	1	0	0	1	7	7	7
ENSMUSG00000018287	Spag7	5718	1	0	0	1	2	2	2
ENSMUSG00000018293	Pfn1		0	0	0	0	0	0	0
ENSMUSG00000018322	Tomm34		0	0	0	0	0	0	0
ENSMUSG00000018326	Ywhab		0	0	0	0	0	0	0
ENSMUSG00000018334	Ksr1	3353	1	1	14	0	0	14	14
ENSMUSG00000018339	Gpx3		0	0	0	0	0	0	0
ENSMUSG00000018340	Anxa6		0	0	0	0	0	0	0
ENSMUSG00000018341	Il12rb2		0	0	0	0	0	0	0
ENSMUSG00000018347	Zkscan6		0	0	0	0	0	0	0
ENSMUSG00000018362	Kpna2	1331;1245;7394;9002	4	2	16	2	20	36	9
ENSMUSG00000018363	Smurf2	9400;1970;3011	3	2	6	1	4	10	3.33333
ENSMUSG00000018372	Ccdc45		0	0	0	0	0	0	0
ENSMUSG00000018377	Vezf1		0	0	0	0	0	0	0
ENSMUSG00000018378	Cuedc1	7728;1418;7384;615;296;5468	6	3	33	3	20	53	8.83333
ENSMUSG00000018379	Srsf1		0	0	0	0	0	0	0
ENSMUSG00000018381	Abi3		0	0	0	0	0	0	0
ENSMUSG00000018387	Shroom1		0	0	0	0	0	0	0
ENSMUSG00000018395	Kif3a		0	0	0	0	0	0	0
ENSMUSG00000018398	2013-09-08		0	0	0	0	0	0	0
ENSMUSG00000018401	Mtmr4		0	0	0	0	0	0	0
ENSMUSG00000018405	Mrm1		0	0	0	0	0	0	0
ENSMUSG00000018411	Mapt		0	0	0	0	0	0	0
ENSMUSG00000018412	1700081L11Rik	8570	1	0	0	1	2	2	2
ENSMUSG00000018415	4933439F18Rik		0	0	0	0	0	0	0
ENSMUSG00000018417	Myo1b		0	0	0	0	0	0	0
ENSMUSG00000018425	Dhx40		0	0	0	0	0	0	0
ENSMUSG00000018427	Ypel2	5467;1417;8991;9392;854;8560	6	3	21	3	14	35	5.83333
ENSMUSG00000018428	Akap1	4871	1	0	0	1	0	0	0
ENSMUSG00000018433	Nol11		0	0	0	0	0	0	0
ENSMUSG00000018442	Derl2	4652	1	1	5	0	0	5	5
ENSMUSG00000018446	C1qbp		0	0	0	0	0	0	0
ENSMUSG00000018449	Rpain		0	0	0	0	0	0	0
ENSMUSG00000018451	6330403K07Rik		0	0	0	0	0	0	0
ENSMUSG00000018459	Slc13a3		0	0	0	0	0	0	0
ENSMUSG00000018470	Kcnab3		0	0	0	0	0	0	0
ENSMUSG00000018474	Chd3		0	0	0	0	0	0	0
ENSMUSG00000018476	Kdm6b	7381;3236	2	1	3	1	2	5	2.5
ENSMUSG00000018479	1700125H20Rik		0	0	0	0	0	0	0
ENSMUSG00000018481	Appbp2		0	0	0	0	0	0	0
ENSMUSG00000018486	Wnt9b		0	0	0	0	0	0	0
ENSMUSG00000018500	Adora2b		0	0	0	0	0	0	0
ENSMUSG00000018501	Ncor1		0	0	0	0	0	0	0
ENSMUSG00000018507	Trpv2		0	0	0	0	0	0	0
ENSMUSG00000018509	Cenpv	4033	1	0	0	1	11	11	11
ENSMUSG00000018537	Pcgf2		0	0	0	0	0	0	0
ENSMUSG00000018541	Cwc25		0	0	0	0	0	0	0
ENSMUSG00000018543	1700001P01Rik		0	0	0	0	0	0	0
ENSMUSG00000018547	Pip4k2b		0	0	0	0	0	0	0
ENSMUSG00000018548	Trim37		0	0	0	0	0	0	0
ENSMUSG00000018554	Ybx2	4865	1	1	1	0	0	1	1
ENSMUSG00000018559	Ctdnep1		0	0	0	0	0	0	0
ENSMUSG00000018565	Rai12		0	0	0	0	0	0	0
ENSMUSG00000018566	Slc2a4		0	0	0	0	0	0	0
ENSMUSG00000018567	Gabarap	6465	1	0	0	1	5	5	5
ENSMUSG00000018569	Cldn7		0	0	0	0	0	0	0
ENSMUSG00000018570	2810408A11Rik		0	0	0	0	0	0	0
ENSMUSG00000018572	Phf23	1145	1	1	2	0	0	2	2
ENSMUSG00000018574	Acadvl	6212	1	0	0	1	7	7	7
ENSMUSG00000018581	Dnahc11		0	0	0	0	0	0	0
ENSMUSG00000018583	G3bp1	1365	1	1	4	0	0	4	4
ENSMUSG00000018585	Atox1		0	0	0	0	0	0	0
ENSMUSG00000018589	Glra2		0	0	0	0	0	0	0
ENSMUSG00000018593	Sparc		0	0	0	0	0	0	0
ENSMUSG00000018595	Glra4		0	0	0	0	0	0	0
ENSMUSG00000018599	Smcr7		0	0	0	0	0	0	0
ENSMUSG00000018604	Tbx3		0	0	0	0	0	0	0
ENSMUSG00000018620	Mmp20		0	0	0	0	0	0	0
ENSMUSG00000018623	Mmp7		0	0	0	0	0	0	0
ENSMUSG00000018634	Crhr1		0	0	0	0	0	0	0
ENSMUSG00000018648	Dusp14	2817;8558;7072	3	1	12	2	12	24	8
ENSMUSG00000018651	Tada2a		0	0	0	0	0	0	0
ENSMUSG00000018654	Ikzf1		0	0	0	0	0	0	0
ENSMUSG00000018656	Fam115e		0	0	0	0	0	0	0
ENSMUSG00000018659	Pnpo	5237	1	1	8	0	0	8	8
ENSMUSG00000018661	Cog1		0	0	0	0	0	0	0
ENSMUSG00000018666	Cbx1	4873	1	1	7	0	0	7	7
ENSMUSG00000018669	Cdk5rap3		0	0	0	0	0	0	0
ENSMUSG00000018672	Copz2		0	0	0	0	0	0	0
ENSMUSG00000018677	Slc25a39	2818	1	1	3	0	0	3	3
ENSMUSG00000018678	Sp2	598;9718	2	1	11	1	12	23	11.5
ENSMUSG00000018697	Aatf		0	0	0	0	0	0	0
ENSMUSG00000018698	Lhx1		0	0	0	0	0	0	0
ENSMUSG00000018707	Dync1h1	5488	1	0	0	1	8	8	8
ENSMUSG00000018727	Cpsf4l	9	1	1	24	0	0	24	24
ENSMUSG00000018733	Pex12	4363	1	1	4	0	0	4	4
ENSMUSG00000018736	Ndel1	5715;5962	2	0	0	2	29	29	14.5
[truncated: 35,992 more rows]

## Sheet: 3-cis
Unique_CBR_identifier	Variant_count_in_1kb_window
4	13
6	10
8	2
10	10
23	8
24	7
26	4
30	29
41	8
42	15
43	7
49	3
61	10
63	11
64	5
68	11
69	8
71	2
72	10
73	4
76	7
77	7
81	2
88	9
89	8
97	11
105	11
109	6
114	20
119	3
126	17
131	7
133	18
134	2
135	8
140	20
144	18
157	12
159	7
160	14
166	8
169	11
171	8
173	11
183	28
191	14
196	27
199	11
201	14
202	11
215	5
216	10
217	15
221	9
223	10
231	4
232	12
242	7
254	13
255	20
258	0
263	8
265	4
269	3
272	10
278	30
279	9
284	3
288	16
294	29
296	11
298	6
301	16
302	8
307	22
309	8
312	16
314	5
318	6
322	3
325	7
331	4
332	15
334	8
335	13
339	9
340	15
342	3
344	1
348	2
349	9
355	2
356	4
360	18
362	7
370	8
372	10
373	11
376	7
386	12
389	9
393	7
396	20
398	10
401	10
410	10
423	11
424	2
427	14
432	18
434	9
439	14
442	6
443	3
445	18
446	4
450	4
453	0
459	7
463	14
466	11
474	7
476	5
481	14
484	11
485	9
486	12
493	8
498	6
502	10
503	9
504	17
506	15
510	6
511	13
515	7
520	8
521	8
525	6
528	3
536	9
538	1
543	5
546	10
547	6
551	17
553	7
554	16
557	11
559	7
562	14
564	4
567	32
570	21
572	9
584	6
586	1
587	15
589	17
590	1
597	9
602	9
605	7
610	18
612	10
615	13
616	9
621	3
627	4
628	8
629	8
630	13
631	11
633	5
645	7
646	11
649	4
653	21
655	10
659	5
667	11
673	1
675	7
678	0
683	20
684	4
689	4
690	2
698	5
706	10
708	1
713	27
716	10
721	9
722	4
723	15
731	5
733	7
735	12
737	10
738	3
739	6
740	4
742	6
745	8
746	7
748	35
749	14
756	12
758	5
759	13
764	17
765	9
770	29
773	1
774	4
775	21
776	9
783	4
785	8
786	11
792	6
794	12
798	29
800	10
804	10
806	18
808	15
809	16
813	1
818	7
835	16
836	11
844	13
848	21
855	17
856	12
857	15
869	4
872	11
876	17
877	13
878	11
880	2
881	14
887	8
889	2
890	9
891	14
897	23
914	8
923	10
926	5
928	14
932	13
934	4
941	9
943	9
944	6
945	8
949	12
955	24
970	5
977	3
979	11
989	6
992	8
993	8
996	5
1000	5
1013	17
1014	17
1019	4
1026	1
1031	11
1051	15
1054	13
1055	7
1058	12
1060	6
1070	9
1073	8
1077	6
1081	13
1082	10
1089	10
1094	7
1095	11
1099	9
1102	7
1105	14
1110	17
1114	6
1121	9
1133	49
1137	9
1142	8
1154	17
1157	11
1158	11
1162	7
1163	5
1170	5
1171	13
1174	13
1190	7
1196	12
1200	7
1202	4
1209	22
1213	1
1222	11
1224	8
1226	7
1227	4
1228	13
1231	23
1236	9
1237	10
1239	9
1241	8
1242	8
1244	5
1254	21
1264	22
1266	9
1270	4
1272	5
1274	6
1286	4
1291	6
1295	7
1299	15
1300	21
1304	2
1309	11
1314	7
1318	9
1323	17
1325	13
1327	11
1339	12
1340	10
1345	11
1347	19
1350	21
1354	15
1360	8
1361	10
1363	2
1365	4
1366	9
1370	5
1372	8
1374	4
1375	8
1380	2
1381	5
1382	3
1387	17
1388	1
1390	13
1391	5
1393	5
1398	11
1404	16
1414	5
1418	9
1421	4
1422	5
1428	5
1429	5
1431	0
1432	12
1434	7
1439	5
1441	16
1442	6
1446	9
1450	9
1452	14
1454	10
1465	17
1471	16
1472	13
1480	5
1482	8
1486	3
1492	11
1500	19
1501	5
1508	8
1509	10
1513	7
1516	15
1526	13
1529	20
1530	8
1531	3
1532	3
1542	4
1549	3
1551	0
1552	18
1556	18
1559	2
1561	14
1564	12
1577	10
1579	19
1582	10
1589	17
1594	10
1595	11
1605	5
1617	14
1631	13
1633	11
1642	18
1648	13
1651	10
1667	27
1672	4
1681	16
1682	6
1687	14
1692	19
1693	11
1698	3
1708	5
1709	20
1710	10
1711	10
1714	10
1715	5
1717	36
1719	20
1720	5
1724	10
1730	11
1731	2
1743	10
1744	5
1746	11
1751	21
1758	6
1773	3
1775	12
1778	11
1788	6
1793	2
1795	22
1803	9
1810	10
1815	9
1821	5
1823	8
1830	5
1834	8
1835	7
1848	10
1849	13
1852	11
1860	3
1861	6
1867	7
1870	14
1875	13
1876	7
1877	5
1881	5
1887	3
1891	18
1898	13
1900	2
1906	13
1908	3
1915	8
1920	14
1921	5
1922	3
1927	8
1932	1
1936	12
1941	17
1952	20
1953	11
1957	13
1961	21
1970	5
1975	8
1976	8
1979	15
1982	16
1985	2
1987	7
1988	8
1991	11
1994	21
1996	17
1997	20
1999	14
2005	2
2016	12
2017	9
2024	14
2025	3
2028	11
2036	5
2050	6
2051	7
2052	15
2055	20
2056	25
2065	8
2068	3
2070	5
2087	19
2093	10
2099	8
2116	9
2121	19
2125	7
2127	9
2130	13
2139	9
2140	17
2143	9
2154	10
2156	15
2158	6
2164	4
2170	14
2179	10
2181	10
2194	9
2208	5
2210	15
2213	10
2216	6
2221	16
2225	21
2232	20
2234	10
2238	2
2243	0
2244	7
2246	5
2247	3
2249	5
2252	15
2253	9
2257	13
2265	5
2266	8
2269	7
2287	8
2294	8
2316	7
2318	2
2323	8
2337	11
2344	27
2345	13
2346	8
2347	5
2349	5
2352	24
2355	12
2358	5
2361	6
2371	19
2388	2
2393	5
2398	16
2399	3
2406	4
2414	15
2418	15
2422	2
2432	4
2438	8
2458	10
2462	8
2464	10
2466	15
2473	17
2481	20
2482	15
2485	14
2502	3
2505	9
2509	11
2512	4
2519	7
2522	11
2536	10
2541	15
2546	12
2551	13
2558	8
2563	6
2569	7
2571	11
2572	6
2576	1
2579	5
2580	10
2586	10
2591	5
2593	15
2596	14
2609	14
2613	10
2618	7
2627	2
2632	10
2633	24
2635	5
2636	9
2642	13
2655	15
2657	15
2681	0
2684	7
2690	13
2691	16
2696	5
2700	6
2711	16
2723	14
2726	15
2732	8
2735	4
2742	3
2743	5
2745	14
2748	8
2753	2
2763	13
2765	0
2766	10
2767	3
2768	16
2774	18
2776	6
2782	9
2791	11
2792	4
2795	12
2803	3
2806	16
2813	7
2814	21
2816	6
2821	17
2827	8
2833	7
2836	6
2837	4
2845	13
2854	7
2855	14
2856	2
2860	9
2862	25
2865	7
2867	21
2868	6
2880	7
2883	10
2887	0
2889	38
2896	17
2901	16
2909	8
2912	2
2913	12
2915	9
2917	20
2918	1
2923	12
2926	15
2929	7
2930	6
2943	3
2948	5
2952	22
2954	10
2957	8
2960	8
2967	13
2968	3
2969	2
2970	12
2972	4
2973	6
2978	9
2979	5
2986	5
2995	14
2999	5
3000	3
3004	7
3005	16
3006	3
3011	1
3012	25
3016	6
3020	17
3028	13
3032	18
3043	6
3045	9
3050	8
3051	19
3061	7
3065	12
3067	3
3069	6
3072	8
3075	11
3080	19
3083	4
3086	9
3087	4
3088	4
3090	10
3095	12
3097	22
3099	11
3111	17
3114	9
3116	14
3121	10
3130	1
3135	3
3137	8
3143	10
3147	18
3154	10
3167	12
3168	11
3169	12
3173	2
3175	7
3176	7
3178	6
3180	8
3183	8
3184	4
3188	7
3194	6
3196	7
3200	2
3203	15
3204	12
3207	19
3214	8
3218	8
3222	14
3224	4
3230	5
3232	14
3242	2
3248	9
3250	14
3251	12
3253	12
3258	8
3259	7
3271	13
3273	4
3275	17
3277	12
3282	7
3283	10
3286	10
3291	7
3293	6
3301	4
3303	6
3307	11
3314	3
3327	8
3328	14
3332	8
3341	16
3346	3
3354	17
3355	9
3361	10
3369	8
3372	6
3378	10
3379	10
3380	11
3383	6
3384	6
3391	18
3392	1
3399	1
3416	6
3428	27
3431	6
3432	7
3436	20
3464	12
3465	8
3471	8
3473	2
3474	1
3477	9
3482	3
3486	6
3489	9
3491	13
3496	23
3502	4
3509	2
3510	11
3512	4
3517	14
3522	6
3526	11
3531	9
3533	4
3538	12
3541	10
3542	10
3545	9
3546	4
3551	23
3553	18
3555	14
3556	6
3558	3
3561	8
3575	7
3583	2
3586	5
3595	4
3601	20
3602	17
3603	3
3613	9
3626	11
3632	2
3633	8
3639	1
3640	1
3641	1
3652	14
3654	21
3656	18
3660	3
3673	16
3674	18
3676	5
3680	8
3685	5
3688	13
3703	10
3711	3
3715	24
3725	2
3727	0
3728	12
3739	4
3740	6
3748	10
3749	19
3752	6
3765	12
3770	1
3777	19
3779	9
3781	9
3782	4
3784	0
3785	22
3798	1
3803	12
3816	4
3827	8
3831	13
3834	2
3839	8
3842	7
3845	10
3859	15
3867	7
3870	3
3892	6
3893	6
3894	12
3901	23
3903	21
3905	3
3925	12
3926	10
3931	6
3943	4
3947	10
3951	19
3953	13
3955	16
3956	11
3964	14
3965	6
3981	5
3984	6
3996	4
4007	14
4017	5
4019	17
4020	13
4024	9
4027	1
4028	3
4034	14
4037	4
4040	3
4041	10
4047	6
4051	14
4068	2
4069	5
4070	11
4074	8
4081	8
4083	32
4084	28
4087	20
4088	8
4090	7
4091	8
4097	4
4098	9
4099	9
4101	7
4105	5
4110	20
4117	12
4122	5
4135	7
4137	20
4140	13
4147	7
4148	11
4155	11
4158	10
4161	1
4167	0
4174	6
4176	12
4180	8
4183	11
4192	31
4194	12
4195	4
4201	20
4205	7
4206	7
4208	4
4209	9
4213	4
4214	9
4216	13
4220	14
4223	6
4228	8
4229	10
4245	7
4246	6
4250	10
4253	18
4257	5
4258	9
4271	25
4277	8
4280	11
4284	8
4292	9
4304	10
4309	10
4312	5
4329	6
4337	4
4341	3
4343	8
4370	18
4371	2
4373	13
4380	6
4383	21
4396	4
4405	12
4413	15
4414	9
4428	3
4433	20
4434	1
4445	5
4447	7
4448	10
4456	12
4465	2
4466	11
4467	8
4474	6
4476	8
4488	4
4490	6
4492	6
4493	21
4503	8
4505	11
4509	3
4524	3
4530	13
4531	11
4537	17
4550	11
4577	6
4579	4
4581	9
4584	30
4588	33
4589	10
4591	4
4593	9
4598	13
4600	5
4608	12
4611	10
4626	8
4627	4
4630	17
4631	24
4639	1
4644	9
4646	15
4647	16
4650	4
4657	1
4658	9
4660	21
4662	25
4667	10
4680	11
4683	2
4697	3
4706	7
4709	7
4718	7
4719	20
4730	9
4731	8
4737	5
4751	15
4757	4
4760	5
4761	26
4766	17
4767	10
4774	12
4777	9
4781	18
4784	8
4786	5
4787	3
4793	10
4802	6
4810	3
4814	4
4817	9
4827	4
4828	5
4829	2
4831	5
4840	3
4845	6
4846	11
4847	9
4850	12
4853	4
4855	13
4859	14
4874	8
4900	7
4911	12
4915	6
4916	14
4917	12
4925	5
4927	14
4929	6
4935	4
4941	21
4944	8
4945	10
4946	2
4949	12
4952	0
4953	0
4954	7
4955	6
4956	5
4958	12
4963	6
4964	2
4971	8
4973	16
4976	14
4982	13
4983	10
4985	3
4991	20
4992	1
4995	3
4999	10
5000	8
5002	9
5006	0
5007	11
5014	18
5015	11
5016	14
5018	6
5022	0
5041	6
5049	8
5050	15
5055	2
5056	9
5069	4
5070	5
5073	6
5075	16
5084	2
5086	19
5088	3
5097	9
5103	16
5108	7
5110	16
5116	9
5121	16
5123	9
5138	2
5139	8
5147	31
5151	10
5162	8
5166	15
5173	8
5175	4
5190	4
5191	24
5203	14
5204	12
5208	16
5209	11
5210	2
5214	2
5237	8
5241	4
5249	3
5250	24
5251	10
5252	1
5255	14
5267	21
5274	18
5279	2
5282	19
5285	10
5304	12
5306	5
5310	23
5312	3
5314	16
5317	3
5318	4
5319	1
5327	19
5329	1
5333	6
5336	8
5343	14
5344	2
5357	14
5358	10
5361	29
5364	10
5365	0
5367	3
5369	9
5371	12
5375	14
5378	7
5383	4
5388	17
5391	9
5396	2
5400	4
5401	8
5404	10
5405	10
5407	23
5410	3
5413	6
5414	31
5421	14
5422	8
5424	9
5425	5
5430	12
5431	18
5436	2
5437	4
5438	12
5450	21
5452	2
5468	6
5472	6
5477	16
5480	6
5491	8
5492	10
5498	10
5502	7
5503	9
5506	2
5510	9
5512	0
5515	0
5520	4
5525	1
5531	14
5535	2
5537	16
5546	7
5547	6
5557	8
5559	13
5564	28
5570	20
5573	23
5586	16
5589	7
5590	6
5596	22
5601	3
5604	13
5605	6
5612	5
5614	10
5615	13
5629	10
5637	7
5642	1
5650	13
5651	4
5655	4
5664	10
5686	3
5720	14
5728	4
5734	5
5743	2
5744	8
5748	17
5749	4
5750	11
5754	3
5756	12
5761	3
5768	20
5773	11
5780	10
5782	7
5792	7
5794	23
5795	14
5798	15
5802	9
5804	6
5810	18
5820	4
5822	15
5827	9
5834	10
5837	2
5845	4
5853	13
5854	1
5855	1
5871	5
5882	9
5884	15
5892	11
5901	11
5911	8
5912	12
5913	3
5929	4
5930	13
5932	16
5937	9
5957	9
5966	3
5972	8
5973	13
5988	7
5994	4
5995	2
5997	15
6004	3
6005	14
6021	4
6027	11
6028	21
6036	7
6037	5
6038	13
6043	11
6047	15
6055	22
6065	2
6067	2
6070	0
6071	5
6080	6
6084	22
6087	4
6096	20
6099	13
6100	20
6102	1
6105	20
6106	9
6109	15
6110	10
6117	20
6139	4
6141	13
6142	3
6147	15
6148	7
6149	13
6156	14
6159	7
6165	4
6180	8
6183	5
6187	7
6190	11
6192	4
6198	6
6199	12
6208	23
6210	13
6215	2
6223	7
6228	10
6229	7
6230	7
6233	2
6244	6
6246	10
6247	19
6256	14
6264	32
6279	1
6282	8
6288	4
6291	8
6294	6
6295	16
6297	8
6298	8
6309	12
6315	8
6316	10
6317	12
6323	9
6326	11
6327	9
6328	5
6331	4
6337	17
6338	9
6339	3
6344	15
6345	9
6348	23
6360	0
6374	10
6381	0
6384	9
6385	4
6387	10
6390	4
6391	10
6393	10
6395	5
6400	19
6403	4
6407	18
6409	5
6410	3
6423	8
6427	14
6428	14
6437	3
6438	12
6446	11
6474	2
6475	4
6476	9
6489	10
6505	10
6509	7
6511	17
6515	10
6523	5
6525	13
6529	14
6530	12
6534	6
6536	5
6544	11
6550	16
6553	14
6558	5
6561	5
6562	4
6565	5
6566	23
6567	12
6571	7
6575	6
6576	3
6580	10
6581	0
6584	12
6586	13
6589	5
6594	5
6595	14
6601	5
6602	6
6605	11
6609	6
6613	8
6615	6
6616	1
6618	11
6626	8
6627	10
6629	15
6630	22
6637	5
6648	10
6651	10
6654	14
6656	5
6666	12
6677	14
6682	6
6685	3
6689	26
6694	2
6695	19
6697	10
6698	9
6702	13
6710	8
6722	4
6724	7
6725	7
6727	2
6728	3
6741	8
6743	12
6744	20
6745	19
6753	5
6758	15
6761	6
6770	1
6774	14
6776	7
6777	9
6779	20
6787	5
6788	3
6805	9
6808	5
6810	8
6811	0
6814	5
6825	5
6827	7
6831	7
6840	7
6845	6
6849	24
6853	15
6856	0
6865	22
6870	1
6879	9
6880	3
6883	4
6887	5
6889	2
6897	9
6902	18
6903	6
6904	5
6905	6
6909	21
6911	4
6916	13
6923	14
6924	16
6927	12
6929	33
6933	7
6935	9
6938	3
6940	5
6946	10
6947	8
6950	17
6971	14
6991	16
6992	4
6994	8
6995	4
6998	7
7000	9
7011	6
7020	5
7022	3
7034	21
7035	6
7065	8
7067	17
7081	5
7093	16
7098	12
7101	15
7106	8
7108	4
7121	5
7126	9
7127	8
7129	7
7136	12
7138	12
7140	5
7142	16
7144	8
7149	15
7150	20
7151	14
7153	24
7158	16
7159	6
7160	1
7162	12
7175	7
7185	3
7189	3
7190	8
7192	3
7193	6
7197	15
7213	6
7217	5
7218	6
7220	2
7223	2
7224	17
7225	10
7226	4
7232	13
7238	2
7248	12
7263	8
7269	6
7271	18
7273	15
7274	5
7285	5
7286	3
7287	7
7288	6
7293	3
7295	7
7304	7
7306	16
7312	28
7313	10
7315	5
7316	9
7319	14
7326	11
7347	20
7356	11
7359	6
7364	7
7368	12
7370	10
7379	5
7384	9
7391	3
7401	4
7408	6
7411	14
7412	15
7431	3
7434	5
7440	6
7443	15
7453	4
7460	4
7465	18
7474	23
7484	6
7487	6
7488	10
7494	11
7511	9
7519	21
7526	15
7530	29
7534	4
7540	10
7545	11
7546	3
7547	5
7548	10
7556	11
7557	6
7560	0
7566	12
7569	22
7573	10
7577	4
7587	14
7594	9
7599	8
7600	7
7607	6
7610	2
7621	13
7622	9
7624	7
7625	14
7626	4
7637	15
7646	11
7657	14
7683	7
7684	6
7692	16
7693	12
7703	10
7704	2
7728	5
7733	14
7745	15
7747	6
7750	6
7751	4
7753	6
7759	24
7765	13
7767	9
7773	7
7775	7
7781	1
7784	16
7785	9
7788	9
7789	17
7792	14
7797	11
7803	1
7804	19
7811	12
7817	6
7821	4
7825	5
7826	4
7829	12
7837	5
7840	2
7841	20
7850	1
7857	2
7859	8
7860	9
7861	6
7862	20
7863	11
7864	0
7865	4
7871	8
7872	9
7880	1
7881	2
7884	3
7886	15
7890	4
7898	2
7899	21
7901	3
7905	9
7909	12
7910	14
7915	20
7924	6
7926	11
7927	8
7932	11
7936	14
7945	8
7952	12
7953	14
7957	14
7959	11
7961	20
7965	11
7966	4
7975	12
7976	13
7982	14
7986	13
7989	5
7993	5
7997	8
8000	13
8002	7
8008	7
8009	20
8015	11
8040	7
8041	13
8042	10
8047	14
8052	4
8053	6
8055	13
8056	9
8057	7
8058	14
8066	7
8070	12
8071	10
8079	18
8084	2
8088	9
8100	3
8102	9
8104	12
8105	6
8120	5
8121	13
8122	8
8126	8
8130	3
8137	18
8138	9
8145	13
8151	4
8157	17
8159	12
8160	14
8166	6
8171	9
8178	14
8197	8
8208	6
8209	5
8211	3
8212	13
8214	13
8218	10
8219	18
8220	15
8223	11
8236	10
8244	7
8250	20
8255	4
8263	22
8268	28
8274	18
8276	3
8282	2
8286	5
8288	5
8289	8
8290	11
8291	34
8297	10
8299	7
8301	23
8302	9
8305	3
8315	4
8317	17
8323	17
8336	15
8337	5
8354	34
8364	16
8366	9
8369	6
8374	7
8377	9
8380	9
8398	16
8402	2
8406	11
8414	11
8417	13
8420	10
8430	8
8433	20
8449	4
8452	3
8460	3
8484	5
8489	4
8491	15
8493	4
8499	5
8505	1
8512	20
8517	13
8534	3
8552	13
8557	8
8562	10
8574	17
8584	4
8586	7
8587	3
8588	17
8590	11
8596	12
8601	4
8607	24
8618	8
8626	12
8627	9
8628	3
8629	4
8635	25
8636	6
8637	8
8657	2
8663	15
8676	14
8682	3
8684	10
8689	37
8695	17
8703	9
8704	23
8705	8
8725	11
8726	18
8732	21
8735	8
8744	5
8746	16
8754	19
8760	8
8775	9
8776	9
8778	13
8786	3
8789	7
8800	13
8801	10
8802	3
8805	18
8806	6
8807	11
8808	17
8811	17
8812	22
8817	1
8820	16
8821	5
8824	19
8837	8
8853	3
8862	6
8868	2
8869	1
8870	3
8876	3
8880	0
8894	2
8897	13
8901	10
8904	2
8905	5
8906	10
8907	12
8908	7
8912	14
8938	5
8940	19
8944	8
8954	9
8958	1
8960	12
8962	8
8967	11
8973	11
8974	25
8977	9
8984	9
8990	6
8997	3
9001	2
9016	4
9017	7
9021	5
9022	15
9025	2
9030	5
9039	11
9041	3
9043	18
9051	11
9057	3
9059	14
9064	9
9069	0
9071	16
9072	5
9078	7
9089	5
9096	17
9101	3
9103	11
9104	22
9108	12
9112	5
9113	4
9114	13
9118	7
9120	7
9121	2
9126	10
9127	7
9134	5
9136	6
9146	16
9147	3
9149	2
9156	10
9166	2
9171	0
9172	3
9184	21
9186	14
9187	7
9188	13
9190	9
9192	10
9195	10
9198	7
9200	4
9201	22
9216	6
9218	19
9222	6
9226	6
9234	10
9235	11
9238	6
9248	5
9254	1
9255	8
9264	13
9282	6
9283	23
[truncated: 186 more rows]

## Sheet: 4-trans
Unique_CBR_identifier	Variant_count_in_1kb_window
16	6
57	0
67	14
74	12
92	1
94	25
113	3
156	2
229	10
249	9
256	6
259	13
270	8
271	2
283	10
286	9
299	6
320	4
380	1
387	16
428	8
429	6
436	11
456	7
566	11
573	10
591	10
592	6
643	10
656	20
662	3
669	0
711	8
717	12
743	10
754	13
796	10
799	7
803	1
858	6
960	2
967	10
968	4
1039	14
1048	3
1063	5
1065	2
1107	5
1111	8
1138	6
1143	10
1144	10
1148	8
1172	11
1185	10
1220	8
1221	4
1249	14
1265	8
1280	8
1316	11
1322	8
1362	9
1373	5
1397	5
1402	6
1412	13
1437	10
1447	17
1459	16
1515	4
1534	5
1553	7
1563	0
1567	5
1568	15
1573	17
1586	2
1602	2
1611	7
1614	6
1641	7
1742	5
1750	14
1757	4
1805	13
1811	1
1828	11
1871	3
1874	8
1914	9
1919	17
1923	4
1930	10
1947	3
1967	14
1973	4
1974	6
1977	0
2002	6
2043	26
2054	15
2057	1
2078	9
2090	10
2115	19
2173	14
2188	4
2197	7
2198	3
2235	2
2251	22
2263	11
2270	11
2281	4
2306	3
2320	4
2324	4
2325	4
2334	15
2412	5
2433	4
2449	8
2460	1
2523	6
2531	18
2542	7
2559	7
2564	15
2683	6
2706	6
2719	5
2734	8
2736	7
2737	7
2754	3
2771	3
2800	4
2829	13
2852	4
2922	5
2925	6
2962	7
2977	9
3013	1
3021	18
3031	18
3039	9
3046	1
3058	3
3068	6
3109	0
3144	3
3158	3
3170	9
3213	11
3233	1
3254	5
3278	9
3310	4
3364	12
3386	1
3389	6
3403	11
3410	8
3418	3
3435	7
3463	5
3481	11
3483	12
3508	3
3540	6
3547	4
3574	16
3594	11
3615	2
3647	7
3675	7
3713	14
3719	5
3730	2
3756	13
3763	17
3809	6
3825	13
3836	1
3878	17
3883	9
3898	2
3904	6
3912	12
3934	8
3945	17
3952	21
4052	13
4139	3
4141	11
4143	7
4151	7
4189	17
4202	0
4286	5
4303	25
4306	3
4350	5
4355	11
4368	3
4377	11
4402	0
4412	17
4424	4
4425	12
4449	0
4463	14
4529	6
4534	7
4540	2
4561	18
4567	16
4641	6
4726	4
4742	3
4749	10
4816	20
4837	6
4851	9
4923	6
4994	5
5032	7
5034	20
5057	6
5061	4
5066	3
5067	2
5095	8
5112	10
5127	7
5159	11
5235	14
5270	12
5286	6
5324	9
5325	3
5326	1
5338	5
5352	19
5403	4
5423	8
5427	21
5439	2
5459	10
5471	7
5473	3
5482	11
5496	0
5500	1
5556	11
5558	9
5560	19
5584	9
5592	16
5618	16
5690	16
5710	6
5722	3
5739	11
5742	0
5751	9
5808	2
5811	3
5813	2
5818	1
5830	15
5841	5
5883	2
5909	5
5910	3
5915	19
5926	8
5940	13
5945	40
5955	3
5965	3
5977	1
5992	11
5993	2
5996	17
5999	8
6009	4
6031	15
6041	3
6057	14
6066	8
6088	16
6094	2
6122	19
6152	6
6171	5
6181	4
6184	4
6200	5
6239	13
6252	5
6261	12
6263	4
6269	1
6280	8
6285	1
6313	5
6314	0
6366	7
6457	2
6462	22
6481	4
6482	11
6500	14
6501	3
6503	5
6506	17
6512	15
6528	4
6545	1
6554	5
6574	44
6578	5
6579	0
6612	15
6634	18
6691	7
6732	6
6746	4
6747	11
6764	4
6790	10
6807	18
6820	20
6824	8
6828	6
6846	7
6860	5
6862	3
6874	34
6913	13
6926	10
6936	12
6945	19
6985	1
7017	7
7047	5
7074	22
7087	1
7105	22
7186	3
7205	5
7241	8
7244	5
7284	7
7350	3
7367	2
7407	0
7414	6
7441	13
7442	23
7446	4
7454	6
7456	24
7493	4
7496	15
7512	6
7563	11
7565	19
7571	5
7590	24
7603	6
7635	14
7696	13
7734	15
7756	4
7762	1
7772	4
7805	3
7818	12
7853	8
7854	1
7879	3
7891	20
7942	4
7948	2
7970	16
8013	6
8045	6
8051	3
8078	9
8125	7
8131	6
8132	1
8140	8
8149	11
8189	9
8215	8
8235	6
8261	9
8278	5
8279	9
8307	3
8312	4
8331	6
8338	5
8342	8
8379	3
8381	21
8399	23
8437	13
8461	8
8466	4
8490	6
8500	6
8518	6
8631	3
8642	1
8659	3
8664	3
8671	6
8685	6
8698	8
8832	20
8882	9
8950	6
8972	6
8981	0
9036	7
9050	7
9095	3
9119	12
9129	4
9132	15
9210	16
9211	12
9225	3
9228	8
9247	15
9311	15
9359	8
9362	3
9364	15
9399	7
9402	7
9433	3
9448	4
9449	4
9460	9
9497	15
9501	19
9505	8
9510	7
9515	9
9535	17
9540	23
9544	3
9559	10
9564	3
9611	7
9620	11
9696	12
9701	3
9723	12
9726	0
9732	7
9734	5
9799	6
9832	18
9844	5
9860	9
9890	11
9951	15
9992	5
10001	6
10021	30
10030	6
10060	5
10068	19
10069	9
10074	8
10118	16
10120	13
10136	1
10197	7
