# Supplementary material for: Hybrid Mice Reveal Parent-of-Origin and Cis- and Trans-Regulatory Effects in the Retina
Source: PLoS One. 2014 Oct 23;9(10):e109382. doi: 10.1371/journal.pone.0109382 (PMC4207689; doi:10.1371/journal.pone.0109382)
Supplement: Supporting Information S5 — Cis effect genes associated with retinal disease. This Excel file lists the 62 genes that were classified as cis-effect in the retina and whose human orthologues were found in the RetNet [51] database of human retinal disease genes. Yellow shading, weighted log2 fold change values. Unique CBR identifiers and tally of CBR read counts are based on data from [6]. Note that the unique CBR identifiers can be cross-referenced with the first sheet in Supporting Information S4, which lists the locations of the CBRs by CBR identifier. Expression level values (in FPKM units) are provided. Light gray shading, F0 C57BL/6J values. Light brown shading, F0 Cast/EiJ values. Dark gray shading, F1 B6 allele values. Dark brown shading, F1 Cast allele values. (XLSX) [file pone.0109382.s005.xlsx]

## Sheet: retnet_cis_genes
Ensembl_ID	MGI_symbol	Human_orthologue	Chromosome	Strand	Start_position	End_position	weighted_F1_log2(Cast_allele/B6_allele)	weighted_F0_log2(Cast/B6)	CBR-associated?	unique CBR identifer(s) assigned to gene	tally of CBR read counts assigned to gene	FPKM_F0_C57BL/6J_R1	FPKM_F0_C57BL/6J_R2	FPKM_F0_C57BL/6J_R3	FPKM_F0_Cast/EiJ_R1	FPKM_F0_Cast/EiJ_R2	FPKM_F0_Cast/EiJ_R3	FPKM_F1_B6xCast_R1_B6_allele	FPKM_F1_B6xCast_R2_B6_allele	FPKM_F1_B6xCast_R3_B6_allele	FPKM_F1_CastxB6_R1_B6_allele	FPKM_F1_CastxB6_R2_B6_allele	FPKM_F1_CastxB6_R3_B6_allele	FPKM_F1_B6xCast_R1_Cast_allele	FPKM_F1_B6xCast_R2_Cast_allele	FPKM_F1_B6xCast_R3_Cast_allele	FPKM_F1_CastxB6_R1_Cast_allele	FPKM_F1_CastxB6_R2_Cast_allele	FPKM_F1_CastxB6_R3_Cast_allele
ENSMUSG00000003660	Snrnp200	SNRNP200	2	1	127034122	127066187	0.254027	0.299741	no		0	40.2371	45.34	42.7214	49.3294	53.0535	56.4808	36.0303	43.8507	45.0665	44.0766	44.2449	47.9141	43.335	50.3697	53.9733	54.7715	54.8943	54.714
ENSMUSG00000008373	Prpf31	PRPF31	7	1	3581587	3594088	0.380568	0.518924	yes	4982	26	19.7816	21.0928	22.1264	29.8224	29.7363	30.5899	20.7983	22.5242	24.4082	23.6641	24.7039	22.7547	26.5891	31.2788	29.0951	31.3687	29.3855	32.027
ENSMUSG00000012117	Dhdds	DHDDS	4	-1	133524943	133556833	0.404511	0.401168	yes	3416;2179	85	15.8239	16.136	16.5741	22.2444	21.1069	20.3223	15.961	14.9455	15.8289	15.2241	14.7133	15.1925	19.9151	19.691	20.3132	20.7868	20.544	21.1196
ENSMUSG00000012443	Kif11	KIF11	19	1	37450893	37496349	-3.37544	-2.52575	no		0	0.172007	0.237234	0.273794	0.061768	0.0274766	0.0225007	0.185254	0.178751	0.213297	0.140326	0.128159	0.198485	7.64228e-07	0.0267803	6.76726e-07	0.01368	8.18248e-07	0.00997364
ENSMUSG00000020467	Efemp1	EFEMP1	11	1	28753204	28826743	-0.277703	-0.468591	no		0	7.79225	10.6131	10.8879	6.68576	7.22798	7.86073	8.1317	9.32697	11.4	9.68124	9.14347	9.98346	7.28298	8.11562	7.04579	8.21088	8.30253	7.51574
ENSMUSG00000020599	Rgs9	RGS9	11	-1	109086669	109159443	-0.17562	-0.303381	yes	2726;10;3894;5050	322	243.235	225.595	233.948	199.318	193.131	178.977	245.761	226.76	225.845	226.66	252.965	243.107	219.065	206.63	200.686	199.19	218.66	213.093
ENSMUSG00000021013	Ttc8	TTC8	12	1	100158784	100221448	-0.458046	-0.224045	yes	3016;551;897;9022;9021	236	48.1206	38.3422	34.4928	34.2487	34.4945	35.0663	47.893	37.7895	43.1111	40.5356	46.1257	45.1703	28.2652	32.6365	33.8819	31.6507	31.7166	34.9134
ENSMUSG00000021363	Mak	MAK	13	-1	41120489	41175075	-0.241521	-0.250508	yes	1744;2347;3369	138	50.9793	46.2416	45.4526	44.8821	39.9568	35.6468	50.7712	46.9405	44.4276	43.5626	48.3947	45.0062	44.2374	38.2556	36.9044	37.9348	39.4313	39.3537
ENSMUSG00000021738	Atxn7	ATXN7	14	1	14845005	14939810	-0.440194	-0.354	yes	1089;10127	80	7.11247	6.12844	6.59143	5.32594	5.05643	5.14821	6.77108	6.58576	6.40763	6.05546	6.58102	6.72519	5.86522	4.8751	4.44318	4.21812	4.60651	4.65732
ENSMUSG00000021803	Cdhr1	CDHR1	14	-1	37891036	37911497	0.152519	0.282823	yes	572;432;6805	216	212.631	219.16	226.896	259.916	259.69	280.261	220.847	235.731	230.777	249.119	256.88	241.391	250.763	260.598	258.661	271.586	281.052	273.82
ENSMUSG00000022722	Arl6	ARL6	16	-1	59612775	59639217	-0.351492	-0.224735	yes	1291	66	43.8708	47.2045	56.4988	36.1722	44.5072	44.1084	49.2633	63.3719	52.3923	52.783	53.7122	54.2222	39.4621	48.0393	44.5187	40.7388	41.4837	42.1553
ENSMUSG00000023979	Guca1b	GUCA1B	17	1	47522342	47529916	-0.257653	-0.195961	yes	7817;554;10002;584	212	512.213	430.303	481.873	389.915	418.861	428.076	544.991	548.71	535.73	534.355	529.837	575.017	433.131	461.181	460.641	454.592	446.009	478.401
ENSMUSG00000023982	Guca1a	GUCA1A	17	-1	47531509	47537533	0.443384	0.972304	yes	362;88;8663	279	486.511	674.222	739.305	925.478	1374.55	1374.42	542.539	930.396	916.636	947.74	865.476	802.571	853.973	1248.1	1293.89	1229.74	1175.05	1098.47
ENSMUSG00000024842	Cabp4	CABP4	19	-1	4135425	4139609	0.479453	0.672309	yes	26	194	94.3338	91.9008	98.8615	158.601	144.821	150.017	103.017	103.796	99.3889	107.049	100.848	88.1906	142.736	139.402	145.704	146.291	134.384	136.818
ENSMUSG00000025235	Bbs4	BBS4	9	-1	59169773	59201315	-0.163135	-0.239485	yes	2065;1891	105	31.496	31.5433	36.6096	28.4865	28.7892	27.2248	33.4948	33.5914	32.1329	31.6602	33.8809	30.2413	27.7232	29.8138	28.3572	29.764	28.3419	30.0734
ENSMUSG00000025245	Lztfl1	LZTFL1	9	-1	123603534	123626743	0.830556	0.962697	yes	4631	28	14.2014	11.8339	15.4136	31.1502	24.9699	25.2743	12.9861	14.5525	10.677	13.2445	11.7656	18.3363	19.7754	25.7223	22.0427	21.4821	26.9507	20.9167
ENSMUSG00000025900	Rp1	RP1	1	-1	4334224	4350473	0.143646	0.152973	yes	453;1492;774	246	212.13	208.682	214.599	239.49	230.329	236.092	216.022	222.966	209.118	214.97	235.886	225.232	238.038	247.398	236.742	240.522	251.811	250.438
ENSMUSG00000026147	Col9a1	COL9A1	1	1	24184449	24259577	-1.09547	-0.71515	no		0	9.65089	6.88311	7.07948	5.76837	5.51174	3.46846	11.1551	6.91768	6.55049	7.35868	8.54871	8.82272	4.48689	3.4562	3.43546	3.38252	4.1185	4.41704
ENSMUSG00000026664	Phyh	PHYH	2	1	4840065	4859776	0.306323	0.283425	no		0	24.278	26.0394	25.8893	29.9953	31.1094	31.6618	26.9033	24.5227	24.9217	28.3008	26.5232	24.3646	32.9651	34.0258	30.4693	28.8667	31.3104	33.7638
ENSMUSG00000027274	Mkks	MKKS	2	-1	136699516	136717125	-0.377008	-0.0561812	no		0	6.89613	6.82587	10.0281	6.84741	7.4569	7.70346	8.86473	9.52376	8.68772	9.24414	7.35448	8.89785	6.10355	6.85234	6.97959	7.2126	6.60344	6.61659
ENSMUSG00000027406	Idh3b	IDH3B	2	-1	130105045	130110283	-0.181581	-0.228879	no		0	59.4211	57.4503	54.8252	49.2205	52.6381	45.7746	59.9098	61.7337	63.2649	59.9458	62.4777	60.1156	54.347	54.6511	53.928	53.2448	50.2515	57.65
ENSMUSG00000028158	Mttp	MTTP	3	-1	137752819	137806352	-0.854678	-1.08606	no		0	2.11082	2.49886	2.27243	1.29498	1.06461	0.911652	2.49843	2.47739	2.34314	2.13267	2.63944	2.59213	0.880503	1.30768	1.19999	1.47736	1.53065	1.51473
ENSMUSG00000028165	Cisd2	WFS2	3	-1	135069376	135086889	-0.579359	-0.546671	no		0	16.9089	16.0385	16.7142	9.85481	11.1589	12.4804	16.521	17.5743	17.4378	17.2232	17.6092	14.9485	9.47626	12.4296	12.983	12.0824	10.0112	10.4417
ENSMUSG00000028344	Invs	INVS	4	1	48292632	48444826	0.690562	0.490459	yes	4760	27	2.24633	2.69305	2.0783	3.45976	3.32793	2.86243	2.44569	2.06266	2.51998	2.11921	1.80569	2.16371	3.48999	3.29531	3.16015	3.31806	3.64563	4.0765
ENSMUSG00000029669	Tspan12	TSPAN12	6	-1	21721395	21802515	0.631686	0.509516	no		0	1.90417	2.30551	2.03843	3.15283	3.20013	2.61067	1.64177	2.29221	1.79206	1.67334	1.9476	1.35144	3.52084	2.5582	2.44279	2.75534	2.64542	2.52294
ENSMUSG00000030324	Rho	RHO	6	1	115881945	115888847	-0.100311	-0.0734516	yes	376;8374;6110;309;223;562;520	579	7860.85	7725.25	7739.09	7616.71	6973.13	7538.59	7797.67	7842.32	8030.32	7772.37	7917.1	8019.25	7334.98	7285.34	7422.27	7261.2	7374.03	7509.69
ENSMUSG00000030761	Myo7a	MYO7A	7	-1	105199570	105268034	-4.80955	-5.06013	no		0	7.83711	9.24544	6.69446	0.202833	0.265606	0.22338	4.94962	7.16315	6.8594	5.10791	6.62831	5.71103	0.293899	0.216081	0.156092	0.163144	0.184898	0.249407
ENSMUSG00000031450	Grk1	GRK1	8	1	13405081	13421945	0.209037	0.114644	yes	1073;6677;77	252	230.44	228.446	246.477	264.426	255.788	243.82	250.942	244.147	240.399	247.129	243.662	237.363	278.064	275.143	276.981	287.499	288.046	284.556
ENSMUSG00000031755	Bbs2	BBS2	8	-1	96591854	96622711	-0.303362	-0.285132	yes	7982;6689;6991	52	38.0427	35.7489	34.2097	29.4207	30.3586	28.981	36.7957	37.1194	44.6632	42.3556	42.8566	35.9936	30.5361	37.2082	32.78	29.7045	31.3681	40.8518
ENSMUSG00000031789	Cngb1	CNGB1	8	-1	97762945	97808081	0.291275	0.344065	yes	689	88	93.0596	99.224	96.5161	125.66	115.905	124.877	91.9155	95.8994	93.498	95.9272	96.6484	97.9199	114.909	116.646	116.988	116.541	119.07	115.469
ENSMUSG00000032239	Rp9	RP9	9	-1	22215491	22272802	-0.552455	-0.705526	no		0	11.3545	13.6425	13.553	8.32814	7.31846	8.09786	14.064	16.5134	17.0737	13.3829	14.0518	14.2814	9.554	9.08241	12.2584	11.0365	9.55457	9.84762
ENSMUSG00000033282	Rpgrip1l	RPGRIP1L	8	-1	93740929	93837161	0.173866	0.367359	no		0	2.53881	2.32487	2.49732	3.37083	3.25555	3.01226	2.5185	2.55639	2.49658	2.69947	2.64294	2.48428	3.03272	3.21192	2.92721	2.48828	2.94486	2.80151
ENSMUSG00000035270	Impg2	IMPG2	16	1	56204426	56273869	0.9096	0.988877	yes	1380	64	43.5548	44.0141	46.4423	88.8554	87.727	88.9772	40.9512	44.7065	44.4387	44.1786	48.9084	49.9439	82.6248	88.2144	85.532	82.5307	88.9292	88.2303
ENSMUSG00000035919	Bbs9	BBS9	9	1	22280159	22692724	0.372029	0.470792	yes	1582;3099	99	28.2211	24.5984	25.0983	39.3018	34.2309	34.6425	27.7996	24.5723	25.6951	27.1273	28.2536	29.6677	36.8141	33.1092	33.3237	36.4751	35.4127	36.2199
ENSMUSG00000037408	Cnnm4	CNNM4	1	1	36528442	36565621	0.284268	0.360527	yes	4174;1957	82	14.1974	12.8133	13.1476	17.4736	17.1091	16.9505	14.6784	13.0705	12.2338	13.4641	12.6747	12.9563	17.7348	15.6937	15.4483	16.7151	15.587	15.2926
ENSMUSG00000037493	Cib2	CIB2	9	-1	54392601	54408025	-0.807228	-1.0625	no		0	4.68638	4.9119	4.87602	2.16981	2.53961	2.22491	5.71766	5.64263	5.48573	6.09751	5.23188	5.45444	2.80841	3.19949	3.17336	3.49712	3.26641	3.33129
ENSMUSG00000039474	Wfs1	WFS1	5	-1	37357343	37380221	-0.408761	-0.273486	yes	3067	39	16.6322	18.7359	15.5074	14.9486	12.6395	14.031	16.5603	16.8163	18.0698	16.907	14.9165	17.8692	12.7122	11.2898	14.498	12.7155	12.1702	12.5484
ENSMUSG00000039577	Nphp4	NPHP4	4	1	151850815	151937292	0.591479	0.34972	yes	3065	39	5.19258	7.64399	6.08319	7.64697	8.63057	9.09477	5.75236	5.3261	5.32062	5.95475	4.8831	5.53626	8.55512	8.94496	7.52718	8.8221	7.37149	8.46932
ENSMUSG00000041193	Pla2g5	PLA2G5	4	-1	138355159	138419397	-0.247674	-0.361384	yes	914	78	49.8002	52.9888	49.051	42.0114	37.6488	37.8148	55.0758	55.973	50.8454	53.7493	53.935	42.8395	47.9299	40.8236	42.5875	43.8226	40.8171	49.9968
ENSMUSG00000041670	Rims1	RIMS1	1	-1	22276332	22911673	-0.535403	-0.517305	no		0	18.5489	19.1222	19.3136	13.9789	12.7277	13.1257	22.3085	21.495	21.4062	21.8624	21.3126	20.4708	14.0365	15.5433	14.7875	14.5613	15.5118	14.3743
ENSMUSG00000044375	BC027072	C2ORF71	17	-1	72092897	72102225	0.751011	0.707497	yes	199	131	70.1482	56.2789	62.6322	117.771	99.0575	94.4613	73.3872	62.9909	60.4164	64.2422	63.6997	61.0822	122.972	108.489	101.216	107.264	104.974	104.977
ENSMUSG00000045288	Ush1g	USH1G	11	-1	115176506	115183355	-3.27647	-2.64614	no		0	0.886034	0.642539	0.818303	0.141785	0.162449	0.0322451	0.667124	0.547598	0.691647	0.568622	0.786364	0.703906	0.0575201	0.0484351	0.0703959	0.100032	1.50653e-06	0.0625962
ENSMUSG00000046049	Rp1l1	RP1L1	14	1	64611268	64653859	-0.278078	-0.198953	yes	410;4216;134	278	107.68	115.884	123.511	101.68	99.2627	100.513	115.737	127.157	130.205	124.487	124.3	126.462	100.699	103.914	106.691	101.098	103.23	102.272
ENSMUSG00000047298	Kcnv2	KCNV2	19	1	27397078	27411669	-0.220008	-0.315347	yes	7841;42	195	95.5462	100.884	109.379	80.6735	77.9447	85.5414	101.372	108.251	103.348	112.422	110.099	103.57	85.1684	93.8202	88.8287	96.4071	94.4443	89.3517
ENSMUSG00000049791	Fzd4	FZD4	7	1	96552876	96558620	-0.224375	-0.375378	yes	6390	20	2.77444	2.79799	2.88773	2.36694	2.14573	2.02805	2.63503	2.91279	1.91147	2.32412	2.73954	2.52698	2.36672	2.05992	2.41332	1.92484	2.15048	2.31815
ENSMUSG00000051444	Bbs12	BBS12	3	1	37211476	37220375	-0.613616	-0.68657	no		0	8.31532	7.36317	6.5728	4.43789	4.49408	4.87115	6.97003	6.83092	7.28269	6.41802	7.84064	7.98736	4.12114	4.78899	4.36475	4.71058	4.61675	5.43968
ENSMUSG00000051675	Trim32	TRIM32	4	1	65266020	65277272	0.225219	0.23593	no		0	13.8488	15.4949	16.3993	16.9543	17.3279	19.2373	15.0547	15.7856	16.8974	18.414	17.9759	16.1506	16.0183	20.9452	20.7439	18.4761	19.9058	21.1075
ENSMUSG00000054051	Ercc6	ERCC6	14	1	33326707	33394175	-0.323927	-0.136541	no		0	3.85905	3.36258	3.3165	3.26716	3.29132	3.07634	3.84872	3.47547	3.64968	3.43748	4.01088	4.10243	2.8078	3.10322	3.06939	3.02234	3.03986	2.88588
ENSMUSG00000056055	Sag	SAG	1	1	89700255	89741733	0.907605	1.19968	yes	6438;8491;9674;6	278	1732.05	1552.39	1694.97	3612.01	3911.55	3870.04	1570.56	1994.6	2009.72	2121.61	2034.94	2015.64	3242.31	3690.4	3718.63	3910.34	3816.77	3792.35
ENSMUSG00000056148	Rdh9	RDH9	10	1	127196843	127229753	4.30365	4.21192	no		0	0.141611	0.184872	0.117493	2.68325	2.76149	3.00167	0.125761	0.108853	0.172636	0.137871	0.211221	0.101721	2.47348	2.33944	3.16347	3.12586	3.16854	3.21713
ENSMUSG00000056494	Cngb3	CNGB3	4	1	19207997	19437770	0.728845	0.51678	yes	8744	13	3.21787	2.96116	3.06768	4.70135	4.12584	4.38338	3.288	3.00203	3.15065	2.91185	2.98814	3.74586	5.49265	4.67355	5.3883	5.43549	5.51472	5.14574
ENSMUSG00000057132	Rpgrip1	RPGRIP1	14	1	52730578	52780982	-0.680913	-0.738748	yes	348;7775;4383;8618	168	125.167	113.796	102.199	69.1356	74.1085	63.5025	125.156	103.818	109.417	102.456	110.124	102.481	70.6763	64.954	72.5496	64.0818	70.9021	65.3038
ENSMUSG00000061048	Cdh3	CDH3	8	1	109034791	109080808	1.30254	1.44224	no		0	0.0713948	0.0799543	0.0446264	0.116201	0.175793	0.224572	0.115498	0.0390388	0.0458784	0.0678341	0.110619	0.131548	0.146337	0.220121	0.274235	0.17411	0.307153	0.222914
ENSMUSG00000063681	Crb1	CRB1	1	-1	141093633	141273677	0.399143	0.260462	yes	1323;398	172	56.9156	59.3273	53.8914	73.1286	66.7183	62.8104	51.9297	54.6932	56.6794	54.7381	63.6609	63.1227	72.9037	73.9234	71.5796	69.9227	75.7062	81.8231
ENSMUSG00000063810	Alms1	ALMS1	6	1	85537525	85652747	-0.234737	-0.428129	yes	4447	29	5.54458	5.56724	5.57064	4.06324	4.39985	3.94678	5.58073	5.24251	4.74931	4.77484	5.2324	5.14827	4.31061	4.38855	4.3495	4.03054	4.6228	4.43182
ENSMUSG00000067220	Cnga1	CNGA1	5	-1	72994935	73033991	-0.214534	-0.169678	yes	1231;9216;1350;3183	183	202.843	188.578	220.13	184.41	179.198	180.123	217.346	230.818	232.707	237.536	229.174	234.602	183.275	200.66	204.239	205.9	198.447	197.807
ENSMUSG00000069170	Gpr98	GPR98	13	-1	81234067	81772153	-1.26152	-1.50279	yes	8138;8607;3749;1372	124	13.0644	15.223	16.8433	5.32046	5.57543	5.03871	15.2425	14.2508	15.7803	14.6039	14.7934	14.0722	6.61877	5.84712	6.46168	6.22386	6.18007	6.05837
ENSMUSG00000069456	Rdh16	RDH16	10	1	127238208	127283621	3.0769	4.99681	no		0	0.0205762	0.0311043	0.0200475	0.965877	0.726252	0.747065	0.172344	0.00171459	0.0635664	0.0874673	0.0167759	0.0781402	0.884411	0.570755	0.811509	0.516381	0.766563	0.884538
ENSMUSG00000071648	Rom1	ROM1	19	-1	9001872	9003846	0.142218	0.22028	yes	8	228	930.917	1015.34	1075.54	1147.81	1151.11	1214.7	888.86	1057.64	1060.92	1115.08	1044.97	1053.03	1078.31	1154.66	1160.76	1201.4	1133.24	1141.43
ENSMUSG00000073988	Ttpa	TTPA	4	1	19935085	19957932	2.25437	2.77666	no		0	0.0043611	0.0250927	0.0539294	0.34407	0.172493	0.164077	0.00555082	0.0959517	0.0372606	0.0809462	0.0255607	0.0894702	0.27716	0.379559	0.265198	0.394955	0.265657	0.386693
ENSMUSG00000075256	Cerkl	CERKL	2	-1	79170700	79296942	0.429712	0.416782	yes	6581;10024;1431;1026;3784;2243;2765	288	13.6105	15.1374	13.7797	20.7403	18.5496	17.9586	13.4421	12.6632	15.0678	11.5036	11.596	13.9221	22.5384	16.5144	14.5836	14.8399	18.7359	17.5468
ENSMUSG00000089789	Rdh1	RDH1	10	1	127196777	127205353	5.32048	4.44397	no		0	0.086655	0.12086	0.161775	2.41256	2.89551	2.89013	0.0832581	0.127796	0.102935	0.0810216	0.116249	0.0573501	4.72265	3.64727	3.6994	3.91651	3.79415	3.47057
