# Supplementary material for: Hybrid Mice Reveal Parent-of-Origin and Cis- and Trans-Regulatory Effects in the Retina
Source: PLoS One. 2014 Oct 23;9(10):e109382. doi: 10.1371/journal.pone.0109382 (PMC4207689; doi:10.1371/journal.pone.0109382)
Supplement: Supporting Information S6 — Classification of gene regulatory divergence in the liver. This Excel file summarizes the re-analysis of previously published F0 and F1 liver data [15]. Note that F1i is equivalent to F1 B6xCast (resulting from B6 male×Cast female) and F1r is the reciprocal cross. The first sheet contains the 9,865 classifiable genes after filtering non-polymorphic genes and genes with imprinting Bayes factor >3. The second sheet contains the subcategorization of the 505 genes whose regulatory divergence is due to a combination of cis and trans effects. Orange shading, posterior probability of model based on prior probability of 0.25. Yellow shading, weighted log2 fold change values. (XLSX) [file pone.0109382.s006.xlsx]

## Sheet: 1-primary_classification_liver
Ensembl_ID	MGI_symbol	Chromosome	Strand	Start_position	End_position	Gene_biotype	Non-polymorphic	Imprinting_Bayes_factor	log_mu_do876_F0_C57BL/6J	log_mu_do877_F0_C57BL/6J	log_mu_do878_F0_C57BL/6J	log_mu_do879_F0_C57BL/6J	log_mu_do922_F0_C57BL/6J	log_mu_do923_F0_C57BL/6J	log_mu_do883_F0_Cast/EiJ	log_mu_do884_F0_Cast/EiJ	log_mu_do920_F0_Cast/EiJ	log_mu_do924_F0_Cast/EiJ	log_mu_do925_F0_Cast/EiJ	log_mu_do926_F0_Cast/EiJ	log_mu_do1087_F1i_B6_allele	log_mu_do1134_F1i_B6_allele	log_mu_do1135_F1i_B6_allele	log_mu_do1156_F1i_B6_allele	log_mu_do881_F1i_B6_allele	log_mu_do921_F1i_B6_allele	log_mu_do880_F1r_B6_allele	log_mu_do919_F1r_B6_allele	log_mu_do927_F1r_B6_allele	log_mu_do928_F1r_B6_allele	log_mu_do929_F1r_B6_allele	log_mu_do930_F1r_B6_allele	log_mu_do1087_F1i_Cast_allele	log_mu_do1134_F1i_Cast_allele	log_mu_do1135_F1i_Cast_allele	log_mu_do1156_F1i_Cast_allele	log_mu_do881_F1i_Cast_allele	log_mu_do921_F1i_Cast_allele	log_mu_do880_F1r_Cast_allele	log_mu_do919_F1r_Cast_allele	log_mu_do927_F1r_Cast_allele	log_mu_do928_F1r_Cast_allele	log_mu_do929_F1r_Cast_allele	log_mu_do930_F1r_Cast_allele	sd_do876_F0_C57BL/6J	sd_do877_F0_C57BL/6J	sd_do878_F0_C57BL/6J	sd_do879_F0_C57BL/6J	sd_do922_F0_C57BL/6J
ENSMUSG00000045374	Wdr81	11	-1	75254446	75268219	protein_coding	FALSE	2.99861	1.75374	1.81615	1.53225	1.52774	1.88131	1.99921	1.42564	1.54996	1.61511	1.77241	2.07121	1.80503	1.47286	1.38496	1.73645	0.141513	1.41236	1.47897	1.46913	1.72486	2.06916	1.70959	2.65063	2.41164	1.45465	0.887068	2.49277	1.75214	1.59421	1.45021	1.47686	1.45477	1.77413	1.4443	2.201	2.1263	0.047549	0.0932919	0.0450384	0.0461287	0.038672
ENSMUSG00000026854	Usp20	2	1	30837799	30879106	protein_coding	FALSE	2.99282	0.111217	-0.0643013	0.0750588	0.290681	0.436987	0.253736	0.272333	-0.099891	-0.043866	0.469051	0.388757	0.551622	-0.127554	-0.451217	0.413569	0.812581	0.249326	0.560108	0.837388	0.721402	0.511433	0.515738	1.29856	1.15195	0.233061	0.556486	0.519792	0.448837	0.180589	0.531519	0.741286	-0.202689	0.449084	0.363987	0.760115	0.547075	0.120967	0.137922	0.124933	0.107505	0.101261
ENSMUSG00000038168	Leprel1	16	-1	25959374	26105870	protein_coding	FALSE	2.98696	-1.7304	-1.55874	-1.73114	-1.12743	-0.976241	-0.981659	-1.57086	-1.76178	-1.39937	-1.66016	-1.80133	-2.09259	-0.808464	-0.353508	-2.73738	-0.518658	-1.92607	-3.01148	-4.10976	-3.5428	-2.79778	-2.62256	-4.28956	-1.34443	-1.16553	-4.38496	-2.49826	-0.539522	-2.64462	-1.80226	-1.33807	-3.5285	-4.10643	-1.74953	-0.899983	-3.0055	0.346621	0.356288	0.338631	0.37455	0.394879
ENSMUSG00000002107	Celf2	2	-1	6460751	7002348	protein_coding	FALSE	2.97823	-0.110507	-0.0527273	0.0586838	0.141979	-0.355492	-0.38574	0.363271	0.133168	0.045466	-0.543742	-0.110515	-0.12588	0.770104	1.34069	0.326088	0.648604	0.193693	-0.0417047	0.372315	0.129538	-0.603308	-0.316844	-0.602068	-0.829654	0.208449	-0.0745076	0.653903	0.968911	0.415365	0.101597	0.654857	0.360726	-0.0984644	-0.392079	-0.31773	0.112153	0.128093	0.101643	0.102175	0.0917046	0.138534
ENSMUSG00000091648	C2cd4d	3	1	94166366	94168489	protein_coding	FALSE	2.97368	0.440627	0.207002	-0.268855	-0.471686	-0.388337	-0.475291	-0.630085	-0.915123	0.70757	-0.493944	0.150705	0.708232	-0.599943	0.98531	-10.9535	1.9247	-1.34285	-0.20982	-12.2567	-2.1423	0.69693	-0.177732	0.576734	-0.249394	-0.192216	-0.153231	-10.7889	-0.487758	-1.3266	-0.439303	-1.09565	0.146726	1.23475	-0.15987	1.79057	1.42088	0.134454	0.140067	0.171366	0.189996	0.187371
ENSMUSG00000027315	Spint1	2	1	119063098	119075263	protein_coding	FALSE	2.97052	-1.43493	-1.97205	-1.68325	-1.54869	-1.9309	-1.78592	-2.22687	-2.12444	-1.57133	-1.22821	-0.980893	-1.66763	-3.65044	-1.59449	-0.245148	-2.85883	-2.74188	-0.410419	-2.23506	-2.51093	-3.38711	-1.47394	-2.19398	-4.24666	-3.74358	-1.30917	-0.144206	-3.00645	-2.58298	-3.1835	-2.13061	-0.919208	-1.15223	-3.12307	-2.23723	-1.50194	0.353126	0.419047	0.344884	0.348147	0.428432
ENSMUSG00000086627	Gm16702	17	-1	8571910	8582333	lincRNA	FALSE	2.95577	-1.0156	-0.823907	-1.37316	-1.05098	-1.51157	-1.81848	-0.809404	-1.0325	-1.05045	-2.8214	-3.03546	-1.43228	-12.8911	-12.0958	-5.2267	-6.83366	-1.15093	-11.1683	-0.660825	-0.572892	-1.35991	-11.9589	-7.75458	-6.97599	-0.782815	0.735274	-5.84178	-7.39391	-2.00916	-0.972184	-10.7065	-12.314	-11.6602	-1.76108	-7.47794	-5.55782	0.207043	0.173274	0.223047	0.192418	0.252115
ENSMUSG00000044712	Slc38a6	12	1	74387766	74455036	protein_coding	FALSE	2.95003	3.02026	3.11727	2.98425	3.00901	2.7876	2.86178	3.50673	3.42483	2.7391	2.93312	2.90727	2.81747	2.664	1.01255	2.94625	2.56732	2.32277	2.81407	3.05785	3.74914	2.60871	2.0702	1.67249	2.14093	2.76004	3.48861	2.93389	2.89471	3.81898	2.66415	3.00773	2.26827	2.6118	2.94188	2.12192	2.47778	0.0362583	0.0306791	0.032094	0.0327618	0.0369216
ENSMUSG00000031840	Rab3a	8	1	73278578	73282576	protein_coding	FALSE	2.94507	0.803561	1.02164	0.580046	-0.0772859	0.791169	0.443329	0.526441	0.327043	0.56265	0.861221	0.874907	1.01639	0.259212	0.754503	2.22332	1.26843	-0.208589	1.19873	-0.195507	0.451589	0.980553	0.441357	0.146192	0.354655	0.402494	0.201697	2.16657	0.927886	-0.257483	-0.148358	0.759108	0.6004	0.830727	0.625638	1.04808	0.931191	0.11653	0.0935069	0.113454	0.16591	0.112137
ENSMUSG00000022453	Naga	15	-1	82159962	82169256	protein_coding	FALSE	2.94065	2.29271	2.44316	2.18495	2.20411	2.38681	2.29289	2.0391	2.27522	2.62912	2.72425	2.67397	2.87127	2.35287	2.60134	3.12832	3.34481	2.26247	2.42887	1.88271	2.02684	2.6319	2.40168	2.994	2.59498	2.39727	2.55505	1.85582	1.26282	2.1229	2.54088	2.20293	2.15906	2.60385	2.59581	3.05289	2.83995	0.0445717	0.0374914	0.0399094	0.0423195	0.040252
ENSMUSG00000067034	Zfp960	17	1	17201077	17226592	protein_coding	FALSE	2.92084	-0.521822	-1.00416	-0.50545	-0.830375	-1.21215	-0.685569	-1.17171	-0.971139	-0.684086	-1.00845	-0.797798	-0.965447	0.410146	-0.663622	-3.09544	-3.67224	-0.866919	-0.768118	-0.490544	-0.165098	-2.27725	-2.14902	-1.63495	-0.847115	0.0752741	0.274826	-3.16349	-3.38526	-0.0603137	-0.710564	-1.70646	-1.28818	-2.61919	-2.8611	-4.14369	-1.46775	0.235764	0.242872	0.205163	0.230686	0.280637
ENSMUSG00000027243	Harbi1	2	1	91551009	91561702	protein_coding	FALSE	2.89795	1.19695	1.34112	1.22737	1.51804	1.18713	1.30325	1.2431	1.49798	1.44336	1.35703	1.41309	1.28172	0.984137	0.533796	-1.60353	1.591	1.64187	1.178	1.58473	1.37907	1.10879	1.36779	0.154301	1.45913	1.38884	1.86246	1.35826	1.87054	1.01653	1.03838	1.05676	1.18652	1.0982	1.03864	0.369841	0.901121	0.0987014	0.119179	0.0841287	0.105905	0.0813089
ENSMUSG00000024795	Kif20b	19	1	34996848	35050221	protein_coding	FALSE	2.89594	-3.30246	-4.69322	-3.54803	-3.94601	-4.67834	-3.50763	-2.91881	-3.19396	-5.29794	-4.46382	-3.25619	-3.43032	-2.41913	-7.18008	-7.89503	-7.6683	-3.89531	-2.99218	-8.49211	-8.05613	-4.65463	-9.54137	-9.38162	-4.46	-9.31859	-7.06157	-7.7285	-7.78152	-3.94394	-3.01333	-2.80914	-3.20313	-9.54556	-9.70902	-9.3594	-9.37719	0.404216	0.72886	0.41556	0.518043	0.741339
ENSMUSG00000005078	Jkamp	12	1	73186576	73202448	protein_coding	FALSE	2.8911	1.61748	1.6506	1.70766	1.65	1.75889	1.67326	1.71637	1.51236	1.84611	1.77653	1.69189	1.45965	2.1941	1.3373	2.09688	-0.913754	1.4984	1.81563	1.60268	1.92147	1.80627	1.34156	1.81875	1.74016	1.52773	2.30864	2.42128	2.35341	1.97116	1.9092	1.69977	1.38303	1.70224	2.03507	1.28864	1.38022	0.0728932	0.06154	0.0647333	0.0709107	0.0750419
ENSMUSG00000086605	Gm14290	2	-1	166924294	166927326	lincRNA	FALSE	2.88361	-2.80723	-1.64765	-1.71047	-1.36783	-1.85208	-1.31804	-1.30039	-1.86057	-2.26583	-2.8025	-2.45902	-3.5816	-0.948664	-7.34091	-5.76295	-5.90031	-1.00576	-1.90492	-1.41488	-6.49167	-2.26856	-2.43289	-6.66764	-1.90026	-7.24657	-7.50491	-5.41841	-5.61296	-6.09943	-1.90995	-1.56374	-1.54114	-7.01872	-2.58316	-1.81597	-1.46604	0.697043	0.402721	0.309466	0.328664	0.515129
ENSMUSG00000078716	Tmem8b	4	1	43681843	43705540	protein_coding	FALSE	2.87396	-1.17977	-1.22645	-1.11248	-1.29605	-0.974937	-1.11625	-0.872432	-1.15871	-0.671742	-0.834074	-1.12715	-1.03872	-1.13836	-1.44716	0.373114	-1.45605	-1.32159	-1.07515	-0.67358	-0.492041	-0.603273	-0.700556	0.077288	-0.720411	-0.805442	-0.376018	-0.141633	-0.348458	-0.674185	-1.62387	-0.460269	-1.12923	-0.864034	-0.712549	-0.362411	-0.781591	0.2378	0.17555	0.171324	0.224278	0.209718
ENSMUSG00000075304	Sp5	2	1	70312980	70315786	protein_coding	FALSE	2.87124	-0.536798	-0.322953	-0.429173	-0.861484	-0.395011	-0.611522	-1.22579	-1.41531	-1.01171	-0.781529	-0.0280993	-0.980791	-0.643331	-11.0765	0.543013	-9.04096	-1.02973	-0.199205	-0.58712	-0.0832641	0.796324	-0.149687	1.13658	1.17844	0.453106	0.0248924	0.625855	1.05464	-2.7732	-1.95813	-12.5062	-1.72827	0.00915461	-1.16496	0.544085	0.23725	0.177504	0.144079	0.143461	0.186598	0.146971
ENSMUSG00000027628	0610011L14Rik	2	1	156373320	156394708	protein_coding	FALSE	2.86791	1.33237	1.54176	1.54835	1.53364	1.72344	1.5966	1.26781	1.32585	1.65678	1.63039	1.69665	1.69049	1.74734	-0.813242	0.219924	2.21722	1.0038	1.56484	1.0413	0.864008	1.49657	1.5248	1.80641	1.5901	1.03411	-0.222148	0.525683	1.64834	1.70182	1.18563	1.53955	1.56482	1.69001	1.99046	1.55274	1.94262	0.0598042	0.0711352	0.0462227	0.056934	0.0473205
ENSMUSG00000041329	Atp1b2	11	-1	69413238	69419444	protein_coding	FALSE	2.85589	-1.73466	-1.05623	-1.87066	-1.95519	-1.77206	-1.67596	-2.24122	-2.3589	-1.59746	-1.06053	-1.7362	-1.5148	-1.52068	-3.19853	-2.86369	-3.1729	-3.61608	-1.61395	-2.15982	-4.02685	-2.14367	-1.99532	-2.91591	-4.01672	-1.96712	-3.24403	-2.75125	-3.07078	-3.5406	-3.26064	-2.11923	-1.10455	-2.09854	-2.1926	-3.07898	-0.528849	0.34675	0.229961	0.309757	0.348962	0.303213
ENSMUSG00000033411	Ctdspl2	2	1	121781737	121839378	protein_coding	FALSE	2.85186	-0.990227	-0.188815	-0.757902	-0.529121	-0.857229	-0.732127	-0.00893617	-0.037147	-0.95435	-0.511839	-0.839168	-1.19944	-1.96745	-3.71173	-1.02496	0.181255	-0.348848	-2.22893	0.284329	-0.346963	-1.35466	-0.915066	-1.97038	-0.78724	-0.247157	-0.255628	-0.963314	0.291738	-0.11955	-0.0136169	-0.391744	-0.220351	-1.03049	-1.15124	-1.91969	-2.17557	0.175295	0.273691	0.140351	0.153005	0.171371
ENSMUSG00000038836	Agbl3	6	1	34730432	34809459	protein_coding	FALSE	2.84896	-0.0140604	0.194412	0.372502	0.00600706	-0.0981141	0.0587455	0.496871	0.31619	-0.277534	0.0851781	-0.0536643	0.274616	0.00153222	1.17876	-1.99379	2.28319	0.904658	0.233187	-0.734217	0.220672	0.402935	0.606248	-2.21545	-1.10475	0.928384	-1.35742	-1.92261	0.0644002	-0.180177	0.608942	0.31614	0.385015	0.316023	0.036846	-0.135094	0.823572	0.203794	0.176745	0.159684	0.185775	0.20662
ENSMUSG00000042729	Wdr74	19	1	8810329	8815113	protein_coding	FALSE	2.83525	2.18685	2.09994	2.03362	1.95752	2.36341	2.1662	1.76205	2.19632	2.45505	2.32817	2.53101	2.75701	2.10499	2.51612	2.66028	-9.49331	1.47536	2.2475	2.03809	2.15929	2.2288	2.20382	2.93309	2.635	2.46337	2.429	2.67869	3.28084	1.88368	2.36692	1.82983	1.76223	2.47091	2.39311	2.30391	2.23508	0.0584526	0.0574705	0.0564292	0.0611474	0.0495684
ENSMUSG00000036975	Tmem177	1	-1	121804467	121809785	protein_coding	FALSE	2.83251	0.396516	0.4989	0.401687	0.435379	0.693019	0.690788	0.182492	0.314359	0.69013	0.358621	0.382937	0.481002	0.4723	0.256099	-4.46127	-0.169216	0.336132	0.478176	-0.0764302	-0.0311063	0.503526	0.726216	-0.0413143	0.474187	0.143287	-0.263609	-4.93313	0.0787262	0.173528	0.351959	0.290582	0.30837	0.475533	0.692693	0.0592911	0.645822	0.0853687	0.072293	0.0754193	0.0740412	0.0676092
ENSMUSG00000024905	Mtl5	19	1	3388857	3407823	protein_coding	FALSE	2.83128	-1.54777	-1.43799	-1.58795	-1.43447	-1.5859	-1.27828	-1.78555	-1.90784	-1.0877	-1.2663	-2.07175	-1.13781	-2.87179	-3.10575	-0.832381	-4.07	-3.01671	-3.47618	-3.1547	-1.96713	-0.723709	-2.00179	-1.67422	-1.83496	-3.02692	-3.11538	-1.01099	-4.25624	-3.08899	-0.516546	-3.26288	-1.78733	-3.50362	-1.91478	-2.43544	-2.10173	0.278869	0.244958	0.253763	0.252482	0.294093
ENSMUSG00000025648	Pfkfb4	9	1	108893947	108934737	protein_coding	FALSE	2.82759	-1.28289	-2.12953	-1.37466	-1.37526	-1.16778	-1.9939	-1.31582	-1.62679	-0.907098	-1.31924	-1.9057	-1.7167	-1.42304	-0.109189	-1.20188	-1.36399	-1.14495	-0.41432	-1.13966	-1.03403	-1.51941	-1.99774	-1.48871	-1.67107	-2.73997	-3.01613	-1.1796	-0.0436308	-1.12385	-0.528682	-0.540843	-1.24923	-0.827824	-0.74815	-0.786677	-1.01559	0.303104	0.390374	0.410127	0.268804	0.278608
ENSMUSG00000058444	Map2k5	9	-1	63011576	63225659	protein_coding	FALSE	2.82673	1.60628	1.43404	1.55194	1.69902	1.62719	1.68922	1.4895	1.46148	1.48402	1.68728	1.60805	1.77456	1.44735	1.41488	2.79146	1.29229	1.28898	1.40592	1.44182	1.80086	1.58677	1.97322	1.86564	1.47715	1.78769	1.38409	2.22054	1.91324	1.74199	1.79534	1.56356	1.20746	1.61295	1.42105	1.4057	1.79968	0.0584062	0.0557651	0.0529573	0.0558678	0.0580157
ENSMUSG00000042148	Cox10	11	-1	63776129	63892970	protein_coding	FALSE	2.80854	0.861861	1.24538	0.918246	0.438779	1.02684	0.871648	0.694651	0.556223	1.09527	0.913721	1.23977	1.02918	1.11192	1.73582	2.2582	1.80785	0.418431	1.17361	0.986144	0.653522	1.14846	0.976478	1.31138	1.15261	0.94904	1.22315	1.47528	0.465887	0.686798	1.06833	0.755782	1.21966	0.988283	1.03699	1.531	1.42013	0.0724566	0.0554977	0.062568	0.0832373	0.0646884
ENSMUSG00000000957	Mmp14	14	1	55050441	55060095	protein_coding	FALSE	2.80374	1.73255	1.91289	1.57432	1.3664	1.41484	1.25519	1.1108	0.976133	1.44037	1.19397	1.25344	1.644	1.18603	1.16701	-0.902101	-2.61853	1.53098	1.42808	1.36896	1.50487	1.55395	1.32596	1.9237	1.45902	1.65469	1.90751	2.73087	-4.33165	1.62817	1.71426	1.2065	1.5548	1.62313	1.1402	1.65738	1.4985	0.0502109	0.0412026	0.0469481	0.0549606	0.0544944
ENSMUSG00000041777	Cir1	2	-1	73121162	73150758	protein_coding	FALSE	2.8034	1.24537	0.989611	1.11859	1.49316	1.02406	1.28067	1.32505	1.31182	0.72916	1.16559	1.24501	1.0919	1.1247	1.69467	1.50161	-0.556946	1.40969	1.00507	1.50568	1.39918	1.42314	1.18475	-0.120772	0.909511	1.24715	1.62267	2.90897	-0.7885	1.21475	1.55188	0.969346	1.15068	0.815958	1.18962	0.609603	1.01289	0.0698915	0.0697064	0.0628852	0.0593145	0.0651959
ENSMUSG00000091303	4831440E17Rik	5	1	25004885	25007359	lincRNA	FALSE	2.78503	-2.78571	-1.7961	-3.05689	-1.76464	-2.45565	-3.72673	-1.78672	-1.63092	-14.1603	-1.95282	-13.8591	-3.43877	-1.83707	-13.1607	-11.2542	-11.3504	-0.602517	-12.9092	-2.28077	-10.6729	-12.1561	-12.5845	-12.8973	-12.7022	-13.3523	-12.4805	-11.2187	-11.0774	-1.91208	-13.3348	-1.26209	-0.809666	-2.21663	-3.05624	-12.588	-12.3678	0.768661	0.41481	0.794442	0.42509	0.60812
ENSMUSG00000030929	Eri2	7	-1	126912193	126937572	protein_coding	FALSE	2.77635	-0.291139	-0.66407	-0.21502	-0.0338579	-0.653565	-0.549273	-0.205752	-0.354718	-0.655449	-0.475202	-0.771847	-1.06611	-0.871004	-0.358475	-2.1138	-0.106888	-0.0302149	-0.287066	0.186191	-0.0933721	-0.328507	-0.330662	-1.12685	-0.877886	0.00891406	-0.284194	-2.20953	1.13002	-0.317794	-0.0330059	0.057133	0.013224	-1.19428	-1.20153	-2.00079	-1.42837	0.165948	0.149641	0.115962	0.158273	0.147134
ENSMUSG00000022555	Dgat1	15	-1	76332445	76342381	protein_coding	FALSE	2.77159	2.17247	1.81173	2.0275	2.18511	2.49722	2.28045	2.01557	2.12256	2.50494	2.44433	2.20554	2.37001	1.62311	2.23732	2.18871	1.12443	1.90524	1.9409	2.07902	2.05535	2.9426	2.34537	2.38633	2.07569	1.81558	2.80391	2.08321	1.40314	2.09731	2.20365	1.86446	1.76244	1.39006	2.01468	2.00601	1.79742	0.0737167	0.0865494	0.0687745	0.058928	0.0673904
ENSMUSG00000029920	Smarcad1	6	1	64992661	65066044	protein_coding	FALSE	2.75349	-0.0663814	-0.209975	-0.0334032	-0.232877	-0.593751	-0.278681	0.281978	0.207487	0.00377903	-0.188351	-0.0844333	-0.529494	0.0811891	-1.26559	-7.21638	-2.18437	-0.158427	-0.669422	0.310985	-0.199513	-0.182139	0.295198	-1.12652	-0.890673	0.179612	-0.702174	0.528864	0.732969	0.468964	-0.119664	0.276888	0.0506901	-0.474512	-1.44712	-1.53681	-0.210117	0.0866867	0.0812966	0.073792	0.0858496	0.107763
ENSMUSG00000048967	Yjefn3	8	-1	72411687	72414866	protein_coding	FALSE	2.75014	-2.08728	-7.74168	-2.07008	-2.44327	-1.62844	-1.80118	-2.83055	-7.54865	-7.69112	-1.54085	-2.93021	-7.21368	-3.49509	-6.88374	-5.05589	2.06457	-6.62158	-1.05654	-4.58851	-5.9872	-0.715161	-6.15318	-0.790416	-2.85808	-3.40663	-6.64599	-5.09875	-5.05287	-6.63223	-5.60226	-4.57011	0.0793368	-5.48168	-1.29462	1.05045	-2.8998	0.818538	5.20099	0.610728	0.789589	0.532022
ENSMUSG00000024524	Gnal	18	1	67247990	67386446	protein_coding	FALSE	2.74901	-0.710461	-0.588278	-0.582841	-0.699866	-0.636942	-0.507138	-0.608996	-0.328004	-0.305133	-0.345744	-0.414474	-0.586606	-0.0942978	-0.23092	0.953941	-1.45307	-0.73663	-0.310701	-0.576461	-0.665321	-1.04279	-0.61345	-1.98657	-0.49784	-0.412198	-1.31507	-5.57028	-0.293546	-0.142333	-0.598026	-0.200603	-0.594045	-0.336452	-0.542944	-1.57258	-0.338756	0.124039	0.103765	0.0998678	0.10783	0.109989
ENSMUSG00000004994	Ccdc130	8	-1	86781694	86794279	protein_coding	FALSE	2.73999	0.786421	0.991221	0.697056	0.953199	1.1114	0.957258	0.486931	0.901413	0.79879	0.811151	0.758087	0.993252	-0.405119	1.11549	-0.267631	1.10787	0.7878	1.23144	0.256591	0.49887	0.641223	0.984525	0.633889	1.21664	1.04591	2.08555	1.67767	-1.57668	0.832342	1.39086	0.66415	0.851336	0.610478	0.410121	1.20313	0.489792	0.265773	0.209258	0.209049	0.151039	0.151875
ENSMUSG00000038806	BC031781	1	1	182781282	182798228	protein_coding	FALSE	2.7396	0.267245	-0.0712553	0.467456	0.411219	0.419536	0.638528	0.363331	0.455283	0.343647	0.465451	0.188102	0.433852	0.390964	-0.869342	-2.24812	-12.2553	0.158477	0.105066	0.827496	0.597861	0.420632	0.455365	0.463782	0.518652	0.091922	0.638838	-12.1078	0.631031	0.383684	0.421913	0.691439	0.468646	0.55229	0.357931	0.457755	0.309466	0.092472	0.0951682	0.0723958	0.0795894	0.077214
ENSMUSG00000038843	Gcnt1	19	-1	17400631	17431157	protein_coding	FALSE	2.73915	-3.65972	-2.83722	-2.87702	-3.87327	-3.55103	-6.42502	-3.44447	-4.57379	-4.62988	-2.9954	-3.99357	-4.36572	-5.93527	-5.83927	-3.83124	-4.04855	-2.49999	-3.70935	-2.74573	-2.90245	-5.62311	-1.8252	-5.34512	-3.78397	-1.49962	-5.76499	-3.68424	-1.26151	-2.29257	-2.34846	-3.09682	-2.69257	-2.54897	-4.08562	-5.33325	-2.80985	0.592779	0.343429	0.35471	0.590472	0.521925
ENSMUSG00000035007	Rundc1	11	1	101286399	101296987	protein_coding	FALSE	2.71692	0.857921	0.135477	0.832946	0.801429	0.902569	0.765558	0.716901	0.777093	0.9709	0.961851	0.734747	1.28024	1.01783	1.15748	1.59993	1.3521	0.450506	0.984392	0.500978	0.615793	0.893931	1.07764	1.41947	1.15968	0.602553	0.672196	-12.5568	1.30424	0.903233	0.774762	1.04933	0.853293	1.14428	0.796479	1.38488	1.33418	0.0674905	0.0885545	0.0618051	0.0636515	0.0609342
ENSMUSG00000063145	Bbs5	2	1	69485228	69505628	protein_coding	FALSE	2.70121	0.489701	-0.214087	-0.0334442	0.364782	-0.260409	-0.12392	0.0834788	0.471973	0.176	-0.0455109	0.153536	0.181697	0.566673	-0.458793	-1.21999	-0.0509364	-0.604217	0.679185	0.333933	-0.0850511	-1.21999	-0.636221	-0.00420531	-1.34914	-1.04902	-0.309364	-1.0658	0.0266812	-0.655948	0.316605	-0.909527	-1.5382	0.592474	0.744196	-1.53463	-0.000862689	0.235366	0.189787	0.17689	0.299717	0.230482
ENSMUSG00000073455	Gm3435	17	1	15146804	15159909	protein_coding	FALSE	2.69764	0.522211	0.681051	0.156405	0.266743	-0.170649	0.393321	0.428381	0.499423	0.023258	0.643171	0.708197	0.400842	0.0374712	1.69746	-1.07929	-0.833154	0.794662	0.705395	-1.83043	-3.16145	-2.3158	-1.35704	-0.733204	0.166912	1.15123	-4.37412	-0.27676	-1.54593	0.308603	-2.6244	1.17154	1.19975	0.98998	0.318183	-0.319129	-2.01203	0.128844	0.104167	0.1592	0.156034	0.217569
ENSMUSG00000046490	Rnf222	11	1	68702055	68709279	protein_coding	FALSE	2.66473	-3.62804	-5.18992	-15.494	-3.25911	-4.21297	-4.11649	-4.75191	-4.89541	-3.56665	-14.7853	-3.23088	-15.2016	-9.93975	-13.8677	-12.4934	-12.3837	-7.54249	-14.4709	-8.7762	-13.7099	-14.2033	-3.05001	-7.25821	-8.23805	-9.60869	-15.0036	-12.2235	-2.53244	-6.82418	-4.19524	-9.15774	-13.7141	-14.5855	-13.2418	-7.58201	-8.30103	0.630376	1.2229	10.1414	0.445903	0.742134
ENSMUSG00000039917	Rhbdd2	5	1	136108488	136122318	protein_coding	FALSE	2.66457	1.44256	1.79675	1.57957	0.852009	0.845749	0.704628	0.820881	0.289522	0.48167	1.11451	1.02934	1.25272	0.869363	1.0481	0.904275	1.8126	0.522146	1.12165	0.791824	1.09721	0.85266	1.10857	2.1062	1.15825	1.84774	1.49044	1.86736	0.570629	1.00345	0.967269	0.891138	0.966283	1.09721	0.852946	1.35044	0.997684	0.192713	0.1318	0.146737	0.110937	0.113411
ENSMUSG00000027615	Hps3	3	-1	19895945	19935315	protein_coding	FALSE	2.65866	-0.0698434	0.216513	0.241886	0.0262881	0.234016	0.0655235	0.408771	0.319243	0.091643	0.0900651	-0.119828	-0.172409	0.935548	-0.302187	0.225902	0.738931	0.295469	0.298565	0.387276	0.521146	0.242485	-0.140154	-0.423317	-0.145937	0.632178	0.0436974	1.01511	0.989705	1.09021	0.485566	0.386258	-0.0939232	0.0288131	-0.0899897	-0.349962	-1.0859	0.163112	0.128606	0.106743	0.133517	0.119953
ENSMUSG00000039285	Azi2	9	1	117949617	117978912	protein_coding	FALSE	2.65663	2.10323	2.00757	2.07275	2.10501	1.80936	1.80876	2.1873	1.96818	1.62331	1.83367	1.75227	1.74277	1.94813	1.1529	1.76055	1.88953	2.25519	2.3194	2.11867	2.24075	1.98065	2.15311	1.44458	1.80622	1.98189	1.93419	2.4107	2.15665	1.99359	1.93253	2.00297	1.93297	1.65539	1.85827	0.9691	1.54782	0.0635545	0.0753832	0.0573543	0.0646965	0.0689673
ENSMUSG00000062753	AI413582	17	-1	27700520	27702694	protein_coding	FALSE	2.64918	0.45085	0.706461	0.192911	0.0831011	-0.0669541	0.158762	-0.10953	-0.41296	-0.086791	0.358271	0.263957	0.732812	-0.554437	-0.806572	0.426395	-0.911784	-0.424386	-0.795717	-0.854185	0.681516	0.467771	0.633063	0.324958	0.931017	0.391853	-0.877584	0.309223	-0.93394	-2.84002	-0.249907	-0.396686	-0.905961	-0.218147	-0.269874	1.22369	-0.766539	0.187062	0.137299	0.178756	0.206837	0.241042
ENSMUSG00000027698	Nceh1	3	1	27081887	27183530	protein_coding	FALSE	2.64771	1.08084	0.947391	0.872356	1.5198	0.733159	1.13001	1.27868	1.15825	0.48515	1.36159	1.05314	0.708802	0.894158	1.3863	1.9327	2.1638	0.93705	1.25351	0.925366	1.09559	0.719704	1.08766	0.425013	0.745247	0.278929	-0.912234	-1.99288	-1.64476	0.823694	1.21606	1.29441	0.758787	0.828888	1.39897	0.549047	0.900645	0.0671278	0.0619632	0.0573765	0.0467708	0.0750488
ENSMUSG00000028902	Sf3a3	4	1	124392020	124409704	protein_coding	FALSE	2.64653	1.69826	1.47658	1.69874	1.58458	1.76782	1.5327	1.50336	1.61137	1.79857	1.4066	1.71041	1.4433	1.98834	1.13599	-0.908841	1.73579	1.75842	1.66805	1.40569	1.60646	1.48236	1.08662	1.57806	1.49474	1.30445	1.57199	-1.00219	1.44399	1.33367	1.61729	1.60313	1.40269	1.71016	1.73883	1.29775	1.41961	0.0592188	0.0615673	0.0510521	0.0579571	0.0561271
ENSMUSG00000031985	Gnpat	8	1	127386933	127413957	protein_coding	FALSE	2.64369	2.24081	2.09941	2.34164	2.40969	2.49715	2.23317	2.17635	2.50369	2.20983	2.57398	2.12596	2.26933	2.21529	2.46952	0.884276	2.51755	2.38272	2.01515	2.35541	2.36296	2.50815	2.4858	2.47208	2.54951	2.49108	2.82663	2.43731	3.26232	2.14186	1.91414	2.50131	1.96024	2.43878	2.1098	2.44303	2.62287	0.117002	0.108227	0.0772967	0.0693995	0.0796537
ENSMUSG00000026616	Cr2	1	-1	196963005	197002909	protein_coding	FALSE	2.64058	-5.39128	-2.68597	-4.08769	-4.76041	-10.0146	-3.73419	-9.59129	-4.29724	-9.68628	-4.11699	-3.40679	-3.78726	-9.22745	-6.03282	-7.30918	-7.68443	-4.80976	-4.96708	-5.66145	-3.19827	-9.27947	-7.06326	-8.53859	-8.9601	-9.25885	-5.29703	-7.21985	-7.4318	-5.24243	-2.59385	-5.38259	-8.27942	-9.11746	-7.00628	-8.93584	-9.0272	1.14975	0.388342	0.546887	0.794846	5.35035
ENSMUSG00000029156	Sgcb	5	-1	74023988	74038983	protein_coding	FALSE	2.64028	-2.0552	-1.48776	-1.79345	-1.18908	-0.997126	-1.37425	-1.62931	-1.38355	-1.20577	-0.964834	-1.16798	-1.18392	-1.47669	-8.81327	-2.13183	-6.71765	-1.73701	-1.89089	-1.58996	-1.52131	-1.68627	-1.11703	-1.07173	-2.99085	-2.50452	-8.72643	-2.64076	-0.6181	-1.01409	-1.24659	-1.60721	-1.19467	-1.8758	-3.4236	-1.96513	-1.54288	0.310795	0.236794	0.234411	0.16613	0.334432
ENSMUSG00000053334	Ficd	5	1	114185791	114190609	protein_coding	FALSE	2.62379	0.501241	0.393962	0.383454	0.262671	0.466629	0.263554	0.0322078	0.027755	0.72447	0.608831	0.731687	0.549812	0.971339	0.718545	-4.2427	0.368178	0.35037	0.656467	0.6176	0.344654	0.762892	0.0686664	0.98721	0.699995	0.9885	0.972961	-3.53707	0.256897	-0.250891	-0.0715099	0.3791	0.575491	0.861058	0.841909	1.48177	1.24054	0.0835258	0.0803882	0.0781744	0.0852904	0.0762559
ENSMUSG00000003814	Calr	8	-1	87365749	87370833	protein_coding	FALSE	2.62305	5.52965	5.54297	5.74306	5.54714	5.913	6.05459	5.5075	5.57615	5.87477	5.37159	5.49203	5.64171	5.6948	5.97869	6.23805	5.70244	5.19596	5.5623	5.70367	5.71576	5.9225	6.1494	5.21261	5.6738	5.71623	6.02875	6.10025	5.81986	5.28877	5.78907	5.07355	5.10231	5.48546	5.54135	5.27869	5.41865	0.0101421	0.00949294	0.0101716	0.0115163	0.0100847
ENSMUSG00000001100	Poldip2	11	1	78325695	78336238	protein_coding	FALSE	2.61875	3.41666	3.79438	3.35985	3.15808	3.2811	3.28317	3.13628	3.12795	3.44025	3.33835	3.32539	3.46068	3.28435	3.50484	3.60132	3.42589	3.13304	3.38242	3.15272	3.24159	3.4709	3.33748	3.37146	3.64331	3.44129	3.67521	3.72053	3.71576	3.2279	3.40118	3.10147	3.20577	3.34258	3.29362	3.56056	3.38675	0.0341476	0.0241334	0.0296254	0.031707	0.0271818
ENSMUSG00000043099	Hic1	11	-1	74978067	74983021	protein_coding	FALSE	2.61301	-0.289173	-0.432821	-0.772001	-0.924863	-0.756127	-0.690187	-1.5478	-1.48722	-0.31482	-0.395391	-0.638097	-0.332381	-0.922514	-1.28028	-4.18006	-0.736624	-1.95088	-1.15357	-0.987707	-0.759105	-0.171019	-2.16491	0.3474	-0.573184	-0.884802	-0.613856	-4.26652	0.861497	-0.939409	-0.645366	-1.72937	-0.69939	-0.7264	-0.833598	-0.0394948	-0.547667	0.174742	0.136545	0.231775	0.143418	0.136076
ENSMUSG00000033773	Rpap2	5	1	108026392	108090857	protein_coding	FALSE	2.61121	0.780121	1.53339	0.895536	0.885509	0.838249	0.776668	0.704361	0.846303	0.75369	0.708751	0.758267	0.331844	0.971033	1.6907	0.00842344	2.05597	0.957752	1.16118	0.88462	0.718069	0.48288	0.684393	-0.406371	0.554294	1.31722	1.43619	0.593367	0.231256	1.07444	0.616132	1.26938	0.548952	0.762056	1.02181	0.586487	0.561347	0.090242	0.1388	0.0886368	0.0965481	0.0779485
ENSMUSG00000035559	Mpv17l2	8	-1	73282548	73284820	protein_coding	FALSE	2.60618	2.09379	2.25465	2.09544	1.92478	2.33418	2.3218	1.93276	2.04446	2.58224	2.61782	2.63964	2.92836	2.68003	3.44833	3.45737	2.61912	1.57202	2.63699	1.59119	0.969183	2.44433	2.01413	3.32412	2.80122	2.46924	-8.63384	-8.82699	2.93597	1.53311	2.08628	1.62564	2.5167	2.91592	2.44917	3.07159	2.90791	0.0735307	0.0596049	0.0635357	0.0679576	0.057035
ENSMUSG00000030276	Ttll3	6	1	113339254	113364577	protein_coding	FALSE	2.60476	-0.176802	-1.84041	-0.994931	-0.237428	-0.970103	-0.885727	-0.742028	-1.24426	-1.01336	-1.04747	-1.2167	-0.461355	-0.998594	-3.12271	-1.37713	-1.64343	-1.01207	-1.11877	-0.525293	-1.51752	-2.23853	-2.31838	-0.552741	-0.200912	-3.42178	0.0920134	-1.33615	-0.0653378	-0.309094	-2.16192	-1.46639	-1.443	-2.10363	-0.886658	-1.0651	-0.781081	0.243667	0.340961	0.330758	0.230312	0.35994
ENSMUSG00000050459	Gm17646	7	-1	120567105	120574544	protein_coding	FALSE	2.60222	1.67422	1.31012	1.49955	1.46027	1.03332	1.41201	1.88327	1.54085	1.00534	0.732591	1.17497	1.03405	-1.15627	1.41101	-2.39251	-2.2984	-6.7817	-3.74221	2.3269	3.11192	-6.93414	-3.79965	-5.19961	-8.36182	-6.47835	-5.33784	-3.67768	-2.75398	2.91148	-2.55812	-5.27402	-9.24724	0.261047	-2.3054	-1.51896	1.62973	0.0704837	0.0685323	0.0648898	0.0686578	0.079803
ENSMUSG00000003923	Tfam	10	-1	70688212	70701028	protein_coding	FALSE	2.59951	1.94833	2.06622	2.40876	2.51325	2.02874	2.14233	2.31813	2.24271	2.17865	2.04373	2.30678	2.05904	1.49008	2.48115	1.7742	2.23197	2.76587	1.88617	1.36904	2.06652	1.68153	2.17116	0.972786	1.84019	2.64784	-0.471151	2.16835	0.758766	1.68713	2.69942	2.54904	1.86953	2.36953	2.17509	1.0352	2.03195	0.101233	0.0766275	0.085749	0.0708891	0.0894617
ENSMUSG00000085408	C530005A16Rik	4	-1	116262338	116270235	lincRNA	FALSE	2.58947	-2.14972	-1.88317	-2.42025	-2.25134	-3.37828	-2.36464	-1.79226	-2.0851	-2.86257	-2.87777	-2.84003	-2.19154	-3.2485	-13.8726	-12.0698	-12.4991	-12.71	-1.78761	-1.35803	-1.28268	-1.61535	-12.7937	-13.3448	-12.3941	-14.1848	-14.7218	-12.1908	-12.259	-1.48327	-11.7982	-2.99765	-3.00883	-3.50349	-2.30295	-2.28713	-1.08716	0.356039	0.296576	0.365477	0.345201	0.613322
ENSMUSG00000024712	Rfk	19	1	17468533	17475839	protein_coding	FALSE	2.58852	2.13514	2.04016	2.40786	2.25132	2.13758	2.12239	2.40595	2.33082	1.86599	2.05864	2.36657	1.94152	2.36558	1.3881	2.69485	2.35655	1.87802	2.21703	2.05588	2.01273	2.29258	2.07391	1.66984	2.01224	2.30146	1.84132	2.78299	2.88449	2.20634	1.99044	1.81434	1.6931	1.97202	2.03199	1.29533	1.86746	0.0423137	0.0403478	0.0346163	0.0397547	0.0381372
ENSMUSG00000074826	Gm10767	13	1	67005850	67010172	protein_coding	FALSE	2.58031	-1.5959	-2.01592	-1.12795	-1.5771	-1.82123	-1.81518	-1.86964	-1.20376	-1.88395	-2.1966	-1.65248	-2.56718	-1.33441	-8.33008	-6.44407	-3.10503	-0.2335	-0.78704	-2.27588	-2.00247	-1.3283	-6.69833	-4.32551	-5.08122	-7.48446	-8.26792	-6.26572	-2.89571	-1.23412	-1.2374	-1.03881	-1.79302	-6.75136	-0.742206	-3.80643	-4.7839	0.333223	0.344108	0.238364	0.310797	0.335026
ENSMUSG00000032540	Abhd5	9	1	122260726	122290642	protein_coding	FALSE	2.57821	1.86399	1.83735	1.85924	1.9288	2.25433	2.02207	1.83142	1.71137	1.93931	1.6068	1.87235	1.87199	2.11423	0.565326	2.76162	1.19614	1.96063	1.41215	1.80032	1.81538	1.72957	2.11874	1.92164	1.66963	1.51105	1.79409	2.77946	2.75978	1.54703	2.055	1.78349	1.68107	1.85846	1.94364	1.20583	1.28016	0.0706352	0.0609909	0.0717596	0.0616659	0.0503438
ENSMUSG00000030527	Crtc3	7	-1	87731513	87833763	protein_coding	FALSE	2.57398	0.874321	0.912671	0.353546	0.879669	0.727389	0.872348	0.522891	0.677793	0.73026	0.419791	0.195805	0.648482	0.233221	0.0722595	-0.195169	-0.360369	0.415117	0.140039	0.453387	0.966198	0.477683	0.79453	1.30058	1.19175	0.342842	0.427413	-1.30582	1.33934	0.675805	0.490177	0.946767	0.659473	0.359111	0.642708	1.16292	0.688698	0.0745356	0.199714	0.0959795	0.0577844	0.0620624
ENSMUSG00000025724	Sec11a	7	-1	88049775	88092666	protein_coding	FALSE	2.57396	2.85063	2.87804	2.96067	2.83	3.09752	2.95854	2.85782	3.21843	3.2244	2.95781	3.0437	2.77287	3.57516	2.94617	4.12919	4.16627	3.38296	2.71064	2.98023	2.96499	2.41535	1.70852	0.725311	2.39061	2.56155	2.9892	3.73094	2.45636	1.95523	3.10795	2.458	2.8777	3.17382	3.02912	2.19766	2.73893	0.0414591	0.0389106	0.0490294	0.0477075	0.0430479
ENSMUSG00000028381	Ugcg	4	1	59202129	59235705	protein_coding	FALSE	2.57028	1.24387	0.826911	1.04275	1.33217	0.577029	1.07598	1.14814	1.27597	0.77722	1.15094	0.922557	0.768312	1.02676	-1.44786	0.264035	-2.25407	0.87094	-3.87288	0.508629	1.66541	0.00493914	1.50186	-1.64293	0.896177	1.0227	-0.625288	0.189698	1.67254	0.16734	1.56775	1.32413	-1.36954	0.916423	0.595694	-0.962425	0.403144	0.0686402	0.0582713	0.0628744	0.0448289	0.0711899
ENSMUSG00000026856	Dolpp1	2	1	30247774	30256049	protein_coding	FALSE	2.56477	1.87846	1.82622	1.89749	1.89654	2.12934	1.68585	1.37329	1.47255	2.06986	1.63736	1.53785	1.74507	2.04633	2.15424	0.958023	0.687583	1.7828	2.04167	1.85162	2.02425	1.82053	2.0667	2.68179	1.97874	1.52412	2.03812	3.35273	2.73453	1.93451	2.07511	1.6527	1.5294	2.00248	1.74258	2.34678	1.96081	0.0806455	0.0577113	0.0635025	0.0774566	0.057404
ENSMUSG00000027932	Slc27a3	3	-1	90189161	90193860	protein_coding	FALSE	2.55258	-1.94677	-1.08152	-1.32498	-0.830919	-0.821132	-1.27271	-1.21981	-1.18375	-0.949179	-1.23245	-1.16642	-1.42435	-2.18087	0.182258	1.75536	-2.96884	-2.18749	-3.4767	-1.37373	-2.98549	-1.22973	-1.51898	-0.657268	-0.896878	-2.32142	-3.76002	-2.19639	-2.97971	-2.2199	-0.694205	-2.96499	-1.01271	-0.816782	-0.713318	0.390341	-1.44783	0.39836	0.289204	0.238593	0.391451	0.223982
ENSMUSG00000004070	Hmox2	16	1	4726361	4766742	protein_coding	FALSE	2.55209	2.90157	2.75682	2.66063	2.53049	2.79173	2.83119	2.30715	2.53316	2.71292	2.60678	2.75528	2.99356	2.90377	2.76645	2.97746	3.254	1.91867	2.96209	1.41562	0.938665	2.46288	2.88318	2.04879	1.60577	2.05513	2.25456	2.34124	0.171831	2.57892	1.62392	2.62263	3.0571	2.62481	2.16971	2.36322	2.56393	0.0435688	0.0403478	0.0422021	0.052134	0.0432265
ENSMUSG00000029474	Rnf34	5	1	123300197	123318954	protein_coding	FALSE	2.54865	0.493721	0.244542	0.639426	0.466749	0.888539	0.671618	0.422801	0.512373	0.48602	0.587261	0.615177	0.376262	-0.204656	0.554044	-10.6782	-4.07783	0.698483	0.440436	0.846468	0.742661	0.166873	0.587833	0.247814	0.674433	0.828845	1.05951	1.80456	-4.18009	0.611144	0.780717	0.633105	-0.106069	0.8504	0.654139	-0.0544018	-0.103291	0.109247	0.110394	0.0880118	0.0975383	0.0787948
ENSMUSG00000056598	Lrrc48	11	1	60166827	60207843	protein_coding	FALSE	2.54706	-2.61347	-2.76834	-2.46795	-3.33552	-2.3758	-2.56024	-2.33969	-1.89307	-2.90015	-2.35402	-3.14286	-3.74555	-5.16413	-5.11392	-3.13256	-3.23701	-2.72173	-2.59763	-1.0784	-1.32706	-4.47917	-2.49424	-3.64977	-3.84713	-5.21231	-5.02362	-3.06273	-3.26229	-1.13748	-1.58265	-4.00522	-2.55931	-1.84298	-4.91307	-1.68152	-3.82507	0.516656	0.524441	0.439515	0.810177	0.436203
ENSMUSG00000027305	Ndufaf1	2	-1	119481182	119488563	protein_coding	FALSE	2.54133	2.36507	2.47407	2.39219	2.34295	2.32486	2.42475	2.21342	2.24481	2.54395	1.95098	2.37734	2.05912	2.76595	3.14089	3.24618	2.76035	2.28162	2.44022	1.96945	2.1464	1.97991	2.29428	1.31674	2.20136	2.74401	2.19834	2.0896	2.85677	2.40192	2.44855	2.28097	2.41164	2.18977	2.45533	1.58583	1.90485	0.0520594	0.0512884	0.0484306	0.0461555	0.051221
ENSMUSG00000084846	A730011C13Rik	3	-1	94798332	94801272	lincRNA	FALSE	2.53986	-1.80341	-0.965854	-1.59106	-1.59074	-1.47156	-1.90156	-0.927131	-1.01158	-1.71821	-1.44025	-1.71198	-8.67864	-3.43327	-8.57245	-6.55731	-6.84795	-3.58561	-3.97016	-2.30114	-1.78236	-1.37125	-3.67921	-4.39957	-4.28511	-3.32927	-8.40424	-6.52955	-6.67458	-0.0442995	-4.24395	-2.25738	-2.14476	-7.0645	-3.62821	-4.66319	-4.26602	0.387273	0.21648	0.271585	0.28956	0.303223
ENSMUSG00000034744	Nagk	6	1	83744976	83753414	protein_coding	FALSE	2.53838	1.74934	1.51084	1.67583	1.47424	1.86425	1.78957	1.64054	1.5488	1.68918	1.81853	1.88439	1.82802	1.78011	2.48207	1.1097	1.47095	1.87991	1.37191	1.55524	0.913501	1.93357	0.826083	2.18311	1.22061	1.52788	0.0127104	1.28054	1.82956	1.04401	2.02997	0.669232	1.62518	1.76956	1.88962	2.63713	2.20813	0.0800539	0.0796363	0.0740882	0.078978	0.07679
ENSMUSG00000032582	Rbm6	9	-1	107675896	107775150	protein_coding	FALSE	2.53524	1.55789	1.44306	1.41947	1.27201	0.911399	1.20278	1.24893	1.42014	1.20456	1.03775	1.24691	1.39683	1.83493	1.59923	-3.53557	1.03087	1.32976	1.49297	1.05418	0.812765	0.512765	1.13155	0.0205473	0.353393	0.757008	1.54451	1.67781	2.2633	1.30405	1.21964	1.27235	1.76717	1.16892	1.666	0.222232	1.25136	0.0605586	0.0597666	0.0592964	0.0634929	0.0799106
ENSMUSG00000018378	Cuedc1	11	1	87912648	88007642	protein_coding	FALSE	2.53402	-0.234636	-0.244933	-0.335862	-0.561615	-0.8733	-0.463389	-0.770511	-0.256439	-0.977476	-0.512177	-0.300156	-0.321117	-1.60966	-0.261031	1.38737	-2.18519	-0.517746	-0.277639	-0.403894	-0.350804	-0.377235	-0.995126	0.479012	-0.211192	0.0388291	-1.75391	-1.89158	-2.23291	-0.600531	-0.574453	-0.715638	0.110912	0.0309104	-0.508751	0.455122	0.564224	0.204952	0.183462	0.24919	0.178798	0.215745
ENSMUSG00000002129	Sf3a1	11	1	4060353	4082544	protein_coding	FALSE	2.52946	0.966001	1.1482	1.05064	0.728839	1.29888	1.0689	0.718651	0.950893	1.38959	1.17433	1.23744	1.31049	1.24228	-0.0843975	1.50893	1.22908	0.923769	0.865502	1.24197	1.39423	1.3353	1.05165	0.765766	1.28611	0.954561	0.793719	2.04721	2.37294	0.735826	0.99557	0.77813	0.653061	0.738043	0.965219	1.48308	1.12421	0.0691283	0.0622652	0.0577314	0.0679244	0.0718375
ENSMUSG00000019295	Tmem129	5	-1	33995865	34000626	protein_coding	FALSE	2.52932	1.4584	1.53939	1.50926	1.42676	1.75976	1.72151	1.40911	1.40736	1.77593	1.68675	1.61003	1.65916	1.86341	1.62674	1.88615	0.402436	1.46883	1.56924	1.5387	1.28445	1.69529	1.68414	1.88476	1.55767	1.43833	0.725696	0.225187	2.19594	1.30796	1.29273	1.52608	1.33514	1.77748	1.81622	2.10813	1.73961	0.06607	0.0587668	0.055385	0.0569995	0.0516355
ENSMUSG00000068735	Trp53i11	2	1	93027705	93041916	protein_coding	FALSE	2.5293	0.731261	0.868271	0.691696	0.454159	0.564299	0.391645	0.458791	0.554103	0.84253	0.903731	0.870057	0.588542	0.740446	1.54981	-0.625421	0.961721	0.604023	0.361201	0.305975	0.259444	-0.0616751	0.498056	0.645232	0.552453	0.208564	0.787532	0.758826	0.770383	0.0718182	0.653337	0.285556	0.572043	0.462219	0.256756	1.1166	0.495921	0.0875738	0.0732445	0.0781157	0.0978633	0.0866089
ENSMUSG00000022656	Pvrl3	16	-1	46387819	46498638	protein_coding	FALSE	2.5266	1.87126	1.72804	2.09673	1.93557	1.81048	1.99523	1.84872	1.93751	1.61979	1.71157	1.87682	1.53755	1.9743	1.83572	2.73477	2.24266	2.15293	1.75899	1.82089	1.76025	1.85172	1.76893	0.622687	1.31996	1.96424	1.19004	0.889652	2.29793	2.13842	1.68942	1.98976	1.80009	1.7997	1.74232	1.53674	1.76204	0.0512203	0.050204	0.0412184	0.0479076	0.0521433
ENSMUSG00000029627	Zkscan14	5	-1	145955815	145962751	protein_coding	FALSE	2.51749	0.454252	0.0871377	0.291727	0.515669	0.348116	0.665368	0.621041	0.558493	0.43774	0.651811	0.780047	0.688642	0.29215	0.749968	0.150909	-0.553584	0.497934	0.539798	-0.344152	0.646059	-0.183418	-0.0179951	-0.10447	0.913658	0.311817	-0.282372	-3.57678	-0.71779	0.417481	0.752273	0.387794	0.484258	0.996914	0.431131	0.274397	0.737618	0.116883	0.123833	0.106187	0.109108	0.111346
ENSMUSG00000027618	Nfs1	2	-1	155904665	155969922	protein_coding	FALSE	2.51726	2.59295	2.44933	2.57509	2.60078	2.88924	2.79634	2.67524	2.75241	2.83611	2.82282	2.88944	2.81121	3.00202	2.74516	2.81827	3.30047	2.60606	2.57986	2.69592	2.65454	2.9094	2.88646	2.91821	2.68439	2.54316	2.37412	3.41464	1.88475	2.86335	2.77922	2.79216	2.78278	3.02916	2.93224	3.16154	2.8628	0.0370171	0.037134	0.0347336	0.0334119	0.0322826
ENSMUSG00000043943	Naalad2	9	-1	18126395	18207439	protein_coding	FALSE	2.516	-1.53264	-1.73723	-1.50683	-1.46403	-2.27309	-2.32611	-1.65412	-1.71554	-1.55477	-1.8596	-1.73749	-2.20551	-2.19937	-3.21972	-1.34251	0.152984	-1.02777	-1.75328	-1.87517	-1.72798	-2.34707	-1.41763	-2.59718	-2.68234	-2.17769	-3.27607	-1.25748	-1.5974	-1.32073	-2.5847	-1.49405	-1.19724	-2.03037	-1.07904	-2.54623	-1.91124	0.32758	0.332525	0.27713	0.284037	0.49367
ENSMUSG00000020840	Blmh	11	1	76738311	76800881	protein_coding	FALSE	2.51535	2.20552	1.97559	2.18785	2.2987	2.42733	2.34372	2.28884	2.276	2.17898	2.24354	2.20973	2.04573	2.24055	2.80334	3.20224	1.90055	2.09356	1.95348	2.18946	1.7825	1.95489	2.10112	1.94437	1.79106	2.3683	1.94296	-0.575294	2.67497	2.11446	2.52307	2.23614	2.08918	2.34275	2.46263	1.62454	2.24016	0.0417142	0.0419464	0.0350709	0.0513026	0.0338368
ENSMUSG00000030254	Rad18	6	-1	112569844	112646680	protein_coding	FALSE	2.5129	-1.56907	-1.59027	-1.93453	-0.680758	-1.22221	-1.78096	-1.06626	-2.38717	-4.60107	-1.99821	-1.71127	-3.3575	-3.87706	-1.82039	-2.00984	-2.2605	-3.2595	-1.03275	-1.81842	-1.07888	-1.78732	-0.884476	-2.91044	-1.507	-1.68502	-3.95763	-1.99046	-2.26447	-1.10294	-1.02561	-1.26585	-2.32827	-2.66678	-1.75818	-1.7698	-2.46729	0.293939	0.22897	0.306626	0.247462	0.335389
ENSMUSG00000086977	9430065F17Rik	13	1	67654170	67664946	lincRNA	FALSE	2.50493	-1.25399	-2.19986	-2.56074	-1.58434	-2.90042	-1.76584	-2.06649	-3.43582	-1.37367	-2.71832	-8.13176	-8.01932	-2.24746	-7.52524	-5.43836	-5.73306	-6.94074	-1.92177	-6.61109	-2.2369	-7.66064	-7.55527	-6.90393	-7.28008	-7.86173	-7.26331	-5.54021	-5.82125	-2.48995	-7.58033	-1.39965	-1.29333	-1.64106	-2.11267	-7.22031	-2.15367	0.356028	0.528141	0.613873	0.387558	0.763681
ENSMUSG00000040264	Gbp5	3	1	142159864	142185308	protein_coding	FALSE	2.50449	-2.0317	-1.76918	-1.62508	-1.74386	-2.94519	-2.19792	-2.15969	-1.72549	-1.95203	-1.7939	-2.14	-2.12444	-0.589393	-0.808462	-3.02752	-4.11844	-1.92047	-1.61725	-1.68198	-3.21994	-2.39323	-5.42917	-1.09325	-2.58274	-5.25363	-6.14919	-3.17191	-4.07878	-1.13275	-2.4846	-1.88324	-1.09569	-1.31249	-1.93644	-5.24688	-1.98354	0.323713	0.240372	0.234002	0.233866	0.449154
ENSMUSG00000024696	Lpxn	19	1	12873096	12908297	protein_coding	FALSE	2.49277	-1.20921	-1.75341	-1.19579	-1.33897	-0.934185	-0.636181	-1.56051	-1.16935	-2.48566	-0.928882	-1.21411	-1.78781	-13.3412	-11.5659	-0.705701	-11.6498	-2.60754	-1.38462	-1.47321	-1.07875	-1.65696	-0.807141	-3.25737	-2.8242	-1.44025	-0.724774	-11.247	0.47968	-0.630258	-1.05813	-2.36341	-1.27954	-1.65217	-1.97571	-3.21494	-1.36805	0.265038	0.305756	0.24418	0.267726	0.213199
ENSMUSG00000025237	Parp6	9	1	59465091	59498086	protein_coding	FALSE	2.49066	0.847151	0.949871	0.981826	0.817519	0.857199	1.02526	0.824321	1.08818	0.97355	0.841681	0.854967	1.09787	1.50275	0.245862	-1.22562	1.80456	0.676027	1.16173	0.334549	0.769113	0.598763	0.834137	0.33093	0.869845	0.234376	-0.627309	-0.19881	-4.55574	1.08171	0.844218	1.30256	0.504649	0.739694	0.878162	-0.0116618	0.564637	0.0816265	0.0687646	0.0705535	0.0768474	0.0757708
ENSMUSG00000018899	Irf1	11	1	53583516	53591876	protein_coding	FALSE	2.4866	1.70909	1.85232	1.86532	1.8568	2.00517	1.9854	2.00232	1.67623	1.73392	2.05535	2.2257	1.59879	1.67126	2.31975	2.48672	0.815682	2.08689	1.80524	2.08129	2.45676	1.87737	1.70942	1.50219	2.43817	2.14921	2.08789	2.25244	2.73867	2.21453	1.67149	1.62523	2.02487	1.93587	1.59526	1.91397	2.01625	0.0626133	0.06311	0.0547718	0.0575202	0.0539751
ENSMUSG00000003348	Mob3a	10	-1	80148001	80164565	protein_coding	FALSE	2.48633	-0.0652324	-0.576641	-0.145729	-0.458592	-0.0736571	-0.348947	0.201768	-0.125657	0.363371	-0.11041	-0.212691	-0.262739	-1.89213	1.05844	0.820059	0.513825	-0.30755	0.109765	-0.385369	0.0623676	-0.436411	-0.0815871	0.427512	-0.634403	0.436154	-0.855214	-3.34869	-1.21212	-0.102084	0.0545993	-0.0219656	-0.206337	-0.30088	0.244973	0.235625	0.487665	0.127821	0.139927	0.114849	0.138052	0.115545
ENSMUSG00000085793	Lin52	12	1	85792458	85872483	protein_coding	FALSE	2.48623	0.174035	0.100309	0.373108	0.266061	0.175403	0.298715	0.200107	0.356383	-0.166466	0.500631	0.453517	0.115361	0.49482	0.361911	-11.6021	1.27768	0.632456	0.0169772	0.491964	0.630568	0.000424544	-0.197828	-0.151339	0.437134	0.599809	1.11636	1.5346	1.28535	0.404221	0.654976	-0.0112006	-0.0608892	0.0266919	0.618598	-1.69734	0.0339175	0.122619	0.110862	0.0956503	0.103011	0.106761
ENSMUSG00000020701	Tmem132e	11	1	82202402	82259834	protein_coding	FALSE	2.48301	-1.15627	-1.31707	-1.85752	-1.73923	-1.52082	-1.00774	-1.74899	-1.79553	-0.888475	-1.19946	-1.32824	-1.5108	-2.86493	-6.662	-2.48418	-4.74528	-1.82101	-1.77688	-1.04956	-0.880562	-1.38503	-0.744794	-0.632799	-0.392513	-1.14245	-2.9048	-2.32846	-1.67646	-1.58432	-2.05957	-2.39528	-1.82684	-1.60077	-1.86844	-0.587696	-0.558971	0.179667	0.167734	0.230776	0.200147	0.201603
ENSMUSG00000052763	Zfp212	6	1	47870475	47882638	protein_coding	FALSE	2.47648	0.254664	-0.0538323	-0.0104832	0.249624	0.501049	0.394466	0.286449	0.221444	-0.137863	0.372761	0.210696	0.458942	-0.143699	0.305322	-6.13174	-0.130953	0.367695	-0.107359	0.00193169	0.180841	0.853554	0.562429	0.712901	0.84655	0.526395	0.27034	0.260305	-1.2693	0.17988	0.426313	0.150498	0.55199	0.0731969	0.574609	0.763308	0.343123	0.099182	0.10421	0.0967984	0.0918219	0.0857681
ENSMUSG00000073144	4930599N23Rik	6	1	39068407	39098311	antisense	FALSE	2.46644	-2.42835	-1.35601	-1.41402	-1.29838	-1.58266	-1.34444	-1.23967	-1.37424	-2.04575	-2.26023	-2.34921	-1.36378	-5.00826	-7.8829	-6.19047	-6.31955	-0.874821	-5.03264	-1.38943	-2.19762	-2.56133	-1.454	-6.61589	-0.538184	-4.80072	-8.09773	-5.67086	-6.36792	-2.14438	-2.00362	-1.62627	-0.918589	-0.960573	-4.79839	-0.685967	-0.834319	0.628953	0.292667	0.312522	0.266856	0.318057
ENSMUSG00000073485	Gm16067	1	1	182743907	182746990	antisense	FALSE	2.4649	-3.46721	-2.83192	-4.24756	-2.53521	-1.75784	-1.28816	-2.26628	-4.03897	-3.47961	-3.08431	-2.51921	-3.95447	-7.33748	-7.5531	-5.59295	-5.76166	-1.76632	-5.21853	-4.57772	-2.80329	-7.04757	-7.37353	-6.97819	-6.70363	-7.51897	-7.35999	-5.65496	-5.40324	-6.23224	-5.29377	-5.01046	-2.82389	-2.44879	-1.82794	-7.00777	-6.79809	0.981375	0.620188	1.39428	0.568626	0.935189
ENSMUSG00000005103	Wdr1	5	-1	38918053	38952905	protein_coding	FALSE	2.46286	2.0536	2.01271	2.12492	2.07466	2.37828	2.19909	1.86016	1.86137	2.11367	2.12598	2.00795	1.88177	2.03075	1.61848	2.56566	-0.577252	2.12212	1.74345	2.13832	1.96562	2.33525	1.97858	2.02913	2.27169	2.08287	2.07475	2.14853	3.08322	1.75036	2.25336	1.83484	1.80642	1.97109	2.19876	2.27487	1.97192	0.0380704	0.0361858	0.0343672	0.0356726	0.0311186
ENSMUSG00000053291	Rab4b	7	-1	27953443	27963915	protein_coding	FALSE	2.45131	2.36536	2.39549	2.01666	2.04889	2.10388	1.9923	1.92591	1.89796	1.98016	2.19797	2.1691	2.39709	2.27002	2.14299	2.41519	2.40137	1.67598	2.18644	2.0582	2.23981	2.62954	2.31495	3.23555	2.77806	1.94169	2.64637	3.05923	2.83458	2.05833	2.17858	2.15702	2.38336	2.31523	2.20153	2.82744	2.56791	0.0642921	0.0607802	0.0655187	0.0644506	0.0681217
ENSMUSG00000054405	Dnajc8	4	1	132091465	132109657	protein_coding	FALSE	2.44587	2.34135	2.27881	2.15045	2.14555	2.07726	2.17157	1.88971	1.92162	2.33248	1.95448	1.9823	2.09071	2.64892	2.67439	2.94214	0.279573	2.21251	2.00737	1.98721	1.8459	1.40686	2.1375	1.49107	1.76396	1.68326	2.45671	1.41897	3.20689	1.76238	2.34459	2.13368	2.10088	2.03541	2.40626	1.90719	1.68767	0.0568472	0.0520456	0.0554155	0.0771764	0.0593545
ENSMUSG00000020482	Ccdc117	11	-1	5428890	5442190	protein_coding	FALSE	2.43938	0.746701	0.570371	1.04127	1.27548	0.825739	1.02764	0.937361	1.23328	0.89682	0.793481	0.678867	1.04784	0.850629	1.09524	1.05877	1.53815	1.0179	0.903136	0.839131	1.01798	0.669899	1.35803	0.616844	0.60361	0.842893	1.14984	0.974134	0.776155	1.28738	0.431753	0.924504	1.26504	0.883969	1.21596	0.959414	1.10668	0.0717002	0.0688322	0.052905	0.0498307	0.062997
ENSMUSG00000036160	Surf6	2	-1	26744148	26758399	protein_coding	FALSE	2.43672	0.772891	0.665161	0.512186	0.615659	0.802969	0.858848	0.556481	0.974643	0.81178	1.01966	0.962067	1.05263	0.622764	-3.29653	1.37432	-0.110485	0.745285	0.323546	0.665501	0.970453	0.765568	0.880462	1.38367	1.23901	1.00617	1.61067	2.61496	0.481514	0.560033	0.890517	0.948911	0.805901	0.91215	1.00818	0.960828	0.897375	0.128085	0.126209	0.0845874	0.0963515	0.0833773
ENSMUSG00000020430	Pes1	11	1	3863978	3880007	protein_coding	FALSE	2.43411	1.78845	2.27047	1.69329	1.5694	1.808	1.64929	1.61962	1.90795	1.76345	1.89095	2.00732	2.01499	1.81155	1.63546	1.06096	1.4344	1.66461	1.77444	1.60868	1.83031	1.77023	1.83525	2.00605	1.71443	1.82593	1.66554	2.59805	2.20219	1.56676	1.70291	1.5383	1.63803	1.80661	1.72791	1.79278	1.89749	0.0825053	0.0879781	0.0901421	0.0491016	0.0487766
ENSMUSG00000074682	Zcchc3	2	-1	152237692	152240780	protein_coding	FALSE	2.42923	-3.16094	-2.31204	-2.68626	-2.27556	-3.31359	-2.92843	-2.93537	-2.61151	-1.63161	-2.05661	-2.50607	-2.84504	-12.8683	-14.3023	-12.1234	-11.9706	-3.05052	-7.18477	-7.96971	-1.45216	-2.20408	-13.2362	-7.65549	-8.35549	-1.61285	-14.2608	-12.2604	-12.5172	-12.8631	-7.52859	-6.43675	-12.2475	-12.0277	-2.58539	-6.63517	-7.35587	0.522001	0.311461	0.380885	0.310495	0.511968
ENSMUSG00000041225	Arhgap12	18	-1	6024446	6136096	protein_coding	FALSE	2.42265	1.11362	1.06639	1.29822	1.26682	1.01256	0.952578	1.33945	1.14143	0.72436	1.0055	1.00986	0.530332	0.665021	-0.928302	1.59934	1.52079	1.63523	1.40884	1.68752	1.71823	1.08978	1.70644	-0.0128103	0.898859	1.50925	1.8057	1.18881	-4.25282	1.15238	0.7349	1.28104	1.04044	0.569008	0.35893	-0.00720984	0.477392	0.0683831	0.0623473	0.0541098	0.0569319	0.0673026
ENSMUSG00000028233	Tgs1	4	1	3502022	3543766	protein_coding	FALSE	2.41737	0.0432456	0.0210847	0.563566	0.285711	0.506429	0.359625	0.644011	0.589113	0.233681	0.428201	0.545447	0.685292	-0.323507	-3.92396	0.667291	-0.101892	1.24111	0.11598	0.949125	0.553445	0.715881	0.591878	-0.627588	-0.0439799	0.652864	0.835807	0.555945	0.695751	0.617644	0.447128	0.729352	0.414917	0.0929905	0.466772	-1.31331	-0.509126	0.119913	0.10951	0.123712	0.101968	0.145748
ENSMUSG00000091088	4921514A10Rik	4	1	140671575	140674002	lincRNA	FALSE	2.40748	-0.901127	-1.49623	-1.04014	-1.76298	-0.783081	-1.41931	-0.672957	-0.580173	-1.88812	-1.902	-1.39108	-1.05795	-12.9061	-0.214999	-11.6366	-9.2875	-1.31064	-2.2063	-2.00307	-1.93796	-1.06455	-2.24848	-2.59773	-1.93632	-2.51486	-13.8084	-11.7498	-9.03044	-0.742607	-3.05323	-1.17125	-1.08775	-1.78543	-0.845716	-1.71031	-0.959312	0.208711	0.252334	0.197549	0.295071	0.183915
ENSMUSG00000078821	Gm17414	17	-1	36131461	36136694	antisense	FALSE	2.40701	-2.57074	-2.98372	-2.10122	-2.74083	-3.75295	-3.10378	-1.37804	-1.93797	-2.82078	-2.80835	-2.97857	-3.78568	-3.17242	-4.45094	-12.1324	-12.4476	-1.9226	-2.88794	-1.13265	-0.973523	-2.17806	-14.1064	-13.0565	-4.18991	-2.53889	-8.04422	-12.7055	-12.6462	-1.38753	-12.6188	-1.66432	-2.66568	-13.6353	-4.35913	-2.65731	-13.9532	0.369228	0.4224	0.244938	0.353443	0.605212
ENSMUSG00000020914	Top2a	11	-1	98854257	98885503	protein_coding	FALSE	2.40593	-1.11319	-2.05847	-1.64911	-1.48899	-1.82615	-2.16608	-1.95942	-1.83113	-1.3227	-1.92886	-2.18775	-3.15408	-1.04847	-3.6543	-1.76592	-0.213198	-1.54113	-3.32419	-2.71004	-3.18649	-3.10421	-3.14856	-3.24262	-2.1181	-3.76203	-3.64956	-1.62002	-0.0508098	-3.15099	-1.65348	-1.55586	-2.38828	-3.02144	-1.10416	-3.25148	-2.34987	0.412461	0.425082	0.342685	0.371384	0.370009
ENSMUSG00000045667	Smtnl2	11	-1	72202666	72225215	protein_coding	FALSE	2.40347	-1.1492	-1.30886	-1.9269	-2.68802	-1.96742	-2.82304	-1.94376	-2.85585	-0.925917	-1.45185	-1.1319	-1.91222	-3.9892	-2.56053	-2.68405	-2.78136	-3.26873	-3.95646	-2.57804	-1.19656	-1.4849	-1.35761	-1.98971	-0.873698	-1.24833	-2.45421	-2.72565	-2.79982	-1.88651	-1.57878	-2.67727	-3.22547	-3.56245	-1.2831	-1.94144	-1.3838	0.285921	0.29264	0.425828	0.582502	0.481064
ENSMUSG00000073728	Gm10565	4	1	141639887	141644014	lincRNA	FALSE	2.40171	-3.03311	-2.00966	-2.2864	-2.33773	-2.72733	-3.08318	-3.78476	-2.79593	-2.44479	-2.82949	-2.97043	-2.92792	-5.92177	-4.70085	-3.66285	-3.99804	-2.37451	-2.29658	-1.67663	-3.22526	-2.19451	-3.58906	-3.73417	-3.45025	-5.8187	-4.63951	-3.73894	-3.95444	-4.06341	-4.29755	-1.61737	-1.08371	-2.76986	-3.34004	-1.52136	-3.37709	0.572126	0.601517	0.602998	0.598716	0.453529
ENSMUSG00000034120	Srsf2	11	-1	116711211	116714408	protein_coding	FALSE	2.39424	2.90818	3.82076	2.75506	2.85261	2.9689	2.86852	2.6758	3.38959	3.21421	2.65336	2.601	2.63011	2.98874	3.73535	4.279	3.98084	3.14093	3.1378	2.9937	3.09595	3.34672	3.21349	3.76128	2.43772	3.44344	3.03212	3.61541	2.88814	3.31009	3.02043	2.9522	3.12781	3.44882	3.1038	4.11738	3.3299	0.207979	0.0605904	0.244537	0.350962	0.510852
ENSMUSG00000063160	Numbl	7	1	28043452	28067163	protein_coding	FALSE	2.392	-1.7886	-1.50168	-1.66145	-2.41682	-1.71839	-1.72759	-2.49055	-2.97347	-1.66438	-1.78722	-1.31682	-1.672	-2.59501	-2.28402	-1.99503	-3.17572	-3.78966	-1.42699	-1.02322	-1.79506	-0.67713	-2.0371	-0.861925	-2.42836	-1.74688	-2.72438	0.610992	-3.13455	-1.76304	-3.52454	-2.3182	-2.95976	-2.38882	-1.97555	-1.16993	-1.85227	0.324799	0.255213	0.313559	0.418903	0.287568
ENSMUSG00000093470		11	1	23636852	23640357	sense_overlapping	FALSE	2.38275	-0.878265	-0.892487	-0.616626	-0.678199	-0.954419	-1.32991	-0.488513	-0.594325	-0.518994	-0.999843	-1.16263	-0.976995	-0.18892	-6.00575	0.357485	-11.4559	-0.193461	-0.332693	-0.434741	-1.3989	-1.36857	-1.14731	-1.91336	-1.73405	-0.737377	-5.27704	0.436004	-0.297927	-0.304834	-1.27125	-0.535743	-1.06921	-1.00394	-0.617213	-2.71666	-1.67289	0.155527	0.142937	0.12404	0.125274	0.143978
ENSMUSG00000029432	Gbas	5	1	130230938	130264203	protein_coding	FALSE	2.37803	1.32373	1.43027	1.2137	1.20172	0.924929	1.38245	1.27509	1.14537	1.06546	1.24329	1.25376	1.41938	1.06142	1.37715	1.60398	-2.55875	1.14074	1.43495	1.6994	1.32376	1.66148	1.12704	1.33848	1.08717	1.34356	1.25774	2.0362	2.62431	0.819029	1.18279	0.954346	1.26399	1.10639	1.11639	0.912561	1.6582	0.0879329	0.0762299	0.0872087	0.0795178	0.0925365
ENSMUSG00000020708	Psmc5	11	1	106117468	106124434	protein_coding	FALSE	2.37758	3.3994	3.27915	3.34833	3.40942	3.53516	3.55174	3.14615	3.3493	3.43656	3.22063	3.47423	3.49364	3.43442	3.02999	2.97195	3.70205	3.06768	3.43552	3.18973	3.46162	3.54545	3.45594	3.49903	3.64346	3.33692	3.37513	4.62845	3.45838	3.14218	3.44322	2.98679	3.39346	3.4907	3.49405	3.49544	3.25879	0.0304122	0.0293701	0.0273696	0.028685	0.0270398
ENSMUSG00000024993	Fam45a	19	1	60887488	60912130	protein_coding	FALSE	2.37312	1.51372	1.57276	1.67141	1.65432	1.44937	1.41322	1.59569	1.72917	1.50422	1.37811	1.33741	0.805202	1.80904	2.44085	2.38578	1.5399	1.62096	1.19104	1.34628	1.34267	1.45203	1.22517	0.624366	0.61254	2.0572	1.02357	-1.6604	2.27729	1.30883	1.73144	1.81361	1.58941	1.22612	1.65086	0.357062	1.45056	0.061957	0.0554394	0.051955	0.0708713	0.0677277
ENSMUSG00000038861	Pi4kb	3	1	94778653	94810765	protein_coding	FALSE	2.36267	2.3277	1.93744	1.80219	2.14279	2.14833	1.9556	2.05402	2.15597	2.15005	2.35097	2.31361	2.01628	1.03303	2.73952	-1.58816	-0.285671	2.19555	2.03947	2.31092	1.70587	2.65216	2.10624	2.80099	2.12664	1.33442	2.98171	2.7365	2.35931	2.31497	2.26219	2.21824	2.2668	2.0246	2.04303	1.67655	2.29018	0.0861694	0.0956897	0.117612	0.0914943	0.0952207
ENSMUSG00000032966	Fkbp1a	2	1	151368219	151387428	protein_coding	FALSE	2.36141	2.92008	2.97384	2.83267	2.72547	2.87194	2.72943	2.8469	2.75602	2.91769	2.7864	2.95459	2.78777	3.00944	2.55644	2.73088	3.12274	2.36997	2.84244	2.52664	2.60837	2.44663	2.25654	2.69783	2.20397	2.87835	2.58757	3.31217	2.98307	2.36007	2.52501	1.99717	2.52934	2.85376	2.73834	2.70241	2.764	0.0428448	0.0424003	0.0336449	0.0395319	0.0380136
ENSMUSG00000022033	Pbk	14	1	66424674	66436659	protein_coding	FALSE	2.3611	-2.77082	-3.85685	-2.64719	-1.98491	-2.1239	-2.09938	-1.89494	-2.51354	-6.18285	-6.30733	-2.58339	-5.90308	-3.15151	-2.63085	-3.7595	-4.00955	-5.36154	-4.72314	-2.09113	-5.09551	-2.15468	-5.64957	-5.1568	-1.7152	-2.49691	-1.92352	-3.38895	-3.66365	-5.02708	-1.92237	-4.28775	-5.19191	-5.7213	-5.47663	-5.18286	-2.73511	0.907721	1.21226	0.567208	0.454139	0.457781
ENSMUSG00000030061	Uba3	6	-1	97133664	97155636	protein_coding	FALSE	2.35982	1.58328	1.67357	1.84933	1.79887	1.59036	1.49991	1.86045	1.96149	1.80272	1.60628	1.61457	1.72265	1.99266	1.70195	1.27772	2.21381	2.00102	1.29284	2.05497	1.5275	1.64917	1.78812	0.738646	1.6637	1.85555	1.7784	2.71793	2.22243	1.87621	1.80885	1.86816	1.85851	1.2642	1.60698	0.760009	0.474185	0.0563142	0.0489463	0.0415227	0.045247	0.0516684
ENSMUSG00000075588	Hoxb2	11	1	96212946	96217003	protein_coding	FALSE	2.35636	-2.16811	-2.22447	-2.79609	-2.58423	-12.8064	-2.22268	-3.07077	-3.695	-2.73225	-1.79357	-2.78595	-2.67682	-1.76642	-14.0238	-12.3433	-12.418	-1.85958	-13.6697	-3.99477	-10.6799	-3.28775	-3.28152	-2.75471	-13.7146	-8.55638	-14.3275	-12.1616	-12.2741	-10.7188	-2.07573	-13.9868	-4.76155	-2.19015	-2.58594	-2.05411	-2.69731	0.319701	0.295797	0.378471	0.564664	9.94241
ENSMUSG00000003235	Eif2b5	16	1	20498890	20510028	protein_coding	FALSE	2.35621	2.32591	2.2056	2.12781	2.12578	2.43644	2.45158	2.03787	2.30101	2.34587	2.4215	2.45814	2.57553	1.98187	2.99753	1.65876	1.79612	2.2422	1.93278	1.69775	2.36344	2.60949	2.7869	2.4779	2.46815	2.60262	-0.770704	3.85841	2.22017	2.02004	2.35625	2.32561	2.06531	2.36316	1.99058	2.08972	1.9664	0.0676309	0.0667538	0.0670002	0.0690259	0.0605965
ENSMUSG00000026435	Slc45a3	1	1	133867186	133879540	protein_coding	FALSE	2.34819	1.52666	1.48264	1.35885	1.69081	1.97465	1.87747	2.07986	2.32358	2.04939	1.32918	1.50267	1.49598	1.24392	1.75353	2.34082	-0.0235724	2.08432	0.947264	1.25202	0.808525	1.82947	1.3665	2.07603	2.01391	1.13588	0.393854	0.974612	0.485818	2.30014	1.40519	1.66527	1.71037	2.2386	1.621	1.85573	2.06821	0.0489335	0.0462666	0.0453524	0.0402381	0.0357527
ENSMUSG00000035392	Dennd1a	2	-1	37654510	38142910	protein_coding	FALSE	2.34726	1.50504	1.63584	1.29504	1.08988	1.31901	1.27976	1.23895	1.01802	1.01331	1.11711	1.00755	1.46189	1.4462	1.49778	-0.358352	2.01521	0.684135	1.32032	1.057	1.38364	1.53647	1.36268	2.07123	1.80122	1.00401	1.61529	2.26178	1.28805	1.47875	1.66375	1.31289	1.05357	1.02701	1.05229	1.68321	1.62707	0.0605279	0.0540785	0.061012	0.0655459	0.0800187
ENSMUSG00000068015	Lrch1	14	-1	75154480	75347684	protein_coding	FALSE	2.34334	-0.219244	0.0965877	0.000857833	0.0611251	-0.192976	-0.173892	-0.233345	-0.248599	-0.509597	-0.0222609	0.0914487	-0.287936	-0.123103	0.0197845	0.866711	-0.0525084	-0.195373	-0.55376	-0.450442	-0.0471854	-0.435856	0.0386836	-0.178044	-0.310194	-0.277577	-0.866634	-3.65626	-0.397575	0.130583	0.403458	0.0152514	0.214017	0.00811361	0.292332	0.221046	-0.0650636	0.109507	0.112575	0.106566	0.104905	0.119213
ENSMUSG00000027203	Dut	2	1	125072926	125084344	protein_coding	FALSE	2.34292	1.15901	1.08521	1.27705	1.2394	1.43093	1.25295	1.09774	0.825493	1.36343	1.05236	1.45587	1.02476	1.79209	0.902248	0.413955	-2.56478	1.24475	1.50867	0.688812	1.13787	1.36189	1.73988	0.658817	1.37152	1.17637	0.40193	-0.0602934	1.534	0.594545	1.21785	1.40165	0.517409	1.45695	1.35034	1.65106	1.43185	0.110576	0.101863	0.0874984	0.096898	0.088482
ENSMUSG00000064158	Izumo1	7	1	52877181	52884193	protein_coding	FALSE	2.33975	-4.09962	-3.23154	-4.60935	-9.44654	-2.65833	-3.52133	-4.11783	-2.98932	-9.32317	-3.45349	-3.4714	-9.0721	-8.53657	-8.52969	-6.65049	-6.92473	-8.37213	-2.66604	-8.38435	-8.13374	-8.4205	-5.15054	-5.69965	-5.51961	-8.31077	-8.05242	-6.31021	-6.58335	-8.03591	-8.00609	-3.36632	-8.0151	-8.45891	-5.44707	-5.88119	-5.71691	1.11861	0.606836	1.152	5.30487	0.46257
ENSMUSG00000049504	2810046L04Rik	3	1	53267588	53285677	protein_coding	FALSE	2.33205	0.0187696	0.532561	0.319604	0.180808	0.143709	0.188858	0.193053	0.030622	0.176137	0.426481	-0.196229	0.155144	0.3315	-1.08939	-4.07118	0.674187	0.548476	0.279699	0.535723	0.42204	0.438695	0.41517	0.928692	0.79893	0.115758	0.434201	0.652849	-1.57164	0.427366	0.200011	0.350145	0.495936	-0.122169	0.328646	0.0733148	0.229948	0.0893042	0.0616116	0.0658246	0.0743745	0.0826848
ENSMUSG00000027004	Frzb	2	-1	80252127	80287782	protein_coding	FALSE	2.32771	-1.36752	-1.77738	-1.72632	-1.34026	-1.78206	-1.98462	-2.14924	-1.41625	-1.73828	-1.40872	-1.05761	-1.28028	-1.05407	-8.08152	1.03303	-1.44445	-1.00625	-2.7997	-1.39297	-2.15805	-1.63043	-2.19473	-1.91878	-2.57649	-8.06915	-1.03313	-6.10497	-6.42973	-2.34377	-0.860521	-7.48032	-7.04819	-0.682606	-1.40345	-0.741219	-1.72455	0.229023	0.260732	0.242192	0.191648	0.260931
ENSMUSG00000034152	Exoc3	13	-1	74307253	74346148	protein_coding	FALSE	2.32714	0.995791	0.991041	1.20982	1.09412	1.17857	1.24035	1.20602	1.16127	1.31442	1.13949	1.17743	0.963272	1.32964	1.39629	1.40474	1.62366	1.07471	1.0713	0.945833	1.0256	1.01154	1.08606	0.795027	1.08774	1.08667	0.226416	1.46512	-0.429573	0.964571	1.1271	1.28507	1.30042	1.19858	1.18274	0.499986	0.785437	0.0537415	0.0499768	0.0420814	0.0469218	0.044903
ENSMUSG00000041079	Rwdd2b	16	-1	87433652	87440818	protein_coding	FALSE	2.32708	0.547511	0.437162	0.806326	0.435139	0.692449	0.813928	0.606521	0.685763	0.88689	0.542641	0.707617	0.919472	-0.847621	0.892055	-5.05165	-2.50317	0.747	1.06854	0.684948	0.272167	1.10814	0.94936	0.19628	0.989034	0.977212	-5.4964	2.89803	-2.03612	0.484373	0.344367	0.440146	0.799587	0.199268	0.825214	0.221344	-0.727466	0.111193	0.105257	0.0995711	0.101043	0.0927305
ENSMUSG00000031538	Plat	8	1	23868216	23893319	protein_coding	FALSE	2.32538	-1.50516	-2.10642	-2.46819	-2.92177	-3.91251	-2.93614	-1.58152	-2.87452	-2.14742	-2.06916	-1.37127	-2.39558	-2.97955	-13.4249	-12.4486	-12.2809	-11.9855	-1.51124	-1.50777	-8.57377	-12.4307	-2.14955	-8.20226	-8.76532	-1.24641	-14.0777	-12.07	-12.3163	-1.53646	-1.49317	-2.53801	-8.48489	-2.68957	-2.17033	-8.89951	-8.94272	0.254486	0.313226	0.368951	0.484422	0.835448
ENSMUSG00000091982	Gm17259	13	-1	81917772	81922748	lincRNA	FALSE	2.32488	-3.59164	-2.27144	-2.86843	-3.35408	-2.99679	-2.8328	-4.15479	-2.50646	-2.54132	-2.9502	-3.8418	-15.2248	-14.1294	-14.8564	-12.7077	-12.2465	-4.24705	-3.11705	-2.18382	-3.24001	-3.09127	-3.35348	-2.3073	-2.69887	-2.09573	-14.6822	-12.2122	-13.1139	-2.5239	-14.2256	-2.41184	-3.17077	-3.46973	-13.7024	-13.6657	-2.96308	0.529613	0.254206	0.325016	0.436194	0.376238
ENSMUSG00000022972	1110004E09Rik	16	-1	90926054	90935172	protein_coding	FALSE	2.31957	1.71488	1.75681	1.64228	1.60367	1.67071	1.71179	1.60779	1.69841	2.00341	1.66472	1.76182	1.49422	2.11999	1.00347	2.66503	2.28932	2.09535	1.70038	-0.61546	1.05507	2.23966	1.50135	1.42984	0.399424	-1.34538	2.63194	1.24256	2.11515	-0.610379	1.82773	2.03638	1.84577	1.9992	1.82881	2.36236	2.38895	0.0879131	0.0804709	0.08046	0.0783396	0.0777648
ENSMUSG00000066319	Rtp3	9	-1	110887449	110892217	protein_coding	FALSE	2.31319	2.98635	3.27981	2.81829	2.52908	2.75885	2.61598	2.67494	2.83062	2.87692	2.16215	2.23752	2.43898	3.01314	3.13323	3.26675	3.20863	2.90329	2.43401	2.36412	2.5052	2.67198	2.36117	1.79439	2.52494	3.04395	2.78449	2.91148	3.05438	2.81284	2.7066	2.53488	2.57117	2.82795	2.6392	2.22586	2.49345	0.02757	0.0207013	0.0261153	0.0316238	0.0281649
ENSMUSG00000028771	Ptpn12	5	-1	20492463	20561729	protein_coding	FALSE	2.31066	1.3112	1.0836	1.46581	1.40099	1.09468	0.849248	1.34214	1.36679	1.00586	1.17434	1.11141	0.953822	1.39444	1.72942	0.214336	1.3946	1.49857	1.06785	0.97137	1.44016	1.06314	0.617669	1.1944	0.886132	1.40136	1.22553	2.44718	0.873755	1.35964	0.910077	1.39633	1.48098	1.26779	1.34245	0.92559	0.976077	0.0999147	0.0898233	0.0842153	0.0821627	0.0867823
ENSMUSG00000027677	Ttc14	3	1	33698877	33713782	protein_coding	FALSE	2.31023	0.149401	0.296348	0.529316	0.623609	0.0978219	0.227235	1.06232	0.924113	0.46568	0.537221	0.685717	0.0111672	0.801836	0.877302	-2.19063	-0.621643	1.30649	0.0857098	0.804406	0.897038	0.211148	-0.160488	-1.40036	-0.554127	0.360949	-0.374336	-1.65186	0.919167	0.752424	0.728344	1.20486	0.580559	0.395022	0.526275	-0.42026	0.458561	0.110017	0.0910106	0.0790254	0.0773354	0.107181
ENSMUSG00000027367	Stard7	2	1	127095954	127124670	protein_coding	FALSE	2.30365	2.96664	2.85712	3.17135	3.10663	3.06166	3.14346	3.14477	3.17507	3.04923	3.20644	3.05021	2.92342	3.16572	3.37581	4.0818	2.97211	3.01126	3.18695	3.14079	3.04277	3.11957	3.06881	2.56174	2.87853	2.99787	2.64241	2.56941	3.39964	3.33316	3.03856	3.19921	3.13121	3.23045	3.19455	2.6207	3.08791	0.0251401	0.0263716	0.0231845	0.0223032	0.0232199
ENSMUSG00000042410	Agps	2	1	75670234	75769407	protein_coding	FALSE	2.30131	-0.193497	-0.0951273	-0.0263242	-0.00191594	-0.364726	-0.270663	0.368331	0.383973	0.137531	-0.00118093	-0.316816	-0.166557	0.424803	0.0371465	2.22293	1.60561	0.307437	-0.574613	-0.0108995	0.454764	-0.302771	-0.293204	-1.834	-1.55945	-0.774572	-3.27887	2.09839	1.26656	0.360484	-0.477881	0.463836	0.271856	-0.0971174	0.185858	-0.672774	0.0358628	0.11723	0.115863	0.11109	0.10187	0.112423
ENSMUSG00000042349	Ikbke	1	-1	133150920	133176183	protein_coding	FALSE	2.30044	1.85807	1.45231	1.77987	1.40314	1.84369	1.76727	2.08506	1.76676	1.75881	1.89983	2.12355	1.61841	2.08262	2.02721	2.32425	0.987023	2.13001	1.84632	2.28893	2.53681	2.02042	2.07382	2.10993	2.24234	2.06891	2.65923	2.25053	1.58216	2.08346	1.83283	1.9918	2.29584	2.0113	1.96012	2.14636	1.61474	0.0642809	0.0635452	0.0593891	0.077421	0.0570411
ENSMUSG00000050953	Gja1	10	1	56097106	56110225	protein_coding	FALSE	2.29638	-0.660005	-0.532241	-0.574192	-0.545865	-0.652401	-0.874254	-0.682011	-0.67583	-0.507183	-0.323781	-0.144834	-0.463528	-0.323351	-7.67032	-6.95226	-2.15095	-0.689032	-1.33343	-1.35391	-0.798374	-2.99151	-0.658518	-1.14714	-0.626868	-1.27839	-1.69792	-6.96974	-2.45415	-1.1205	-1.02418	-0.449186	-0.206072	-0.783769	-0.738049	-1.65213	-1.48921	0.144454	0.128595	0.127143	0.13461	0.149774
ENSMUSG00000030604	Zfp626	7	1	28592223	28603811	protein_coding	FALSE	2.2931	-1.87184	-1.86433	-3.91953	-1.31531	-2.78249	-1.58177	-0.800872	-1.06191	-1.4936	-3.68052	-8.31623	-3.19182	-5.51936	-7.73606	-5.85394	-1.09925	-0.511573	-2.19388	0.371498	-1.27311	-1.46441	-4.56025	-5.0994	-7.66827	-5.66832	-8.04479	-6.0876	1.3884	-1.10243	-1.2678	-1.93804	-2.18219	-6.64335	-4.47921	-4.98657	-7.52539	0.48375	0.419534	1.10321	0.368245	0.794396
ENSMUSG00000001946	Esam	9	1	37335663	37345904	protein_coding	FALSE	2.28869	0.917201	0.889001	0.981316	0.773429	0.858689	1.13589	0.896501	0.895743	1.17079	1.09987	0.843597	0.785742	0.8868	1.33283	-1.66713	-0.561497	1.18617	0.576377	0.557332	0.844179	0.754979	0.595403	1.31889	1.48519	0.985281	0.99424	1.91863	-0.85385	0.675255	1.20075	0.281725	0.284611	0.272869	0.729401	0.752202	0.494988	0.0912069	0.0904821	0.0813974	0.0963159	0.0871732
ENSMUSG00000042808	Gpx2	12	-1	77893322	77896541	protein_coding	FALSE	2.28823	-2.34376	-1.37361	-4.03293	-14.5035	-3.01389	-2.85145	-2.61965	-2.25467	-1.7163	-2.7857	-2.80323	-3.47117	-1.87517	-12.695	-11.1161	-11.7784	-13.2083	-13.082	-11.4435	-12.436	-12.8231	-13.3426	-12.7924	-12.9133	-3.24319	-12.9555	-11.1481	-11.2886	-12.7799	-2.89367	-1.98422	-1.81647	-1.41396	-13.2486	-12.9786	-12.4358	0.582107	0.341391	1.22777	10.3082	0.774935
ENSMUSG00000035486	Plk5	10	1	79819204	79828234	protein_coding	FALSE	2.28798	-1.32523	-0.604718	-1.36421	-1.57264	-1.06974	-0.884726	-3.72931	-1.6002	-2.00468	-0.229201	-0.459793	-0.899922	-1.10134	-0.50027	-3.49251	-3.66857	-1.54228	-1.24715	-1.02113	-0.557657	-0.0949211	0.216281	0.376838	-1.53676	-0.694174	0.811543	-3.45608	-3.63381	-2.17167	-0.625348	-0.904413	-0.241316	-0.364926	-1.29462	-0.654248	-0.41583	0.263328	0.22669	0.248842	0.286441	0.224031
ENSMUSG00000018858	Ict1	11	1	115265066	115273988	protein_coding	FALSE	2.28793	2.90563	2.84097	2.7427	2.79833	2.96263	2.89934	2.5412	2.65638	3.19433	3.03219	3.04328	3.12556	2.94585	2.74162	3.8432	3.47954	2.45581	2.95702	2.63211	3.1349	3.43578	3.47216	4.13819	3.27542	3.04163	3.62636	3.46816	3.62958	2.77201	3.32836	2.91589	2.80375	3.41092	2.6518	3.80913	3.06447	0.061377	0.0549572	0.0613246	0.0701834	0.0603772
ENSMUSG00000058239	Usf2	7	-1	31730271	31741822	protein_coding	FALSE	2.28467	3.48762	3.4074	3.31275	3.38463	3.33998	3.28971	3.46224	3.48411	3.26282	3.65076	3.45746	3.6404	3.76102	3.85532	4.33022	4.03104	3.71878	3.50091	3.28798	3.63291	3.62603	3.39068	3.77167	3.63946	2.79133	4.10201	2.70717	3.65446	3.07723	3.44608	3.60367	3.37674	3.48292	3.80911	4.1493	3.37686	0.0314727	0.0461911	0.0521876	0.0485084	0.0495332
ENSMUSG00000009535	Rnmt	18	1	68460009	68484506	protein_coding	FALSE	2.27978	0.759081	0.403758	1.01746	0.807649	0.631319	0.628838	0.645791	0.927453	0.68068	0.678991	0.956187	1.00812	1.01217	-2.27233	2.02725	-0.394361	0.980038	0.48798	0.59147	0.849305	0.0648609	0.151832	0.0192226	0.808899	0.474247	-0.0179176	-1.49709	-0.261402	0.395748	0.655439	1.14338	0.386665	0.689367	0.94721	-0.876656	0.713186	0.101576	0.110598	0.0849476	0.103981	0.0962917
ENSMUSG00000022552	Sharpin	15	-1	76177470	76181541	protein_coding	FALSE	2.27929	3.07583	2.87385	2.65084	2.54301	2.74236	2.63	2.48708	2.29006	2.57581	2.86491	2.71763	2.87682	3.06083	3.33585	3.79322	0.880646	2.30868	2.50678	2.48502	2.37839	2.39543	2.78009	2.43404	2.46494	2.10337	2.43346	3.3017	3.20536	2.30681	2.8871	2.26667	2.18879	2.81804	2.50594	3.50054	2.78569	0.0660328	0.0559595	0.0755818	0.0704901	0.0592484
ENSMUSG00000041890	Git2	5	-1	115177416	115225526	protein_coding	FALSE	2.27604	0.821851	1.03059	1.00621	0.633079	0.679489	1.06684	1.12966	0.895703	0.64493	1.2242	1.1766	1.20222	0.574055	1.25674	1.42113	2.90314	1.27787	0.690603	0.637719	0.823191	1.05882	0.97922	1.11843	1.40319	1.46577	0.354219	1.27917	0.896589	1.49744	0.929769	1.64202	1.12473	1.14256	0.608845	2.01574	1.62074	0.128246	0.145515	0.127217	0.112969	0.142798
ENSMUSG00000037851	Iars	13	1	49777469	49829636	protein_coding	FALSE	2.27109	1.24576	1.1904	1.48378	1.50816	1.55542	1.51731	1.72865	1.81397	1.67594	1.41437	1.59282	1.35406	1.53498	0.766052	1.94059	2.06678	1.34502	1.63401	1.81312	1.55868	1.70559	1.57647	1.84472	1.53968	1.62521	1.3857	0.958026	1.86247	1.55148	1.69264	1.58377	1.6024	1.44284	1.37923	1.65651	1.30491	0.0580428	0.0522048	0.0494156	0.055991	0.0426594
ENSMUSG00000037606	Osbpl5	7	-1	150874667	150942890	protein_coding	FALSE	2.26995	-0.897696	-0.465766	-0.690503	-1.00007	-0.722507	-0.880837	-0.980106	-0.473641	-0.931607	-0.52315	-0.69655	-0.995268	0.689581	-1.59854	-1.25139	-0.444966	-0.871965	-0.43692	-1.07056	-0.299517	-0.244938	0.346801	0.966743	0.0762071	0.334098	0.745383	-1.20122	0.36451	-0.85813	-0.0969589	-0.818758	-0.342981	-1.02943	-0.621597	-0.17526	0.336778	0.254461	0.176	0.291704	0.213303	0.23424
ENSMUSG00000037845	Fdxacb1	9	1	50576341	50581453	protein_coding	FALSE	2.26829	0.0681076	0.2132	0.0575818	0.327307	0.544619	0.280723	0.0297798	-0.062697	-0.018765	-0.0751479	0.493467	-0.0233468	-1.14044	-0.168273	0.820789	-0.861514	0.517547	0.14782	0.6109	0.447372	0.232862	-0.0210931	0.204836	-0.179134	1.19235	-1.25324	0.944685	-0.93433	-0.426794	0.0940624	-0.0844166	-0.572485	-0.261523	-0.715744	0.148775	-0.0213475	0.143313	0.118812	0.139391	0.192751	0.165138
ENSMUSG00000029535	Triap1	5	1	115791234	115793578	protein_coding	FALSE	2.2673	1.81603	2.00378	2.01051	1.71632	2.14973	2.07571	1.5961	1.89354	1.98146	1.86649	2.0364	2.00342	2.0139	1.88323	-10.9796	1.52529	1.94076	2.09895	1.83655	1.93533	2.07952	2.17334	2.22968	1.94961	2.32507	2.30717	2.91611	2.46611	1.57664	1.87927	1.98858	1.75268	1.94746	2.26145	1.64718	1.96423	0.0762921	0.0640673	0.0596062	0.0717305	0.0604193
ENSMUSG00000030664	1110006G14Rik	7	1	123175493	123176064	protein_coding	FALSE	2.26444	-0.313451	-0.0272863	-0.569407	-0.0238679	-0.131691	0.424864	-1.07262	-0.585425	-0.021269	-0.173794	-1.12325	0.844272	1.09707	2.31901	-10.0117	-0.339437	-10.7713	-0.314936	-0.999937	0.684748	-0.384033	-0.947926	-10.7072	0.653569	-0.609814	-10.8035	-9.73293	-10.0454	0.0558331	1.10643	-0.883139	-9.53239	1.29947	-0.0467987	1.42264	0.086424	0.405704	0.303339	0.388643	0.308136	0.32671
ENSMUSG00000017386	Traf4	11	-1	77972001	77979091	protein_coding	FALSE	2.25283	2.18283	2.30913	2.19102	2.43148	2.4323	2.4069	1.9996	2.1516	2.39274	2.49088	2.4202	2.74601	2.16406	2.12744	-3.38302	2.93267	2.16044	2.67257	2.32846	2.51498	2.7762	2.64774	3.4665	2.91837	2.01502	2.94872	3.53912	2.79731	2.07622	2.56702	2.01731	2.27314	2.53586	2.49142	3.18089	2.6073	0.045752	0.0424652	0.0414646	0.0381777	0.034878
ENSMUSG00000047879	Usp14	18	-1	9995430	10045117	protein_coding	FALSE	2.25283	2.03313	2.08622	2.23334	2.25811	2.09149	2.0396	2.02682	2.26746	2.00829	1.76463	1.89944	1.71887	1.9383	0.527992	1.18921	2.63687	2.36631	1.82393	2.1579	2.04325	1.83125	1.98035	0.754046	1.91624	2.49795	2.58304	1.34696	2.76513	2.31899	2.33668	2.24722	2.0106	1.96968	2.02528	0.540898	0.617535	0.0584428	0.0445858	0.0432589	0.0465996	0.0442829
ENSMUSG00000006369	Fbln1	15	1	85036379	85116965	protein_coding	FALSE	2.25276	-1.13563	-1.13622	-1.63657	-1.47994	-0.848753	-0.733354	-1.09641	-1.28226	-0.579905	-0.154254	-0.92714	-0.440096	0.636389	-2.33227	-4.39342	-0.719354	-3.32713	-4.52265	-2.16741	-0.925433	-0.892486	-3.40184	-1.67225	-1.5676	-2.78658	-2.96449	-4.34702	-4.68134	-1.31161	-0.715336	-2.2077	-0.962945	-2.27042	-3.40982	-1.42401	-0.210048	0.23395	0.201219	0.366543	0.247713	0.174216
ENSMUSG00000032607	Amt	9	1	108199184	108203902	protein_coding	FALSE	2.2513	2.58772	2.56203	2.61935	2.73395	2.94244	2.85572	2.88385	2.92618	3.13006	2.8729	2.9019	2.84406	2.34288	2.77189	2.03261	2.7693	2.8961	2.84235	2.72726	2.95538	3.02506	2.90213	2.75376	2.61897	2.75203	2.14377	0.542632	2.21437	3.1115	2.38913	3.03544	2.74362	2.98622	3.07413	2.89183	3.08227	0.0507692	0.0449476	0.0440614	0.0409559	0.0376548
ENSMUSG00000035704	Alg8	7	1	104520116	104540663	protein_coding	FALSE	2.2513	0.762641	1.38748	1.10772	0.709679	1.04143	1.18277	1.12009	1.39255	1.36281	1.25185	1.16587	0.622842	1.31214	1.15663	2.91687	1.22561	0.713032	0.831221	0.644948	0.456264	0.902138	1.07785	-0.546384	0.783994	0.80691	1.8175	-1.57632	-1.43614	0.717927	0.808585	1.04923	1.09337	0.814586	0.802243	0.762029	0.901554	0.144239	0.0643413	0.1045	0.146511	0.100414
ENSMUSG00000045193	Cirbp	10	1	79628730	79635531	protein_coding	FALSE	2.24379	2.73209	2.30291	2.12469	2.74844	2.65795	2.78992	2.2705	2.17594	2.40129	3.03734	3.06713	2.87924	2.02137	3.7169	3.52703	2.59379	2.2602	2.77027	2.65049	2.8006	3.06757	2.58819	3.10387	3.39327	2.30779	1.91057	1.77078	2.86365	2.39057	2.88967	2.31932	3.23461	3.31827	2.9699	3.39601	3.29459	0.0561605	0.0608328	0.0680224	0.0513583	0.051948
ENSMUSG00000030557	Mef2a	7	-1	74376049	74517744	protein_coding	FALSE	2.24154	0.573881	0.445606	0.580406	0.826889	0.463559	0.532158	1.11145	1.19313	0.58197	0.709411	0.429697	0.572742	0.716322	1.30884	1.89373	0.442361	1.16574	0.981737	0.81704	0.552006	-0.0731051	0.579152	0.0311807	0.452203	-0.275096	-3.46193	-1.67834	1.36642	0.844807	0.03225	1.41377	1.01739	0.24285	0.369658	-0.250737	-0.273827	0.0646073	0.0623298	0.057918	0.0502974	0.061709
ENSMUSG00000090213	Tmem189	2	-1	167468108	167515322	protein_coding	FALSE	2.24032	1.16086	1.47992	1.25605	1.20524	1.37256	1.18268	0.753381	1.00347	1.16424	1.10244	1.11649	1.04945	0.683432	-3.66682	2.58248	0.865973	1.95938	1.05277	1.13648	1.3241	1.57674	1.21118	1.50344	1.54122	2.00152	2.09212	-0.502304	2.62519	1.04324	2.06751	1.23029	1.01119	0.52493	1.27219	1.86368	0.946917	0.0758766	0.0565692	0.0651376	0.0692066	0.0794168
ENSMUSG00000041974	2310008H04Rik	16	-1	15889320	16146944	protein_coding	FALSE	2.2375	-0.406711	-0.46856	-0.418456	-0.536397	-0.393291	0.0712115	-0.168815	-0.168617	-0.023982	-0.642535	-0.410146	-1.10937	-0.533699	-0.399939	-1.39864	-5.52767	-0.23178	-0.751151	0.020974	-0.238188	-0.0510781	-0.476652	-0.684423	-1.09083	-0.0802159	-0.572375	-1.47281	-5.58923	0.0936681	-0.260702	-0.113031	-0.328491	-0.474135	-0.793177	-1.3232	-0.485477	0.147349	0.120693	0.12213	0.128239	0.137175
ENSMUSG00000020018	Snrpf	10	-1	93045774	93052451	protein_coding	FALSE	2.22886	1.44651	1.46386	0.696506	0.723409	1.11554	1.21443	0.748231	0.778613	1.60334	0.784271	0.637057	0.812652	1.45291	2.35184	-7.104	2.33202	0.886423	1.63656	-0.0692002	0.797081	1.27365	1.34494	1.11382	0.291202	1.25999	1.78144	2.9595	2.04357	0.787421	1.44787	1.00746	1.2848	1.16752	1.69083	1.59168	1.38743	0.120511	0.108886	0.149929	0.156326	0.130221
ENSMUSG00000037235	Mxd4	5	-1	34516536	34530369	protein_coding	FALSE	2.22211	2.62522	2.26179	2.42077	2.58478	2.61686	2.45264	2.37244	2.49887	2.39888	2.60628	2.3954	2.19021	2.25216	2.92301	2.6971	2.33366	2.5186	2.53527	2.65889	2.34228	2.6571	2.65166	2.98651	2.73375	2.20015	2.91525	3.23704	3.05124	2.29839	2.63401	2.40199	2.46622	2.59231	2.17801	3.08283	2.4628	0.0289762	0.0278714	0.0271122	0.0313564	0.0261971
ENSMUSG00000033068	Entpd6	2	1	150574778	150597411	protein_coding	FALSE	2.22061	0.764071	0.649471	0.551546	0.493629	0.938779	0.743998	0.696521	0.390183	0.97612	0.450001	0.840067	0.737522	0.522475	0.215439	-3.09444	1.5846	0.684594	0.566777	0.594526	0.653668	1.18685	0.971215	1.32014	1.19594	0.594718	0.459573	1.89159	0.971558	0.34343	0.77238	0.552805	0.227097	0.590241	0.8358	0.897644	0.79251	0.0849185	0.0816838	0.0857866	0.0898656	0.0715115
ENSMUSG00000003868	Ruvbl2	7	-1	52677222	52693466	protein_coding	FALSE	2.21602	1.0788	1.13762	0.971736	0.976429	1.49683	1.37885	0.972731	1.26911	1.57985	1.56696	1.66818	1.78371	1.38791	0.810778	-3.9592	1.59166	1.23172	1.25188	1.10804	1.23741	1.63982	1.63669	1.99539	2.14563	0.761249	1.53927	2.53728	2.5599	0.761265	1.23369	0.61829	0.793362	1.56743	1.28775	2.22894	1.42129	0.0823329	0.0693337	0.0777911	0.0798495	0.0620142
ENSMUSG00000079105	C7	15	-1	4938762	5013740	protein_coding	FALSE	2.21241	-3.01274	-4.90403	-1.82843	-2.3576	-0.937216	-1.57062	-1.82192	-2.15384	-2.95308	-1.65507	-2.21741	-1.73326	-1.07295	-1.03639	-12.9086	-12.5261	-3.2138	-2.98885	-13.4546	-1.90569	-2.35608	-3.49317	-12.6518	-1.41602	-13.9185	-14.2063	-11.5099	-12.4046	-3.24865	-2.90174	-2.96879	-2.73018	-1.56864	-1.51584	-1.37775	-12.0059	0.535042	1.15366	0.245045	0.335064	0.176169
ENSMUSG00000043789	Vwce	19	1	10708723	10739700	protein_coding	FALSE	2.2068	1.98259	2.1327	1.90756	1.77027	1.83823	1.82406	1.80128	1.89511	1.71244	2.0343	1.4887	1.88716	1.79888	1.47028	1.56379	2.26502	1.76509	2.05354	2.0396	2.20892	2.14084	2.01407	2.72747	2.57639	1.66107	2.11659	2.58496	2.17983	1.8353	2.29936	2.1318	2.22529	2.02156	2.13823	2.49164	2.21072	0.0376176	0.0305755	0.0335363	0.038637	0.0361931
ENSMUSG00000079056	Kcnip3	2	-1	127282234	127347830	protein_coding	FALSE	2.20548	-2.51411	-2.17655	-2.54794	-1.79519	-2.34605	-2.51588	-2.57594	-6.25608	-3.10137	-2.83255	-1.60629	-2.20046	-0.82117	-0.766132	-3.84366	-1.87601	-3.18985	-2.17378	-2.69383	-3.63897	-1.89817	-3.93672	-4.44858	-4.26922	-4.2509	-3.81642	-3.70803	-1.86308	-5.32215	-1.43339	-2.67686	-3.44681	-1.96707	-3.7418	-1.60483	-1.77145	0.410745	0.378992	0.429482	0.269344	0.345403
ENSMUSG00000025645	Ccdc51	9	1	108985008	108995877	protein_coding	FALSE	2.20496	0.375013	0.21405	0.259001	0.412389	0.713189	0.824018	0.244681	0.423943	1.05644	0.801731	0.834807	0.880202	0.374116	0.165605	2.26895	-5.48768	0.343799	0.739184	0.392995	0.280666	0.463524	-0.00912811	0.285932	1.05794	0.55103	0.396525	-10.3551	-6.15616	0.656337	0.676608	0.168394	0.850488	0.735691	1.16348	1.47629	0.761913	0.101113	0.100967	0.097157	0.0872794	0.080078
ENSMUSG00000021395	Spin1	13	1	51196267	51247915	protein_coding	FALSE	2.19702	2.25772	2.0172	2.32627	2.42088	2.41323	2.39342	2.31793	1.99309	1.91902	1.9458	2.30429	2.30722	2.00925	1.78328	1.44088	2.03983	2.65139	2.17481	2.6806	2.69681	2.40361	2.23068	1.96311	2.42565	2.15868	2.31777	2.65805	1.45989	2.33849	1.85273	2.27451	2.22668	2.13292	2.08531	1.47873	1.85	0.0465132	0.0456837	0.0374527	0.037066	0.0392732
ENSMUSG00000042138	BC024479	9	1	37296906	37331733	protein_coding	FALSE	2.19647	0.157981	0.174292	0.116313	0.251148	0.00912189	-0.275134	0.0139768	0.423803	-0.396855	-0.105715	0.0430387	-0.0993338	-0.491984	1.20335	-4.26525	-3.26225	-0.0234886	-0.195646	-0.271609	-0.362284	-1.36132	-1.3965	-0.461259	-0.00747512	0.15721	-12.2098	-3.75544	-4.68216	8.23556e-05	-0.650191	0.0599361	0.501553	0.0223913	0.358697	-1.33444	-0.448188	0.118669	0.10594	0.101049	0.0981967	0.113541
ENSMUSG00000045312	Lhfpl2	13	1	94827751	94965364	protein_coding	FALSE	2.19587	-0.251752	0.216765	-0.0248772	-0.278667	-0.137712	0.246534	-0.0377452	-0.288264	-0.076333	-0.144849	-0.403037	-0.676877	-0.522999	-0.0170845	-0.161811	-0.52339	0.151148	-0.116848	-0.431651	-0.418658	-0.497179	-0.570649	-1.01331	-1.22694	-0.481517	0.558833	-0.259656	-0.366982	0.0145274	-0.511897	-0.11757	-0.252984	-0.390532	-0.447955	-0.552878	-0.42958	0.195723	0.328682	0.240323	0.149766	0.187529
ENSMUSG00000071646	Mta2	19	1	9016365	9026793	protein_coding	FALSE	2.19402	2.43765	2.17882	2.2197	2.24561	2.28749	2.32061	2.07571	2.15273	2.36746	2.10503	2.20295	2.31256	2.10599	2.07522	2.4558	0.859415	2.15914	2.05755	2.29458	2.31871	2.33518	2.15099	2.43018	2.57076	2.14168	2.09143	1.49011	2.62878	2.01999	2.26621	2.13245	2.28631	2.24885	2.30567	2.36682	2.16927	0.0369702	0.0346298	0.035249	0.039554	0.0359371
ENSMUSG00000027509	Rae1	2	1	172825618	172841240	protein_coding	FALSE	2.17927	1.88989	1.93445	1.93484	1.75617	1.93255	1.92479	1.79002	2.01864	1.95984	1.89814	2.06795	1.81295	2.12386	2.14336	1.64997	2.14936	1.87636	2.0832	1.6658	1.5272	1.8684	2.14636	1.86316	1.90853	1.8221	1.16516	2.23012	2.41278	1.82717	1.89765	1.92487	1.94337	2.21329	1.81604	1.81708	1.81378	0.0626534	0.0538007	0.061496	0.0677823	0.057044
ENSMUSG00000027663	Zmat3	3	-1	32233718	32264600	protein_coding	FALSE	2.17839	-0.7616	-0.606168	-0.493914	-0.601143	-0.573803	-0.516081	-0.191784	-0.246436	-0.618839	-0.602805	-0.481144	-0.630352	-0.564799	-1.17615	-1.27043	-4.99651	-0.259815	-0.512968	-0.477738	-0.430956	-0.54289	-0.971176	-0.853875	-0.231269	-0.518526	-6.52918	-4.64784	0.669718	-0.481367	-0.982834	-0.623391	-0.463336	-0.755889	-0.916218	-0.884501	-1.02641	0.114394	0.100741	0.0859583	0.0893831	0.0955464
ENSMUSG00000033983	Coil	11	1	88831566	88852927	protein_coding	FALSE	2.17511	-0.13654	-0.328799	-0.289411	-0.237007	-0.00425411	-0.114703	-0.318213	0.236921	-0.268891	-0.0860939	-0.193844	-0.372296	0.608784	0.508129	-3.68402	-0.949894	-2.61908	-1.60521	0.292415	-2.05579	0.35232	-0.626207	-2.18852	-2.04362	-1.04251	-1.31352	-3.69906	-0.9019	-0.21177	-1.67011	-2.60207	0.0602105	-2.72197	-0.0206397	0.108031	0.766045	0.148903	0.129291	0.121786	0.118728	0.152407
ENSMUSG00000024188	Luc7l	17	1	26389855	26422449	protein_coding	FALSE	2.1663	1.4726	1.04895	1.51745	1.68456	1.43617	1.49594	1.50178	1.85369	1.50772	1.50733	1.64941	1.6729	1.42257	-0.63552	0.925071	0.689774	1.68685	1.32907	1.5926	1.53385	1.47115	1.49209	1.62944	1.77372	1.68207	1.755	0.458332	3.17287	1.67575	1.57983	1.5871	1.78411	1.49759	1.38405	1.30183	1.28972	0.0642892	0.0764607	0.0580462	0.0542022	0.0643174
ENSMUSG00000042099	Kank3	17	1	33947465	33959863	protein_coding	FALSE	2.16356	0.854361	0.942021	0.947096	0.977069	0.762109	0.702418	0.446071	1.08735	0.52408	0.879501	1.2297	0.856192	-0.0873408	0.730356	-0.598271	1.18241	0.273706	1.26921	0.469785	0.60768	0.715354	1.03355	1.13072	1.09025	1.00918	1.01815	-0.457814	1.79128	0.371258	0.351778	0.60614	0.282948	0.859085	0.100475	1.2784	-0.0486856	0.179009	0.146703	0.191061	0.162581	0.146748
ENSMUSG00000027287	Snap23	2	1	120393407	120426991	protein_coding	FALSE	2.16263	1.56797	1.51787	1.84878	1.71376	1.46862	1.43293	1.48484	1.53243	1.34123	1.32998	1.4817	1.3058	1.89307	1.54324	0.380408	1.48221	1.60724	1.54486	1.73579	1.65533	1.26932	1.70718	0.43501	1.18796	1.88691	1.9081	2.18718	2.10949	1.65943	1.33597	1.38556	1.70307	1.22092	1.47435	0.764307	1.0866	0.0713366	0.0567639	0.0440819	0.0523222	0.0568988
ENSMUSG00000040354	Mars	10	-1	126733277	126748842	protein_coding	FALSE	2.15583	2.86869	2.76854	2.73482	2.76215	3.08372	3.01332	2.59458	2.602	2.87599	2.60894	2.5495	2.73207	2.73922	2.87257	2.90041	2.06823	2.58049	2.93301	2.78595	2.75983	3.0396	2.75728	3.9493	3.34784	3.37852	3.65666	2.55598	3.38905	2.66217	3.19032	2.61787	2.87759	3.13019	3.12283	3.22156	3.14266	0.080369	0.0686764	0.0805531	0.0764727	0.0587251
ENSMUSG00000030249	Abcc9	6	-1	142536382	142650794	protein_coding	FALSE	2.15415	0.151793	0.354214	0.211427	0.266053	-0.17349	-0.170013	0.117041	0.087205	-0.554196	-0.0545629	0.0219507	-0.0639978	0.133735	-0.826792	-1.91209	-1.28734	0.267945	-0.791888	0.482564	0.374348	-1.44057	-0.24909	-0.405027	-3.7598	-0.70848	-1.31806	1.1755	-0.96422	0.506565	0.41795	0.021081	-0.584029	-0.146926	-0.207694	-2.55272	-0.121841	0.0653315	0.0529162	0.0540222	0.0554723	0.0728196
ENSMUSG00000060183	Cxcl11	5	-1	92788570	92794511	antisense	FALSE	2.15361	-0.0555254	-0.372086	-0.165104	-0.473224	-0.419871	-0.51811	-0.351066	0.382353	-0.189436	-0.967461	-0.413606	-0.14913	-0.386246	-0.961282	-7.04633	-2.37722	0.193329	-0.246902	-0.351583	0.00225337	-0.219531	0.153468	-1.13468	0.201318	-0.0924389	1.28148	-6.87705	-4.80386	-0.0272648	-0.652288	-0.115075	-0.497761	-0.201464	-0.265744	-1.3847	-5.08137	0.158056	0.117157	0.153657	0.199702	0.134246
ENSMUSG00000038679	Trps1	15	-1	50486307	50721587	protein_coding	FALSE	2.1511	-3.41389	-3.8063	-3.65006	-3.85502	-3.42678	-2.94824	-2.96741	-3.11036	-3.36762	-3.54751	-3.85777	-2.78324	-4.74959	-4.89392	-3.98579	-4.08695	-2.139	-3.02083	-3.94746	-3.74116	-5.13154	-5.28528	-5.54578	-5.68509	-4.68985	-4.91144	-3.93006	-4.23108	-3.2885	-3.34127	-2.8806	-3.71526	-3.61732	-5.31869	-5.51876	-5.70007	0.499713	0.378044	0.407828	0.482246	0.397884
ENSMUSG00000032475	Nck1	9	-1	100392712	100446472	protein_coding	FALSE	2.1492	1.28074	1.07809	1.49779	1.40404	1.32105	1.21332	1.27495	1.42214	1.41473	0.921981	1.10832	1.03672	1.59063	0.807134	1.51044	0.487722	1.41789	0.847982	1.3042	1.36013	1.07182	1.48637	-0.248787	0.85979	1.8191	0.188826	2.26646	1.27483	1.67128	1.40442	1.41909	0.790368	0.879896	0.915805	0.316481	0.956947	0.0839178	0.085391	0.0650619	0.0737749	0.074868
ENSMUSG00000057649	Brd9	13	1	74075286	74098342	protein_coding	FALSE	2.14893	0.677891	0.498282	0.632466	0.708769	0.738789	0.710198	0.576941	0.566923	0.92435	0.834471	0.875917	0.407072	0.588183	0.800415	1.03397	2.05642	1.09794	0.911653	0.510061	0.545765	0.489773	0.827449	0.338023	0.855314	0.993524	0.203453	0.99008	-10.2994	0.256869	0.643031	0.835519	0.764089	0.714673	0.663187	0.270754	0.841493	0.0901682	0.0819498	0.0788674	0.077088	0.0770891
ENSMUSG00000029449	Rhof	5	-1	123553053	123582701	protein_coding	FALSE	2.14218	-2.12147	-2.57614	-2.39301	-2.29593	-2.69212	-3.05791	-2.10799	-2.57462	-4.39131	-1.88817	-2.74744	-2.54002	-2.72973	-2.36778	-4.5098	-4.46532	-2.16445	-1.08916	-2.19184	-1.94935	-2.47972	-2.81472	-2.15358	-3.12118	-6.17489	-6.183	-4.22704	-4.73812	-2.54337	-2.81753	-2.77298	-2.93932	-1.21604	-3.22965	-1.36352	-1.66791	0.348206	0.450914	0.397225	0.471726	0.45148
ENSMUSG00000051235	Gen1	12	-1	11246547	11272593	protein_coding	FALSE	2.14113	-2.75152	-3.15567	-2.46363	-2.34172	-3.99679	-2.74974	-3.00227	-1.97221	-2.57853	-3.19524	-2.47834	-3.17825	-1.99948	-9.49557	-7.0208	-7.55563	-2.22205	-1.70868	-3.11399	-2.75289	-2.43444	-8.20422	-7.81819	-6.59178	-8.39469	-9.14019	-7.13962	-7.56431	-2.20971	-8.03271	-1.70819	-2.3654	-3.72948	-2.24613	-2.87751	-6.38519	0.357716	0.415109	0.267341	0.258083	0.614539
ENSMUSG00000037022	Mmaa	8	-1	81790323	81818855	protein_coding	FALSE	2.14088	1.28383	1.25918	1.01455	1.06985	1.14665	1.37061	1.13367	1.41225	1.46457	1.30047	1.22808	1.34329	1.07171	0.656068	2.09298	2.0123	1.24238	1.11979	1.25011	1.31626	1.08536	1.29065	1.32172	1.42338	1.49654	1.81726	-9.97573	1.28721	1.39284	1.28342	0.619071	1.28557	1.2461	1.42176	0.293698	1.06094	0.0590745	0.0515854	0.0580123	0.0589539	0.0584344
ENSMUSG00000027193	Api5	2	-1	94251839	94278293	protein_coding	FALSE	2.13798	1.85903	1.83937	2.06714	2.11991	1.89905	1.88151	2.05877	2.13147	1.7791	1.80278	1.86852	1.61788	1.98896	1.47052	1.73397	1.52569	2.27016	1.76397	2.26044	2.05036	1.77792	1.93656	1.17689	1.91454	2.27951	1.80823	2.60035	2.43736	2.14522	2.07602	2.06987	1.91177	1.96236	2.05992	1.862	1.32842	0.0384119	0.0343768	0.0305541	0.0307624	0.0359947
ENSMUSG00000028252	Ccnc	4	1	21654848	21687069	protein_coding	FALSE	2.13564	0.961161	1.09866	1.22654	1.17277	1.10839	1.07984	1.16449	1.12608	0.97505	0.634561	0.895227	0.460232	1.67075	-0.820372	1.58298	0.762327	1.23028	1.18574	1.19823	0.935821	1.12704	1.00632	-0.0442933	1.04869	1.49781	1.30529	2.15589	1.53738	1.62221	0.792779	1.13309	1.11715	0.816941	0.833557	-0.72871	0.777942	0.0836835	0.0995427	0.0701243	0.106873	0.0736876
ENSMUSG00000045996	Polr2k	15	1	36103772	36106767	protein_coding	FALSE	2.13391	2.11628	2.13756	2.07209	1.76726	1.81448	2.09376	1.77817	1.76372	2.00859	1.38092	1.89576	2.29889	2.40163	1.93842	3.52964	2.87433	1.85019	1.83013	1.1802	1.82327	1.40267	1.80191	0.0311874	0.492896	2.33597	2.49069	2.20153	1.75922	2.01952	2.20512	1.72886	1.80315	1.55481	2.05086	0.92296	1.90208	0.0976193	0.0794282	0.0897322	0.106104	0.0984741
ENSMUSG00000038722	Bud31	5	1	145901231	145908947	protein_coding	FALSE	2.13299	3.31429	3.36095	3.07873	3.05344	3.18392	3.1864	2.86935	2.89528	3.28008	2.94178	3.04581	3.30476	3.25316	3.54002	4.12026	1.87767	2.67864	3.35232	2.98084	3.09931	2.91166	3.24198	2.81417	2.7286	3.61029	3.83541	4.05121	4.00244	3.15868	3.20347	2.92368	2.78911	3.0595	3.10451	2.59532	2.73384	0.0421259	0.0372466	0.0432508	0.0427107	0.0416677
ENSMUSG00000041124	8430410K20Rik	9	1	4376612	4386861	protein_coding	FALSE	2.13115	1.20172	1.03113	1.28242	1.21764	1.0406	0.975658	1.07628	1.10024	1.06745	0.657571	0.906627	0.472892	1.06188	0.280518	0.89048	1.15384	1.28617	0.611086	1.21467	0.983805	0.952888	1.00806	-0.47964	1.01334	1.36477	-12.5935	-11.6418	-0.79169	1.00539	1.14829	0.95385	0.562804	0.715962	0.956895	0.210092	0.548023	0.0613132	0.0650438	0.0551012	0.0553011	0.0626086
ENSMUSG00000032316	Clk3	9	-1	57598518	57613667	protein_coding	FALSE	2.1267	1.85823	1.79301	1.72457	1.76884	2.02447	2.01403	1.88715	2.00739	2.09267	1.91111	1.99717	2.01828	2.03012	1.80153	3.02374	2.21693	2.16139	1.91703	2.00051	1.52862	1.9933	1.7117	2.58124	1.96956	1.75114	2.17505	0.422135	2.17075	1.63371	2.01188	1.89928	2.23859	2.0416	2.16282	1.8752	2.28932	0.0473376	0.0445766	0.0452565	0.0450437	0.0412684
ENSMUSG00000074141	Il4i1	7	1	52071740	52096179	protein_coding	FALSE	2.12395	-2.01421	-0.489743	-0.731363	-1.32283	-0.714883	-0.730652	-1.01341	-0.466557	-1.19019	-0.784005	-1.48983	-0.71974	-2.86821	0.142842	-1.84758	-2.04089	-0.223496	-0.825759	-0.0778722	-0.482004	-0.139688	-1.48931	-0.739275	-1.01808	-1.15498	-3.58285	-1.83868	-2.08207	-0.713723	-0.970104	-0.928936	-0.184505	-2.61358	-0.953748	0.158243	0.15197	0.442879	0.233051	0.289953	0.309014	0.285403
ENSMUSG00000028958	Tmub1	5	-1	23951276	23953672	protein_coding	FALSE	2.1181	1.43818	1.58667	1.21294	1.18171	1.72113	1.25371	1.47009	1.21405	2.02805	1.62343	1.79293	1.92327	1.49065	1.68325	-1.8959	-0.00526444	0.482236	1.83553	1.22	1.26898	2.09482	1.59632	2.58682	2.33145	1.60515	2.47075	2.62142	0.915046	1.54362	1.44123	1.72474	1.45361	1.31406	1.53127	2.33233	1.8654	0.129283	0.0924568	0.105271	0.0865726	0.0775608
ENSMUSG00000032512	Wdr48	9	1	119804004	119835703	protein_coding	FALSE	2.11288	0.951301	0.900461	0.959046	1.0901	0.932869	1.06177	1.31237	1.22236	1.02917	1.11284	1.08198	0.818512	1.08004	0.529337	-11.6432	-0.64609	1.47809	0.942079	1.12217	1.23684	1.26233	1.0291	1.1357	1.22581	0.814286	1.69608	1.80877	1.3661	0.990353	0.994513	1.23015	1.09522	1.06133	1.15465	0.82329	0.762694	0.0637742	0.0605181	0.0567167	0.0536303	0.0604558
ENSMUSG00000019945	1700040L02Rik	10	-1	67893701	68004644	protein_coding	FALSE	2.10683	-0.471488	-0.159748	-1.20351	-1.05034	-0.664623	-0.521297	-0.554709	-0.792066	-1.66669	-0.827451	-1.07471	-0.472995	0.361612	0.407812	-5.79618	-6.00652	-1.90425	-0.704786	-0.382377	-1.44715	-0.660464	-0.3318	-5.65408	-4.35543	-5.85621	-1.57684	-5.70721	-0.90518	-0.735952	-0.452007	-6.65637	-0.416789	-0.627157	0.463121	-1.58665	-4.43034	0.227307	0.171497	0.279709	0.296398	0.236514
ENSMUSG00000027371	Fahd2a	2	-1	127261951	127270301	protein_coding	FALSE	2.10368	2.29922	1.98662	2.14246	1.89974	2.34359	2.24916	1.83221	1.943	2.2074	2.20211	2.08126	2.17303	2.5937	2.60028	2.41024	3.04015	1.81591	2.50316	2.28238	2.37062	2.81847	2.46975	2.32931	2.26084	1.93479	3.06806	3.93212	0.615523	2.43696	2.54931	1.98643	2.25712	2.23163	2.16279	2.45919	2.3824	0.100824	0.12373	0.102154	0.070791	0.0674775
ENSMUSG00000004609	Cd33	7	-1	50782826	50788541	protein_coding	FALSE	2.10329	-2.65788	-3.91879	-3.52525	-3.44235	-2.0362	-4.50546	-4.30457	-4.51945	-3.63278	-2.66651	-9.80346	-2.36772	-9.20642	-8.5933	-7.03259	-7.14507	-2.40754	-5.60527	-8.4073	-8.20936	-8.91815	-6.46415	-8.63962	-8.67762	-9.02848	-8.57181	-6.98854	-7.27461	-3.18528	-5.43098	-8.80373	-3.46167	-9.08489	-6.16652	-8.10388	-2.34466	0.483177	0.791656	0.602517	0.607508	0.295499
ENSMUSG00000036712	Cyld	8	1	91220927	91275844	protein_coding	FALSE	2.102	0.497001	0.142104	0.479146	0.463569	0.229058	0.118471	0.638511	0.639673	0.34946	0.237594	0.436077	-0.0210228	0.66982	-2.90514	2.01622	-0.892014	0.359222	0.497597	0.657704	0.0987076	0.0117085	0.0515287	-0.998877	-0.312819	0.321915	0.500288	-3.79817	-0.60034	0.583108	0.173791	0.550725	0.956285	-0.146416	0.243961	-0.367939	-0.497837	0.076606	0.080173	0.0652605	0.0673292	0.0773047
ENSMUSG00000026797	Stxbp1	2	-1	32643122	32702759	protein_coding	FALSE	2.1018	-1.1375	-0.716733	-0.796054	-0.965616	-1.16631	-1.07273	-0.810787	-1.29417	-0.787917	-0.549874	-1.35146	-1.17294	-0.525315	-1.35992	-5.17375	0.55097	-1.67441	-0.432913	-0.831162	-1.09952	-1.68915	-1.05015	-1.77263	-2.08576	-1.56863	-1.59931	-0.230055	-5.33516	-0.946608	-2.41143	-1.64845	-2.65131	-1.19742	-1.49286	-0.484741	-0.471293	0.163722	0.126301	0.12436	0.13878	0.16271
ENSMUSG00000056665	4930572J05Rik	15	1	74551664	74554803	protein_coding	FALSE	2.09761	0.614631	0.434876	0.316527	0.0774141	0.434019	0.405974	-0.206978	-0.453946	0.388898	0.488221	0.767837	0.504342	0.737927	0.409013	2.30107	-4.31334	-0.00156221	0.422296	0.0145898	0.23262	0.440342	0.595694	1.55329	1.30375	-0.14722	-1.05393	-10.8548	-4.02069	0.223787	0.468125	0.559376	0.273604	1.69016	0.610883	1.85736	0.542161	0.113359	0.117029	0.119227	0.138308	0.120672
ENSMUSG00000062991	Nrg1	8	-1	32928500	33119581	protein_coding	FALSE	2.09423	-1.91019	-2.44622	-2.69762	-2.30924	-2.4121	-4.13853	-2.72664	-1.65607	-3.92557	-2.36819	-2.83345	-3.83441	-5.18648	-6.68376	-4.72043	-2.17328	-6.42522	-1.67832	-4.78229	-6.2482	-6.66471	-6.85874	-5.93628	-3.86054	-5.27134	-6.79255	-4.82384	-2.12238	-6.4115	-2.33872	-1.57143	-6.43348	-6.65223	-6.92118	-1.93988	-4.19262	0.365612	0.399904	0.465929	0.43167	0.46176
ENSMUSG00000011256	Adam19	11	1	45868004	45960845	protein_coding	FALSE	2.09395	-1.90973	-2.15726	-1.80763	-1.73838	-2.6502	-1.85176	-1.54238	-1.73099	-1.91923	-1.89153	-2.30386	-2.1585	-2.40722	-3.97281	-2.56096	-2.76281	-1.51072	-1.50233	-1.48522	-1.68437	-2.24955	-4.32089	-1.30831	-3.20978	-1.73819	-1.34602	0.253299	-2.74551	-1.68289	-1.41847	-1.49348	-2.24079	-2.48012	-2.25101	-2.67802	-2.6553	0.264087	0.360024	0.346586	0.292099	0.38021
ENSMUSG00000020064	Herc4	10	1	62706659	62780622	protein_coding	FALSE	2.08941	1.56858	1.5203	1.62332	1.74983	1.44877	1.47622	2.03034	1.98339	1.54825	1.66745	1.65574	1.46177	1.61539	1.49964	-0.555131	2.00218	1.96513	0.764151	-0.0380584	1.68566	0.494268	-3.78496	-3.43186	0.743693	1.49497	1.09773	-2.10273	-3.01803	1.62948	1.8615	0.337108	1.44969	1.76373	2.23768	-0.205453	1.62193	0.0427404	0.0417527	0.0370659	0.0356775	0.0438247
ENSMUSG00000036977	Anapc10	8	1	82235719	82301220	protein_coding	FALSE	2.08883	-0.573142	-0.379328	-0.758037	-1.35184	-1.15191	-1.22797	-1.30865	-0.612813	-0.763673	-1.58262	-1.83083	-1.15493	0.0741166	-2.63294	-7.10758	-5.74056	-0.261761	-10.991	-1.16153	-0.7304	-2.74233	-1.41308	-7.63507	-1.06452	-12.1855	-6.7649	-7.25918	-5.75806	-1.29523	-0.38003	-0.623444	-10.9422	-1.01327	-0.921988	-6.77415	-12.3528	0.1517	0.130246	0.149486	0.207644	0.189783
ENSMUSG00000035024	Ncapd3	9	1	26837760	26902896	protein_coding	FALSE	2.08789	-0.585024	-0.782785	-0.354738	-0.29417	-0.532264	-0.277926	0.143649	0.05411	-0.435842	-0.13097	-0.602867	-0.472843	-3.11643	-2.828	-1.20045	-2.19852	0.810954	-2.26332	-0.453678	-0.404224	-3.77577	-4.05778	-3.41427	-3.55009	-2.78059	-3.031	-1.21148	-2.25632	-4.03135	-2.1224	0.521702	-0.182846	-2.63014	-2.13799	-3.74765	-3.73135	0.103757	0.106844	0.0856164	0.0862245	0.098848
ENSMUSG00000042724	Map3k9	12	-1	82815937	82882157	protein_coding	FALSE	2.08779	-4.16664	-4.98118	-4.69364	-5.49879	-4.57795	-4.18654	-4.18925	-3.86364	-4.69521	-3.68138	-6.07982	-4.43594	-15.3758	-15.5763	-13.5293	-13.6273	-3.54571	-9.89144	-5.18967	-9.53551	-5.47964	-10.4222	-4.67129	-14.9562	-16.4778	-15.6157	-12.4663	-13.7143	-13.6406	-9.10395	-5.13886	-9.00626	-15.8273	-10.3316	-4.67481	-3.55148	0.465255	0.61215	0.506641	0.792353	0.537971
ENSMUSG00000038848	Ythdf1	2	-1	180639082	180655654	protein_coding	FALSE	2.07965	1.55712	1.48295	1.61347	1.65236	1.64285	1.49927	1.62106	1.58114	1.63982	1.67495	1.62086	1.6047	0.597018	0.653766	-0.742811	2.67833	1.24429	1.42311	2.06053	1.56361	1.65128	1.66774	1.60362	1.86302	2.48144	-1.26675	0.516338	-3.90975	1.5976	1.42099	0.935752	1.4741	1.11003	1.63381	0.840556	0.878651	0.051579	0.0475474	0.0433401	0.0579148	0.0504725
ENSMUSG00000009630	Ppp2cb	8	1	34710093	34730266	protein_coding	FALSE	2.07219	2.21977	2.09751	2.17139	2.24438	2.13991	2.11981	1.96664	2.13925	2.15934	2.16627	2.29416	2.04826	1.93421	1.88975	-9.73246	-7.21134	2.00261	2.00237	1.74867	1.80968	2.42946	2.1995	2.08779	1.51965	2.42127	1.89339	2.79284	3.03483	2.19183	2.18157	2.28757	2.14019	1.95605	1.95138	1.04421	2.02553	0.0451329	0.0457874	0.0417927	0.0410227	0.0450213
ENSMUSG00000034911	Ushbp1	8	-1	73908173	73919700	protein_coding	FALSE	2.06413	0.435178	-0.0565863	0.259319	0.403299	0.248739	0.538338	0.212559	0.194775	0.64935	0.626411	0.451487	0.581502	0.419864	0.879033	-5.87102	1.39134	0.325983	0.379219	0.118583	0.0483288	0.379791	0.0992336	1.31373	0.871402	-0.297024	-0.281837	-5.38923	-10.4339	0.255756	0.389783	0.00682594	0.329682	0.285297	0.627627	1.12266	1.15313	0.079518	0.0939423	0.0745006	0.0718425	0.0791647
ENSMUSG00000024019	Ftsjd2	17	1	29686744	29842924	protein_coding	FALSE	2.06331	1.42069	1.49292	1.54682	1.64274	1.79076	1.87825	1.85835	1.78077	1.54323	1.68521	1.61004	1.4893	1.46871	1.24454	1.47227	2.15803	2.10418	1.67265	1.88163	2.23128	1.93424	1.45448	1.73036	2.16884	1.52744	1.7241	3.02869	2.10914	1.57183	1.49303	1.77029	1.81805	1.36396	1.72072	1.68435	1.67651	0.0768137	0.0694558	0.0597859	0.0646573	0.061991
ENSMUSG00000032012	Pvrl1	9	1	43552659	43615537	protein_coding	FALSE	2.06082	2.63176	2.67985	2.53776	2.30352	2.67022	2.43496	2.55351	2.43303	2.80508	2.16793	2.09578	2.34257	2.7066	2.2898	2.96599	2.8458	2.52428	2.53418	2.35917	2.44323	2.79433	2.37947	3.06558	2.82099	2.73995	2.31342	1.50561	2.48362	2.69448	2.55277	2.53996	2.44131	2.87092	2.51591	3.20584	3.10992	0.0224427	0.0193664	0.0204196	0.0246504	0.0204551
ENSMUSG00000028693	Nasp	4	-1	116273657	116300556	protein_coding	FALSE	2.06034	1.4227	1.37733	1.32186	1.1931	1.2372	1.27107	1.30831	1.29869	1.49492	1.19337	1.16106	1.32475	1.47635	1.36778	0.0656064	-0.18097	1.50015	1.25065	1.30308	1.24052	1.02896	1.29342	0.473116	0.665811	1.05885	0.500231	0.166945	1.40135	1.46386	1.71215	1.32443	1.28497	1.24446	1.58047	-0.468477	1.30639	0.0873565	0.0748053	0.0730079	0.0837526	0.0820978
ENSMUSG00000037773	Fam113a	2	-1	130242983	130250437	protein_coding	FALSE	2.0601	1.36368	1.4732	1.19827	1.29976	1.55	1.58981	1.35571	1.43033	1.27752	1.3291	1.32975	1.41024	1.02742	1.47503	2.12695	0.83305	1.3624	1.1684	1.14491	1.7331	1.3319	1.41187	1.548	2.04189	1.34528	1.18079	-1.79508	1.28868	1.32894	1.44957	1.61395	1.54501	2.00445	1.5643	2.32723	1.55951	0.0688661	0.062081	0.072132	0.0771355	0.0614264
ENSMUSG00000020409	Slu7	11	1	43247246	43261483	protein_coding	FALSE	2.05189	0.962321	1.48268	1.24914	1.24441	1.08227	1.33773	1.35337	1.15724	1.11836	1.17027	1.28704	1.06337	0.803694	0.633498	1.02769	0.689714	1.37947	1.21418	1.10373	1.06109	0.997871	1.4093	0.787365	1.33754	1.5455	1.52573	1.56267	1.37358	1.37779	1.05965	1.46571	1.48279	0.882732	1.06541	-0.0908678	0.969952	0.0956346	0.165129	0.0682563	0.0870418	0.0742717
ENSMUSG00000040952	Rps19	7	1	25669390	25674825	protein_coding	FALSE	2.05101	4.96667	4.65342	4.56217	4.69592	4.89413	4.68418	4.24287	4.17228	5.02991	4.50373	4.33547	4.80424	5.0193	5.44616	6.13193	4.8876	4.40373	4.45817	4.4231	4.72956	4.27745	5.03581	4.88481	4.8188	4.80167	6.0122	5.79132	5.53099	4.09864	5.30483	4.27026	4.18267	4.85814	4.71325	4.20916	4.38357	0.0282131	0.0365438	0.0315259	0.030697	0.0294208
ENSMUSG00000087275	1110002J07Rik	10	-1	66375237	66383006	lincRNA	FALSE	2.0506	-1.76813	-2.07096	-2.02746	-3.33723	-2.52909	-1.94858	-2.00103	-1.63993	-1.60396	-2.19802	-3.0911	-2.84055	-1.48302	-13.4587	-12.0006	-11.9991	-11.0542	-2.07146	-1.77234	-1.43669	-2.87235	-0.8508	-12.5989	-12.593	-0.700928	-14.3493	-12.0809	-12.2587	-1.19841	-2.96546	-11.7707	-2.34215	-1.95682	-11.6202	-2.1939	-1.22475	0.307268	0.318625	0.302778	0.609825	0.418372
ENSMUSG00000032235	Narg2	9	1	69245713	69280929	protein_coding	FALSE	2.04862	0.110652	-0.137802	0.352582	0.418639	0.131133	0.610518	0.857911	0.679253	0.231374	0.0250051	-0.0937193	0.0344682	0.54614	0.88864	0.414998	1.34212	0.961728	0.451049	0.678591	0.340831	-0.245222	-0.38663	-0.391877	-0.146045	0.47698	-0.972894	0.24274	2.15793	0.979163	-0.0518739	0.484424	0.560556	0.365462	0.521324	-0.0189398	0.186526	0.149322	0.138787	0.109065	0.151148	0.134766
ENSMUSG00000037608	Bclaf1	10	1	20032275	20062307	protein_coding	FALSE	2.04761	1.08527	1.01817	1.26722	1.24019	0.770039	0.949318	1.4135	1.37462	1.03883	1.10805	0.967767	0.756382	1.48354	0.459702	2.13183	0.9785	1.62977	1.144	1.68948	1.17084	0.88217	0.587522	-0.0210733	0.652656	0.809138	1.5679	0.432195	1.33987	1.46534	0.705405	1.4966	1.278	0.92324	1.24393	-1.52033	0.602777	0.0490846	0.0461098	0.0407072	0.0421411	0.0492636
ENSMUSG00000084792	1700056N10Rik	16	1	17047613	17049204	lincRNA	FALSE	2.04599	-2.82465	-1.97261	-3.92731	-3.03091	-2.16453	-1.76145	-3.49405	-1.9075	-1.19464	-3.68997	-3.63459	-13.4238	-7.73735	-12.5523	-11.1873	-11.5951	-12.9196	-2.75764	-1.41853	-2.15894	-1.15277	-0.316813	-13.1058	-13.2635	-7.57454	-12.9769	-10.9833	-11.4165	-2.75679	-0.775938	-1.41005	-1.18388	-12.0272	-12.3583	-13.0433	-2.85504	0.785744	0.466525	1.15269	0.796302	0.508529
ENSMUSG00000038467	Chmp4b	2	1	154477441	154520521	protein_coding	FALSE	2.04197	3.15043	2.48545	2.54596	3.05159	2.8241	2.77455	2.5322	2.62384	2.92416	2.96665	2.98302	3.06938	2.76915	3.46347	3.86706	3.30009	2.69892	3.28883	2.56906	2.81281	3.72386	3.1622	3.91365	2.94927	2.86412	3.09766	2.11774	3.11459	2.62045	2.71129	2.85116	2.66981	3.92435	2.99499	4.29568	3.35682	0.0501256	0.0410332	0.0393616	0.0477543	0.035272
ENSMUSG00000009741	Ubp1	9	1	113840052	113886317	protein_coding	FALSE	2.03663	2.05534	2.03075	2.07817	2.1039	1.8865	1.87194	2.12828	2.19692	1.95125	1.90658	1.89963	1.92323	1.78244	1.42632	1.76026	2.15343	2.31789	1.85618	2.00019	2.02556	2.006	2.05882	1.91702	2.02872	2.05629	1.77767	2.72773	2.63594	2.20157	2.00293	2.08811	2.27921	2.02815	1.88015	1.5665	1.80831	0.0346583	0.0316886	0.0304164	0.0316052	0.0357876
ENSMUSG00000041645	Ddx24	12	-1	104646186	104664077	protein_coding	FALSE	2.03655	1.798	1.94243	1.86446	1.83605	1.99819	2.07378	1.79345	1.94944	2.16214	2.18477	2.37288	2.06427	2.32126	1.4859	1.92914	2.31556	1.87648	1.9131	1.67288	1.59139	1.72553	1.86911	1.95	1.87449	2.00603	1.86836	1.58304	2.39611	1.64016	1.89452	1.94644	1.86261	2.01313	1.92107	2.07869	2.20269	0.0444429	0.0382225	0.0384067	0.0418136	0.0386191
ENSMUSG00000078154	Gm12184	11	-1	48638848	48640157	protein_coding	FALSE	2.03627	2.34061	2.63587	2.25644	2.44355	2.41414	2.51635	2.35408	2.2834	2.76143	2.24066	2.81859	2.25809	1.25383	2.07551	-0.370915	2.69021	1.81328	1.56289	0.721561	1.73977	2.63396	2.08958	-1.60204	0.940677	3.58096	0.176196	-0.2791	-0.620057	-0.697749	0.859721	-0.0449986	-0.448131	-1.54845	-0.830532	-0.949335	-0.114508	0.137063	0.0936392	0.143379	0.0833288	0.102836
ENSMUSG00000060227	Casc4	2	1	121692706	121761956	protein_coding	FALSE	2.03618	-0.22738	-0.0352663	-0.101758	-0.284886	-0.428139	-0.654691	-0.592398	-0.539223	-0.146572	-0.820022	-0.717642	-0.828867	-0.7415	-2.22753	-0.587541	0.768649	-1.13653	-0.562351	-1.98269	-1.16952	-2.46936	-1.0121	-1.23918	-2.07593	-0.369378	0.332122	-0.00998144	-2.25751	-1.14587	-0.50336	-0.577909	-0.290924	-0.52425	-1.14869	-2.98501	-2.27191	0.110585	0.087462	0.100615	0.102479	0.112424
ENSMUSG00000021754	Map3k1	13	-1	112536636	112599201	protein_coding	FALSE	2.03472	-0.0712964	0.423784	-0.0820782	0.169713	-0.361516	-0.177603	0.632621	0.440023	0.044425	0.23681	0.0177507	-0.241904	0.0783122	0.501583	-0.615161	1.73793	0.547611	0.00609161	0.860638	-0.161516	0.126162	-0.282059	0.356294	-0.330312	-0.882942	0.151933	-0.176007	0.109551	0.983383	-0.293618	0.479168	1.01144	0.150455	0.956546	-0.1164	-0.317784	0.154811	0.137686	0.0860596	0.126897	0.178261
ENSMUSG00000000942	Hoxa4	6	-1	52139670	52141752	protein_coding	FALSE	2.03382	-2.49108	-2.88005	-2.2321	-8.68943	-2.5815	-3.87377	-3.68643	-1.82494	-2.32079	-2.29568	-3.81792	-2.00775	-0.966824	-3.15192	-5.98424	-6.42273	-4.42337	-5.17172	-4.77278	-4.93182	-8.03815	-7.76479	-3.53335	-6.52396	-4.29501	-3.75328	-6.15642	-6.21359	-4.47873	-4.68327	-4.64415	-4.67621	-7.84877	-8.15899	-3.11861	-2.33228	0.680923	0.61684	0.429022	5.21875	0.535077
ENSMUSG00000039997	Ifi203	1	-1	175850538	175872803	protein_coding	FALSE	2.03297	-0.0432544	0.0850097	0.169089	0.124447	-0.30359	-0.265782	-0.0363342	0.23314	-0.800325	-0.167581	-0.42555	-0.885055	-0.00574378	-0.694745	-0.555981	-0.392448	-0.310538	-0.30074	0.22043	0.00173847	-0.281918	-0.253177	-1.38907	-0.997702	-0.144362	-0.950914	-0.486284	-0.400799	0.554793	-0.227097	-0.0365736	-0.115027	-3.10084	-2.57901	-2.34117	-1.4943	0.109219	0.0941472	0.0925488	0.0963835	0.116219
ENSMUSG00000059439	Bcas3	11	1	85166669	85639560	protein_coding	FALSE	2.02805	1.77866	2.0181	1.71609	1.4604	1.81207	1.87873	1.60859	1.73004	1.58558	1.89847	1.8809	2.20019	1.71947	1.9197	1.48096	1.88992	1.73542	2.0092	1.93365	1.64517	2.07671	1.90178	3.01728	1.91508	1.9814	2.49284	3.21468	1.74827	1.0224	1.79065	1.78867	1.67533	2.02791	1.96067	2.15761	1.99859	0.114343	0.0981136	0.110232	0.123778	0.104983
ENSMUSG00000064289	Tank	2	1	61416642	61492228	protein_coding	FALSE	2.02762	1.08909	1.32855	1.47036	1.34049	1.30844	0.938968	1.37011	1.58024	1.31718	1.32484	1.27923	1.20242	1.59629	2.05702	2.32573	2.56099	1.34918	1.07374	1.38336	0.763443	0.924243	1.1086	0.50816	1.40834	1.93815	0.553738	1.6876	-0.0689148	1.69998	1.31809	1.55249	1.37047	1.45875	1.33651	-0.33034	1.39076	0.0866122	0.0614553	0.0614579	0.0782521	0.066946
ENSMUSG00000019841	Rev3l	10	1	39451924	39595017	protein_coding	FALSE	2.02602	0.577581	0.141767	0.388533	0.0781751	0.0645529	-0.0548295	0.691471	0.890793	0.62804	0.433571	0.0700337	0.316698	0.75979	-2.86083	0.719097	0.244015	0.0278325	0.312585	0.679781	0.906111	1.19665	0.298113	-0.863418	-0.393532	0.4603	-2.5273	1.02845	0.398538	0.994443	0.515406	1.06271	0.2659	-0.274344	-0.17	-1.07784	-0.156426	0.172182	0.238673	0.191139	0.158616	0.239529
ENSMUSG00000028744	Pqlc2	4	-1	138849944	138866623	protein_coding	FALSE	2.02209	1.95104	1.48147	1.70747	1.64747	2.10879	1.74429	1.4694	1.2814	1.82654	1.70286	1.79681	1.63949	1.52687	2.13603	0.00326544	1.76905	1.62106	2.04206	1.71312	1.95317	2.08086	2.02299	2.69034	2.35844	1.88398	1.95433	2.98328	1.09347	1.80067	1.44701	1.51902	1.40132	1.98728	1.67719	2.44687	1.90577	0.0565826	0.0636469	0.0566485	0.0715586	0.0526132
ENSMUSG00000045092	S1pr1	3	-1	115413351	115417973	protein_coding	FALSE	2.02105	2.46957	2.07627	2.58366	2.31595	2.72961	2.36546	2.43869	2.39368	2.61062	2.39123	2.00866	1.97875	3.06235	1.96602	3.16514	2.93679	2.88411	2.43033	2.65311	2.48718	2.60861	2.66528	2.41284	2.38667	3.07909	2.04598	2.53279	2.4679	2.6394	2.27036	2.78521	2.68328	2.54971	2.73457	2.45871	2.63342	0.0374157	0.038966	0.0308373	0.0396384	0.032929
ENSMUSG00000078919	Dpm1	2	-1	168034548	168056091	protein_coding	FALSE	2.01657	3.77424	3.66202	3.35808	3.54364	3.32773	3.1859	3.0654	2.89314	3.37654	3.28477	3.35716	3.59434	3.16012	4.85385	3.79832	3.56865	2.31113	3.2936	2.86755	2.93742	2.44364	3.17784	3.13072	3.53375	3.95272	2.79447	2.69301	3.60493	2.97465	2.46155	2.82314	2.90997	4.39424	3.21469	2.75387	2.84547	0.0568947	0.0523002	0.0661897	0.0550183	0.0569637
ENSMUSG00000006456	Rbm14	19	-1	4784299	4811634	protein_coding	FALSE	2.01509	2.00911	2.1874	2.14099	2.1508	2.29617	2.33676	2.03359	2.62077	2.36791	2.33699	2.21328	2.50669	2.06967	1.76796	3.3129	2.39378	2.21254	2.24551	1.92263	1.71545	2.63157	2.01633	2.68947	1.92003	2.0579	2.28836	2.1888	1.97263	2.01509	1.70552	2.19966	2.17529	2.11201	2.42442	2.76055	2.59381	0.0864426	0.0639667	0.0746308	0.0755196	0.0693385
ENSMUSG00000038383	Pigu	2	-1	155072732	155183166	protein_coding	FALSE	2.01104	1.6415	1.69782	1.58503	1.55871	1.76282	1.71802	1.62646	1.69502	1.9186	1.73742	1.72772	1.55208	1.36809	2.08924	-1.75968	2.46787	1.05131	1.43209	1.81756	1.44226	1.81307	1.32512	1.86243	1.74811	1.99195	1.01614	2.54085	-1.18547	1.77878	1.7843	1.39076	1.58184	1.3199	1.97083	0.0685414	1.13386	0.069312	0.0583045	0.0605373	0.061541	0.0574831
ENSMUSG00000022234	Cct5	15	-1	31520555	31531602	protein_coding	FALSE	2.0098	3.30111	3.18668	3.47717	3.32691	3.74175	3.70334	3.52525	3.60719	3.9218	3.52026	3.52433	3.40759	3.47962	3.55153	4.10685	3.68364	3.28015	3.46707	3.43515	3.23525	3.31111	3.64639	3.33915	3.16352	3.66334	3.16456	3.27695	3.43685	3.56941	3.65027	3.405	3.34587	3.64682	3.7628	3.37261	3.41098	0.0284299	0.025543	0.0218437	0.0258117	0.021292
ENSMUSG00000022900	Ildr1	16	1	36694064	36726890	protein_coding	FALSE	2.00624	-2.28805	-2.61234	-2.79088	-3.16117	-2.90883	-2.753	-2.9834	-2.38434	-2.54582	-2.91317	-3.13654	-2.18876	-3.5481	-3.45285	-3.32164	-3.54631	-3.43455	-3.19191	-3.59986	-4.89912	-3.97177	-3.80011	-1.81526	-0.885241	-3.4604	-0.102959	-3.27291	-3.55739	-3.52718	-3.33492	-2.20843	-3.14691	-4.10907	-2.09914	-2.47666	-4.96951	0.521163	0.377477	0.45128	0.548091	0.587142
ENSMUSG00000034317	Trim59	3	-1	68839210	68848677	protein_coding	FALSE	2.00508	-3.6611	-2.82018	-2.07625	-2.85261	-3.03919	-2.53169	-2.6249	-4.64613	-2.35885	-3.11297	-2.93404	-4.44048	-1.64669	-4.10285	-2.18742	-2.40798	-2.17434	-3.76432	-2.80906	-3.55221	-4.183	-3.96563	-3.62285	-3.79687	-3.82556	-3.96751	-2.0094	-2.24846	-2.1598	-3.80848	-2.63455	-2.12899	-2.92291	-2.03116	-3.60257	-3.75152	1.20766	0.651362	0.889954	0.671852	0.709933
ENSMUSG00000022286	Grhl2	15	1	37162791	37293324	protein_coding	FALSE	2.00069	-4.03443	-2.10395	-3.28648	-2.97464	-2.86475	-2.50622	-2.62696	-5.58079	-5.56574	-3.69848	-2.78846	-2.88955	-4.41504	-1.13107	-3.03633	-3.19684	-4.04954	-3.7115	-3.29045	-3.63276	-5.1076	-5.05816	-3.48735	-3.73781	-4.32243	-4.80775	-3.00008	-3.25402	-2.26413	-2.78142	-4.58594	-2.04084	-4.88072	-2.47408	-3.44131	-3.73345	1.09874	0.660843	0.712031	0.441572	0.483444
ENSMUSG00000030403	Vasp	7	-1	19842278	19857166	protein_coding	FALSE	1.99791	1.65049	1.64413	1.52315	1.34506	1.66728	1.18434	1.31333	1.03647	1.4076	1.22215	1.24894	1.33645	1.21357	1.87015	3.47352	2.26307	0.781289	1.31728	0.553044	0.897545	1.35118	1.66314	1.65915	1.43645	1.55591	-4.43335	0.0351456	-3.39034	0.388381	1.73153	1.05401	1.17659	1.42961	1.2573	1.87918	2.20153	0.0832963	0.0574712	0.0732281	0.0785183	0.0712868
ENSMUSG00000042404	Dennd4b	3	1	90069107	90084591	protein_coding	FALSE	1.99652	-0.421825	0.361823	-0.552233	-0.0203699	-0.182681	-0.0035275	-0.146492	0.256919	0.107569	0.0231071	0.142899	0.364591	-0.224726	-0.708392	0.366437	1.46399	0.55449	0.111208	-0.0636712	0.559755	-0.151572	0.10075	0.269738	0.251051	-0.706523	0.38167	1.49937	-0.99518	-0.00108944	-0.0776329	0.150562	0.415726	-0.0762414	0.220746	0.920612	0.597816	0.146982	0.227357	0.19575	0.199831	0.161818
ENSMUSG00000040177	2310057M21Rik	7	-1	138486232	138506212	protein_coding	FALSE	1.99533	-0.527997	-0.682068	-0.711532	-0.550952	-1.09616	-0.68052	-0.740318	-0.565748	-0.611805	-0.763406	-0.52313	-0.245912	-1.23111	-0.60444	-4.72934	-0.398377	-11.4588	-0.912876	-0.831601	-0.027545	-1.00451	-0.709929	-0.229432	-0.350077	-0.445969	-12.1974	-4.07107	-12.1384	-0.524933	-11.6091	-0.762828	-1.32672	-1.015	-0.412961	-0.757256	-10.0458	0.163643	0.163298	0.163365	0.148232	0.197214
ENSMUSG00000001911	Nfix	8	-1	87223775	87324243	protein_coding	FALSE	1.99244	3.15462	3.14417	2.87505	2.57082	2.78463	2.94103	2.7697	2.8754	2.96827	3.48028	3.45466	3.65338	2.91745	3.44535	2.74649	3.04056	2.55136	2.834	2.98183	3.32784	3.20742	3.29476	4.29962	4.19197	3.00681	3.47482	3.50177	3.33831	2.35766	2.79243	2.71532	3.09369	3.23122	3.12359	4.08037	3.4419	0.0246814	0.0232321	0.0302717	0.0334175	0.0311931
ENSMUSG00000025134	Alyref	11	-1	120453435	120459679	protein_coding	FALSE	1.98174	2.71009	2.43573	2.39104	2.42343	2.59366	2.45666	2.36532	2.31589	2.61708	2.64183	2.6321	2.8406	3.02002	1.98233	2.26143	3.43826	2.41552	2.15148	2.20044	2.72984	1.95871	2.03958	2.71719	2.52518	2.36467	2.80391	1.3746	2.93841	1.46226	2.34355	1.75276	2.14522	3.0828	2.87164	3.1523	3.07732	0.0678568	0.0690442	0.0669143	0.0717772	0.0654936
ENSMUSG00000091050	9330020H09Rik	15	1	98397755	98400014	antisense	FALSE	1.98162	-0.821328	-1.09349	-1.77252	-1.58492	-1.63739	-1.84214	-1.76104	-1.91056	-1.63392	-1.56339	-2.01005	-0.797248	-1.43252	-11.9448	-11.8844	-11.319	-2.19505	-2.41163	-1.23248	-2.16332	-0.865251	-1.06229	-0.724076	-1.43743	-1.29017	-0.294885	-12.1132	-12.7886	-2.25706	-1.03024	-2.03567	-1.16283	-0.733135	-2.11204	-7.41532	-1.36736	0.218682	0.230226	0.319823	0.27579	0.308826
ENSMUSG00000024854	Pold4	19	1	4231899	4233631	protein_coding	FALSE	1.97977	2.66437	3.05473	2.32521	2.07602	2.56074	2.29666	1.68827	1.71602	2.50439	2.41283	2.31946	2.43361	2.67701	3.36145	3.80693	3.27208	2.01478	2.15293	1.51976	1.99765	1.93396	2.25928	2.48649	1.91245	2.22029	2.84019	3.32807	2.70658	1.11743	2.70207	2.01476	1.66778	2.51834	2.45194	2.04569	2.40756	0.0529875	0.0408982	0.056643	0.0639512	0.0524738
ENSMUSG00000044033	Ccdc141	2	-1	76847960	77008693	protein_coding	FALSE	1.97843	0.742641	-0.311058	0.363609	0.438239	0.339913	-0.308507	1.30966	1.13088	0.50089	0.0631031	-0.176773	-0.0885588	0.492446	0.521067	0.774491	2.02887	1.44438	0.548665	0.652274	1.03401	0.474069	0.127135	-1.03235	0.602401	0.807876	0.497339	-1.81679	-0.438166	1.69173	0.652561	1.4587	1.62087	0.465165	0.522923	0.0714992	0.473912	0.159105	0.155389	0.151591	0.139696	0.171014
ENSMUSG00000033628	Pik3c3	18	1	30432401	30507780	protein_coding	FALSE	1.97825	0.883601	0.720441	1.09909	0.979549	0.905309	1.11815	1.12958	1.07245	0.75017	1.35634	1.17272	1.03032	0.741325	0.154551	1.90426	1.51116	1.11571	0.94698	1.28053	1.01089	0.972337	1.2311	0.633548	1.05244	0.936816	0.988581	2.07762	1.44808	1.02475	1.19478	1.03199	1.14372	0.848447	1.08861	0.686252	0.506449	0.0657567	0.0646007	0.0531161	0.0584321	0.0612813
ENSMUSG00000055833	1700034H15Rik	1	-1	193714112	193731406	protein_coding	FALSE	1.9745	-1.72268	-2.16207	-2.32257	-3.10871	-2.86627	-3.55501	-4.8717	-2.19641	-2.91871	-1.8926	-2.79451	-2.91272	-2.91577	-4.51297	-2.66649	-2.89086	-3.33897	-1.35801	-2.91433	-2.65755	-2.30168	-2.29706	-0.997357	-3.32454	-2.5821	-4.52285	-2.61752	-2.85169	-3.20056	-2.52958	-1.52977	-2.65324	-2.21315	-2.32642	0.336988	-3.15693	0.477818	0.301464	0.328439	0.553532	0.493041
ENSMUSG00000027109	Sp3	2	-1	72774484	72818503	protein_coding	FALSE	1.96998	1.09782	1.21465	1.31279	1.49526	0.827109	0.960248	1.419	1.4897	0.91052	0.858161	0.910897	0.801732	0.818653	0.239465	-0.0241876	1.08826	0.954311	1.21006	1.27774	1.02498	1.02893	0.906387	-0.58462	0.975005	1.38937	1.09706	0.20224	1.12477	1.813	0.760319	1.47163	1.06812	0.71452	0.706882	0.21979	-0.238398	0.060044	0.0615847	0.0445285	0.0425468	0.0635893
ENSMUSG00000001416	Cct3	3	1	88101038	88125689	protein_coding	FALSE	1.96045	3.06873	3.06996	3.18782	3.19445	3.43004	3.61128	3.30412	3.33468	3.63676	3.12129	3.36575	3.38731	3.18745	3.8397	3.03353	1.61512	1.30686	2.45423	1.14863	2.56452	0.771322	1.89021	2.11278	2.05419	2.6525	2.29802	1.92443	1.88666	3.26706	1.76381	3.16465	2.43871	3.82396	2.71257	3.41929	3.09699	0.0664212	0.0284123	0.0360361	0.0273831	0.0493415
ENSMUSG00000021072	Tmx1	12	1	71554082	71569027	protein_coding	FALSE	1.96005	1.79736	1.63911	1.89568	1.97326	1.56203	1.6876	1.68767	1.61606	1.60716	1.45236	1.47685	1.44145	1.91442	0.381081	-3.53678	2.29584	1.91521	1.6547	1.8198	1.541	1.80378	1.78308	0.756124	0.815443	1.95538	1.93246	2.78132	1.66837	1.26029	1.51865	1.39187	1.26082	1.33307	0.767311	0.788862	1.23612	0.0468077	0.0454037	0.0399489	0.0384154	0.050097
ENSMUSG00000018341	Il12rb2	6	-1	67241312	67326182	protein_coding	FALSE	1.95999	-3.76905	-1.79942	-1.66554	-1.61135	-2.67946	-1.52689	-1.42935	-1.38367	-1.50914	-2.38347	-2.68524	-2.64984	-8.38973	-9.00961	-7.05096	-7.3978	-0.713525	-2.53814	-0.244905	-1.07771	-1.25127	-0.742859	-4.15219	-1.74953	-1.08895	-8.95597	-6.87018	-0.52873	-0.922547	-1.68375	-2.40875	-0.036633	-2.41719	-2.86361	-4.10086	-7.69538	0.767218	0.259473	0.235448	0.240074	0.432216
ENSMUSG00000022536	Glyr1	16	-1	5013999	5050003	protein_coding	FALSE	1.95952	2.57229	2.61559	2.53064	2.60754	2.59523	2.55547	2.54529	2.50018	2.68244	2.6038	2.55255	2.50221	2.55301	2.52923	3.12027	3.03265	2.56423	2.79746	2.60864	2.53348	2.42663	2.60212	2.26818	2.37672	2.73533	2.9443	-4.98919	2.26666	2.52127	2.71117	2.64906	2.73181	2.67464	2.75912	2.31999	2.77476	0.0287021	0.0255921	0.0260556	0.0246448	0.0258043
ENSMUSG00000041482	Fam38b	18	-1	63169867	63546837	protein_coding	FALSE	1.95832	-2.81617	-2.60689	-2.05886	-2.20917	-2.9316	-2.49276	-2.8651	-2.46034	-3.33845	-2.50663	-2.88719	-2.67403	-3.35024	-4.92312	-3.0982	-3.21482	-1.80143	-2.03135	-1.71702	-1.69839	-2.76659	-2.53335	-2.61616	-2.95619	-2.64324	-5.07703	-0.565184	-3.25644	-2.38959	-2.02546	-2.25781	-2.48751	-4.55517	-4.43921	-4.25272	-3.85985	0.456935	0.396145	0.367422	0.339366	0.426956
ENSMUSG00000041341	Atg2b	12	-1	106851749	106923451	protein_coding	FALSE	1.95796	1.31096	1.12817	1.29506	1.26667	1.43576	1.47794	1.28274	1.36021	1.20436	1.45064	1.41136	1.35955	1.24573	1.73729	0.471002	1.67829	0.642659	1.1407	1.37926	1.5855	0.944457	1.18928	0.620032	1.16861	0.895362	0.124266	-3.70202	0.340544	1.42582	1.09827	0.927055	1.19804	1.52314	1.43738	1.61281	0.86759	0.0755344	0.0773436	0.0675878	0.067765	0.0661892
ENSMUSG00000021733	Slc4a7	14	1	15535539	15632457	protein_coding	FALSE	1.9574	-0.812265	-1.19352	-0.936869	-0.599684	-1.25272	-1.03518	-0.497459	-0.443965	-1.20181	-1.01006	-0.936593	-1.35959	-0.154049	-5.87284	-0.866641	-1.06683	-0.234203	-1.36129	-0.570668	-1.59164	-1.22058	-1.77103	-4.81282	-2.67278	-1.99291	-0.815744	-3.37944	-1.4726	-0.747279	-0.872923	-0.183993	-0.512585	-2.06821	-1.05962	-1.86223	-0.919457	0.110834	0.119965	0.106237	0.0887465	0.130061
ENSMUSG00000009112	Bcl2l13	6	1	120786248	120842860	protein_coding	FALSE	1.9532	0.786371	0.812451	1.04985	1.08688	1.12187	1.09769	1.0743	1.13257	0.90681	0.917061	0.903637	0.922202	0.97171	0.594531	-11.9145	-0.394291	1.23507	0.939004	1.19286	0.941797	0.931351	1.03068	0.778748	0.9526	0.661783	0.933479	2.12696	1.21402	1.2341	1.04851	1.05553	0.93076	0.783226	1.00789	0.77095	0.851343	0.0484304	0.0436179	0.0380056	0.0386636	0.0373674
ENSMUSG00000042759	Apobr	7	1	133728456	133732626	protein_coding	FALSE	1.9515	-1.85124	-0.970843	-1.61797	-1.25068	-1.87257	-0.946968	-1.81489	-2.30924	-1.90889	-1.52226	-1.49334	-1.88817	-1.39118	-1.59654	-2.28872	-1.62115	-1.13617	-1.99935	-1.81398	-1.46893	-2.0184	-1.96917	0.288195	-1.15761	-3.38646	-0.0934046	0.6333	-1.71091	-1.11018	-1.93712	-1.87745	-0.985995	-1.54595	-1.69577	-1.49613	-1.12774	0.515439	0.339607	0.399597	0.279202	0.314761
ENSMUSG00000034509	Mad2l1bp	17	-1	46284338	46290502	protein_coding	FALSE	1.95066	1.28867	1.26964	0.912366	1.42198	1.35822	1.39533	0.694431	0.603763	1.01483	1.2808	0.959047	1.6774	0.844882	-0.498227	-2.3561	2.27644	0.987768	1.12829	0.948893	0.491214	0.75186	1.50777	1.42623	1.56171	2.01728	1.75283	-2.33522	-2.96541	-0.05187	1.4254	0.499626	0.977988	1.3955	1.10935	1.20266	0.515982	0.0907639	0.0827384	0.0934962	0.0789474	0.0812379
ENSMUSG00000019505	Ubb	11	1	62364673	62366715	protein_coding	FALSE	1.94935	5.52937	5.67813	5.33211	5.16047	5.38796	5.51881	5.25663	5.4969	5.73604	5.60851	5.8637	5.97332	5.51978	6.18552	5.66553	4.77813	4.76735	5.51192	4.94681	5.34985	5.36527	5.46708	5.80831	4.88201	5.68977	5.93707	6.61502	6.55323	5.45406	5.3612	5.03314	4.80796	5.27117	5.00503	4.93757	5.92283	0.0188981	0.0151226	0.017032	0.0216744	0.018099
ENSMUSG00000041849	Card6	15	-1	5045981	5058539	protein_coding	FALSE	1.94912	0.0120136	0.285185	0.175974	0.00746906	0.127884	0.489008	0.485311	0.515823	-0.061267	0.338391	0.236307	0.119483	0.561959	0.128836	-2.64698	0.304947	0.0872162	0.162417	0.342911	0.0491661	-0.299312	0.345836	-0.162945	-0.102926	-0.142362	0.256829	-2.66381	0.319667	0.183987	0.108462	0.541592	0.60767	0.0203337	0.381273	-0.595573	0.021451	0.0829205	0.0610132	0.0635238	0.0915379	0.0838787
ENSMUSG00000011877	Git1	11	1	77307064	77321288	protein_coding	FALSE	1.9488	0.973121	1.39921	1.01649	0.704639	0.847819	0.903118	0.730171	0.650983	0.88308	1.09932	0.982737	0.970022	0.870553	1.21139	0.289924	2.30271	0.928303	0.692627	0.628109	0.848905	0.97195	0.892431	1.76014	1.30648	1.13198	0.96225	0.264364	-1.24193	0.94638	0.882818	0.808637	1.43917	1.19441	0.949801	2.08811	1.64813	0.0638368	0.0480025	0.0638045	0.0685401	0.0718089
ENSMUSG00000036955	2510003E04Rik	10	-1	62001374	62041205	protein_coding	FALSE	1.94809	0.985741	1.13489	1.3269	0.864479	1.13352	1.02609	0.888051	1.15853	1.48718	1.04407	1.33162	1.19876	0.538092	1.81751	2.87259	2.06147	1.0308	0.915352	1.17422	1.23342	0.909799	0.964314	1.07271	0.825657	1.49662	1.26491	-0.163918	1.50354	0.813594	0.720208	0.957923	0.949992	1.3346	1.07067	1.157	1.3136	0.0799143	0.0910818	0.0639033	0.0778973	0.0847345
ENSMUSG00000020792	Exoc7	11	-1	116149315	116168547	protein_coding	FALSE	1.94606	2.18533	1.85685	1.56314	1.5729	2.15816	2.00052	1.76317	1.77188	2.04735	1.88857	1.91857	1.95291	2.52648	2.56233	1.56809	2.44345	2.01911	1.92864	1.64281	2.1672	1.9048	1.90302	2.30723	2.01272	2.05339	2.10288	3.00433	2.44596	1.7853	1.87759	1.99794	2.09079	1.82779	2.01642	2.35434	2.20774	0.0882952	0.116961	0.0606349	0.07162	0.0955759
ENSMUSG00000024644	Cndp2	18	-1	84836862	84855025	protein_coding	FALSE	1.94459	2.31697	2.13062	2.43051	2.34574	2.79556	2.62688	2.47133	2.43664	2.74586	2.69916	2.70206	2.83116	2.37146	2.54142	3.39627	2.65579	2.28655	2.70502	2.3698	2.36513	2.60457	2.58079	2.74178	2.52543	2.68492	2.76275	0.849862	2.52105	2.43258	2.60984	2.40241	2.31431	2.87518	3.0347	3.09098	2.88271	0.0425039	0.0403908	0.0338523	0.037083	0.0304475
ENSMUSG00000024764	Naa40	19	-1	7300158	7315712	protein_coding	FALSE	1.94368	0.602081	0.38024	0.664436	0.400819	0.808509	0.737718	0.703771	0.560483	0.61258	0.942431	0.899687	0.835472	0.638206	0.38696	0.951965	1.22555	0.670219	1.01303	0.541612	0.883543	0.806325	0.856866	0.717458	0.954634	0.624531	0.230134	-11.9922	0.582046	0.524785	0.490941	0.928627	0.437439	0.879809	0.866649	0.990344	0.886281	0.0770025	0.0779852	0.0663286	0.077797	0.0642562
ENSMUSG00000069495	Epc2	2	1	49307006	49407468	protein_coding	FALSE	1.94125	0.0293996	0.107861	0.106865	0.323331	-0.0903671	0.14105	0.525421	0.394973	-0.185554	-0.113908	0.202227	-0.104399	-0.57343	-3.38075	0.741323	-2.70414	0.319605	0.0291818	0.678354	0.836259	-0.5408	0.254309	-0.268646	-0.854274	0.345943	-1.49188	-6.06622	-2.61791	0.430014	0.160808	0.0735046	-0.207151	0.0482699	-0.342715	-6.18114	-0.137151	0.0901016	0.120606	0.0768903	0.0664148	0.0875987
ENSMUSG00000000530	Acvrl1	15	1	100958953	100975767	protein_coding	FALSE	1.9349	-0.136344	-0.111826	-0.271709	-0.378983	0.0516939	-0.305384	-0.244603	-0.099938	-0.570315	-0.0695519	-0.142769	0.230289	0.165019	-0.153917	0.116299	-0.160011	0.376844	0.110168	0.0120863	-0.31258	-0.912995	-0.205433	-0.463175	-0.732093	0.248649	0.665127	0.13411	-0.137566	-1.519	-1.00485	-1.42956	0.340835	-0.576799	-0.275169	0.300239	0.468007	0.24169	0.192586	0.225719	0.245274	0.199769
ENSMUSG00000028599	Tnfrsf1b	4	-1	144803366	144836773	protein_coding	FALSE	1.93465	0.941441	1.12841	1.077	0.806699	1.09686	1.12159	0.975831	1.39467	1.23431	0.945861	1.12485	0.967882	0.902213	0.701075	0.528801	1.22757	1.14153	1.14562	1.13916	1.045	1.31642	1.54738	1.96232	1.57797	0.813045	1.5372	1.89861	-1.61432	1.08966	0.704324	0.967808	0.91291	1.40585	1.06984	1.84674	1.26807	0.0895533	0.052815	0.0536546	0.0757606	0.0556088
ENSMUSG00000028914	Casp9	4	1	141349527	141371891	protein_coding	FALSE	1.9338	1.32538	0.975311	1.16246	1.03	1.29381	1.07637	0.586141	0.604763	1.34963	1.03689	0.950847	1.03217	1.31783	1.78274	3.16547	1.3071	0.95035	1.46146	1.13522	1.48689	1.35175	1.47244	1.09145	1.15708	0.876365	2.02008	2.53769	1.33039	0.936942	1.25005	1.65038	1.15411	1.18457	1.56012	2.22343	1.58998	0.0621567	0.056158	0.0719097	0.05507	0.0515984
ENSMUSG00000020601	Trib2	12	-1	15798533	15823683	protein_coding	FALSE	1.93221	-1.46586	-1.37447	-1.57431	-1.41678	-1.86978	-1.53868	-1.56603	-1.62972	-1.35748	-1.4772	-1.80109	-1.8709	-0.516777	-4.30899	-2.59338	-4.06481	-6.07499	-0.896674	-2.81658	-2.3262	-4.23463	-4.37261	-1.47935	-2.39243	-7.26554	-4.90427	-1.97493	-3.84813	-0.769157	-6.97944	-1.27338	-1.44604	-3.86054	-4.66763	-1.47963	-2.30792	0.196225	0.177361	0.195593	0.196155	0.222227
ENSMUSG00000003617	Cp	3	1	19857054	19909145	protein_coding	FALSE	1.93109	5.12038	5.03227	5.38247	5.33731	5.17435	5.33233	5.17818	5.13071	5.10044	4.82993	4.73794	4.77913	5.28414	5.13867	4.97838	4.95018	5.19473	5.23927	5.24576	5.06829	5.16308	5.17505	4.01536	4.9889	5.31319	5.09896	5.56091	5.45771	5.20098	5.18163	5.06509	4.82869	5.11664	5.08214	3.91486	4.63431	0.0210857	0.0192316	0.0185604	0.0251371	0.0169152
ENSMUSG00000021944	Gata4	14	-1	63817759	63890529	protein_coding	FALSE	1.92343	1.59436	1.49424	1.39493	1.5387	1.4933	1.54019	1.47076	1.27735	1.51658	1.47187	1.27361	1.52853	1.69932	1.30341	0.648884	1.25262	0.934836	1.28974	1.37746	0.957363	1.13334	1.25687	1.66227	1.63841	0.661752	1.17677	-2.07545	0.762835	1.35309	1.28089	1.37394	1.33831	1.50521	1.60011	1.81929	1.17057	0.0739118	0.0597679	0.0681608	0.0668013	0.0616767
ENSMUSG00000028212	Ccne2	4	1	11118498	11131926	protein_coding	FALSE	1.9219	-1.70903	-1.51962	-1.16866	-1.78573	-2.21115	-2.47039	-1.95319	-1.55154	-1.70261	-2.2216	-2.70757	-1.9344	-0.972154	-1.64502	-0.688501	-1.82328	-2.69962	-3.0695	-0.853005	-1.60163	-1.92976	-2.51612	-3.24283	-1.19357	-0.579506	-2.0646	-0.654604	-1.94909	-0.787838	-0.883594	-0.840379	-1.86682	-2.33985	-2.65852	-3.21476	-2.88516	0.363298	0.423449	0.223821	0.344889	0.513844
ENSMUSG00000001909	Trmt1	8	1	87210206	87223707	protein_coding	FALSE	1.91881	2.49374	2.0911	2.1865	2.10617	2.18344	2.40093	2.16151	2.27883	2.5375	2.50761	2.52023	2.74999	2.25902	2.43531	2.98082	2.60238	2.07007	2.28819	2.51226	2.6249	2.34932	2.77765	2.83357	2.53751	2.59688	2.73211	2.40792	2.75583	2.1475	2.17357	2.20685	2.44469	2.3907	2.11021	2.89595	2.67092	0.110013	0.0843719	0.0890665	0.0847025	0.0631122
ENSMUSG00000042197	Zfp451	1	-1	33817317	33871440	protein_coding	FALSE	1.91616	-0.0488574	-0.0629833	0.236202	0.224158	-0.192364	0.196904	0.388901	0.393333	-0.083124	-0.137769	-0.100924	-0.258568	-0.156896	-1.21359	-1.50506	1.49682	0.537071	-0.0431287	0.688017	0.532276	-0.0598141	0.412541	0.0657916	-0.600461	0.320704	0.753234	-0.176109	0.755023	0.411093	-0.177439	0.221674	0.190529	-0.12634	-0.243809	-1.1363	0.175192	0.117972	0.137426	0.0851543	0.0890338	0.136973
ENSMUSG00000004359	Spic	10	-1	88137517	88147760	protein_coding	FALSE	1.91545	-0.86987	-1.05932	-1.682	-0.89662	-0.754351	-1.78454	-0.630364	-1.00791	-1.53059	-1.11328	-0.648416	-1.84785	-2.70761	-2.15788	2.34081	-3.02127	-2.02207	-1.11398	-2.8025	-1.9719	-0.996802	-2.75021	-2.79052	-2.37314	-2.47342	-1.47894	-2.71295	-2.92723	-0.761061	-3.23074	-0.130265	-1.58768	-2.71169	-0.842091	-2.7461	-2.22691	0.300645	0.278976	0.320746	0.231976	0.22784
ENSMUSG00000041258	Zfp236	18	-1	82762989	82862126	protein_coding	FALSE	1.91116	0.0168916	-0.298446	0.210657	0.137661	-0.356168	-0.126542	0.21275	0.218224	-0.379317	-0.273903	-0.21592	0.0499082	-0.899014	-0.383179	-2.49729	-0.529021	0.382652	0.159745	0.331019	0.349105	0.0530971	-0.166023	0.48372	0.535672	-0.0608869	0.142385	-2.16933	-5.3143	0.208164	-0.606086	0.144761	0.149537	-1.10037	-0.418496	0.127419	-0.528141	0.106167	0.0896953	0.081828	0.086387	0.123618
ENSMUSG00000047539	Fbxo28	1	-1	184243233	184271737	protein_coding	FALSE	1.90968	-0.208954	-0.0486643	-0.0253152	-0.0508249	-0.167894	-0.0095165	-0.0926972	0.015462	0.01674	-0.182992	-0.166899	0.101026	0.249957	-0.0562465	0.718745	-10.5156	0.00947329	-0.0311717	-0.0376776	0.0882512	-0.380219	0.160599	-0.625839	-0.64841	-0.00867194	-3.68693	-10.1146	0.725968	-0.0667435	-0.0853839	0.169812	0.16549	0.0205025	-0.122138	0.0454189	-0.153008	0.0906491	0.0777167	0.0721773	0.0770575	0.0872404
ENSMUSG00000027162	Lin7c	2	1	109731010	109741160	protein_coding	FALSE	1.90961	1.37033	1.40429	1.49286	1.60846	1.27125	1.13666	1.45	1.41239	1.17102	1.06245	1.17042	0.921972	1.71295	0.544921	-5.59999	0.0951276	1.70335	1.12783	1.59004	1.59484	1.11903	1.51787	-0.114971	1.00204	1.47808	1.65563	1.86905	2.23575	1.59376	1.19699	1.5843	1.27765	0.891066	0.994688	-0.101388	0.90674	0.0530674	0.0397027	0.0429581	0.0398149	0.0467181
ENSMUSG00000030522	Mtmr10	7	1	71432539	71485293	protein_coding	FALSE	1.90099	0.803201	0.664751	1.06681	0.991499	0.799419	0.878778	1.28025	0.977983	0.75382	0.929101	0.836417	0.678912	1.07021	0.649316	-3.44752	-0.726044	1.04088	0.810963	1.27766	1.15867	0.831509	0.995253	0.451573	0.77944	0.3789	0.580115	1.9511	1.3639	1.22637	0.978892	1.10647	1.11272	0.589587	0.846452	0.197967	0.53988	0.0602162	0.0565675	0.0461117	0.0467056	0.0550707
ENSMUSG00000020462	Ccdc104	11	-1	29121532	29147409	protein_coding	FALSE	1.8997	1.14538	1.32347	1.23875	1.31724	1.14731	0.839198	1.17227	1.04089	0.96123	0.773941	0.888377	0.764612	1.12683	-3.53274	1.32271	2.38262	1.35487	1.38525	0.709543	1.13413	1.02722	1.17124	-2.47306	1.12911	1.08375	1.772	0.867762	-1.40085	1.33022	1.01884	1.74163	1.00959	1.38128	1.55438	0.730076	0.842929	0.0996847	0.0759587	0.0844738	0.0751441	0.0811026
ENSMUSG00000061032	Rrp1	10	-1	77863107	77875788	protein_coding	FALSE	1.89861	2.8766	2.62755	2.68992	2.68095	2.98387	2.86903	2.80195	2.88823	2.84106	3.13126	3.09904	3.20383	2.53203	2.8156	-1.01709	3.47786	2.43944	2.61334	2.77966	3.01869	3.02628	3.17467	3.35597	3.02435	2.5684	2.96746	3.73727	-0.89876	2.67698	2.89263	2.76558	2.6533	2.99167	2.91285	3.16907	3.10167	0.0332842	0.0335135	0.0302996	0.0325127	0.0286096
ENSMUSG00000004934	Pias4	10	-1	80616011	80630668	protein_coding	FALSE	1.89698	1.50696	1.81262	1.3957	1.0518	1.64628	1.51752	1.39819	1.6867	1.58417	1.84481	1.93311	2.04996	1.33338	1.69902	-1.20743	0.626958	1.56166	1.1846	1.36613	1.97979	1.95162	1.43054	2.51165	2.21787	1.45286	1.22695	2.91001	2.3209	1.21985	1.77499	1.32728	1.33718	1.82449	1.69809	2.34748	1.92685	0.077229	0.0890674	0.105893	0.0991976	0.0970983
ENSMUSG00000045287	Rtn4rl1	11	1	75007285	75081271	protein_coding	FALSE	1.89598	0.683621	0.533621	0.498636	0.287005	0.480189	0.588408	0.733881	0.634273	1.09111	0.650151	0.535067	0.882692	0.87216	0.21802	0.549185	1.43914	1.31227	0.402296	-0.514747	-0.0459994	0.840279	0.539864	0.672228	0.658703	0.796143	-0.560744	0.61811	1.16098	0.68944	0.228929	0.34441	0.328586	1.01056	0.35318	0.815728	0.761134	0.0725904	0.0709915	0.068348	0.0759338	0.0749141
ENSMUSG00000039458	Mtmr12	15	1	12134783	12201995	protein_coding	FALSE	1.89334	-0.417811	-0.146593	0.330006	0.0360771	-0.228624	-0.191358	0.00835783	-0.143554	-0.331747	-0.18565	0.0312947	-0.30136	-0.397383	-0.0350445	-1.18452	-1.14836	-0.188199	-0.315761	-0.196821	-0.332807	0.0342181	0.237862	-0.749818	-0.217554	0.543268	-4.87846	-0.553984	-0.99397	0.143537	-0.498894	-0.0455886	-0.278083	-0.163897	-0.901538	-0.197785	-0.381836	0.139414	0.105364	0.0796889	0.102732	0.116765
ENSMUSG00000034353	Ramp1	1	1	93076399	93121773	protein_coding	FALSE	1.89195	-0.512042	-0.182542	-0.617321	-0.547318	-0.0371601	-0.269215	-0.368219	-0.668003	0.08537	-0.154037	0.192195	-0.0438278	-1.26274	0.778329	-1.13268	-1.35128	-0.407768	0.629445	-0.342802	-0.79295	0.279544	0.00981189	0.881808	-0.892028	0.232578	0.0943704	-1.04154	1.70154	-0.340699	0.259241	-1.28801	-0.426376	-1.17433	-0.163294	-3.98724	-0.184818	0.194627	0.230301	0.149906	0.160745	0.125184
ENSMUSG00000040848	Sft2d2	1	-1	167104472	167124564	protein_coding	FALSE	1.88768	1.65404	1.57963	1.6144	1.62184	1.58072	1.67018	1.73143	1.67767	1.26446	1.33737	1.36857	1.23925	1.45048	1.41529	-0.399146	1.55119	2.02672	1.70272	2.1463	1.96861	1.68138	1.92191	1.52451	1.54362	1.60321	1.51707	2.57204	1.00041	1.99078	1.61179	1.98253	1.89335	1.54408	1.57182	1.21132	1.669	0.035456	0.034278	0.031777	0.0317461	0.0340996
ENSMUSG00000044092	C130050O18Rik	5	1	139881234	139891577	protein_coding	FALSE	1.88688	-1.68282	-7.80883	-2.4584	-2.20846	-2.36555	-2.44546	-2.27801	-2.18529	-1.94432	-2.54277	-2.47468	-1.83847	-2.52209	-0.999522	-5.05242	-5.02777	-1.11625	-6.09833	-1.43475	-1.98625	-2.76079	-1.7915	-1.8304	-2.06553	-2.50847	-6.82049	-4.60727	-5.098	-5.905	-1.41896	-6.49239	-1.34119	-2.6011	-1.9817	-1.17477	-1.2323	0.351832	3.70816	0.455483	0.424595	0.461938
ENSMUSG00000032076	Cadm1	9	1	47338256	47665720	protein_coding	FALSE	1.88662	1.27666	1.51887	1.49758	1.47941	1.45068	1.55089	1.57066	1.53503	1.78174	1.49816	1.36356	1.63472	1.47268	0.805232	0.580932	1.75061	1.53668	1.59094	1.79448	1.44967	1.67822	1.9046	1.49495	1.70488	1.2095	2.08274	1.57074	1.80127	1.67192	1.02051	1.41265	1.58363	1.16342	1.47153	1.86421	1.56115	0.0780411	0.0656542	0.0677252	0.0694519	0.0836401
ENSMUSG00000039701	Usp53	3	-1	122636519	122687422	protein_coding	FALSE	1.88272	-1.69171	-0.860172	-1.3501	-1.07979	-1.74662	-1.54614	-0.414135	-0.465305	-1.62559	-0.997358	-1.16584	-1.31102	-1.34577	-1.89465	-7.3565	-7.40004	-0.619741	-1.92338	-0.00900701	-0.187574	-1.41936	-1.31444	-8.22048	-2.94443	-1.31592	-9.26302	-7.24512	-7.42321	0.041274	-0.830734	-0.36974	-1.47492	-1.08653	-1.57696	-1.42331	-1.2888	0.227868	0.135821	0.165236	0.141689	0.216562
ENSMUSG00000021549	Rasa1	13	-1	85354304	85429091	protein_coding	FALSE	1.88131	1.0154	0.825091	1.12548	1.50226	0.849229	0.773898	0.995231	1.33943	0.9275	1.12632	0.496187	0.495472	1.71611	1.33177	-0.883371	1.51	1.43533	1.48337	0.971743	1.15275	1.3101	0.813656	-0.0158423	0.851518	1.34131	0.207513	-0.150836	1.08796	1.80844	0.867996	1.86485	1.23755	0.84121	1.42719	0.46507	0.190672	0.180832	0.177183	0.140299	0.124981	0.157804
ENSMUSG00000022994	Adcy6	15	-1	98420425	98438064	protein_coding	FALSE	1.88043	0.915631	0.866401	0.872806	1.27576	0.632019	0.835268	0.752181	0.595623	0.184042	0.945631	0.542847	0.617792	-0.0220228	1.02371	1.66216	-11.9993	1.21924	1.03146	0.989574	1.18834	0.796731	1.12719	1.34584	0.649997	0.0765073	0.374031	0.0249486	1.13518	0.828306	0.926694	0.884841	1.16144	0.959869	1.09706	1.33736	1.29941	0.0487295	0.042991	0.0432894	0.0359614	0.0518276
ENSMUSG00000038812	Trmt112	19	1	6984188	6985539	protein_coding	FALSE	1.88026	3.19309	3.02808	2.51955	3.2074	2.92415	2.7882	2.90065	3.0025	2.97131	3.42062	3.5199	3.48103	3.31692	1.60906	3.2661	1.68611	2.62409	3.04861	2.65501	2.62205	4.26046	3.39819	3.74033	3.51013	3.04804	4.33226	0.773904	3.30606	2.68964	3.10795	1.73114	3.12317	3.41885	3.05773	3.17584	3.10777	0.0523844	0.0512818	0.0699079	0.0454474	0.0569068
ENSMUSG00000030127	Cops7a	6	-1	124908431	124915556	protein_coding	FALSE	1.87905	3.12	3.69105	3.17469	2.93042	3.18714	3.09887	3.03805	3.0704	3.38205	3.42748	3.3443	3.49973	3.36521	3.80623	4.05225	3.56677	2.88047	2.98581	2.91651	2.99592	3.42115	3.34525	4.29629	3.39206	3.33313	3.27459	3.32962	3.36658	2.9903	3.25198	2.99005	3.19437	3.65749	3.28423	4.02637	3.72467	0.0439112	0.0345699	0.0395248	0.0455962	0.0417127
ENSMUSG00000084128	Esrp2	8	-1	108654219	108660874	protein_coding	FALSE	1.87722	2.93076	3.19124	3.07177	2.93803	3.30299	3.09247	3.1439	3.12604	3.24266	3.18803	3.14609	3.37794	2.71346	3.13388	1.47991	2.85885	3.54938	1.99723	3.06308	3.3961	3.3636	3.44683	4.127	3.80876	3.70125	3.07648	3.74718	3.07896	2.87901	3.58362	3.29806	3.27141	3.62736	2.56961	3.97873	3.65294	0.042713	0.0437765	0.0437975	0.0475763	0.0410046
ENSMUSG00000022337	Ttc35	15	1	43308775	43359323	protein_coding	FALSE	1.8763	2.52084	2.61098	2.42743	2.23416	2.02309	2.23087	2.24837	2.28227	2.53322	2.04113	2.05998	2.18657	2.09511	3.43868	-0.808681	2.71881	2.24082	2.52776	1.40359	1.96712	1.64048	2.19183	0.134828	1.62126	3.11902	0.411752	-2.03969	2.82709	2.46537	2.49295	2.68896	2.16329	2.12628	2.41021	0.0775874	1.5619	0.0505629	0.042427	0.0447599	0.0514671	0.0603148
ENSMUSG00000039275	Foxk2	11	1	121116808	121171210	protein_coding	FALSE	1.87525	0.812171	0.548131	0.768586	1.00661	0.565089	0.888808	0.880311	0.952303	0.82775	0.685531	0.605587	0.838672	0.941513	-0.0303355	1.27537	1.14836	0.624515	0.5973	1.11124	1.06079	0.482628	0.818132	1.12742	1.45899	0.612838	1.17721	1.91345	-2.50783	1.0926	0.906113	1.01326	0.873272	0.748344	0.934899	1.08084	0.728757	0.0850799	0.0667503	0.0698447	0.0594598	0.0819806
ENSMUSG00000024581	Napg	18	1	63137490	63159104	protein_coding	FALSE	1.86542	0.989951	0.919591	1.04469	0.927429	0.971199	0.915678	1.25401	1.23382	0.96979	0.949521	1.05648	0.653332	0.878868	0.252154	2.60179	2.72692	1.34535	1.0087	1.00618	0.917561	0.739234	0.747968	0.52872	0.583928	1.03304	0.803378	1.45413	1.50541	1.34569	1.18511	1.43945	1.54988	0.923206	0.86581	0.171042	0.938017	0.0811587	0.0760264	0.0756163	0.0698096	0.0818892
ENSMUSG00000030243	Recql	6	-1	142298862	142335607	protein_coding	FALSE	1.86283	0.600451	0.777611	0.350108	1.13624	0.718939	0.570208	0.795781	0.615403	-0.012126	-0.126217	0.296549	0.0689492	0.674965	1.8528	-0.671241	2.81215	0.780442	1.1808	1.24788	0.843046	0.413835	-0.0140331	-0.398737	0.645291	0.639168	-2.59284	2.1878	0.0489642	0.955743	0.504341	1.30862	0.973024	0.514083	0.825323	0.0737148	0.791677	0.168568	0.138827	0.160678	0.145832	0.166805
ENSMUSG00000037750	BC017647	11	1	77908162	77970202	protein_coding	FALSE	1.86041	0.992811	1.53448	1.18048	1.11538	1.06402	1.17628	0.832201	1.14335	1.30357	1.1576	1.01344	1.01004	1.36028	1.68913	-0.295464	0.902953	1.05607	0.861288	0.96756	0.638087	0.947155	0.732859	1.84468	0.800579	1.19501	-3.65053	-0.553824	1.5459	0.526437	0.785347	0.44563	1.17196	1.1975	1.13069	1.34394	1.64576	0.0624623	0.047597	0.05371	0.0580123	0.0612178
ENSMUSG00000040481	Bptf	11	-1	106894395	106993441	protein_coding	FALSE	1.86021	1.05629	1.41554	1.25753	1.09143	0.717329	1.28918	1.47032	1.36672	1.12878	1.09862	1.07247	1.15411	1.05273	1.44288	1.80436	-2.16804	1.63472	0.815394	1.32436	1.35821	1.18603	0.752397	0.06697	0.0721165	1.08217	1.69091	0.0949466	1.4853	1.36125	0.916661	1.72124	1.3742	0.874873	1.43822	1.28535	0.981791	0.121727	0.091368	0.0961789	0.0914134	0.122857
ENSMUSG00000024571	Gm16286	18	1	80403504	80409480	protein_coding	FALSE	1.85919	3.00169	2.92368	3.03978	3.06021	3.28477	3.20169	2.52592	2.8741	3.0022	3.09028	3.15063	3.13372	2.8375	2.94505	3.88722	3.80543	2.80797	3.17422	2.77953	3.0809	3.50063	3.36149	3.57927	3.21579	2.95279	3.16476	3.39471	2.75303	2.55113	3.03421	2.93535	3.16345	3.56298	3.2539	3.87441	3.3341	0.0344355	0.035351	0.0306536	0.0336205	0.0287128
ENSMUSG00000054074	2810030E01Rik	2	-1	17962303	17970678	protein_coding	FALSE	1.85885	-0.694861	-1.74586	-1.30874	-2.01642	-2.31511	-1.29934	-1.18879	-1.3008	-2.30273	-1.03102	-1.31515	-1.40815	-0.750695	-2.09035	-2.63136	-2.67086	-0.979207	-1.40962	-1.79765	-1.44694	-3.34236	-3.79522	-3.15743	-4.22832	-1.8057	-2.11356	-2.34067	-2.76965	-0.766022	-2.21978	-1.11892	-3.37194	-1.2794	-2.27045	-1.02718	-2.92594	0.475901	0.382283	0.319637	0.323016	0.429413
ENSMUSG00000070891	Gm12689	4	1	98962591	98963382	protein_coding	FALSE	1.85434	-1.98285	-2.69251	-1.95826	-1.13544	-2.65904	-2.49652	-1.25861	-3.24204	-13.5115	-2.00448	-3.27623	-13.1691	-11.2725	-5.62027	-10.9987	-11.1918	-6.681	-12.1992	-2.51549	-6.88206	-1.88958	-12.6948	-2.40564	-1.1199	-1.59484	-3.86519	-10.6987	-10.7504	-6.6595	-12.284	-13.0773	-6.52424	-2.76578	-12.63	-2.36232	-2.45727	0.592421	0.761259	0.522304	0.366204	0.766881
ENSMUSG00000018209	Stk4	2	1	163896058	163981260	protein_coding	FALSE	1.85185	0.476681	0.854631	0.652346	0.526979	0.35323	0.528338	0.770071	0.641453	0.048773	0.115045	0.11328	0.204455	0.657844	1.06212	-2.84019	0.0156666	0.999658	0.667475	0.685256	0.811214	0.35115	0.548033	-0.123896	0.182274	0.551972	0.64277	-1.42893	0.736924	0.60414	0.459252	0.763383	0.661479	0.4888	0.636548	0.00775026	0.339094	0.0787918	0.0845599	0.0659188	0.0705986	0.0965359
ENSMUSG00000038417	Fig4	10	-1	40907978	41023047	protein_coding	FALSE	1.85148	0.631931	0.519461	0.818146	0.674139	0.781519	0.725658	0.584051	0.562903	0.47987	0.678331	0.788667	0.393672	0.451024	0.31306	0.667305	-1.16603	0.867663	0.823848	0.932857	0.880611	0.810831	0.789018	0.0618048	0.603209	0.962155	0.470219	1.27009	1.19882	0.826401	0.538243	0.700595	0.663506	0.714188	0.789422	0.724968	0.511397	0.0763976	0.0745835	0.0621647	0.0671633	0.0676395
ENSMUSG00000023915	Tnfrsf21	17	1	43153504	43226137	protein_coding	FALSE	1.84823	-0.866007	-0.539578	-0.359972	-0.465434	-0.715165	-0.242018	-0.433296	-0.489243	-0.250071	0.000802069	0.00634267	-0.200056	-1.04758	0.00710353	-12.9558	0.619835	-0.442638	-0.111475	-1.56248	-0.854724	-1.03766	-0.390517	-0.210536	-0.571995	-0.233691	-1.32084	-12.4612	0.477509	-0.393371	-0.186992	0.272605	-0.709625	-0.256835	-0.629061	0.00481886	-0.0659436	0.150571	0.122022	0.105733	0.11605	0.135399
ENSMUSG00000031701	Dnaja2	8	-1	88061539	88079170	protein_coding	FALSE	1.8468	2.7728	2.67614	2.87439	2.83955	2.67308	2.54515	2.74805	2.78999	2.68447	2.61856	2.69241	2.60303	2.79838	2.82409	2.49442	3.15597	2.94925	2.66156	2.82343	2.66945	2.60096	2.79136	1.79232	2.45297	3.0091	2.80958	3.72106	3.08727	2.83799	2.68873	2.67473	2.61416	2.48389	2.63214	1.71046	2.22698	0.0285723	0.0262304	0.0245045	0.0243065	0.027635
ENSMUSG00000070047	Fat1	8	1	46035562	46137611	protein_coding	FALSE	1.84461	1.36045	1.47337	1.23392	1.17442	1.39993	1.37674	1.24244	1.15083	1.53583	1.02656	1.153	1.12026	1.72611	0.465702	-0.785581	1.50767	1.22682	1.37906	1.33266	1.25193	1.42507	1.3441	1.52123	1.36362	1.39599	1.53645	2.3231	1.68637	0.737289	1.0332	1.10466	0.825113	1.52948	1.14678	1.50878	1.34052	0.0549718	0.0483985	0.0540842	0.0591907	0.0516897
ENSMUSG00000084844	Hoxb3os	11	-1	96206795	96216005	antisense	FALSE	1.84258	-1.37116	-1.28618	-2.25255	-1.24515	-1.80234	-2.74199	-2.64176	-1.96347	-1.33974	-2.15378	-1.57658	-1.68614	-0.80423	-2.95504	-5.39023	-0.765794	-1.92763	-1.13685	-3.32735	-2.79789	-1.32418	-2.173	-4.75809	-7.86011	-3.60859	-4.07165	-5.6577	-6.72538	-1.53502	-4.75599	-2.45391	-4.77022	-6.433	-8.12676	-0.749695	-6.98474	0.267586	0.232142	0.389054	0.304215	0.36673
ENSMUSG00000040859	Bsdc1	4	1	129138825	129165742	protein_coding	FALSE	1.83944	3.19654	3.05046	2.99057	2.579	2.5939	2.65328	2.63317	2.74544	2.49917	2.92283	2.68264	2.95997	2.53586	2.73652	3.24501	1.69376	2.49684	2.77984	2.82802	2.63976	2.67747	2.62203	3.04147	2.74826	2.48337	3.31474	3.7112	3.12398	2.80859	2.64655	2.50669	2.7022	2.52702	2.54731	3.10226	2.82001	0.0918649	0.0827415	0.0887486	0.0440919	0.0317887
ENSMUSG00000035623	Rsf1	7	1	104728406	104841292	protein_coding	FALSE	1.83448	0.154254	-0.0902473	-0.0484092	0.0455911	-0.145212	0.0385335	0.154606	0.219678	0.036133	-0.189868	-0.203352	-0.338955	0.156918	1.91359	0.126232	0.375765	-0.0821511	0.0343135	0.0456791	-0.111755	-0.0215401	-0.304789	-0.325718	-0.245619	-0.635593	-0.397504	-0.0496174	-0.41713	0.112018	-0.356234	0.302809	0.0103934	-0.694053	-0.0502097	-0.589722	0.01238	0.137875	0.129891	0.115931	0.112491	0.132739
ENSMUSG00000026696	Vamp4	1	1	164500646	164529215	protein_coding	FALSE	1.83265	1.00798	0.739591	1.12797	1.16909	0.883309	0.839388	0.780321	1.01336	0.54418	0.636761	0.771857	0.549642	0.409377	-0.68762	1.11337	0.460116	1.13608	0.853215	0.855803	0.823712	0.962963	1.00855	-0.503104	0.959731	1.30508	0.98164	1.08474	1.31199	0.908639	0.620091	1.02678	0.703055	0.548336	0.766881	0.146701	0.76824	0.115583	0.0993766	0.0993145	0.096997	0.0945429
ENSMUSG00000059842	Zfp341	2	1	154439033	154472557	protein_coding	FALSE	1.83159	-0.722612	-0.794439	-0.771834	-1.03296	-0.683877	-0.468231	-1.04589	-0.986643	-0.562729	-0.707097	-0.418454	-0.408213	-1.2345	-2.26294	-5.21272	-3.75067	-0.506045	-1.42527	-1.26163	-1.11151	-0.306645	-0.688055	-0.119976	0.147519	-0.12252	-6.85454	-5.29927	-2.4529	-0.832397	-0.84812	-1.18835	-1.31677	-0.442622	-1.05734	0.156869	-0.557834	0.14687	0.147764	0.134375	0.163962	0.138913
ENSMUSG00000020131	Pcsk4	10	-1	79784028	79792243	protein_coding	FALSE	1.82902	1.81792	1.79368	1.46844	1.58854	1.18656	1.55514	0.903431	0.958333	1.00491	2.40661	2.00571	2.12683	1.05428	3.04658	2.82882	2.09495	1.23382	2.32708	1.76526	2.25042	2.54798	2.78337	3.24411	2.77809	1.89683	2.32789	3.362	3.5171	0.891996	2.34083	1.61705	2.19893	2.22505	2.16276	2.94267	2.16919	0.0695687	0.0670364	0.0766489	0.0737422	0.0904307
ENSMUSG00000030265	Kras	6	-1	145165219	145198759	protein_coding	FALSE	1.82746	1.28144	1.241	1.49743	1.64058	1.25039	1.13392	1.548	1.67638	1.18604	0.729251	0.794277	0.698882	1.3886	0.131267	1.43301	1.88732	1.6574	1.08437	1.72406	1.46308	1.3707	1.39265	0.481417	0.733552	1.81371	1.17048	1.33498	2.01859	1.80212	1.44682	1.30645	1.29943	1.10764	1.12794	0.316625	1.12724	0.0660367	0.0645818	0.0578368	0.0658815	0.0782711
ENSMUSG00000019715	Gle1	2	1	29790946	29815891	protein_coding	FALSE	1.82664	1.43446	1.48606	1.5428	1.48089	1.56271	1.97015	1.99821	1.86398	1.38963	1.84578	1.87923	1.40726	1.56477	1.73365	3.01021	1.7923	1.83264	1.72459	2.08955	1.56885	1.75955	1.47957	1.3851	1.48367	1.48517	1.37699	0.172847	1.01789	1.81509	1.98532	2.00754	1.81436	1.51749	1.67271	1.52028	1.70761	0.0821443	0.0760722	0.053116	0.0593503	0.0475595
ENSMUSG00000012042	4930579F01Rik	3	-1	137827099	137849677	protein_coding	FALSE	1.82591	-4.29366	-2.16094	-3.61098	-14.8441	-14.5341	-3.38144	-4.04517	-4.05876	-4.15974	-4.22213	-2.49901	-2.22042	-13.0486	-13.7293	-11.5102	-11.4613	-13.5332	-12.6512	-12.8175	-13.2205	-2.72388	-13.3428	-14.3675	-1.66842	-13.9507	-12.7585	-11.6031	-12.0012	-2.31983	-2.57849	-13.4044	-3.25758	-3.61097	-13.3114	-2.33932	-13.46	1.18733	0.383607	0.765303	10.207	9.81867
ENSMUSG00000069844	Sco1	11	1	66866172	66880572	protein_coding	FALSE	1.82325	1.28679	0.828401	0.814666	0.853889	0.945479	0.711618	0.953921	1.09746	1.13045	0.861581	0.835257	0.558442	1.31488	1.48197	1.57661	1.84218	1.28205	0.761541	0.877132	0.802147	0.864042	0.830748	0.388334	0.782993	1.25107	1.04759	-0.275833	2.04011	1.22698	1.03061	0.834204	0.934302	1.37205	0.849448	1.18242	1.08732	0.0667885	0.0736373	0.0762591	0.0814368	0.0742801
ENSMUSG00000051817	Sox12	2	-1	152219347	152223782	protein_coding	FALSE	1.82264	-0.446084	-0.416363	-0.598769	-0.901199	-0.945305	-1.18384	-1.51105	-1.57233	-0.774626	-0.434448	-0.908597	-0.791906	-0.322153	-6.55431	-12.4386	-5.79995	-1.96537	-1.86371	-1.63481	-2.77124	-1.47355	-12.903	-0.865125	-0.409799	-1.79866	-4.76282	-12.1336	-6.00205	-1.52818	-0.587973	-1.64212	-0.480167	-1.48407	-0.174041	0.0732733	-0.246808	0.114144	0.102795	0.113148	0.13094	0.143255
ENSMUSG00000028247	Coq3	4	1	21806820	21839309	protein_coding	FALSE	1.82233	1.45861	1.3829	1.36343	1.28291	1.30447	1.35303	1.28036	1.29962	1.45298	1.27988	1.46135	1.46619	1.19423	1.70157	2.00719	1.48111	1.40379	1.38387	1.34552	1.52159	1.33374	1.43883	0.736584	1.33723	1.49637	2.15723	2.7761	1.57094	1.22867	1.24665	1.37579	1.01557	1.22117	1.386	0.825639	1.30726	0.0580124	0.0612198	0.0511729	0.0601456	0.0627099
ENSMUSG00000032777	Gtf3c1	7	-1	132784469	132851294	protein_coding	FALSE	1.82167	1.16672	1.13244	1.16673	1.28859	1.3821	1.58163	1.5603	1.49283	1.41336	1.38126	1.36823	1.50783	0.786595	1.43459	1.46562	1.70451	1.41729	0.888479	1.35917	1.373	1.301	1.3043	1.97777	1.75005	1.09744	0.538354	1.22346	-1.57419	1.48509	1.34946	1.5564	1.50364	1.51022	1.31674	2.1071	1.86857	0.0397306	0.0364731	0.0346018	0.0326879	0.0334876
ENSMUSG00000029062	Cdk11b	4	1	154998963	155024047	protein_coding	FALSE	1.81972	2.17423	1.92699	2.0954	2.05509	2.0343	2.01876	1.93099	2.06375	2.01992	2.09293	2.21237	2.06236	2.31825	1.41888	1.61308	2.44007	1.96008	2.30576	2.0578	2.17268	2.20236	1.92032	2.33636	2.25635	2.05404	2.20821	2.4378	1.73185	2.01615	2.03526	1.97377	1.81296	2.16872	1.88106	2.36671	1.81133	0.0620792	0.0474864	0.0508239	0.056137	0.0473614
ENSMUSG00000036850	Mrpl41	2	-1	24829637	24830618	protein_coding	FALSE	1.81864	2.90568	2.95009	2.54477	2.48933	2.68404	2.75898	2.45307	2.575	2.45712	2.67771	2.8457	2.77584	3.10559	3.39136	3.96873	3.55864	2.30579	3.11743	2.45401	2.49762	2.86604	2.70552	2.53376	2.6873	2.83513	3.49591	4.32488	1.96153	2.52574	2.88927	2.64144	2.65408	2.90739	2.6855	3.07175	3.09672	0.0534464	0.0458891	0.0563434	0.0594898	0.0549904
ENSMUSG00000003662	Ciao1	2	-1	127066674	127073552	protein_coding	FALSE	1.81694	2.47541	2.45571	2.60047	2.53505	2.95541	3.05822	2.43016	2.43072	2.78035	2.82868	2.80647	2.70656	2.96017	2.29485	2.68611	2.43026	1.68673	2.86698	2.75937	2.4973	2.94507	3.09684	2.29735	3.16701	2.28567	2.84034	2.88579	2.55317	2.74336	2.72696	2.03354	2.5212	2.3099	1.94923	3.2841	2.28081	0.0775806	0.0732541	0.0648564	0.0678047	0.0562089
ENSMUSG00000028189	Ctbs	3	1	146113434	146128813	protein_coding	FALSE	1.81555	0.319302	0.437672	0.456566	0.435689	0.439237	0.283189	0.355331	0.366243	0.46243	0.427641	0.0439767	0.101004	0.244896	-1.90094	-7.04702	1.00781	0.200038	0.161761	0.2626	-0.159731	-0.0426881	0.312417	0.498586	0.636313	0.705778	1.28461	-6.91187	1.33008	0.310201	0.418992	0.509998	0.230392	0.406685	0.0680231	-6.48128	-1.2823	0.0974786	0.0822197	0.0785729	0.0847407	0.0851076
ENSMUSG00000064284	2210021J22Rik	15	-1	85637402	85642127	protein_coding	FALSE	1.81487	1.64745	1.60413	1.27217	0.791839	1.16486	1.16872	1.05118	0.815613	1.23737	0.992771	1.15686	1.56783	1.61253	0.971045	1.40621	2.19176	0.40385	0.874612	0.913067	0.514335	1.11555	0.977923	0.861265	-0.0138963	0.445868	0.863619	1.30574	-1.50547	0.406823	0.558747	1.19659	1.309	0.721942	0.509643	0.690706	0.822791	0.138964	0.139372	0.14488	0.151148	0.121169
ENSMUSG00000033653	Vps8	16	1	21423191	21644753	protein_coding	FALSE	1.8139	0.154852	-0.0217513	0.109836	0.329448	0.296593	0.406915	0.481141	0.28107	0.54687	0.130881	0.404247	0.229344	0.525522	0.473559	-0.747651	0.587027	0.609515	0.0969319	0.601268	0.259605	0.762793	0.166087	1.09724	0.957179	0.484891	0.719184	1.4308	-0.0806948	0.153414	0.745229	0.397645	0.595393	0.695413	0.151249	0.988748	0.324738	0.155426	0.172757	0.130567	0.267962	0.125469
ENSMUSG00000026240	Cops7b	1	1	88479479	88503553	protein_coding	FALSE	1.81202	1.11504	0.896381	0.993096	1.07152	1.18113	1.3655	0.897981	0.929703	0.96779	1.25839	1.45482	1.12078	1.44394	1.19463	-0.0878816	0.620536	1.21865	1.1226	1.19437	1.33955	0.883156	1.2308	1.15338	1.00242	-0.231841	1.44775	-0.00118544	0.606829	0.836135	0.710463	0.89639	0.461877	1.16757	1.08742	1.441	1.80013	0.0850882	0.0758431	0.0749856	0.0733645	0.0718799
ENSMUSG00000020288	Ahsa2	11	-1	23387882	23398030	protein_coding	FALSE	1.80936	1.92518	1.92875	2.32087	2.26992	2.03111	2.11536	2.4054	2.55251	2.04823	1.96466	1.81535	1.90687	2.0335	2.36817	1.28879	2.58069	2.35607	2.00227	1.99651	2.22718	1.77762	1.97168	1.66802	1.67458	2.23981	1.48613	3.0592	2.33073	2.19557	2.05704	1.75087	2.25853	2.18739	2.11953	2.04673	1.91311	0.0547735	0.0519165	0.0512938	0.0535875	0.053261
ENSMUSG00000071068	Treml2	17	1	48438864	48451859	protein_coding	FALSE	1.80879	-3.95185	-4.46775	-4.13461	-3.11033	-3.46936	-3.59915	-5.88173	-4.14887	-6.32097	-6.14155	-3.51008	-5.86924	-3.1257	-5.63803	-3.66081	-3.89561	-5.20339	-2.39773	-4.97743	-5.1519	-5.56436	-5.77196	-5.25826	-2.43949	-5.81554	-5.55904	-3.44218	-3.95881	-5.2449	-5.50584	-2.80086	-3.39933	-5.75194	-5.66204	-3.49128	-2.0348	0.785003	1.08024	0.79106	0.553045	0.572121
ENSMUSG00000036810	Tmem188	8	1	90642668	90659009	protein_coding	FALSE	1.80516	1.38277	1.15052	1.46301	1.48882	1.40149	1.36186	1.47452	1.44119	1.3905	1.32701	1.21865	0.986722	1.66222	1.52224	0.450544	1.84427	1.67538	1.27311	1.58215	1.22986	1.40501	1.40498	0.577056	1.07196	1.84808	1.95443	0.595501	1.1545	1.52002	1.33993	1.21354	0.93092	1.22866	1.36723	-0.0656968	0.885144	0.0817946	0.0772146	0.0649379	0.0718579	0.0764085
ENSMUSG00000021431	Snrnp48	13	1	38296808	38319532	protein_coding	FALSE	1.80488	1.16801	0.806321	0.958626	1.14939	0.791019	0.799338	0.631731	0.777853	0.86081	0.725931	0.732327	0.587272	0.407476	-11.2018	-9.80376	-11.9623	0.881666	0.44084	0.558264	-0.1784	0.975759	-0.160823	0.920664	-0.312662	0.906916	1.94846	2.53776	0.569675	0.994773	1.10031	0.237634	0.629336	0.474023	0.0923932	-9.78611	0.169363	0.077571	0.0898044	0.0776845	0.0746941	0.0889496
ENSMUSG00000020611	Gna13	11	1	109224145	109262683	protein_coding	FALSE	1.80195	1.22973	0.807121	1.06443	0.995059	1.09129	0.924518	1.16726	1.00858	1.0064	1.18009	1.19817	1.04977	0.516749	1.13728	2.12652	0.900599	1.05445	1.32428	1.20685	1.05767	0.856187	0.822456	0.947155	1.17924	1.22209	0.9966	0.464974	-0.353368	0.998313	0.874335	1.11352	1.02651	1.34076	1.1334	2.19807	1.57055	0.0803375	0.074524	0.059972	0.0623261	0.0826302
ENSMUSG00000039886	Tmem120a	5	-1	136211355	136220141	protein_coding	FALSE	1.79877	3.20354	3.0002	2.89552	2.93636	3.13732	3.08451	2.61752	2.69647	2.93744	3.03232	3.25558	3.46866	2.77823	3.55337	3.684	2.81106	2.79436	2.94836	2.86763	2.66877	3.24336	3.05893	3.42016	3.1309	2.72812	3.54536	4.10012	3.8394	2.79447	2.99714	2.63746	2.59584	3.07189	3.07139	3.17661	3.0976	0.0469275	0.0403229	0.0353454	0.0365729	0.0329939
ENSMUSG00000033009	Ogfod1	8	1	96561098	96591821	protein_coding	FALSE	1.79865	0.354179	0.110724	0.235111	0.325439	-0.0366841	0.168714	0.755861	0.543893	0.203835	0.335031	0.339442	0.318335	0.358302	0.486195	2.09215	0.371033	0.799304	0.443609	0.957902	0.584216	0.217053	0.365927	-0.103462	0.402781	0.209068	0.223645	-1.10126	0.0558542	0.807032	0.0623385	0.79971	0.572643	0.243124	0.770589	-0.0494718	0.549559	0.0955202	0.0770676	0.0728321	0.0760602	0.0922507
ENSMUSG00000035601	Rg9mtd3	4	1	45309999	45329003	protein_coding	FALSE	1.79807	0.499931	-0.114158	-0.205393	0.257025	0.449489	-0.107487	0.360661	0.316313	0.86453	0.145816	-0.378905	0.277007	1.14131	-3.30297	-1.59087	0.648409	0.492731	-0.00523269	0.309478	-0.061472	0.258447	0.0212102	-0.347306	-0.197226	0.276611	0.0479754	-1.41838	0.80859	0.412375	0.258272	0.0404979	0.443091	0.206336	-0.130776	-0.193206	0.723953	0.217166	0.199006	0.212871	0.20666	0.201329
ENSMUSG00000073802	Cdkn2b	4	-1	88952198	88956941	protein_coding	FALSE	1.79615	-2.33253	-2.57646	-1.84435	-3.3196	-2.47901	-2.05384	-2.44408	-3.00968	-2.30014	-4.05913	-13.8489	-2.34219	-13.572	-13.0264	-11.637	-11.5706	-3.0336	-2.53424	-8.40225	-3.03951	-12.1505	-1.57894	-0.43386	-3.0606	-2.11809	-13.1625	-11.9053	-10.946	-13.2926	-1.60187	-7.68218	-12.7422	-2.0402	-11.8452	-10.7362	-12.7017	0.539986	0.507945	0.355793	0.772546	0.506439
ENSMUSG00000034801	Sos2	12	-1	70684748	70782839	protein_coding	FALSE	1.79474	-0.240867	0.337123	-0.0300022	0.101166	-0.628995	-0.140847	0.201431	0.153592	-0.078338	-0.0602899	-0.0632173	-0.374917	0.538276	0.634117	-13.4977	0.544647	0.0466792	0.152663	-0.0712682	0.176161	-0.699686	0.00266789	-1.01521	-0.726425	0.230649	-1.66567	0.541268	0.727644	0.355172	-0.248481	0.29353	0.204187	-0.242673	-0.343372	-1.12926	-0.17715	0.0908856	0.0598731	0.0686942	0.0708183	0.101515
ENSMUSG00000041594	Tmtc4	14	-1	123318193	123383257	protein_coding	FALSE	1.79291	-0.60538	-0.0698703	0.0906948	-0.3611	-0.430942	-0.369307	0.117184	0.419753	0.104335	-0.0571639	-0.255289	-0.547089	0.461146	0.419508	-1.33711	-0.690694	0.247519	0.0363069	-0.119037	0.152783	0.0653496	0.42658	-0.207528	-0.288026	0.0761738	-0.294974	-1.2536	1.1419	0.360438	0.374684	-0.0308856	-0.55563	0.0201912	-0.195976	0.0437421	-0.305558	0.181417	0.20354	0.14736	0.128184	0.188649
ENSMUSG00000056216	Cebpg	7	-1	35831441	35841522	protein_coding	FALSE	1.79167	1.62591	1.40354	1.53728	1.88281	1.27009	1.41336	1.66867	1.54404	1.26581	1.50192	1.1732	1.77392	1.49551	1.49144	1.86756	1.86451	1.70946	1.66374	1.62893	1.58148	1.40198	1.41045	0.994459	1.33302	1.26759	0.950002	1.33795	1.15977	1.54221	1.82896	1.67309	1.78791	1.31775	1.53136	1.15409	1.3774	0.0466447	0.0425079	0.0410809	0.039385	0.0444323
ENSMUSG00000055760	Gemin6	17	1	80623781	80627837	protein_coding	FALSE	1.79145	0.276444	0.550571	0.714506	0.296978	0.377724	0.824828	0.252472	0.343613	0.68742	-0.0889499	0.0843767	-0.18879	0.584046	-1.5625	-5.36261	-2.74937	0.576929	0.0739083	-0.291108	0.134914	0.207388	0.766391	-0.826798	0.26963	0.307161	1.4274	1.91083	-2.78337	-0.150009	0.321711	0.59053	-0.120674	0.190062	-0.37874	-0.189064	-0.198215	0.161041	0.125687	0.118643	0.145705	0.141186
ENSMUSG00000020864	Ankrd40	11	1	94189315	94203155	protein_coding	FALSE	1.78654	2.70329	2.82548	2.62476	2.48806	2.48301	2.66172	2.32296	2.40231	2.59001	2.44021	2.37407	2.39504	2.40293	3.14968	3.47236	2.29817	2.38414	2.20926	2.64261	2.35496	2.38952	2.7822	2.73162	2.48942	2.44055	2.94804	3.57582	2.80656	2.39882	2.65974	2.36067	2.47723	2.53733	1.99492	2.45974	2.45712	0.0599974	0.0513146	0.0594411	0.0623467	0.0680921
ENSMUSG00000030612	Mrpl46	7	-1	85920122	85928417	protein_coding	FALSE	1.78501	2.15135	1.95331	2.00304	1.96713	2.00122	2.05579	1.45993	1.68389	1.94715	1.82682	1.98706	1.92844	2.24742	2.64265	3.34704	1.24265	1.92194	2.11737	1.83585	2.02129	1.82069	2.04175	1.36514	2.02646	2.05672	2.38709	2.44414	1.61708	1.72031	2.1109	1.83463	1.81981	2.22591	2.41682	2.04418	1.46655	0.0627866	0.0624479	0.0605892	0.0635109	0.060578
ENSMUSG00000030031	Kbtbd8	6	1	95067234	95079712	protein_coding	FALSE	1.78475	-2.14412	-2.35466	-1.88038	-1.63748	-2.22573	-2.31402	-1.39395	-0.946764	-1.68566	-3.1382	-2.96008	-2.67406	-1.83204	-5.32095	-3.41669	-3.49624	-1.01439	-1.89579	-2.65249	-4.32181	-2.9717	-3.17105	-3.94297	-1.0409	-2.06262	-5.18887	-3.25557	-3.46894	-1.67581	-4.21323	-1.02326	-1.32325	-3.02622	-2.93041	-4.0095	-2.11114	0.379094	0.35245	0.418131	0.237482	0.338062
ENSMUSG00000023143	Nagpa	16	-1	5195382	5204105	protein_coding	FALSE	1.78415	1.75512	1.66934	1.6425	1.26759	1.87217	1.90336	1.3041	1.34836	1.66955	1.83229	1.795	1.69412	2.06132	1.91351	0.654024	0.790477	1.41621	1.4663	1.35035	1.48187	2.16657	1.7698	2.46902	2.29972	1.4018	2.2129	2.39777	1.8246	1.23624	1.88198	1.0004	1.41545	1.98159	1.82178	2.4822	1.90302	0.0993478	0.1001	0.0962501	0.126447	0.0840023
ENSMUSG00000042506	Usp22	11	-1	60965287	60988557	protein_coding	FALSE	1.77848	1.28578	1.36699	1.39689	1.43398	1.43539	1.36097	1.45493	1.39534	1.34396	1.66009	1.52768	1.29722	1.48641	0.558578	1.43953	1.14864	1.63927	1.66628	1.91322	1.67812	1.57864	1.72232	1.4313	1.50606	1.42114	1.62666	1.62702	1.27042	1.34341	1.61187	1.59803	1.71082	1.47999	1.49956	1.79462	1.53001	0.0511888	0.0436694	0.0429821	0.041499	0.0420355
ENSMUSG00000031511	Arhgef7	8	1	11728105	11835219	protein_coding	FALSE	1.77773	1.02589	1.07095	0.913526	1.09619	1.24763	1.38383	1.36083	1.41388	1.14809	1.31272	1.38093	1.39771	0.747906	1.48739	0.781728	0.837003	1.45408	1.2028	1.20632	1.05462	1.35051	1.3059	1.75225	1.56214	1.17383	0.875362	0.872519	1.83644	1.33528	1.32029	1.06531	1.462	1.06815	1.05078	1.46144	0.943288	0.0582284	0.0490261	0.0514696	0.0486599	0.0439847
ENSMUSG00000038400	Pmepa1	2	-1	173049959	173102034	protein_coding	FALSE	1.77718	-0.724907	-0.589136	-1.25227	-1.4108	-0.994313	-0.787545	-1.08452	-0.605171	-0.293072	-0.683958	-0.950871	-1.05868	0.116442	-0.0136345	-1.27688	0.559413	-0.96387	-1.04747	-0.849405	-0.924325	-0.519337	-0.725855	-0.279758	-0.519452	-0.631814	-0.857374	-1.38515	-1.29711	-1.18981	-0.945004	-1.36895	-1.25058	-0.271919	-0.931208	0.644436	-0.253738	0.175235	0.166824	0.176514	0.261653	0.184703
ENSMUSG00000014932	Yes1	5	1	32913606	32989430	protein_coding	FALSE	1.77426	0.527301	0.443401	0.698696	0.828599	0.174301	0.228757	1.02028	0.824053	0.286937	0.171749	0.163388	0.174413	0.684337	-4.02135	1.10334	0.0521086	0.607181	0.275013	1.2035	0.951764	0.00916694	0.574924	-0.803404	-0.0696992	0.507489	1.39524	-5.34857	1.07199	0.767672	0.313974	0.566893	0.639196	0.170959	-0.0286587	-0.976795	-0.10228	0.070397	0.0671328	0.0577571	0.0529854	0.0793488
ENSMUSG00000019303	Psmc3ip	11	-1	100953137	100956750	protein_coding	FALSE	1.77325	-1.67985	-1.48515	-1.98264	-2.39557	-2.11494	-1.01904	-2.041	-2.15628	-2.18309	-2.16734	-1.28249	-2.31841	-4.85512	-4.90289	-2.97708	0.432083	-3.60066	-3.72108	-4.72639	-1.6034	-1.20184	-5.07267	-1.13896	-3.74544	-0.786477	0.163003	-2.9153	-3.26275	-2.02708	-2.16699	-2.42853	-4.75022	-4.05787	-2.77146	-1.58113	-3.50891	0.462435	0.426364	0.472807	0.606198	0.508893
ENSMUSG00000028702	Rad54l	4	-1	115766869	115796295	protein_coding	FALSE	1.77285	-2.31254	-2.26268	-2.57567	-3.02518	-2.31705	-2.21603	-2.09597	-2.57118	-2.02095	-3.03105	-3.21014	-2.45736	-1.49844	-1.69379	0.815864	-1.44445	-1.59524	-2.375	-2.05063	-2.41044	-3.95259	-1.91301	-3.77329	-3.79016	-3.66549	-1.16667	-1.95739	-1.03857	-2.21295	-2.24911	-1.37215	-1.53953	-2.40811	-4.09548	-3.7341	-1.78602	0.593891	0.50117	0.586771	0.731864	0.462839
ENSMUSG00000061479	Snrpa	7	-1	27972024	27981290	protein_coding	FALSE	1.77284	2.96496	3.24834	2.80024	2.52475	3.08983	2.99831	2.44372	2.5104	3.06453	2.87765	2.86013	2.8354	3.24789	2.71608	1.50642	3.05991	2.156	2.19913	2.15526	1.91757	2.00612	1.54023	2.0952	2.44445	2.7677	2.44892	1.68672	3.41007	2.10596	2.77374	1.77319	2.48885	3.1412	2.95651	4.26009	3.3369	0.0678238	0.0411999	0.0567664	0.0693346	0.0588505
ENSMUSG00000024789	Jak2	19	1	29326318	29387570	protein_coding	FALSE	1.77101	0.153883	-0.191082	0.138826	0.434389	-0.00462811	-0.0040575	0.302003	0.361313	-0.029576	-0.218052	0.0525577	-0.297562	0.310378	0.404616	-0.251513	0.945827	0.46358	-0.0182417	0.581668	0.523023	-0.198795	-0.00298611	-1.35968	-0.527988	-0.406176	-0.990754	-1.38641	0.125807	0.473797	0.367226	0.24941	0.0972014	-0.0786214	0.31295	-0.417737	-0.103505	0.0758203	0.0829883	0.0684145	0.0599377	0.076989
ENSMUSG00000037890	Wdr19	5	1	65590935	65651654	protein_coding	FALSE	1.77036	-1.76998	-1.93283	-2.19507	-1.63043	-2.20356	-1.64036	-1.74653	-1.81435	-2.27946	-2.2576	-2.29295	-3.91979	-1.43994	-9.30137	-7.44266	-7.59752	-0.940078	-2.4194	-1.7176	-2.50143	-2.33919	-1.74359	-2.89201	-2.36129	-2.48056	-9.22252	-7.32396	-7.79744	-1.63469	-1.90041	-1.99586	-1.40365	-3.58079	-2.17958	-1.65101	-7.423	0.217745	0.210121	0.239776	0.181653	0.260583
ENSMUSG00000028333	Anp32b	4	1	46463774	46485529	protein_coding	FALSE	1.77029	2.77286	2.76397	2.6839	2.66803	2.51496	2.48629	2.50357	2.64084	2.59595	2.80818	2.89802	2.77869	2.86053	2.63987	3.36995	3.77885	2.27451	2.72943	2.43966	2.48104	2.79836	2.74291	2.60779	2.28936	2.61926	2.92135	3.38617	2.49785	2.47482	2.51966	2.56735	2.45134	3.02065	2.87534	2.37668	2.67978	0.0367022	0.0338914	0.0337092	0.0364854	0.0392708
ENSMUSG00000044894	Uqcrq	11	-1	53241424	53244333	protein_coding	FALSE	1.76864	6.25868	6.15781	5.71237	5.75815	5.77096	5.65148	5.24193	5.25513	6.03138	5.62456	5.43489	5.96282	5.95793	7.03286	6.98566	6.19571	4.18979	5.58361	4.55795	5.88536	5.90081	2.79211	4.94775	3.41047	5.61802	6.06002	6.7628	6.50834	5.44302	6.15913	5.00871	5.49886	6.26147	6.29307	7.22181	6.49127	0.0158546	0.0150758	0.0181851	0.0190899	0.0175229
ENSMUSG00000049872	Fam26e	10	-1	33811158	33816325	protein_coding	FALSE	1.76333	-2.36961	-3.66708	-2.59511	-2.80379	-1.90911	-3.37073	-3.20045	-1.872	-14.5333	-2.32373	-2.86084	-3.09751	-6.41611	-6.77745	-11.2931	-12.0513	-1.70929	-8.07494	-8.56402	-8.33055	-7.38761	-13.6431	-13.1812	-8.33147	-5.71821	-5.61596	-12.1913	-12.3794	-11.2611	-9.04614	-8.27725	-8.00573	-8.16617	-3.65514	-13.5937	-8.50944	0.453245	0.796491	0.46424	0.519723	0.346211
ENSMUSG00000033126	Ybey	10	-1	75922314	75931859	protein_coding	FALSE	1.76192	-0.430346	-0.551235	-0.73464	-0.64368	-0.705946	-0.857237	-0.870982	-0.586056	-0.96603	-0.456394	-0.684815	-0.733623	-0.557126	-0.160484	-12.7415	-5.0468	-0.92249	-1.38968	-0.910546	-1.11977	-0.528708	-0.600227	-0.422189	-0.711531	-0.586144	-12.4392	0.0948746	-5.75343	-0.748893	-0.169929	-1.43038	-0.83915	-1.06408	-0.800218	-2.76188	-0.681246	0.116938	0.107966	0.108608	0.112549	0.123084
ENSMUSG00000086281	9530082P21Rik	17	1	23880201	23891032	lincRNA	FALSE	1.75787	-0.333535	-0.546139	-0.38922	-0.592997	-0.373176	-0.333316	-0.43733	-0.656567	-1.00328	-0.638966	-0.211281	-0.963111	0.224557	-1.56937	-4.72642	-4.63751	-0.726744	-0.250815	-0.103783	-0.656927	-1.72403	0.0283946	-1.06097	-1.51163	-4.65463	-4.77878	-4.92599	-4.74701	-1.27378	-0.771326	-0.0905576	0.172523	-1.82359	-1.75395	-0.578188	-0.144709	0.168411	0.175189	0.157074	0.17843	0.167308
ENSMUSG00000069808	Fam57a	11	1	75993173	76028329	protein_coding	FALSE	1.75775	0.0408816	0.323595	-0.0709742	-0.235092	0.0150079	-0.336979	-0.117501	-0.013987	0.211242	-0.0371099	0.171603	-0.503553	-0.157457	-1.49854	-1.4622	-0.669226	0.846395	-3.15011	-0.0492422	-1.217	-0.132422	-0.235881	-0.154366	-0.109998	-0.114102	-0.813604	-1.25138	-0.407484	-2.06904	0.204159	-0.0952276	0.236466	-1.01276	0.219788	-1.57972	-1.13132	0.174475	0.135518	0.146884	0.181188	0.154393
ENSMUSG00000056735	A930024E05Rik	5	1	123439363	123448354	lincRNA	FALSE	1.75686	-2.2324	-1.90417	-2.05636	-2.61129	-1.94806	-3.47735	-2.44671	-2.11561	-1.52835	-2.02222	-4.29099	-2.09138	-13.1398	-6.31475	0.403959	-11.6255	-1.26842	-13.3142	-2.35888	-1.51704	-12.3071	-2.10047	-3.02841	-13.0317	-1.90526	-6.66906	-11.9449	-11.9919	-11.7452	-1.41341	-1.83022	-2.40128	-2.41939	-3.55029	-2.13022	-0.688795	0.41374	0.31296	0.331502	0.46415	0.327218
ENSMUSG00000022800	Fyttd1	16	1	32877586	32909049	protein_coding	FALSE	1.75503	1.14638	1.21991	1.34915	1.49821	1.13383	0.927298	1.45565	1.32594	1.22977	0.971981	1.06063	1.14282	1.79816	1.21786	2.17961	2.26876	1.84285	1.10724	1.3665	1.51794	1.16696	1.28419	0.510784	0.793484	1.08272	1.52034	0.177943	0.902844	1.7526	1.13368	1.51373	1.33655	1.16253	1.10339	0.701567	1.40567	0.0750368	0.0741745	0.0505765	0.084019	0.112754
ENSMUSG00000040929	Rfx3	19	-1	27836211	28085656	protein_coding	FALSE	1.75455	-2.05992	-1.29402	-2.0588	-1.55825	-2.07554	-1.85741	-0.912188	-1.16229	-1.85132	-2.16187	-2.29205	-1.66769	-2.19302	-3.61697	-0.740341	-2.08405	-0.643707	-2.11988	-0.741774	-1.14488	-2.41876	-2.1694	-2.67082	-3.52425	-2.73916	-2.23671	-1.84248	-1.04325	-1.67907	-2.89211	-0.626184	-0.267317	-2.18248	-1.69162	-3.2501	-1.92148	0.298563	0.240856	0.300575	0.181289	0.264707
ENSMUSG00000038074	Fkbp14	6	-1	54527598	54547338	protein_coding	FALSE	1.75305	0.271201	0.230424	0.323096	0.370455	0.241414	0.474018	0.518311	0.502433	0.371328	-0.423907	-0.288405	-0.392933	0.302814	-3.18618	-0.695931	0.872988	0.432169	0.443112	0.923548	0.563772	0.275492	0.485063	-0.778448	-0.248263	0.583279	1.00119	2.06771	0.401304	0.886467	0.750676	0.672405	0.654364	0.320345	-0.38503	-0.288501	-0.188558	0.117114	0.122222	0.0936666	0.0925992	0.139263
ENSMUSG00000037617	Spag1	15	1	36109123	36165365	protein_coding	FALSE	1.75255	-2.16092	-2.14142	-1.60087	-1.53498	-2.30712	-1.90431	-1.93506	-2.1003	-1.93343	-2.02451	-1.9228	-2.13476	-7.33911	-9.34051	-7.1281	-4.94727	-2.35054	-2.19855	-1.43188	-1.38102	-2.38376	-3.09377	-7.81196	-8.61621	-0.788013	-8.90555	-6.84656	-5.19568	-1.51135	-2.23058	-2.50443	-2.67701	-2.36241	-8.22274	-2.37761	-1.68855	0.292407	0.26988	0.197257	0.183694	0.284039
ENSMUSG00000021185	9030617O03Rik	12	1	102017267	102135191	protein_coding	FALSE	1.75153	1.72821	2.00071	1.88893	1.94645	1.90911	2.01976	1.84723	1.81849	1.87022	1.99045	1.78034	1.71984	1.70444	2.04359	1.49973	-0.102005	2.04077	2.09255	2.01695	2.05233	2.01594	2.15611	1.89746	1.67255	1.60909	1.80238	3.01987	1.94768	1.83818	2.11702	1.97561	2.00621	1.64018	1.79061	1.83899	1.85621	0.0505489	0.0436913	0.0510693	0.0601596	0.0600073
ENSMUSG00000035666	Gtf3c4	2	-1	28677819	28695880	protein_coding	FALSE	1.74618	0.196234	-0.0559993	0.379549	0.343147	0.316492	0.320596	0.767181	0.769013	0.03789	0.400281	0.354906	0.174321	-0.15355	0.0257545	-3.29415	-0.530691	1.06103	0.192855	0.810622	0.730355	0.476967	0.374503	0.140709	0.432303	0.392783	-0.769704	1.45421	0.635681	0.547266	0.117041	0.716287	0.740216	-0.0735204	0.0519993	0.31272	-0.462332	0.0645782	0.116243	0.0606304	0.060984	0.0594231
ENSMUSG00000025762	Larp1b	3	1	40825861	40844156	protein_coding	FALSE	1.74404	-0.943146	-0.335233	0.0788918	-0.359562	-0.985991	-0.612876	0.193505	0.019665	-0.589455	-0.182134	-0.512311	-0.920772	-0.282411	-1.15417	-1.78093	0.57587	0.294897	-0.269568	-0.375423	0.39719	-0.0598521	0.0763454	-1.4901	-0.743869	0.142228	0.80705	0.0592396	-3.37737	-0.627518	-0.253356	-0.811783	-0.274843	-0.331679	-0.854534	-1.18354	-1.21579	0.287095	0.1898	0.144482	0.182676	0.260889
ENSMUSG00000038143	Stox2	8	-1	48265402	48437702	protein_coding	FALSE	1.74357	-2.99294	-2.77848	-2.73219	-3.0534	-3.73239	-3.58416	-2.76582	-3.58026	-3.37492	-2.78024	-3.15864	-4.3095	-3.21764	-5.68355	-2.91426	-8.52529	-9.0411	-2.94874	-2.59863	-8.28744	-4.4299	-3.42705	-9.70645	-2.41092	-3.17019	-5.68677	-2.82356	-8.68288	-2.74578	-2.89294	-8.22902	-2.96487	-3.523	-4.71505	-9.95606	-8.66396	0.283813	0.225654	0.204513	0.260216	0.363477
ENSMUSG00000023873	1700010I14Rik	17	1	9181198	9201184	protein_coding	FALSE	1.74329	-2.83718	-2.36135	-1.96607	-2.7132	-1.08069	-2.04969	-1.85812	-7.28119	-2.73324	-2.11606	-2.48578	-3.70305	-6.57033	-6.68611	-4.74504	-4.88535	-5.58691	-3.93061	-4.8706	-1.07733	-2.20437	-0.853697	-3.39689	-5.28245	-1.38763	-6.65979	-4.72114	-4.80831	-2.39693	-3.83617	-4.81534	-2.59419	-1.42098	-5.67887	-3.27972	-1.24749	0.603449	0.40728	0.323272	0.510535	0.230381
ENSMUSG00000046295	Ankle1	8	1	73929909	73933803	protein_coding	FALSE	1.7402	-3.03286	-2.69731	-3.30914	-2.43877	-3.44263	-2.12445	-2.64607	-1.75299	-3.32143	-3.78543	-5.60321	-3.06619	-5.14338	-5.07525	-3.08575	-3.23782	-1.62002	-3.19419	-2.05693	-4.5971	-4.28415	-4.99377	-2.51956	-4.14038	-5.15713	-5.0275	-3.00227	-3.22075	-3.37913	-4.93101	-4.37156	-4.67105	-2.33869	-5.16262	-2.44014	-1.6662	0.741771	0.465754	0.708011	0.492078	0.767306
ENSMUSG00000055799	Tcf7l1	6	-1	72576372	72739248	protein_coding	FALSE	1.73721	0.950311	1.22235	0.38639	0.0956531	0.548339	0.218248	-0.122329	0.070507	0.56552	0.281912	0.0346757	0.794402	0.602441	0.929618	-0.619591	-0.587645	0.0227422	-0.729308	0.23947	0.235732	0.431772	0.700551	1.151	0.763161	0.635833	0.444585	-0.630704	0.855907	-0.0577601	0.330541	-0.582189	-0.196383	0.347075	0.238653	1.32046	0.565801	0.11111	0.059593	0.111511	0.124936	0.0886823
ENSMUSG00000057842	Zfp595	13	-1	67413934	67433496	protein_coding	FALSE	1.73488	-0.430301	-0.733302	-0.463911	-0.340532	-0.753195	-0.411427	-0.377519	-0.384449	-0.770602	-1.0571	-0.760106	-1.40474	-0.510621	-5.4166	-3.70523	0.663834	-0.236011	-1.85809	-0.141102	-0.313469	-0.653819	-0.436055	-4.47837	-0.674281	-0.644208	0.345001	-0.0183384	-1.24368	-0.282855	-0.393192	0.00546434	-0.109126	-1.31999	-0.789691	-2.09915	-1.20139	0.120857	0.12582	0.109611	0.103786	0.129635
ENSMUSG00000027286	Lrrc57	2	-1	120429974	120435256	protein_coding	FALSE	1.73468	0.937171	1.03454	1.14474	0.842199	1.14122	0.842368	0.753771	0.775973	0.77708	1.14807	0.653137	0.706592	1.19466	-2.20162	1.37528	0.986446	0.704181	0.997718	0.788384	0.988063	0.942311	0.832966	1.39996	1.11796	1.61774	1.45826	1.88572	0.202179	1.31125	0.659719	1.33749	0.869882	0.907596	1.14391	-0.119087	0.577971	0.100338	0.0853453	0.0793495	0.0974851	0.101599
ENSMUSG00000024608	Rps14	18	1	60934164	60938200	protein_coding	FALSE	1.73203	4.91063	4.67158	4.63828	4.55611	5.20198	5.07922	4.7775	4.77294	5.29069	5.02839	5.12621	5.63177	4.2214	5.36562	6.50814	5.72993	4.95353	4.50573	5.1083	1.87191	3.72865	5.69683	3.03185	5.36531	4.03108	2.99354	2.68399	2.28764	3.80938	3.66496	2.14574	5.44979	5.35091	1.30723	5.64204	2.047	0.0288008	0.0295599	0.0276098	0.0299101	0.0169674
ENSMUSG00000028992	Nmnat1	4	-1	148841681	148859311	protein_coding	FALSE	1.73095	1.55055	1.35453	1.48416	1.36292	1.72174	1.56252	1.46144	1.62199	1.76433	1.52025	1.43486	1.61307	1.56887	1.60105	2.68297	1.87123	1.35511	1.87664	1.57809	0.502395	1.5802	1.8206	1.83412	1.49553	1.60248	1.22869	1.97348	2.14493	1.58187	1.90042	1.76215	1.71449	1.65128	1.6121	2.09613	1.74274	0.0679906	0.0688742	0.0654289	0.0699987	0.0679727
ENSMUSG00000030789	Itgax	7	1	135273061	135294171	protein_coding	FALSE	1.72973	-2.96889	-1.96904	-2.61896	-2.40307	-2.96134	-2.80088	-9.79197	-3.61572	-3.35597	-2.23791	-2.92111	-9.89974	-3.69552	-4.39776	-7.70595	-7.75742	-2.57788	-1.44706	-5.62886	-4.01597	-8.98686	-3.56945	-3.25367	-4.11501	-9.60452	-4.05693	-7.23224	-7.46002	-7.80605	-3.06715	-5.19355	-9.03545	-2.82725	-3.08576	-8.30287	-9.05996	0.403023	0.225417	0.306017	0.282442	0.388703
ENSMUSG00000024436	Mrps18b	17	-1	36047324	36053334	protein_coding	FALSE	1.72771	3.36304	3.4071	3.29996	3.03799	3.55055	3.41123	3.19625	3.22335	3.73252	3.43477	3.60987	3.54649	3.69539	4.26845	4.03604	2.90919	3.04027	3.53972	3.30362	3.35677	3.45093	3.5568	3.4956	3.52803	3.74498	3.76801	3.61319	4.20662	3.28844	3.61588	3.05876	3.16059	3.50689	3.564	3.05473	3.24241	0.0381014	0.0317839	0.0330909	0.0377563	0.0302256
ENSMUSG00000022130	Tgds	14	-1	118511133	118531987	protein_coding	FALSE	1.72682	1.76509	1.65618	1.77891	1.88472	1.73278	1.94734	1.57123	1.54075	1.42506	1.49452	1.84991	1.50745	1.78488	2.07797	2.30601	2.46659	1.74733	1.76224	1.60602	1.4339	1.61636	1.78261	0.854807	1.31623	2.07995	1.89653	1.59726	2.33078	1.78995	1.7879	1.71819	1.63506	1.58203	1.81811	1.3479	1.64525	0.0533826	0.0491653	0.0465033	0.0435741	0.0513139
ENSMUSG00000002733	Plekha3	2	1	76513338	76534885	protein_coding	FALSE	1.72591	1.15858	1.18822	1.34914	1.47879	1.26606	1.19348	1.11129	1.37573	1.12582	1.22394	1.17268	1.16042	2.00559	0.714303	-6.02075	-5.50925	1.44177	0.754195	1.36845	1.2824	1.26189	1.05206	0.735893	1.09178	1.38334	0.251443	1.9875	2.52017	1.2315	1.6358	1.33384	1.11058	1.12043	0.961735	0.803684	0.756715	0.0728595	0.0625247	0.0585418	0.0554398	0.0649348
ENSMUSG00000010362	Rdm1	11	1	101488509	101497414	protein_coding	FALSE	1.72567	1.26871	1.32276	1.21643	1.22521	1.54132	1.62375	0.809481	0.766643	1.41488	0.817681	1.48579	1.35891	1.72422	1.6664	1.88155	1.48235	1.10644	1.46152	0.904574	0.857364	0.807245	1.16257	0.897598	1.53658	1.40803	1.82405	-2.25366	2.54929	0.684649	1.16269	0.61829	1.32706	0.99405	1.31428	0.863975	1.52054	0.117888	0.116653	0.096305	0.109035	0.0859272
ENSMUSG00000027845	Dclre1b	3	-1	103604528	103613367	protein_coding	FALSE	1.72559	-0.938737	-0.672525	-0.712491	-0.878647	-0.812095	-0.631861	-0.590595	-0.469897	-0.61967	-0.325678	-0.838885	-0.293005	-0.409104	0.154723	-0.412119	-0.248145	-0.578701	-0.701818	-0.485008	-0.70995	-0.762851	-0.532747	-0.996357	-0.607379	-0.672252	-0.817584	-3.10456	-0.363658	-0.376355	-0.266782	-0.401197	-0.206451	-0.540275	-0.762815	-0.979775	-0.637343	0.186496	0.181005	0.153638	0.145835	0.157621
ENSMUSG00000017428	Psmd11	11	1	80242117	80286750	protein_coding	FALSE	1.72013	3.43511	3.43704	3.47916	3.62118	3.5092	3.52501	3.4812	3.47694	3.55058	3.31792	3.16743	3.14847	3.70888	2.45667	2.94121	3.52421	3.64792	3.25512	3.51205	3.59826	3.6653	3.04877	3.543	3.41168	3.23731	4.14395	4.26193	3.69674	3.31736	3.64174	3.2691	2.96224	3.25535	3.72832	1.6467	3.36881	0.024403	0.0220622	0.0295911	0.0270597	0.025398
ENSMUSG00000026436	Elk4	1	1	133904184	133929189	protein_coding	FALSE	1.71998	2.4273	2.11095	2.14522	2.28697	1.93963	2.15879	2.18481	2.15663	1.68495	1.79961	1.9351	1.7568	1.89469	1.82202	1.9997	-1.17585	2.20282	2.20367	2.68579	2.40574	2.02526	2.275	1.35874	2.03155	1.29263	2.28829	2.30378	2.7647	2.4997	1.72093	2.43261	2.16272	1.36526	1.40341	1.29408	1.85468	0.0438305	0.0510507	0.0488803	0.048341	0.0502966
ENSMUSG00000072244	Trim6	7	1	111367307	111383666	protein_coding	FALSE	1.71939	-1.9684	-1.29283	-1.16079	-2.51124	-3.12811	-1.80496	-1.9106	-1.43813	-3.37027	-2.19268	-1.96289	-1.29332	-4.17996	-2.59256	-2.06326	-2.30311	-1.72854	-2.33237	-1.83263	-1.34071	-1.50149	-0.201708	-3.79662	-2.4566	-0.792077	0.0328494	-2.06638	-2.33439	-0.695941	-2.36276	-1.0422	-1.01913	-2.00285	-1.07338	-3.7542	-2.87498	0.517151	0.304557	0.270034	0.557576	0.775007
ENSMUSG00000028959	Fastk	5	-1	23944258	23951105	protein_coding	FALSE	1.71843	2.91751	3.16124	2.72589	2.58379	2.78444	2.65828	2.56091	2.65154	3.05319	3.13982	3.17009	3.37233	2.87007	2.45959	3.09853	3.25418	2.14316	2.80943	2.86823	2.80219	3.2127	3.26172	3.89474	3.40563	2.79963	2.84482	1.87675	3.00809	2.72043	2.91547	2.7828	3.02252	2.84412	2.75112	3.60353	3.40489	0.0562755	0.0409025	0.0516211	0.063584	0.0504961
ENSMUSG00000026674	Ddr2	1	-1	171902439	172040632	protein_coding	FALSE	1.718	-1.74109	-2.06287	-1.33154	-1.77889	-1.95025	-1.66953	-1.17473	-1.35141	-1.44277	-1.60466	-1.63002	-1.68686	-2.32351	-5.94713	0.249105	-4.43701	-1.10456	-1.02312	-1.33548	-1.15206	-2.37181	-2.67764	-2.23088	-2.27894	-1.6025	-5.03696	-6.5315	-4.10074	-0.897813	-2.2304	-1.18006	-1.04287	-2.03113	-1.73791	-8.03047	-2.31655	0.155117	0.165701	0.111967	0.140537	0.165779
ENSMUSG00000025575	Cant1	11	-1	118267603	118280400	protein_coding	FALSE	1.71715	1.65008	1.46101	1.50349	1.58444	1.88131	1.86279	1.25389	1.34067	1.68102	1.86567	1.87211	1.89678	1.27565	1.41284	2.60952	0.833902	1.50832	1.75285	1.53306	1.73852	1.97077	1.89685	2.58995	2.19705	1.73632	1.7975	2.06719	2.04082	1.34231	1.74027	1.58283	1.56054	1.73258	1.85771	2.3341	2.07021	0.0508735	0.0467844	0.0475825	0.0466555	0.0398222
ENSMUSG00000021585	Cast	13	-1	74831691	74945958	protein_coding	FALSE	1.71641	1.36988	1.42656	1.51832	1.66221	1.35572	1.3702	1.59257	1.57733	1.42963	1.29517	1.45804	1.06796	1.48409	1.28486	2.16697	1.45309	1.12246	1.54496	1.19729	1.16312	0.893322	1.33189	0.317372	1.15254	1.34193	1.3866	-2.29688	1.52294	1.28291	1.55317	1.7924	1.37171	1.23299	1.2215	0.72685	1.06524	0.0699755	0.0620894	0.0553696	0.0589011	0.0738159
ENSMUSG00000026980	Ly75	2	-1	60130160	60221360	protein_coding	FALSE	1.71532	-2.17172	-2.05858	-1.90011	-1.80629	-2.53221	-2.13439	-2.02814	-1.92831	-2.95517	-2.13928	-1.94777	-2.67266	-1.88146	-7.7334	-0.26927	-3.55444	-1.73057	-2.21489	-2.40094	-2.19655	-2.99684	-1.82918	-4.08978	-3.76251	-6.46963	-3.43227	-5.26509	-3.20715	-5.69378	-2.92064	-1.63764	-1.73331	-2.16551	-3.62301	-3.91468	-4.0229	0.207414	0.181066	0.165937	0.162505	0.243088
ENSMUSG00000000751	Rpa1	11	-1	75111668	75161826	protein_coding	FALSE	1.7139	1.91372	1.99735	2.04271	1.92002	1.81087	1.91578	2.06683	2.00681	1.86047	1.79828	1.94259	1.65438	1.95624	0.989425	3.37549	2.02993	1.82928	1.30072	2.02365	2.1041	1.66028	1.62226	2.28257	1.75837	1.45128	2.24051	2.2914	-0.540992	1.74996	2.05629	1.70115	1.71904	1.44674	1.59526	1.31999	1.68736	0.0706111	0.0790016	0.0603369	0.0623939	0.0581889
ENSMUSG00000029428	Stx2	5	-1	129490432	129514449	protein_coding	FALSE	1.7126	0.950731	0.907911	1.11606	1.23044	1.23477	1.34422	1.56193	1.60331	1.44916	1.16497	0.620547	1.18393	1.25475	1.43932	1.50389	0.857345	1.75466	0.93864	1.24259	0.903651	1.22949	0.92042	1.27767	1.00228	0.998603	-0.763504	2.53735	0.658385	1.59072	1.61762	1.29035	1.31629	1.53089	1.04876	1.31952	1.0639	0.0875256	0.0845817	0.0779038	0.0811611	0.0704439
ENSMUSG00000032570	Atp2c1	9	-1	105305869	105429649	protein_coding	FALSE	1.71175	1.3063	1.67645	1.77766	1.83771	1.60052	1.54755	1.91482	2.02073	1.78219	1.74653	1.52976	1.54462	1.91662	0.384938	2.32081	1.59896	2.06398	1.56441	2.23923	1.93381	1.9549	1.68679	1.64026	1.18986	1.86291	1.51094	1.70421	1.81698	2.0473	1.79029	1.85239	1.83172	1.30596	1.42899	1.3309	1.26209	0.0976439	0.0655595	0.0589405	0.061229	0.0716012
ENSMUSG00000038342	Mlxip	5	1	123844807	123915306	protein_coding	FALSE	1.71118	-0.425342	-0.689978	-0.254541	-0.211189	-0.576497	-0.535736	-0.227243	0.147746	-0.549551	-0.22325	-0.353567	-0.654171	-0.676706	0.434339	0.783879	-4.04279	0.0446026	-0.102383	-0.1932	0.229741	-0.972582	-0.821104	-0.979487	-0.703869	-1.38929	-0.00453461	-2.19591	0.0584752	-0.323095	-0.928924	-0.431428	0.31268	-1.23521	-0.687859	-0.510721	-0.30145	0.126068	0.0929606	0.0819058	0.0832938	0.112922
ENSMUSG00000029722	Agfg2	5	-1	138091711	138125954	protein_coding	FALSE	1.71055	1.99145	1.82343	1.81607	1.829	1.98723	1.81333	1.81744	1.77193	2.22442	2.04989	2.2568	2.32353	2.07307	1.46373	1.38873	1.83455	2.09521	2.12473	1.67945	2.15434	2.47397	2.16369	2.87759	2.69026	1.96744	2.42548	3.40788	2.4411	1.88073	1.84773	1.50741	1.7709	2.30164	2.19885	3.15953	2.39418	0.0423004	0.0481316	0.0459076	0.0400096	0.0427327
ENSMUSG00000022336	Eif3e	15	-1	43081586	43114282	protein_coding	FALSE	1.71014	2.88519	2.85941	3.04936	2.95849	2.77207	2.85626	3.01994	3.17573	2.96227	2.9509	2.98263	2.78965	3.6885	3.55476	0.212332	3.85993	3.09064	2.72423	2.87093	2.66581	2.77138	2.87426	1.50018	2.45993	2.84108	-3.57475	-2.71789	-8.1079	3.01803	2.95172	3.01415	3.14416	2.77137	3.04911	1.34563	2.4444	0.0367724	0.0344064	0.0302858	0.0330821	0.0353129
ENSMUSG00000037544	Dlgap5	14	-1	48007454	48038082	protein_coding	FALSE	1.70926	-4.88172	-4.02369	-3.76319	-2.11044	-4.05258	-3.41164	-3.66132	-2.72513	-3.77755	-3.18904	-3.77649	-7.70525	-7.45604	-7.39071	-5.19795	-5.6651	-4.13907	-2.74209	-6.93548	-6.91059	-7.40116	-3.93445	-6.90808	-4.18002	-7.26233	-7.1456	-5.32724	-5.45118	-4.11867	-6.10029	-2.78364	-6.84627	-7.23078	-7.28298	-6.86236	-4.3294	1.08618	0.743515	0.582996	0.28474	0.77232
ENSMUSG00000085527	Gm15535	3	-1	85359968	85377867	lincRNA	FALSE	1.70912	-0.283054	-0.849923	-1.13227	-0.715251	-1.29961	-1.63467	-0.48402	-0.733546	-2.77437	-1.10773	-1.51772	-2.15213	-3.91111	-2.60808	-1.90889	1.75117	-0.309859	-0.646843	-6.10378	-0.139221	-0.624734	-7.14714	-3.60515	-6.39095	-3.61502	-2.5887	-1.84318	-6.02745	-1.26501	-0.672639	0.4647	-6.0287	-7.1178	-6.94247	-3.26346	-0.606651	0.196128	0.23963	0.25999	0.278972	0.324115
ENSMUSG00000070934	Rraga	4	1	86221577	86223185	protein_coding	FALSE	1.70857	2.79653	2.73135	2.73273	2.78645	2.7209	2.42158	2.48684	2.54977	2.64432	2.46942	2.6155	2.33608	2.68303	3.18484	0.95901	3.18436	2.13714	2.86287	2.37584	2.38546	2.77988	2.6976	2.73643	2.52314	2.66197	3.27376	-4.26292	2.38914	2.64878	2.4393	2.69839	2.4042	2.85161	2.70417	2.72393	2.63894	0.0367611	0.0355802	0.0349557	0.0339354	0.0358203
ENSMUSG00000034714	Ttyh2	11	1	114536745	114582291	protein_coding	FALSE	1.7081	2.84499	2.96299	2.76877	2.8159	3.1151	2.95313	2.97047	2.97092	3.34096	3.12868	3.13355	3.37358	2.50289	3.30141	2.23063	3.75457	2.76349	2.89075	2.29042	2.7145	2.81269	3.18332	3.55733	3.08019	3.28163	2.8582	-0.532544	2.12627	2.6595	3.25735	3.18235	2.86103	3.54285	3.02912	3.86973	3.95366	0.024952	0.0213117	0.0223373	0.0225346	0.0193237
ENSMUSG00000031897	Psmb10	8	-1	108459628	108462292	protein_coding	FALSE	1.70669	2.25293	2.53128	2.11629	1.89765	2.46546	2.33374	1.86664	1.86757	2.43995	2.64428	2.64277	2.94549	2.14693	2.24945	3.31085	3.14426	1.70296	2.3219	2.0097	1.52312	2.08613	2.09711	3.03738	2.42978	1.94931	2.89034	-9.35071	1.41167	1.82096	2.46635	1.26451	2.31515	2.7848	2.55816	3.60661	2.85923	0.0559846	0.0452388	0.0544036	0.0614947	0.0461389
ENSMUSG00000027763	Mbnl1	3	1	60277032	60433670	protein_coding	FALSE	1.7062	1.65944	1.70931	1.88196	1.95881	1.34832	1.52159	2.05791	2.13948	1.85731	1.77954	1.52206	1.50812	2.50135	1.36754	-0.00798756	1.16819	1.8523	1.78031	1.8671	1.634	-0.141147	1.93469	-0.305108	0.813082	-2.3845	2.16012	1.96046	0.50405	1.90118	1.46256	2.24314	1.77185	1.90344	-0.134212	0.731276	1.47162	0.0348499	0.0305416	0.0273303	0.0302291	0.0367257
ENSMUSG00000072889	Nfxl1	5	-1	72904540	72950923	protein_coding	FALSE	1.70451	0.465451	0.284216	0.433856	0.761559	0.469329	0.480888	0.412121	0.666673	0.57706	0.435191	0.663677	0.360651	1.3496	-0.11561	1.74505	0.34047	0.824937	0.843257	0.38582	0.839165	0.69562	-0.131172	-0.482856	-0.190413	0.215454	0.78479	1.54323	0.0707672	0.703449	0.352732	0.953129	0.628415	0.34318	0.270959	0.0974121	0.488069	0.150724	0.161352	0.135272	0.134846	0.14273
ENSMUSG00000029659	6330406I15Rik	5	1	150171051	150234298	protein_coding	FALSE	1.70394	-2.97697	-3.16386	-2.28761	-3.573	-6.81865	-3.07232	-4.59566	-2.896	-1.92697	-2.41717	-2.71333	-4.06829	-2.27968	-6.15902	-0.901071	-4.35738	-2.55779	-5.38891	-2.64636	-3.26654	-2.9005	-2.00963	-3.84212	-5.82318	-1.98501	-6.02653	-1.19057	-4.3183	-4.99551	-2.03517	-3.01591	-3.10421	-4.2546	-6.06053	-5.79168	-3.36917	0.52916	0.510565	0.374068	0.685924	2.61647
ENSMUSG00000054383	Pnma1	12	-1	85487081	85489439	protein_coding	FALSE	1.70357	-3.17764	-2.35943	-3.17764	-2.83705	-3.87787	-3.2712	-14.2463	-3.07512	-14.4593	-14.3595	-3.17315	-2.59689	-8.90126	-13.6914	-12.245	-12.0595	-8.84536	-3.28372	-2.34403	-2.79642	-13.9343	-3.05963	-6.91771	-7.46433	-9.29689	-13.7547	-12.1611	-11.9698	-1.51063	-13.1264	-10.3867	-2.8058	-3.41862	-13.8313	-7.14412	-6.93591	0.611224	0.34813	0.548411	0.461353	0.762635
ENSMUSG00000068391	Chrac1	15	1	72920822	72927984	protein_coding	FALSE	1.70346	1.95893	1.923	1.84408	1.98962	2.15662	2.20094	1.62906	1.62433	2.09965	1.81984	1.80115	2.21285	2.77045	2.63361	-0.693521	0.750655	1.80909	2.67962	2.51825	1.97989	1.71587	1.81109	1.57263	1.17797	-0.334213	1.96362	4.39028	2.8018	2.19742	0.940155	0.421559	2.31188	2.43469	2.10089	2.56296	0.709175	0.0834454	0.0757284	0.0769381	0.0794825	0.0665113
ENSMUSG00000001687	Ubl3	5	-1	149316207	149364365	protein_coding	FALSE	1.70307	2.09665	2.05318	2.24583	2.33245	2.25708	2.28883	2.16913	2.15022	2.02201	2.29831	2.20471	2.34076	2.3602	2.55188	2.70984	2.35296	2.04746	2.2296	2.05397	1.97987	2.37792	2.04934	2.39833	2.46761	2.44297	2.15092	2.52278	2.38259	2.41994	2.16611	2.18902	2.36223	2.3687	2.41918	2.64622	2.63106	0.040804	0.0404969	0.0332938	0.0334336	0.0381068
ENSMUSG00000039981	Zc3h12d	10	1	7552268	7590195	protein_coding	FALSE	1.70271	0.310723	0.119652	-0.00264117	-0.161571	-0.422153	-0.179462	0.160077	-0.079624	-0.106552	-0.420898	-0.55042	-0.380471	-3.33021	0.492274	0.139104	-1.02486	-0.726138	-0.173015	-0.834002	-0.797335	-0.153761	-0.573983	-0.77388	-0.212148	-0.685756	-0.408642	-1.51885	0.207089	-0.448921	0.0885522	-0.246412	-0.175554	0.236514	0.0720948	-0.261629	0.322291	0.0827788	0.0764576	0.0818731	0.0944067	0.108559
ENSMUSG00000022019	Tdrd3	14	1	87816390	87945315	protein_coding	FALSE	1.70222	0.239065	-0.0569033	0.367955	0.254313	0.0136439	0.0126845	0.335481	0.353123	0.331185	0.0112661	0.0475567	0.0281592	0.0165692	1.19123	-2.81995	1.44322	0.119433	0.0926248	0.38607	0.555594	0.209442	0.244954	-0.444251	-0.451763	0.322458	0.0551284	0.114539	0.146041	0.22575	0.171131	0.651227	0.423131	0.467442	0.175029	-0.566707	0.192689	0.101468	0.105922	0.0833011	0.0923318	0.107275
ENSMUSG00000047264	Zfp358	8	1	3493138	3497208	protein_coding	FALSE	1.70131	1.34006	1.21092	0.882156	1.13154	1.28541	1.30277	0.761161	0.718743	1.13885	1.36832	1.41818	1.52908	1.24058	1.69601	-9.22002	2.63692	0.671625	1.06715	0.283445	0.703095	1.85591	1.23814	2.17068	1.56845	1.17404	-0.160533	2.07854	-10.6838	0.690515	1.31253	1.43872	1.32624	1.91894	1.15096	2.21608	1.84699	0.0709249	0.0676177	0.0732586	0.0743018	0.0661766
ENSMUSG00000047221	Fam185a	5	1	20930776	20987942	protein_coding	FALSE	1.69973	-0.287354	0.0559347	0.149834	0.319373	0.158303	0.172448	-0.0122972	-0.014141	-0.252848	-0.0753429	-0.0684923	-0.201566	0.17793	-2.16176	1.4669	0.864998	0.589905	-0.0774517	-0.134354	0.0494573	0.269275	0.232008	0.440205	-0.0410703	0.457366	-0.509998	-4.12606	0.127524	-0.422087	0.198119	0.0861015	0.175075	0.564087	0.294094	0.60422	0.465114	0.135507	0.100243	0.0886113	0.094963	0.0951629
ENSMUSG00000042831	Alkbh6	7	1	31093736	31099323	protein_coding	FALSE	1.6987	1.73242	1.62514	1.5123	1.17878	1.9752	1.85674	1.58896	1.66532	1.64827	1.97496	2.17835	2.33575	1.65173	2.06198	2.67839	1.85037	1.39838	2.02623	1.36044	1.56158	1.65817	1.49969	2.23348	1.53237	1.50482	1.95985	1.78237	0.584529	0.951925	1.53411	1.29496	1.43197	2.21384	1.32494	2.42711	1.43965	0.0958308	0.080636	0.0926552	0.112471	0.0779473
ENSMUSG00000028850	Gpatch3	4	1	133130660	133140158	protein_coding	FALSE	1.69781	0.607731	-0.198123	-0.181534	0.149752	0.618689	0.933508	-0.191876	0.058527	0.019381	0.469481	0.23157	0.576452	0.0295682	-0.215521	1.0433	-2.31461	0.230997	0.557044	0.458374	0.570045	0.727933	0.284635	1.07803	0.66325	0.344788	1.13355	0.26432	-1.74223	0.354263	0.458868	-0.27393	0.205268	0.707	0.374026	0.856899	0.790103	0.129029	0.173494	0.14538	0.155605	0.172813
ENSMUSG00000038208	Pgap3	11	-1	98249991	98261804	protein_coding	FALSE	1.69369	-0.510542	0.0212417	-0.463712	-0.424395	-0.201929	-0.42348	-1.12103	-0.645376	-1.10227	-0.242082	-0.334814	-0.151568	0.00354022	0.19572	-2.85915	-0.330668	-1.12325	-0.763635	-1.31912	-0.646351	-0.0546971	-0.743359	-0.181148	0.214447	-0.796016	-4.70593	-2.85087	-0.442702	-0.818974	-0.396196	-1.1346	-0.253908	0.027499	-0.114292	0.317755	-0.20404	0.189847	0.151985	0.153708	0.211544	0.146855
ENSMUSG00000034379	Wdr5b	16	1	36041276	36043059	protein_coding	FALSE	1.69289	-0.494069	-0.668594	-1.06722	-0.872521	-0.864283	-0.593173	-0.575912	-0.407912	-0.431112	-0.265025	-0.698211	-1.02265	-0.0325808	-13.6625	0.886201	-11.5453	-0.102114	-0.315479	-1.26237	-1.43509	-1.49753	-0.0620171	-1.3207	-0.888638	-1.91742	-13.2769	-11.1903	-11.3235	-0.234018	-0.805484	-0.466335	-1.44472	-0.640846	-0.969658	-2.61827	-0.347422	0.1852	0.174256	0.209309	0.200642	0.199608
ENSMUSG00000024270	Slc39a6	18	-1	24738382	24762318	protein_coding	FALSE	1.6879	-1.47925	-1.16344	-0.972971	-1.04688	-1.19675	-1.61516	-0.893586	-1.12086	-0.737062	-1.56941	-1.39977	-1.36234	-0.691726	-0.379814	-2.96026	-3.35775	-2.22157	-1.39075	-1.65183	-2.28244	-0.943842	-1.69825	-2.57209	-1.38385	-3.05413	-4.45005	-3.10352	-3.07652	-1.17417	-1.37227	-0.896378	-1.22144	-1.39809	-1.01907	-2.85998	-4.31124	0.323346	0.260076	0.168402	0.191493	0.200442
ENSMUSG00000027429	Sec23b	2	1	144381965	144416485	protein_coding	FALSE	1.68711	2.36081	2.00968	2.27139	2.16843	2.67112	2.26374	2.51639	2.48338	2.68655	2.34927	2.87047	2.23729	2.6568	2.34386	3.16436	2.61063	2.29498	2.37451	2.33011	2.27189	2.46851	2.186	2.29337	2.48925	2.63315	2.11023	1.998	2.74857	2.3646	2.15992	2.63278	2.23032	2.67628	2.28444	2.17637	2.34636	0.0366985	0.0429422	0.0361301	0.0413381	0.0308207
ENSMUSG00000038459	Fam108c	7	-1	91257866	91300403	protein_coding	FALSE	1.68711	2.79991	2.68744	2.8133	2.89237	2.92014	2.9464	2.77719	2.68019	2.7921	2.87126	2.71241	2.82186	2.89157	2.71344	2.98275	3.35036	2.73079	2.84977	2.86398	2.68221	3.19484	3.14518	3.19868	3.14387	3.11323	2.95331	2.92191	2.91854	2.88855	2.81109	2.88993	2.5611	3.11581	2.74128	3.19987	3.0012	0.0312457	0.0308722	0.029649	0.0274559	0.0285037
ENSMUSG00000021969	Zdhhc20	14	-1	58451539	58509099	protein_coding	FALSE	1.68601	-0.133889	-0.38529	-0.119411	0.0601781	-0.43999	-0.302292	0.123157	-0.305285	0.000410028	-0.138571	-0.794966	-0.411023	-0.245651	0.0354515	-0.441792	0.399911	0.135143	-0.391357	0.480127	-0.0326947	-0.552036	-0.705902	-0.666805	-2.57942	-0.524066	-0.0364236	-0.667154	-1.05013	0.0723888	-0.233856	-0.188343	-0.0138876	-0.232598	-0.462813	-1.39641	-0.0581806	0.0934279	0.0946877	0.0822439	0.0761965	0.102802
ENSMUSG00000029521	Chek2	5	1	111269036	111303152	protein_coding	FALSE	1.68576	-1.67252	-0.605863	-0.514409	-0.97346	-1.52088	-0.986129	-0.850196	-1.04505	-1.07282	-1.01061	-1.08949	-1.42498	-0.125399	-0.110621	-5.87405	-2.50728	-2.44697	-0.530376	-11.3564	-1.46511	-2.20655	-1.84477	-6.5376	-1.08016	-13.3728	-13.5358	-5.40261	-6.17651	-0.29655	-1.31946	-0.258276	-1.43941	-1.27849	-0.922898	-6.07276	-10.8234	0.286704	0.153669	0.152859	0.187921	0.244362
ENSMUSG00000002997	Prkar2b	12	-1	32643341	32746161	protein_coding	FALSE	1.68489	-2.84437	-3.67459	-2.97616	-4.79516	-3.2627	-3.42091	-2.47732	-3.73747	-3.03404	-2.68297	-3.79826	-4.35036	-4.3917	-3.54729	-5.08005	-5.35111	-2.98858	-4.04434	-5.13188	-5.79439	-3.74213	-7.08935	-6.74924	-7.14587	-4.53552	-7.06291	-5.25982	-5.29586	-6.18166	-3.95543	-5.15399	-2.5065	-6.89025	-7.1518	-6.64718	-7.07311	0.46098	0.818278	0.43251	1.04499	0.522402
ENSMUSG00000031807	Pgls	8	1	74116075	74124991	protein_coding	FALSE	1.68194	3.32754	3.18434	3.1113	3.153	3.79267	3.55719	2.82266	2.83819	3.70713	3.378	3.335	3.63259	2.61119	3.78047	1.50689	3.47265	2.14278	2.83642	2.6744	3.42613	3.07702	1.5719	3.2497	1.69187	2.63246	-0.174778	3.79478	3.2236	2.09121	1.92599	2.01403	1.06521	3.04345	4.09896	4.14775	4.17454	0.0398303	0.0384764	0.0385647	0.0384153	0.0283747
ENSMUSG00000025646	Atrip	9	-1	108960447	108976638	protein_coding	FALSE	1.67745	0.512761	0.689601	0.525026	0.356611	1.37254	1.05345	0.665391	0.720063	1.1469	1.11723	1.57143	1.07979	1.16213	0.347964	-0.723851	1.44444	0.784009	0.683454	1.35154	1.32472	1.24479	1.29056	1.7811	1.97965	0.281644	0.51226	2.36148	1.13457	0.741293	0.704445	0.592659	0.827549	1.38983	0.681877	1.18966	1.06142	0.108823	0.13057	0.131662	0.134222	0.137434
ENSMUSG00000040365	Trim41	11	-1	48619906	48630855	protein_coding	FALSE	1.67662	1.93215	1.82794	1.58709	1.82314	1.68937	1.87239	1.69967	1.99213	1.78472	2.1693	2.07954	2.29095	1.61769	2.33834	1.83653	-0.970034	1.36933	1.93281	2.00577	2.00409	2.11352	1.76427	2.53352	2.24726	1.70463	1.93284	2.74357	2.8943	2.12531	1.65965	1.96875	1.91294	1.98775	2.10637	2.33972	1.97489	0.0526	0.0429721	0.0554565	0.050132	0.053536
ENSMUSG00000021027	Ralgapa1	12	-1	56703916	56922154	protein_coding	FALSE	1.67213	-1.26403	-1.17653	-1.0923	-0.845546	-1.24626	-0.828119	-0.403081	-0.380864	-1.15078	-0.843125	-0.918989	-1.66035	-2.56748	-1.06271	-4.39363	-0.523497	-0.236139	-1.12137	-0.504525	-0.48722	-1.568	-0.453345	-3.04652	-0.891084	-1.09973	-1.14135	0.790089	-5.72745	-1.08847	-0.896064	-0.788035	-0.573414	-1.25855	-2.02109	-1.492	-2.84019	0.123857	0.109617	0.102929	0.0940993	0.115222
ENSMUSG00000004849	Ap1s1	5	-1	137510863	137522005	protein_coding	FALSE	1.6708	2.6385	2.50785	2.28787	2.34614	2.53938	2.5225	2.52385	2.33622	2.64113	2.39302	2.71404	2.84256	2.33617	3.23661	2.86086	3.68387	2.31073	2.77447	2.31034	2.38144	2.57446	2.63324	2.63827	2.7647	2.55895	3.32725	3.57206	1.88636	2.15255	2.12001	2.53494	2.39138	2.5681	2.77826	3.17315	2.79845	0.0548997	0.0490944	0.0739824	0.0692978	0.053162
ENSMUSG00000027551	Zfp64	2	-1	168718831	168781087	protein_coding	FALSE	1.6707	0.760471	0.940941	0.960716	0.607549	1.03737	0.611658	0.622311	0.484933	1.24784	1.07268	0.982207	1.40967	0.896905	1.38099	1.33868	0.546003	0.252915	1.3188	-0.0179088	0.434483	1.47078	0.935224	1.91923	0.910839	0.635298	0.22252	-1.98693	2.18156	0.593612	0.933286	0.831702	1.11242	1.32433	1.17736	2.03369	1.63656	0.107568	0.108318	0.104602	0.102328	0.0922531
ENSMUSG00000018547	Pip4k2b	11	-1	97576471	97606018	protein_coding	FALSE	1.66851	1.20616	1.11494	1.05336	0.977529	0.910289	0.881288	1.16497	1.15333	1.16425	0.870091	0.780967	0.970032	1.19295	1.26704	0.586249	-0.223674	1.21792	1.14581	1.2799	1.13251	1.10016	1.33805	1.34431	1.06294	1.19742	1.10771	0.820331	1.77057	1.09337	1.20042	0.953396	1.27266	0.839202	1.12851	1.18863	1.28823	0.0839764	0.058407	0.0551758	0.0786265	0.0573637
ENSMUSG00000061360	Phf5a	15	-1	81695749	81702341	protein_coding	FALSE	1.6653	2.69067	2.63261	2.59599	2.45821	2.94998	2.72187	2.33486	2.26286	2.71875	2.36341	2.50089	2.46391	2.80372	3.21751	-3.75236	0.59689	2.43795	2.86004	2.14899	2.56476	2.56761	2.8622	1.88169	2.52402	2.65648	3.12708	3.79287	3.74411	2.40074	2.56348	2.51233	2.0666	2.34556	2.67297	2.19218	1.99984	0.0569585	0.0520964	0.0536028	0.0563963	0.0455145
ENSMUSG00000070576	Mn1	5	1	111846382	111886053	protein_coding	FALSE	1.66458	1.08056	1.14662	1.11768	0.833999	1.05463	0.996078	0.865041	0.879493	0.85661	1.33083	1.35101	1.57773	0.976713	0.423658	0.676467	1.43538	1.07807	1.08567	1.37751	1.61926	1.33053	1.4661	2.13089	1.82799	0.856711	1.24973	1.51187	1.1742	0.792934	0.841114	0.831952	1.43588	1.17015	1.07219	1.98942	1.87285	0.0494902	0.055451	0.0361484	0.0598345	0.0475081
ENSMUSG00000029028	Lrrc47	4	1	153385840	153395622	protein_coding	FALSE	1.66357	1.30585	0.997861	1.46217	1.37075	1.4387	1.41541	1.29552	1.35574	1.35721	1.77015	1.65455	1.71777	0.932073	1.49824	1.81218	1.264	1.41972	1.64277	1.64769	1.66779	1.80416	2.00919	2.42749	1.92513	1.36124	1.69931	-0.384563	-0.8277	1.89228	1.48045	1.46922	1.18812	1.80006	1.50242	2.48386	1.82531	0.0635683	0.0685222	0.0765574	0.0674464	0.0850699
ENSMUSG00000026174	Rqcd1	1	1	74552632	74577418	protein_coding	FALSE	1.66328	1.30357	1.42194	1.36151	1.28216	1.34902	1.24032	1.52225	1.3848	1.54551	1.38544	1.33839	1.29857	1.35103	1.55752	2.18392	2.04179	1.06425	1.18997	1.30744	1.11619	1.28389	1.21175	1.22271	1.21541	1.29668	1.30695	-0.0808474	0.118806	1.49612	1.26413	1.25028	1.09306	1.35102	1.28315	1.2482	1.36131	0.0548436	0.080483	0.0469653	0.0520945	0.0511685
ENSMUSG00000059430	Actg2	6	-1	83462899	83486259	protein_coding	FALSE	1.66027	-2.68526	-3.23485	-2.59088	-2.56014	-1.45973	-0.954554	-2.5394	-1.85396	-2.22845	-1.80248	-1.55123	-1.4231	0.757684	-4.49055	-2.42171	-2.78759	-3.27218	-3.35542	-3.37628	-2.5602	-3.57833	-4.62779	-2.25486	-3.25499	-2.76831	-4.42957	-2.48958	-2.7223	-3.2495	-1.43583	-0.673023	-2.45765	-3.64014	-4.55901	-2.14103	-3.27074	0.720072	0.962696	0.592956	0.749266	0.348648
ENSMUSG00000022855	Senp2	16	1	22009557	22049342	protein_coding	FALSE	1.66001	0.901681	0.916681	1.18636	1.08265	0.927059	0.915638	0.988431	1.16742	1.01043	0.856971	1.01275	0.695702	1.17586	0.681342	1.18113	1.27371	1.05655	1.06046	1.17515	1.00617	0.807294	0.833296	0.379227	0.472054	0.993397	0.699528	-7.15133	0.803903	1.32328	0.901785	1.22602	1.05442	1.02049	0.971196	0.534315	0.960399	0.0581708	0.0521328	0.044554	0.0505499	0.0537806
ENSMUSG00000033762	Recql4	15	-1	76533984	76540963	protein_coding	FALSE	1.6592	-1.00497	-1.05004	-1.24704	-1.5086	-0.859339	-0.836401	-0.975591	-0.921142	-0.819754	-0.470421	-1.05271	-1.08285	-4.33317	-2.99562	0.349292	-7.41851	-0.29132	-0.86209	-1.00827	-0.244614	-0.654784	-1.89762	-1.49004	0.0605465	-4.02241	-3.49399	-6.90222	-7.57759	-1.96163	-1.55921	-0.123226	-1.15733	-1.45785	-0.499746	0.242648	-1.55622	0.158908	0.146098	0.15503	0.185108	0.138951
ENSMUSG00000011427	Zfp790	7	1	30601091	30617061	protein_coding	FALSE	1.65791	-0.358615	-0.444766	-0.215632	-0.143277	-0.57088	-0.39778	0.12605	-0.109806	-0.21175	-0.163677	-0.647556	-0.338413	-0.538034	-0.667344	-3.25388	0.851907	0.360707	-0.358712	-0.00222131	-0.173158	-0.407503	-0.265892	-0.491996	-0.384968	-0.408971	-2.35734	-3.45818	-0.543243	0.241553	-0.206646	0.250917	0.0414719	-0.170779	0.0704465	-0.4996	-0.590004	0.105302	0.0996788	0.0847993	0.0854573	0.109956
ENSMUSG00000089669	Tnfsf13	11	-1	69496348	69499286	protein_coding	FALSE	1.65703	-8.63824	-1.63553	-2.08208	-3.7298	-1.39633	-1.59697	-2.18542	-1.53108	-2.95751	-1.4563	-1.17183	-1.36488	-5.77929	-3.11325	-1.94601	-2.15882	-5.2561	-1.41171	-4.37721	-6.77239	-6.2104	-5.97016	-1.34686	-1.23529	-5.92663	-3.16344	-1.46706	-2.69771	-5.16247	-6.02509	-4.4274	-0.213511	-1.18847	-1.09479	-7.10415	-7.10805	5.3405	0.358349	0.440805	1.12679	0.32275
ENSMUSG00000056851	Pcbp2	15	1	102301063	102330490	protein_coding	FALSE	1.65595	3.62304	3.5233	3.49959	3.45131	3.53748	3.47308	3.22954	3.45496	3.27094	3.59717	3.50102	3.44625	2.95696	4.17008	-1.53989	4.34731	3.20342	3.23007	3.28894	3.35235	3.3331	3.4244	3.66034	3.53506	3.90546	-3.40188	4.24625	2.12304	3.37062	3.73094	3.2601	3.22175	3.66798	3.36861	3.018	3.06477	0.0182928	0.0172658	0.0172157	0.0177296	0.0183511
ENSMUSG00000059486	Kbtbd2	6	-1	56727518	56747807	protein_coding	FALSE	1.65521	0.637141	0.571901	0.874486	0.936149	0.566069	0.561278	0.968071	1.00249	0.57192	0.734481	0.762777	0.605272	0.109323	0.793158	-1.65147	-2.71085	0.821204	0.470542	0.760602	0.730244	0.690304	0.952584	0.0477415	0.186605	1.13686	-4.11395	1.38565	1.31463	0.927165	0.561474	0.780605	0.820863	0.524395	0.712692	-0.604091	0.423769	0.0812354	0.0737446	0.0603702	0.0978829	0.0977403
ENSMUSG00000026127	Imp4	1	1	34496696	34502581	protein_coding	FALSE	1.65511	1.59039	1.66056	1.75353	1.81699	1.92207	2.04031	1.83789	2.00441	2.36598	1.78928	1.86562	2.07863	1.76863	1.71499	-0.292057	1.61184	1.43342	2.03321	2.00351	2.05281	2.00104	1.8854	2.83572	2.49107	1.46892	1.99486	1.93369	0.115111	2.20161	1.6498	1.59514	1.82993	1.84006	1.8322	2.36855	1.71351	0.0696003	0.0561856	0.0838806	0.0895662	0.106034
ENSMUSG00000024873	Cnih2	19	-1	5092871	5098418	protein_coding	FALSE	1.65126	-1.45548	-2.16435	-2.43618	-3.22654	-2.68551	-1.9713	-2.3133	-1.64354	-2.13064	-1.94049	-2.14396	-1.15787	-6.26319	-6.72421	-11.5975	-11.889	-1.30869	-1.73344	-8.37056	-2.24374	-1.6565	-8.41639	-12.8968	-12.8329	-7.3237	-6.1332	-11.271	-11.6146	-11.316	-13.2031	-7.3769	-0.904824	-12.1222	-8.91342	-2.90287	-1.26063	0.363547	0.484878	0.519719	0.797986	0.632348
ENSMUSG00000021022	Ppp2r3c	12	-1	56381801	56403987	protein_coding	FALSE	1.65071	0.861481	0.809551	0.838956	0.724679	0.690929	0.704058	0.587541	0.711323	0.89674	0.386211	0.416697	0.478852	0.803926	1.76495	2.06877	-3.78973	0.727205	0.833517	0.917552	-0.249834	0.357929	0.746438	-0.489531	0.273919	1.11945	-12.5883	-9.86393	-3.17166	0.966184	1.02943	0.673995	0.547068	0.680398	1.21879	-0.72769	0.69031	0.080499	0.0758411	0.069925	0.077651	0.0810871
ENSMUSG00000062257	Opcml	9	1	27598360	28732995	protein_coding	FALSE	1.65068	-1.97048	-4.6377	-4.62814	-2.23252	-2.81363	-3.686	-2.3105	-2.16183	-1.77611	-2.73493	-2.6604	-3.23225	-3.84965	-3.58848	-1.71043	-1.90262	-3.25082	-3.43097	-1.03657	-1.66852	-3.57993	-3.66777	-3.25133	-1.83314	-2.27203	-3.63398	-1.62563	-1.94086	-3.1801	-2.95329	-2.56052	-2.95834	-2.83288	-3.71512	-3.27266	-3.35121	0.759985	1.7754	1.7654	0.722034	0.925555
ENSMUSG00000020368	Canx	11	-1	50107969	50139175	protein_coding	FALSE	1.64407	3.80834	3.80776	4.14342	4.25087	4.00937	4.15526	4.27149	4.34486	4.15632	3.88432	3.9232	3.74966	3.97907	3.70241	4.07831	3.97429	4.18421	4.05124	4.30757	4.20472	4.14473	4.10466	3.69484	3.89999	3.82656	4.12122	4.44958	4.02789	4.127	3.84853	4.3242	4.04418	4.07746	3.7958	3.53374	3.5685	0.0300916	0.0333117	0.0258363	0.0260359	0.0298556
ENSMUSG00000043019	Edem3	1	1	153602504	153669458	protein_coding	FALSE	1.64407	0.394176	0.293242	0.486756	0.817039	0.191768	0.196891	0.954891	1.00041	0.103716	0.324901	0.334418	0.0841542	0.819593	0.103384	0.365902	0.469674	1.14145	-0.0674747	1.02342	0.810372	0.300931	0.227311	-0.484583	0.599029	0.692803	0.142009	1.05338	0.875494	0.913898	0.549594	0.889351	0.928163	0.109923	0.0560108	-0.995495	-0.0728996	0.0599478	0.0569834	0.0498776	0.0452078	0.0634037
ENSMUSG00000021007	Spata7	12	1	99866367	99908025	protein_coding	FALSE	1.64376	-0.878283	-0.576102	-0.954031	-1.54086	-1.03718	-0.94798	-0.853693	-0.589343	-1.01325	-0.649418	-0.630139	-0.919632	-0.350397	-2.02695	-0.395401	-0.817484	-0.404116	-1.71719	-1.08402	-2.99892	-0.959652	-1.22464	-1.64169	-1.02755	-3.95874	-1.67116	-0.146061	-0.306149	-0.517281	-1.33536	-1.20071	0.0875553	-1.61854	-0.958698	-1.51258	-1.03859	0.228621	0.173612	0.200227	0.303196	0.22749
ENSMUSG00000030662	Ipo5	14	1	121310416	121347264	protein_coding	FALSE	1.64284	1.50126	1.57213	1.56626	1.54292	1.60529	1.58812	1.64737	1.68627	1.52252	1.73588	1.67116	1.45165	1.51586	1.50422	1.62936	1.07969	1.70518	1.82379	1.76572	1.6593	1.53836	1.66216	1.17992	1.63139	1.51929	1.59197	2.17011	2.21815	1.25205	1.60407	1.54997	1.43881	1.50841	1.50666	1.44917	1.20432	0.044937	0.0390973	0.039028	0.0409201	0.0401561
ENSMUSG00000034684	Sema3f	9	-1	107583833	107612806	protein_coding	FALSE	1.64175	-0.697704	-0.170145	-0.266948	-0.352754	-0.238483	-0.0227825	-0.36892	-0.764465	0.134928	0.0354321	-0.0669603	-0.309869	-0.442859	-3.45879	-7.22953	-7.31952	-0.63781	-0.261595	-0.373736	-0.186861	-0.182078	-0.38212	0.572205	-0.0415112	0.0886149	-0.516636	-0.350773	0.339878	-0.14654	-0.934194	-0.727234	-0.605612	-0.532144	-0.587163	0.614774	0.251922	0.141634	0.102936	0.100803	0.110742	0.105446
ENSMUSG00000024049	Myom1	17	1	71368861	71476196	protein_coding	FALSE	1.64	-10.1475	-2.87648	-3.58018	-2.64607	-3.44454	-2.66067	-3.80517	-3.01199	-2.9116	-3.71191	-3.43122	-4.14886	-3.17977	-5.78132	-5.21698	-8.20493	-3.20364	-2.58566	-2.70645	-2.62334	-4.21456	-2.35137	-3.65132	-9.35354	-1.96744	-5.42371	-5.28283	-7.93153	-3.96654	-8.26133	-3.91783	-7.80054	-2.93128	-7.73532	-3.54695	-3.5745	5.13883	0.316184	0.414147	0.258309	0.424523
ENSMUSG00000020882	Cacnb1	11	-1	97862822	97884348	protein_coding	FALSE	1.63887	-1.34144	-1.77161	-1.84902	-1.66059	-2.62829	-1.85023	-2.69824	-2.02067	-1.7749	-1.58568	-2.39026	-1.56128	-4.05886	-4.06736	0.824043	-2.26266	-2.73766	-2.09779	-1.94147	-2.44296	-1.53407	-0.978646	-1.76067	-3.22282	-1.55216	-3.94048	0.757503	-2.2899	-2.80892	-2.85162	-1.96209	-2.48218	-1.78917	-1.66036	-2.83453	-3.22735	0.355245	0.298365	0.356708	0.338528	0.438176
ENSMUSG00000042079	Hnrnpf	6	1	117850358	117875639	protein_coding	FALSE	1.63734	3.55264	3.55754	3.61193	3.47609	3.58556	3.54194	3.49072	3.58305	3.61965	3.424	3.46621	3.42046	3.91045	2.70819	1.92412	3.90789	3.28363	3.41372	3.61739	3.61566	3.3509	3.62548	3.15178	3.33499	3.75168	3.89543	4.64019	3.87919	3.63869	3.61988	3.32103	3.38912	3.56243	3.57307	2.8799	3.50766	0.0210808	0.0201731	0.018656	0.0208682	0.0194786
ENSMUSG00000016541	Atxn10	15	1	85166768	85294266	protein_coding	FALSE	1.63632	2.77949	2.70594	2.76504	2.75573	2.90848	2.82019	2.69999	2.69888	2.61051	2.71894	2.8334	2.42705	2.59676	2.30043	1.8116	-4.8603	2.85995	2.6084	2.59625	2.59506	2.92439	3.18651	2.4619	2.16169	2.81119	2.96737	1.04703	3.81435	2.43449	2.57002	2.65112	2.47756	2.63788	2.63163	2.21322	2.81629	0.0357822	0.0320878	0.0296484	0.0316434	0.0286727
ENSMUSG00000091191	Gm17334	11	-1	53585783	53586689	protein_coding	FALSE	1.63616	-1.60889	-2.01516	-3.83371	-2.34747	-2.37706	-1.83563	-2.40662	-1.49333	-2.58509	-2.15112	-1.79425	-1.86351	-6.72929	-13.1557	-1.01443	-11.0371	-1.79073	-12.6763	-0.51321	-1.2771	-7.73837	-13.0242	-12.2927	-1.2608	-6.64296	-13.0781	-11.4338	-11.1344	-0.882954	-12.1776	-2.48859	-11.2973	-7.69824	-12.4446	-12.2759	-12.0633	0.486221	0.49477	1.19934	0.598732	0.627259
ENSMUSG00000028696	Ipp	4	1	116180154	116210848	protein_coding	FALSE	1.6348	0.656171	0.835451	0.865966	0.798299	0.793379	0.733038	1.0901	1.21924	0.86479	0.666341	0.814767	0.823032	1.00788	0.931698	-0.703641	0.851373	0.780996	0.963554	0.723826	1.14997	0.352441	0.808747	-0.351359	0.427738	0.0831924	0.31302	-0.649254	-2.56371	1.07079	0.581324	1.02247	0.255262	0.970052	1.11115	-0.00989584	0.445502	0.0964256	0.0758157	0.0722538	0.0803725	0.0843333
ENSMUSG00000015697	Setdb1	3	-1	95127447	95161124	protein_coding	FALSE	1.6343	0.951161	1.06133	1.10259	0.871579	0.846439	1.03692	1.08958	1.12852	0.83159	1.02669	0.993517	0.811102	0.364147	0.694134	0.992411	-0.716314	1.16111	0.87662	1.47196	1.23843	0.880322	0.934845	0.210861	1.13527	0.829019	0.222506	-0.591344	1.37581	1.08565	0.885873	1.0301	1.19386	0.721658	0.808441	0.762459	0.508991	0.0556239	0.0514371	0.0452277	0.0572913	0.0545509
ENSMUSG00000032386	Trip4	9	-1	65678943	65756601	protein_coding	FALSE	1.63064	1.8675	1.64335	1.96896	1.90777	1.83761	1.7495	2.1457	1.83458	1.64492	1.64071	1.71283	1.74986	1.71328	1.30852	2.39047	2.18968	2.09548	1.8161	2.27838	2.06872	1.67843	1.84885	0.927412	1.53084	1.95131	1.16881	2.06872	1.42761	2.12372	1.63019	2.20756	2.24529	1.87865	2.01174	1.326	1.81557	0.0601252	0.046231	0.0537182	0.0555899	0.0553846
ENSMUSG00000018761	Mpdu1	11	-1	69470199	69476144	protein_coding	FALSE	1.62765	3.40507	3.27875	3.25508	3.5997	3.6305	3.44761	3.26701	3.05982	3.43152	3.44837	3.37927	3.58252	3.51991	4.51804	3.89854	3.78258	3.39449	3.49593	3.2799	3.31484	3.64201	3.76505	3.93756	3.53538	3.2754	3.82886	4.25709	2.95451	3.2877	3.56842	3.45936	3.32567	3.69573	3.83841	4.01809	3.69074	0.0349203	0.0405821	0.0324288	0.0461602	0.0268749
ENSMUSG00000056153	Socs6	18	-1	88834616	89096873	protein_coding	FALSE	1.62547	0.389398	0.115412	0.665016	0.584419	0.396113	0.374373	0.644711	0.687043	0.396531	0.766191	0.516627	0.579852	0.418579	-0.185697	2.14764	0.49644	0.621438	0.558587	0.867619	0.251677	0.755967	-0.0533781	0.930265	0.81706	0.333962	-0.221521	-0.914494	0.624819	0.76519	0.443488	0.425195	1.06743	0.642175	1.12685	0.361074	0.570655	0.141896	0.115451	0.0927863	0.0879699	0.095048
ENSMUSG00000078652	Psme3	11	1	101177527	101184851	protein_coding	FALSE	1.62522	2.53666	2.6854	2.62367	2.53862	2.52157	2.40363	2.5309	2.51606	2.40963	2.36131	2.42618	2.35945	2.63332	2.68757	1.71971	2.69572	2.47838	2.45949	2.48172	2.52361	2.80861	2.45479	2.77566	2.60515	2.89535	2.48281	2.93695	3.0175	2.61199	2.54739	2.56918	2.51872	2.68244	2.41511	3.01752	2.52055	0.0338804	0.0295112	0.0322708	0.0376814	0.0315254
ENSMUSG00000063458	1700112E06Rik	14	1	22838934	23875307	protein_coding	FALSE	1.62478	-0.50485	-2.87716	-1.27955	-1.60639	-1.04854	-2.82981	-1.58525	-0.823713	-2.81209	-1.39597	-1.279	-1.44261	-1.78566	0.133663	-1.50705	-1.79648	-1.791	-1.18192	-0.933819	-2.45102	-2.45101	-1.54198	-3.10024	-3.23416	-1.92997	-3.44544	-1.45113	-1.79214	-1.70206	-1.78947	-2.10306	-0.537537	-2.39669	-3.04421	-1.25144	-3.18063	0.376921	0.740695	0.409633	0.588938	0.429305
ENSMUSG00000024885	Aldh3b1	19	-1	3913493	3929761	protein_coding	FALSE	1.62377	-1.0168	-0.698313	-0.758448	-1.52259	-0.169632	-0.432409	-1.11093	-1.87191	-0.337245	-1.35753	0.0823397	-0.27322	-2.10772	-1.69633	-6.05939	-6.26176	-0.704663	-0.759174	-0.485249	-1.50974	-0.988812	-1.05301	0.0672635	-0.395221	-2.81408	0.275309	-5.9251	-1.27047	-0.778931	-1.14088	-1.61802	-1.48172	-1.91993	-0.728723	-0.300108	-1.00084	0.256644	0.190422	0.217471	0.350941	0.246913
ENSMUSG00000024077	Strn	17	-1	79049253	79136536	protein_coding	FALSE	1.62207	-0.217156	-0.312235	-0.190782	-0.00163094	-0.582048	-0.471352	0.304081	0.294288	-0.51999	-0.101804	-0.0725443	-0.330802	-0.377686	0.207558	0.207711	0.116911	0.229989	-0.279145	0.274773	0.180085	-0.338178	-0.614912	-1.04739	-1.30118	-0.228369	-1.3926	-4.65104	-0.331787	0.261034	-0.0755409	0.48809	0.0543691	-0.402396	-0.336596	-1.04475	-0.399076	0.0725624	0.0710879	0.0632783	0.0638292	0.0777522
ENSMUSG00000036053	Fmnl2	2	1	52716894	52993236	protein_coding	FALSE	1.62207	-0.0732524	-0.395928	-0.0201872	0.154818	-0.0948461	-0.160567	0.177632	0.247741	-0.040808	-0.343196	-0.415874	-1.24415	-0.0202178	-3.2225	-1.13511	0.881476	0.325997	-0.784281	-0.648335	-0.450759	-1.56883	-2.42836	-1.32676	-1.07289	0.36758	-0.104672	-3.30257	-0.9976	-0.30472	-0.520381	-0.17634	-0.746959	-0.226281	-0.576524	-1.52075	-0.958192	0.124758	0.124607	0.113172	0.0970643	0.118138
ENSMUSG00000001105	Ift20	11	1	78349863	78355239	protein_coding	FALSE	1.6208	3.21838	3.04331	3.05123	3.00503	3.27171	3.28732	2.75098	2.90485	3.32884	2.91258	3.19301	3.41144	3.38559	3.41231	4.08123	4.00687	2.88776	3.37562	2.79642	2.20837	3.45806	3.36489	3.28887	2.45871	3.08698	3.79341	-0.835884	2.36465	2.69316	2.88049	2.9295	3.33975	2.61797	2.86206	3.46413	3.64969	0.0483131	0.0476311	0.045659	0.0487653	0.0408991
ENSMUSG00000038777	Sema6c	3	1	94964379	94977946	protein_coding	FALSE	1.61871	-0.575534	-0.33433	-1.36575	0.0439291	-0.938765	-0.41503	-1.30628	-0.972818	-0.837943	-0.422169	-0.493388	-0.522383	-2.48562	-2.51361	-0.758961	-0.890324	-0.525473	-1.17457	-0.460757	-0.66267	-0.184452	-0.601739	0.535219	-0.0737792	-0.507336	-2.49585	-0.635234	-0.97753	-0.651999	-0.580617	-0.659585	-0.859887	-0.233052	-1.11867	-0.0436078	0.294756	0.366401	0.265316	0.25314	0.246123	0.261268
ENSMUSG00000062234	Gak	5	-1	108998430	109058758	protein_coding	FALSE	1.61757	2.34432	2.45515	2.44169	2.21586	2.49535	2.52312	2.14463	2.30835	2.41958	2.43023	2.31435	2.38265	2.27546	2.59785	3.12509	2.96244	2.16574	2.45771	2.21174	2.45232	2.49751	2.44489	2.33608	2.34598	2.63952	2.17678	1.20929	2.2773	2.21287	2.42045	2.2155	2.15023	2.44541	2.54376	2.63927	2.52819	0.0454817	0.0355408	0.0360985	0.0433531	0.0418959
ENSMUSG00000047342	Zfp286	11	-1	62566879	62602964	protein_coding	FALSE	1.61677	-3.83987	-4.09695	-3.07593	-3.45495	-4.02967	-2.75587	-3.58257	-2.72086	-3.75056	-3.16111	-3.74739	-3.49328	-3.34177	-3.1768	-1.30318	-1.52562	-2.83164	-3.01375	-2.80856	-0.67255	-3.22206	-3.19312	-1.73762	-2.96062	-1.5128	-3.24078	-1.31108	-1.47587	-2.8351	-2.95138	-2.85965	-2.52415	-3.21329	-3.23253	-2.10918	-2.86648	1.43515	1.60863	0.737193	0.953434	1.54914
ENSMUSG00000028134	Ptbp2	3	-1	119421660	119486306	protein_coding	FALSE	1.6161	0.194076	0.170398	0.404198	0.528759	-0.302498	0.0652605	0.0786398	0.342513	-0.367729	-0.275165	0.0446437	-0.283544	-1.69181	-10.5726	-3.68087	-3.76248	-0.233738	-0.0988987	0.803209	-0.855439	0.119854	0.358591	-1.39113	-0.762819	0.635126	0.759706	-4.55419	-4.84372	0.588741	-0.0331449	-0.470539	0.904794	-0.663936	-11.4164	-1.37021	0.291688	0.0895608	0.0866133	0.07281	0.0716321	0.112014
ENSMUSG00000030613	Ccdc90b	7	1	99709659	99730804	protein_coding	FALSE	1.61229	1.05046	1.0003	1.10593	1.08094	0.749239	0.865838	0.564221	0.691273	1.07959	0.650021	0.660897	0.578752	1.25422	1.2049	2.67335	-3.0781	0.954297	1.0125	0.722422	0.056699	0.437117	0.645119	-0.931997	0.739525	0.874277	-5.43951	0.726094	2.60336	0.35011	0.715901	1.14499	0.857387	0.587706	1.14329	-0.167221	0.0848216	0.0920352	0.0869942	0.078441	0.0770698	0.0990351
ENSMUSG00000033720	Sfxn5	6	-1	85163045	85283416	protein_coding	FALSE	1.61075	2.09917	1.69501	1.64943	1.93483	1.66849	1.7018	2.12358	2.10894	1.8073	1.93051	1.95868	1.79846	1.98793	0.800631	1.24127	0.604655	2.09552	2.12087	2.35909	1.89957	1.86171	1.94231	2.15763	2.30255	1.52018	2.81333	1.17408	2.01493	1.99424	1.86676	1.90645	2.15367	2.035	1.97979	1.64783	1.73374	0.0644	0.0839881	0.0491333	0.0493546	0.0508893
ENSMUSG00000022685	Parn	16	-1	13538057	13668263	protein_coding	FALSE	1.61051	1.14309	0.977151	1.05867	1.22607	1.33752	1.1947	0.983611	1.07809	0.93892	1.11373	1.38282	1.08244	1.32571	1.44978	-11.5003	-1.53263	0.93952	1.11444	1.51645	1.3179	1.26905	1.30768	1.03675	1.29041	1.50202	1.13709	1.74328	1.8537	1.25767	1.27803	1.14106	1.23972	1.36304	1.31454	1.28258	1.29293	0.0627401	0.0597859	0.058259	0.0531805	0.0541667
ENSMUSG00000091133	Gm17108	13	-1	69749376	69753779	processed_transcript	FALSE	1.61027	-2.77753	-1.48616	-2.30297	-2.45358	-2.26204	-2.76853	-2.37608	-2.32362	-3.72473	-2.53716	-2.36552	-3.0432	-7.46817	-6.1316	-4.61737	-12.0328	-6.94852	-2.90274	-0.989567	-2.3668	-2.39966	-2.00786	-2.17159	-1.71051	-7.41118	-7.5881	-4.91161	-12.0764	-6.80904	-1.90439	-12.7342	-12.6661	-12.7719	-12.3476	-2.11656	-13.0336	0.47777	0.215922	0.324307	0.361567	0.336021
ENSMUSG00000031667	Aktip	8	-1	93635940	93658364	protein_coding	FALSE	1.60917	1.19586	1.27372	1.67733	1.33216	1.3178	1.21289	1.09675	1.13842	1.35491	1.30086	1.46618	1.16812	1.07579	1.2548	2.39656	2.45019	1.13695	1.57829	1.19101	0.935771	1.24263	1.42373	0.0374493	0.791609	1.71655	1.79564	-0.00170644	2.33069	0.970458	1.06992	1.15675	1.22927	1.47124	1.46441	1.42756	1.38603	0.155407	0.133194	0.230156	0.126622	0.0956515
ENSMUSG00000075327	Zbtb2	10	1	5958433	5979467	protein_coding	FALSE	1.60683	-0.566617	-0.140559	-0.205807	-0.18271	-0.41246	-0.434758	-0.509631	-0.042439	-0.307988	-0.0424409	-0.301602	0.0172342	-0.764431	0.593707	-1.90372	-6.378	0.0872562	-0.368828	-0.142402	-0.210734	0.0118318	-0.840667	-0.351838	-0.446049	0.0690711	-7.20816	-0.803804	-0.88527	-0.452095	-0.363089	-0.277466	-0.435362	-0.302674	0.0294625	0.0451651	0.106219	0.145458	0.103154	0.105753	0.106165	0.124696
ENSMUSG00000031016	Wee1	7	1	117265864	117285626	protein_coding	FALSE	1.60422	-1.69769	-0.436865	-0.517806	-0.885505	-1.68279	-1.51385	-0.712925	-0.918804	-1.2916	-0.135418	-0.14933	-1.03325	-0.230072	-11.6682	-4.82998	-6.78063	-0.491088	0.0107915	-0.657305	-0.137142	-0.983482	0.430743	0.297485	-0.565118	-11.879	1.07474	-4.24848	-6.91881	-1.86209	-0.0994569	-0.285961	0.0984696	-0.955313	-1.4949	0.0220966	-1.11806	0.334686	0.152447	0.154721	0.191295	0.302093
ENSMUSG00000001785	Pwp1	10	1	85334576	85351841	protein_coding	FALSE	1.60413	0.805191	0.706911	1.06538	0.819049	1.14342	1.01637	0.967641	1.1971	0.93571	1.06693	1.11699	1.0599	1.37465	0.4964	0.813021	0.636571	1.2407	0.855454	0.97648	0.921866	1.43462	1.23888	0.870749	1.31465	0.821539	1.47244	0.0957296	2.27593	0.581928	0.485533	0.999159	0.86129	1.20436	1.05348	0.225452	0.517704	0.0840304	0.0767744	0.0648717	0.0744227	0.0668629
ENSMUSG00000040325	Vprbp	9	1	106724205	106785649	protein_coding	FALSE	1.60109	0.707401	0.613321	1.1516	1.26127	0.448989	0.761498	1.19373	1.25198	0.58417	0.908771	0.983867	1.59182	0.647879	0.903474	1.70459	0.0889076	0.735305	1.24796	1.51804	1.22528	0.742683	0.886095	-0.441538	0.825147	0.644277	1.71799	0.253154	1.63835	1.28096	1.10044	0.633372	1.18565	1.28927	1.3781	0.533356	-0.132833	0.0692133	0.146583	0.148557	0.201096	0.108097
ENSMUSG00000020516	Rps6kb1	11	-1	86312373	86358307	protein_coding	FALSE	1.60033	0.960691	0.935051	1.11393	1.11527	0.887969	0.897048	1.15009	1.27857	0.96389	0.688041	1.08079	0.663922	0.965705	0.659368	-0.593331	1.98746	1.57864	0.491413	1.48765	1.40489	0.413976	1.13763	0.621113	0.454702	1.1095	1.02724	2.15799	1.59802	1.11369	1.36768	1.29924	0.981969	0.842507	0.624122	-0.464458	0.710314	0.109094	0.121924	0.078607	0.108149	0.136705
ENSMUSG00000032295	Man2c1	9	1	56978497	56990529	protein_coding	FALSE	1.5988	2.66004	2.76254	2.50524	2.60326	2.5422	2.56705	2.55787	2.4915	2.63278	2.82359	2.84085	3.02619	2.53109	2.51385	3.55449	3.00377	2.74173	2.73952	2.59443	2.47503	2.76922	2.47965	3.55894	3.23095	2.02997	3.07623	2.85459	2.08938	2.30991	2.46991	2.79409	2.85924	2.63538	2.62156	3.61303	3.25047	0.0759462	0.0794389	0.0775208	0.0716778	0.0734545
ENSMUSG00000063972	Nr6a1	2	-1	38578890	38783208	protein_coding	FALSE	1.59816	0.00497664	-0.163017	-0.414412	0.0473841	-0.279516	0.0040785	0.463881	0.266752	-0.256476	-0.247663	-0.556053	-0.677425	-0.747165	-1.07912	0.0381114	0.0883386	0.50418	-0.188831	0.798983	0.596554	-0.222124	-0.305312	-0.772324	-0.335607	-0.0931049	0.607017	0.0442106	0.126735	0.562059	0.294479	0.236628	0.796513	-0.0497384	-0.401326	-0.826326	-0.562907	0.166456	0.117315	0.128152	0.09305	0.122876
ENSMUSG00000027071	P2rx3	2	-1	84838740	84877619	protein_coding	FALSE	1.59332	-1.19962	-1.32235	-1.68	-1.71211	-1.58865	-0.927568	-0.872876	-0.868086	-1.12788	-0.99248	-1.25383	-1.1888	-1.54707	-1.96178	-2.55509	-2.7482	-0.679894	-0.458758	-0.429101	-1.04469	-2.44925	-1.28463	-1.62943	-2.02038	-0.902472	-2.23053	-2.40887	-2.90145	-1.42036	-3.59285	-0.837415	-1.47224	-2.55932	-4.15201	-1.60819	-0.306385	0.280343	0.278446	0.310031	0.337157	0.321098
ENSMUSG00000035597	Prpf39	12	1	66137320	66164373	protein_coding	FALSE	1.59326	0.570021	0.680921	0.687856	0.946529	0.121618	0.463527	0.771461	0.916013	0.55736	0.597841	0.284895	0.231251	0.473169	1.10716	-3.23191	0.376684	1.23864	0.25918	0.826832	0.796043	0.404352	0.935184	-0.323402	0.262114	0.527667	0.993723	1.42334	1.22938	1.11373	0.402174	1.14171	0.930434	-0.00272939	-0.132363	-0.727474	0.442701	0.0801986	0.0618061	0.0616629	0.0681877	0.0892665
ENSMUSG00000086725	A630052C17Rik	11	-1	29070909	29073558	lincRNA	FALSE	1.59272	-1.49147	-0.733051	-1.3338	-1.68829	-1.05258	-0.807481	-1.12476	-0.959179	-1.28947	-2.04953	-1.89362	-1.09871	-0.993014	-1.0919	-12.3356	-12.6881	-1.00297	-1.39096	-1.01294	-1.50508	-0.747677	-0.915296	-1.30177	-0.996532	-2.42247	-14.2299	-11.7425	-12.3927	-0.59759	-0.481825	-0.792878	-0.687439	-1.32203	-2.08632	-1.62685	-1.14551	0.271863	0.16331	0.221958	0.268532	0.205376
ENSMUSG00000022960	Donson	16	-1	91677513	91689010	protein_coding	FALSE	1.59248	-0.4151	-0.994838	-0.468374	-0.464659	-0.837772	-0.377405	-0.737515	-0.118977	-0.633056	-0.899127	-0.991806	-0.599089	-0.588383	-1.2053	-1.8501	1.78539	-0.194545	-0.598074	-1.8667	-1.30378	-0.734506	-0.913496	-1.92939	-0.972882	-0.998792	-2.64615	-1.82316	-1.23901	0.109896	-2.57022	-0.693863	-0.818992	-0.874758	-0.957848	-1.9262	-1.15014	0.171526	0.226809	0.150976	0.178463	0.190281
ENSMUSG00000029016	Clcn6	4	-1	147378368	147412930	protein_coding	FALSE	1.59044	-0.167198	-0.2056	-0.452194	-0.112678	-0.34831	-0.273464	0.121971	-0.266592	0.036557	-0.560378	-0.484882	-0.476579	-0.381074	-4.48853	-2.78009	-1.37739	-0.0621611	0.0361893	0.0914224	-0.429419	-0.614523	-0.604203	-0.729105	-0.186018	-1.15212	-0.445531	-2.60853	-1.21028	0.273116	0.0577358	-0.449173	0.373689	-0.125262	-0.0633387	0.419666	-0.244837	0.123657	0.105268	0.118054	0.0896074	0.100631
ENSMUSG00000060301	2610008E11Rik	10	-1	78527119	78560345	protein_coding	FALSE	1.59013	-0.30554	-0.227749	-0.109001	-0.446274	-0.462735	-0.464262	-0.293439	-0.255712	-0.741488	-0.796235	-0.743972	-0.678557	-0.532539	-13.1461	-0.117234	0.444775	-0.0451346	-0.311116	0.0366801	0.141868	-0.386568	-0.291013	-2.10106	-0.800746	-0.343198	0.44247	0.634888	-0.96207	0.115557	-0.346081	-0.28293	-0.0398842	-0.455924	-1.08888	-2.31429	-1.59708	0.109264	0.0922045	0.0844459	0.102169	0.106152
ENSMUSG00000032381	Fam96a	9	1	65974418	65986762	protein_coding	FALSE	1.59005	2.58736	2.53906	2.75574	2.59489	2.78187	2.71191	2.37475	2.50544	2.79288	2.41218	2.61405	2.46166	3.10598	1.83154	2.97902	3.4422	2.6965	2.88137	2.45076	2.43824	2.45449	2.35114	1.39223	2.2642	2.66815	2.57025	2.73327	-9.42748	2.47775	2.86081	2.52216	1.98755	2.63866	2.75229	2.22185	2.21879	0.0478959	0.0444683	0.037516	0.0432291	0.0394254
ENSMUSG00000070002	Ell	8	1	73063574	73116757	protein_coding	FALSE	1.58985	1.96959	2.14001	1.84145	1.81405	1.96423	2.01907	1.60114	1.65678	1.87286	2.09617	2.18125	2.2043	1.67231	1.8499	2.21898	2.77453	1.45577	1.89587	1.53329	2.02018	1.93722	1.95815	2.59759	2.358	1.96047	1.74442	1.37926	-0.8317	1.6211	1.946	1.92136	2.05574	2.17543	1.98889	2.52125	2.30469	0.0408968	0.0342333	0.0367285	0.0391941	0.0374673
ENSMUSG00000038500	Prr3	17	-1	36109486	36117181	protein_coding	FALSE	1.58973	1.49151	1.15454	0.954586	0.938279	1.15037	0.988668	0.975831	1.25805	1.18144	1.50277	1.23292	1.54864	1.50048	1.89971	-0.293746	0.869382	0.576604	1.14314	1.14845	1.10392	0.545113	0.498725	1.55076	1.13881	1.34069	1.17868	-0.284362	1.08231	0.358363	1.09702	0.880005	1.42638	1.21056	1.20359	1.45035	0.9303	0.132901	0.137588	0.146055	0.132292	0.117561
ENSMUSG00000013629	Cad	5	1	31357153	31380852	protein_coding	FALSE	1.58938	0.852821	1.01165	0.733396	-0.0535799	1.2365	1.06987	0.858351	0.961653	1.03769	0.866661	0.901777	1.03719	0.641635	1.22426	1.01302	0.209859	0.30873	0.386871	0.552366	1.09523	1.07652	0.774505	1.78577	1.23991	0.621895	-0.17901	1.75124	0.816438	0.331701	0.401522	0.751387	0.817428	0.796632	1.04434	2.22571	1.42439	0.175485	0.15348	0.170737	0.16587	0.124451
ENSMUSG00000005370	Msh6	17	1	88374390	88390223	protein_coding	FALSE	1.58484	0.236719	0.120677	0.560236	0.508399	0.308169	0.402518	0.497021	0.268863	0.388038	0.218407	0.338524	0.0202632	-0.112452	0.191909	1.08847	1.03725	0.373516	-0.479043	0.154126	0.188909	-0.00262696	-0.0467621	-0.760207	-0.636547	0.392828	-0.728334	-9.96753	-1.97961	0.399069	0.643935	0.635835	0.284193	0.193729	0.414229	-0.399135	-0.145387	0.0829178	0.0778916	0.0618571	0.0655968	0.0725316
ENSMUSG00000022814	Umps	16	-1	33954868	33967124	protein_coding	FALSE	1.58305	1.43773	1.61083	1.73376	1.42961	1.75839	1.71189	1.4265	1.61553	1.60986	1.41567	1.39584	1.25172	1.5982	1.31988	2.45779	1.85616	1.49294	1.89354	1.47211	1.64752	1.59552	1.87143	1.68212	1.59074	1.65282	2.31257	1.16047	2.42591	1.48996	1.83142	1.51711	1.2944	1.56881	1.55773	1.34433	1.75967	0.0503719	0.04071	0.039495	0.0443333	0.0394213
ENSMUSG00000049044	Rapgef4	2	1	71819272	72095531	protein_coding	FALSE	1.5823	2.51553	2.99613	2.80571	3.30455	2.43766	3.26566	3.13006	3.43749	2.52527	3.0307	3.48049	2.98458	2.39014	3.25112	3.23032	2.74651	2.48002	2.38352	2.91638	2.50774	2.11821	2.3839	1.9775	2.7144	2.48775	2.38523	2.22266	2.47848	2.54269	2.47721	2.81776	2.65162	2.36277	2.62854	1.84007	2.6782	0.0834377	0.062194	0.0725469	0.048905	0.0639697
ENSMUSG00000063904	Dpp3	19	-1	4907229	4928287	protein_coding	FALSE	1.58199	2.7129	2.57388	2.52115	2.48087	2.98452	2.80293	2.33372	2.28614	2.58412	2.65696	2.77832	2.59485	2.33935	2.3204	3.30799	2.47015	2.34532	2.67852	2.49108	2.45683	2.97249	2.9129	3.20489	2.98473	2.53628	2.6696	3.10143	2.91007	2.09963	2.68275	2.23214	2.54493	2.67011	2.51091	2.93994	2.90526	0.029241	0.0281031	0.0281681	0.0308224	0.0245086
ENSMUSG00000043282	Gm5531	1	1	155721475	155724001	protein_coding	FALSE	1.58181	-2.52916	-3.47514	-3.21448	-2.56688	-3.06107	-3.7468	-2.49095	-4.5227	-2.26343	-3.69426	-3.71818	-14.535	-7.25473	-6.67978	-11.8292	-12.5105	-8.30366	-13.178	-7.63281	-1.73684	-2.6167	-12.7238	-13.28	-14.3881	-6.33446	-7.53255	-11.9986	-12.7411	-7.24482	-2.47555	-8.12456	-11.7415	-12.8502	-2.73219	-13.2476	-13.7356	0.419749	0.597574	0.52703	0.403862	0.511074
ENSMUSG00000030779	Rbbp6	7	1	130109200	130146071	protein_coding	FALSE	1.57869	1.35526	1.47954	1.42906	1.34234	0.937469	1.47416	1.85962	1.92103	1.35426	1.3797	0.993097	1.49539	1.094	1.6983	1.75677	2.00601	1.56953	1.02144	1.57766	1.86442	0.94898	1.35936	0.969538	1.27352	1.45157	1.41724	2.3817	1.80668	1.95444	1.30834	1.7389	1.50945	1.17522	1.06143	0.619909	1.09075	0.0898384	0.0801755	0.0657502	0.0581294	0.0895073
ENSMUSG00000019528	Gyg	3	-1	20021970	20055216	protein_coding	FALSE	1.57851	0.280316	0.708671	0.598726	0.362265	0.291686	0.131482	0.196236	0.249822	0.253977	0.552911	0.595127	0.0710232	0.731358	0.546419	-2.15842	0.716486	0.190622	0.489596	0.392541	0.578761	0.586412	0.86807	-1.14929	0.00462458	0.955148	0.790529	-1.72522	1.06943	0.0804501	0.25412	0.60871	-0.703913	-0.254558	-0.0297497	-0.136065	0.172953	0.128415	0.0909027	0.0951549	0.11383	0.118034
ENSMUSG00000057766	Ankrd29	18	-1	12410871	12464229	protein_coding	FALSE	1.57775	-2.29323	-1.96881	-2.0323	-3.30155	-3.17924	-2.57852	-2.85067	-1.98461	-3.03215	-2.41112	-3.41159	-5.55952	-3.52495	-1.79232	-3.24683	-3.51202	-3.02839	-2.71471	-2.49594	-4.94944	-2.59671	-5.18151	-3.0229	-4.9787	-3.54283	-5.17829	-3.3126	-3.51597	-2.98253	-4.72257	-1.84678	-4.71796	-4.28993	-3.3275	-4.92668	-2.52522	0.440228	0.337482	0.530175	0.685779	0.745676
ENSMUSG00000028848	Gpn2	4	1	133140277	133147650	protein_coding	FALSE	1.57705	1.58741	1.2741	1.39229	1.30962	1.78686	1.65275	1.20188	1.05891	1.67487	1.62513	1.67363	1.64996	1.79358	1.74427	2.16199	1.24743	1.5405	1.74628	1.11796	1.65347	2.36292	1.54428	3.20882	1.70116	1.55812	1.46131	-2.31712	1.68902	1.35013	1.54198	1.44678	1.5178	2.4205	1.76674	3.21296	2.41772	0.0738008	0.0806709	0.0742959	0.0784428	0.0687382
ENSMUSG00000025591	1810029B16Rik	8	-1	68998229	69010429	protein_coding	FALSE	1.5758	0.464221	0.741201	0.676166	0.382987	0.599439	0.645168	-0.00119517	0.448363	0.72874	0.440521	0.388787	0.593372	0.384938	1.54627	1.68759	1.42824	0.451499	0.416759	0.209527	0.399534	0.0424048	-1.11063	0.425843	-1.2649	1.03878	0.26518	2.05462	0.212068	0.914704	1.12604	1.16808	0.749559	0.269963	0.824586	0.00785676	0.603954	0.148239	0.115574	0.117738	0.138387	0.13093
ENSMUSG00000025857	Heatr2	5	1	139626177	139662464	protein_coding	FALSE	1.57539	0.708511	0.804551	0.534616	0.364609	0.532359	0.174236	0.454531	0.575143	0.72629	1.11746	1.20997	0.816162	0.922392	1.61455	-0.913511	2.06913	0.124559	0.216615	0.324684	0.231351	0.814631	0.697919	1.37749	0.821554	0.724536	1.16807	0.862773	-0.178441	0.299941	0.529142	0.305477	0.627941	1.02641	1.10095	2.12684	1.34812	0.0730943	0.0639878	0.0699157	0.0832786	0.0862794
ENSMUSG00000030598	Fbxo17	7	1	29501823	29523163	protein_coding	FALSE	1.57397	-1.28447	-1.63168	-1.12062	-1.32337	-0.968226	-1.13844	-1.69949	-2.01929	-1.45664	-1.6156	-0.976388	-1.30932	-1.81216	-0.356265	0.245418	-2.611	-1.95634	-1.86724	-2.09411	-1.18353	-0.797755	-0.857545	-2.55583	-1.07915	-1.76576	-3.61364	-2.20746	-2.49364	-0.880186	-1.97096	-1.4499	-0.649403	-0.891743	-0.824849	-0.728447	-3.14377	0.317969	0.313149	0.2313	0.351448	0.225329
ENSMUSG00000044617	Zbtb39	10	1	127176594	127184391	protein_coding	FALSE	1.57338	0.0225786	0.0906197	-0.0132852	0.0926311	-0.0354421	0.170126	0.179137	0.267274	-0.150537	0.0560471	-0.0531643	0.128504	-0.189176	-0.306271	-12.9803	-5.77114	0.291825	-0.278404	0.452757	0.616463	-0.199956	-0.684669	0.122857	0.202625	-0.445338	-0.0424736	0.358457	-5.87786	0.177674	-0.00363489	-0.0455266	-0.215905	-0.454932	-0.107912	-0.454551	-0.0593936	0.0773548	0.066077	0.0687729	0.0665456	0.0749203
ENSMUSG00000020794	Ube2g1	11	1	72420785	72499983	protein_coding	FALSE	1.57239	1.81694	1.70978	1.91767	2.00987	1.50089	1.61808	1.82053	1.8372	1.63203	1.66685	1.74943	1.55242	2.16354	-2.84888	0.931744	2.79822	1.79474	0.913474	-0.742904	1.20786	-0.846976	1.93817	1.86201	1.48015	1.79582	1.9609	0.275257	-2.35045	1.41771	1.96352	2.02645	2.01284	2.21801	0.975476	0.593688	1.12273	0.0399732	0.0380644	0.0329941	0.0338711	0.0443789
ENSMUSG00000048930	Tada3	6	-1	113316019	113327877	protein_coding	FALSE	1.57175	1.52452	1.52969	1.19066	1.24707	1.57984	1.37276	1.02544	0.945353	1.55887	1.14314	1.37016	1.46828	1.50448	1.1498	0.0886684	0.505411	1.02475	1.26319	1.23505	1.03043	1.49047	1.32919	2.34194	1.94877	1.88826	1.38383	1.5463	2.84195	1.04272	1.71606	0.957856	0.831873	1.75656	1.43617	2.05402	1.83593	0.087052	0.0726749	0.0842119	0.0801964	0.0805166
ENSMUSG00000042286	Stab1	14	-1	31952199	31981827	protein_coding	FALSE	1.56963	2.56367	2.27595	1.83551	1.89682	2.07952	2.2319	1.67659	1.95999	2.01235	2.28599	2.20136	2.16603	1.56462	2.61145	3.3037	2.08043	1.63956	1.80964	1.92959	1.96121	1.93298	1.80581	2.67135	2.37838	2.54475	2.22019	3.98826	0.886118	2.00753	1.80043	1.5615	1.61706	1.88542	1.66673	2.60725	2.23622	0.104834	0.104739	0.0735108	0.093052	0.059091
ENSMUSG00000018334	Ksr1	11	-1	78826942	78959909	protein_coding	FALSE	1.56929	-1.59427	-1.12793	-1.20438	-1.6883	-1.66664	-1.44142	-1.62804	-1.00062	-1.19326	-1.20947	-1.15878	-1.06714	-1.56853	-1.81182	-2.83182	-2.3905	-0.784887	-1.42893	-1.53902	-0.634563	-1.39104	-0.883876	-0.703303	-0.702673	-1.4645	-4.4345	-2.5561	0.708738	-1.19579	-1.27326	-1.02849	-0.67679	-1.93278	-1.49891	-0.696727	-1.08291	0.227447	0.154127	0.144955	0.229107	0.222616
ENSMUSG00000038827	BC026590	4	1	56815217	56822473	protein_coding	FALSE	1.56863	-0.786117	-0.436366	-0.499472	-1.08954	-0.652386	-0.566465	-0.420311	-0.461309	-0.457646	-0.908842	-0.915626	-1.25294	-0.523525	0.665023	-3.75065	-1.81803	-0.521615	-0.382905	-0.653232	-0.778975	-0.151653	-1.11471	-1.53096	-1.38988	-0.368622	-0.137946	-3.64539	-0.508648	-0.389583	-1.20677	-0.337234	-0.854277	-0.972843	-0.300656	-1.08222	-0.849769	0.141095	0.11973	0.11409	0.146813	0.128307
ENSMUSG00000037214	Thap1	8	1	27268684	27273412	protein_coding	FALSE	1.56724	0.669201	1.1318	0.526546	0.276185	0.458989	0.177519	0.572251	0.339333	0.56234	0.625721	0.658807	1.02684	0.758954	1.5152	-0.484804	-3.73748	1.0419	0.850304	1.18007	0.626442	0.785918	0.859597	1.38107	0.478872	1.10659	0.931666	-0.621154	2.45706	-0.548029	0.578213	-0.505565	0.486539	-2.90826	-0.270333	-3.81746	0.682237	0.14956	0.104514	0.142951	0.159186	0.147498
ENSMUSG00000039740	Alg2	4	-1	47477939	47487205	protein_coding	FALSE	1.56692	0.917721	0.501093	1.0861	0.658879	1.01996	0.827018	0.912121	0.819423	0.69205	1.37356	1.30674	0.805212	1.84806	0.508267	0.232062	1.8619	0.841442	1.3217	1.43936	1.04327	1.44918	1.22992	0.914594	1.10963	1.65564	1.96707	-0.331945	-3.6321	1.29829	0.732772	0.931712	0.743508	1.41537	0.788074	0.616724	1.09006	0.0707451	0.0872647	0.058506	0.0742271	0.0648737
ENSMUSG00000078942	Naip6	13	-1	101051076	101087629	protein_coding	FALSE	1.56666	-3.17339	-2.79954	-2.36855	-2.63809	-2.72138	-3.17472	-2.39146	-2.60535	-3.79277	-3.21932	-2.88391	-2.54041	-2.71727	-7.88712	-5.91533	-2.86431	-1.41758	-2.79579	-5.63305	-3.06959	-6.70892	-2.6994	-5.15423	-2.72558	-7.75433	-7.64962	-5.72096	-5.90331	-1.8564	-3.98596	-2.13775	-2.10568	-2.5997	-7.13961	-5.29629	-3.70432	0.373997	0.291598	0.216179	0.284711	0.272491
ENSMUSG00000090986	Gm17275	1	1	182732699	182739614	lincRNA	FALSE	1.56665	-0.903321	-0.327407	-0.860737	-1.44797	-1.30862	-0.403283	0.0729778	-0.077892	-0.389671	-0.941503	-1.48356	-1.45457	-1.81968	-0.304674	-11.1497	1.28055	0.192353	-0.486585	-0.747139	-0.618352	-2.56258	-0.942146	-6.98764	-0.654683	-0.746213	-12.0629	-0.120935	-11.177	0.0462469	-1.27154	0.256429	-0.245406	-1.56688	-0.965888	-6.57229	-1.61795	0.32971	0.24249	0.279314	0.373934	0.349936
ENSMUSG00000024067	Dpy30	17	-1	74698814	74723284	protein_coding	FALSE	1.56623	2.28576	2.18684	2.06662	1.78403	2.11589	1.90692	1.86718	2.04104	2.29882	2.14966	1.99516	2.11052	2.22171	2.54782	3.49277	2.71021	1.8891	1.97568	2.0987	1.93364	1.56807	2.46216	0.99899	1.43112	2.27718	2.83451	-2.89786	3.29156	2.36098	2.47566	1.59692	1.82418	1.97544	1.50945	1.0647	1.6834	0.0732734	0.0688153	0.0706918	0.0841681	0.0708128
ENSMUSG00000020167	Tcf3	10	-1	79872259	79896392	protein_coding	FALSE	1.56329	1.18031	1.1671	1.04005	1.27144	1.29509	1.22618	1.019	1.24263	1.38689	1.70245	1.54025	1.84788	0.886925	0.241179	-0.585641	0.436427	1.33102	1.44496	1.37289	1.51907	1.98663	1.51752	2.84756	2.40061	0.995934	1.44491	2.57709	0.512882	0.822968	1.505	1.29473	1.56817	2.00492	1.23796	2.90118	1.90371	0.0941649	0.0615641	0.0683375	0.0816072	0.0704043
ENSMUSG00000030605	Mfge8	7	-1	86278655	86293946	protein_coding	FALSE	1.56291	1.04078	1.3381	1.13611	1.10831	1.31918	1.36684	0.969181	0.978693	1.51556	1.70511	1.68237	1.75244	-0.504423	1.44116	1.48874	0.911448	0.809694	1.26723	0.6479	1.02573	1.18481	0.989569	1.80314	1.53109	1.28695	1.30323	1.28804	0.932808	0.788063	0.873848	0.297731	0.284635	1.19169	1.11275	1.75215	0.844546	0.0805861	0.0616368	0.0687669	0.0669447	0.0643356
ENSMUSG00000024018	1110021J02Rik	17	-1	29826323	29853957	protein_coding	FALSE	1.5628	0.935221	1.12199	0.998146	0.665079	0.835319	0.935098	0.597671	0.591863	0.71072	0.359041	0.856267	0.949962	-0.577151	1.49466	0.421655	-0.665663	0.908961	1.06236	0.800407	0.404831	-1.45317	0.265176	0.0425767	0.269632	1.0745	-0.845834	0.567966	-0.569643	-0.0975253	-0.467118	0.890965	1.30092	0.984729	0.0638599	-0.0826398	0.0663085	0.116014	0.0888483	0.095355	0.125346	0.110572
ENSMUSG00000053192	Mllt11	3	-1	95023057	95032599	protein_coding	FALSE	1.5625	-1.13098	-1.48191	-1.22893	-1.41571	-1.12477	-2.05349	-0.797317	-0.929533	-1.18619	-1.67299	-1.52788	-1.73177	-3.69323	-4.54314	-11.2575	-6.57017	-5.98736	-10.6764	-0.713877	-0.35537	-1.66835	-0.597322	-1.75035	-1.96591	-6.21928	-4.74936	-11.6346	-6.09325	-4.2205	-0.73235	-11.6924	-12.2823	-2.51339	-0.993308	-12.0999	-2.04806	0.247673	0.253533	0.223498	0.242098	0.22898
ENSMUSG00000039652	Cpeb3	19	-1	37095781	37283091	protein_coding	FALSE	1.56204	0.00209564	-0.108737	0.190303	0.110425	-0.348752	-0.359123	0.415491	0.20028	-0.478328	0.102926	0.541027	0.0450592	-0.19613	-0.370409	-0.510671	0.765766	0.526487	0.0984996	0.344766	0.715965	-0.0191821	-1.24005	0.479375	-0.762264	0.441077	-0.202908	-0.435744	-0.93293	-0.150421	-0.0729679	0.616275	0.120614	-0.0182214	0.318743	0.574549	0.232227	0.168607	0.186026	0.146426	0.128346	0.165719
ENSMUSG00000091474	2610021A01Rik	7	1	48854631	48883903	protein_coding	FALSE	1.56142	-0.60413	-0.268601	-0.29097	-0.556125	-1.103	-0.702042	-0.115266	0.00232	-0.470668	-0.846155	-0.777323	-0.951649	-0.0741698	0.79196	-2.66084	-12.5348	-0.0126418	-0.637457	0.0734415	-0.324727	-0.974332	-0.57693	-1.86422	-1.79689	-1.29958	-12.1259	-3.87569	-0.422561	-0.0824116	-0.608421	-0.491653	-0.432535	-0.714698	-0.760218	-12.5496	-0.603936	0.129117	0.101027	0.0944996	0.112384	0.148898
ENSMUSG00000057254	Zfp870	17	-1	33019616	33023028	protein_coding	FALSE	1.56102	-0.272208	-0.103934	-0.280926	-0.0310239	-0.198224	-0.740297	-0.377311	-0.12678	-0.634318	-0.196651	-0.536585	-1.05905	-1.05493	-0.307055	-11.5761	-12.1734	0.58134	-1.54083	0.125926	0.0107383	-0.223474	-0.523164	-12.6676	-0.290645	-0.129466	-12.4217	-11.3707	-1.82236	-0.0632321	0.18346	-0.535605	-0.764249	-0.388513	-0.203688	0.0403548	-0.421195	0.168894	0.131876	0.150828	0.134209	0.152713
ENSMUSG00000031520	Vegfc	8	1	55162886	55271808	protein_coding	FALSE	1.56079	-0.29898	-0.432007	-0.151575	0.0901281	-0.192985	-0.461187	-0.0144602	-0.228044	0.024718	0.239401	-0.592161	0.0968682	-5.59006	-1.0358	-1.93562	-1.01666	-0.16041	-1.10725	-0.0384911	-1.41688	-0.391774	-1.25215	0.484906	0.188487	0.417211	-0.755784	-1.20342	-5.91728	-0.336727	0.586437	-0.580266	-0.556282	-0.141768	0.145193	0.288349	-2.13508	0.168185	0.152337	0.129401	0.140528	0.150449
ENSMUSG00000038187	Btbd10	7	-1	120459140	120512906	protein_coding	FALSE	1.56	-0.668457	-0.69904	-0.609059	-0.62285	-0.721685	-1.26499	-0.844122	-0.875281	-0.535193	-0.938118	-1.23764	-1.06313	-2.30084	-0.642074	-2.69295	0.930783	-0.918275	-0.917496	-0.157366	-0.169337	-0.888698	-0.860801	-2.24058	-0.417867	-0.154941	0.381511	-2.71558	-2.65005	-0.486564	-1.25672	-1.85029	-1.13453	-0.499254	-0.279891	-1.51074	-1.76298	0.183537	0.166828	0.148432	0.162955	0.179083
ENSMUSG00000087523	Gm12319	11	-1	70468243	70469995	antisense	FALSE	1.55989	-2.44353	-1.19582	-0.920638	-1.67467	-0.922097	-2.253	-0.817996	-12.201	-1.03296	-1.50317	-12.416	-12.3395	-11.2897	-11.5206	-9.50296	-9.95354	-0.514003	-5.78354	-6.3285	-10.5637	-1.85947	-0.961946	-9.73738	-0.687921	-11.6424	-12.035	-9.85203	-9.93886	-10.8978	-4.72601	-6.36747	-0.576758	-11.9922	-10.9848	0.239041	-10.3842	1.23943	0.621875	0.545889	0.798935	0.549019
ENSMUSG00000087381	Gm16008	4	-1	155397836	155405752	antisense	FALSE	1.55927	-1.466	-0.529466	-2.18784	-0.970623	-1.10069	-2.30053	-1.23527	-1.41224	-4.68461	-1.47036	-1.15304	-7.45913	-7.21301	-7.18804	-5.51198	-5.25458	-1.6333	-6.83839	-0.0344546	0.199643	-2.20802	0.051613	-0.173545	-1.45827	-7.37393	-7.04588	-5.14609	-5.20529	-0.327233	-1.03461	-0.160031	-0.809916	-1.36352	-0.641519	-6.63139	-0.0400596	0.533983	0.276513	0.659892	0.346194	0.544707
ENSMUSG00000075705	Sepx1	17	1	24873587	24879723	protein_coding	FALSE	1.55813	5.49821	6.04836	5.53129	5.08527	5.59567	5.60262	5.03107	5.21494	5.60889	5.45747	5.43548	5.85896	5.92938	5.96138	6.58053	5.74812	5.1759	5.57598	5.0952	5.24363	5.42931	5.50757	5.28158	5.51536	5.66661	6.0678	6.21493	5.74609	5.16244	5.63243	5.24751	5.37048	5.487	5.61147	5.61792	5.65678	0.0130753	0.0095754	0.0113986	0.015274	0.0118293
ENSMUSG00000029106	Add1	5	1	34916313	34974957	protein_coding	FALSE	1.55679	1.97114	2.04732	1.91823	2.03754	2.02249	1.94195	2.01809	1.99131	1.97464	2.1285	2.25579	2.26711	1.96764	2.3236	3.39935	2.0554	1.76483	2.03162	1.97838	1.93473	2.19704	2.03125	2.67869	2.25921	1.97549	2.63977	2.05472	1.74952	1.85343	1.87186	2.06544	1.89227	2.049	1.97629	3.20116	2.53245	0.062065	0.0729946	0.0884816	0.0856548	0.0533269
ENSMUSG00000070923	Klhl9	4	-1	88364196	88368369	protein_coding	FALSE	1.55675	1.54386	1.59321	1.67366	1.81056	1.43288	1.34232	1.56738	1.73519	1.49382	1.44427	1.37339	1.15013	1.66594	0.935641	2.69444	2.04039	1.81615	1.37327	1.78618	1.16342	1.39705	1.13293	0.644504	1.2809	1.89018	1.81945	1.59852	1.14074	1.45663	1.48645	1.5089	1.58797	1.55327	1.58133	1.34511	1.07944	0.0426983	0.0378436	0.0348631	0.033981	0.0437944
ENSMUSG00000005483	Dnajb1	8	1	86132074	86135801	protein_coding	FALSE	1.55611	1.2254	1.01189	1.50308	1.43152	1.38076	1.28614	1.11868	1.68163	1.55592	1.33022	1.35015	1.5093	1.4523	-1.57749	2.0157	2.0601	1.39659	1.33986	1.12419	1.04376	1.92322	1.79299	2.20713	1.57982	1.58411	1.9402	-5.34584	1.79464	1.49369	1.46539	1.26535	1.35609	1.45714	1.85216	1.70992	1.43179	0.0684033	0.0683289	0.0538279	0.0573033	0.0606406
ENSMUSG00000078851	Hist3h2a	11	1	58768187	58770176	protein_coding	FALSE	1.55603	-0.210924	0.0402277	-0.156822	-0.338955	-0.0515101	-0.0207105	-0.250222	-0.947481	-0.12214	-0.150636	-0.459104	0.0619032	-0.657646	-0.207526	-9.24615	-4.2751	-0.24709	-0.136214	-2.80516	0.14575	0.462194	-0.413399	-0.134759	-3.22832	-0.0226199	0.381769	1.92336	-4.61707	-12.7382	-0.0177349	-0.143008	-0.824695	-0.456136	-0.676352	0.768425	0.27454	0.146596	0.125806	0.13209	0.144443	0.127611
ENSMUSG00000035235	Trim13	14	1	62217063	62224783	protein_coding	FALSE	1.55511	-0.255259	0.0151467	-0.0825212	0.0427351	-0.301543	-0.137652	0.259222	0.161963	0.297597	-0.3387	-0.321727	-0.184907	0.663231	0.657514	-2.8038	-6.44426	0.474415	-0.0377347	-1.05331	0.488551	-0.360064	-0.604481	-6.3275	-7.07034	0.359544	0.517106	-2.28698	-6.66638	-0.0243037	-1.04013	0.305882	0.316055	0.248776	0.0482228	-0.534623	-0.348461	0.175409	0.138308	0.145132	0.137448	0.161202
ENSMUSG00000017652	Cd40	2	1	164881127	164898448	protein_coding	FALSE	1.55442	-2.35419	-1.82273	-2.06664	-1.87259	-2.15039	-2.19819	-2.30444	-3.87635	-2.49321	-1.94764	-1.50532	-2.86805	-3.09873	-3.36581	-1.53619	-1.80316	-2.56396	-2.80737	-1.68022	-3.03355	-3.40255	-1.0281	-0.758852	-2.10716	-3.1413	-3.37893	-1.45671	-0.81126	-2.49303	-2.74916	-2.2289	-2.97154	-1.88018	-2.51292	-1.94051	-2.05123	0.665725	0.572105	0.551061	0.477008	0.444394
ENSMUSG00000062591	Tubb4a	17	-1	57219489	57227205	protein_coding	FALSE	1.55136	-2.39347	-1.35683	-2.35132	-2.29037	-2.11413	-2.08259	-2.91618	-3.48592	-2.16005	-2.53516	-1.60228	-2.83644	-1.75232	-7.32567	-12.0058	-6.93372	-3.50613	-1.8191	-8.48468	-12.4946	-8.1471	-13.6593	-2.3019	-3.69175	-12.8292	-7.86877	-11.8978	-6.93557	-13.5701	-12.6023	-8.53063	-2.67143	-8.26031	-13.8864	-2.27729	-13.1863	0.447283	0.226546	0.353745	0.360081	0.350569
ENSMUSG00000030966	Trim21	7	-1	109706436	109713983	protein_coding	FALSE	1.55049	0.358953	-0.00618828	0.225609	0.222367	0.0882219	-0.0240535	0.139347	0.114659	0.140451	0.0508621	-0.390985	-0.138605	-0.0907738	-1.2342	-6.94631	-2.06182	0.489427	-0.148383	0.292927	0.389727	0.00308694	0.139527	-0.366034	-0.294039	0.108562	-0.867864	1.04082	0.641498	0.0434955	0.215234	-0.166307	0.154756	-0.176952	0.455412	-0.616478	-0.191507	0.0917804	0.102032	0.0873409	0.0962971	0.103615
ENSMUSG00000025613	Cct8	16	-1	87483571	87496118	protein_coding	FALSE	1.55046	3.29123	3.4345	3.53047	3.53767	3.35956	3.4189	3.34589	3.35546	3.28821	3.15829	3.28806	3.00813	3.64829	3.21768	2.92841	2.39837	3.77539	3.27734	3.17254	3.1828	2.9065	3.45744	2.38142	2.95629	3.07737	3.34334	3.35247	4.0444	2.86936	3.28547	3.39983	3.22821	3.56885	3.41986	2.46129	3.17627	0.0330015	0.0296397	0.0273206	0.0291174	0.0310659
ENSMUSG00000086443	4933421A08Rik	4	1	122638552	122640718	lincRNA	FALSE	1.5496	-2.04951	-1.54801	-2.77738	-2.71787	-2.66497	-2.79709	-2.01216	-14.0887	-1.57311	-3.28128	-4.13036	-14.4002	-13.5041	-13.7136	-11.9937	-11.9746	-2.3677	-7.50143	-2.71008	-2.72242	-3.07806	-13.1647	-13.2986	-13.4157	-13.7166	-13.9189	-11.5902	-11.6714	-12.0597	-7.52595	-1.26733	-2.69862	-3.0954	-3.58413	-13.4434	-2.4157	0.422113	0.300978	0.52713	0.565554	0.51125
ENSMUSG00000046085	4931422A03Rik	2	-1	103807100	103868518	protein_coding	FALSE	1.54895	-1.57383	-1.86033	-2.6002	-1.31381	-1.81518	-1.8914	-0.880631	-1.65061	-2.92345	-1.42139	-1.88281	-2.86776	-5.40828	-4.78741	-3.77836	-3.7466	-1.89075	-5.37078	0.00607749	-5.21893	-1.70562	-5.34021	-0.472837	-4.80609	-5.48071	-5.17024	-3.72885	0.949874	-1.12452	-0.617162	-0.82289	-1.26691	-5.56901	-1.3781	-0.513429	-1.61142	0.52024	0.52439	0.747227	0.432423	0.520607
ENSMUSG00000029674	Limk1	5	-1	135131909	135164460	protein_coding	FALSE	1.54838	-1.01093	-0.906309	-0.87607	-0.492772	-0.596391	-0.944061	-0.556572	-1.23654	-0.577924	-0.671982	-0.648877	-1.21782	-0.745774	-2.07652	-2.47423	-0.918234	-0.823939	-1.58328	-0.524292	-0.886247	-0.344045	-0.951136	0.0778865	-1.40261	-2.31968	-1.9846	-2.39458	-0.89136	-0.855693	-0.398837	-1.05675	-2.35338	-1.33726	-1.13482	-0.403612	-0.102638	0.227811	0.185234	0.176175	0.133748	0.14516
ENSMUSG00000028874	Fgr	4	1	132530010	132557825	protein_coding	FALSE	1.54604	-1.76377	-1.46653	-1.06443	-1.69199	-0.622298	-1.66406	-1.07573	-1.19663	-1.20819	-1.84752	-1.563	-1.56526	-5.44101	-5.54941	0.751791	-3.69752	-1.29185	-1.68807	-1.97444	-1.35979	-2.97964	-1.54994	-2.45644	-1.79218	-2.28447	-5.51231	-3.52705	-3.92099	-1.36719	-1.20892	-0.911836	-4.82695	-1.50386	-2.02744	-1.20359	-1.70657	0.361778	0.248088	0.178858	0.25967	0.144401
ENSMUSG00000036086	Zranb3	1	-1	129850761	129999624	protein_coding	FALSE	1.54556	-1.2047	-1.33535	-0.853154	-0.749404	-1.19035	-1.03549	-0.367368	-0.781499	-1.15489	-0.618488	-1.01585	-0.526959	-1.28226	-0.260007	1.16879	-1.18678	-0.105752	-0.737679	-0.240368	-0.821776	-0.895503	-0.55108	-1.29237	-1.77383	-0.916582	-0.0774056	-1.25521	-1.15323	-0.280145	-0.911694	-0.103951	-0.480751	-1.03329	-0.807422	-0.604294	-0.681971	0.216945	0.226072	0.209978	0.194137	0.198329
ENSMUSG00000039824	Myl6b	10	-1	127931213	127935741	protein_coding	FALSE	1.54444	-0.119848	-0.41252	-0.253154	-0.0821219	-1.18277	-0.348605	-0.899858	-0.467769	-0.423862	-0.276577	-0.656396	-0.148008	-0.507965	-6.33146	-11.2008	-11.3284	-1.22205	-5.67799	-5.02708	-11.2826	-0.211485	0.727628	1.04808	-0.799125	0.0844539	-4.43343	-11.2967	-1.29	-1.15924	-5.33056	-5.66807	0.179309	0.372775	-10.6032	-0.39618	0.560787	0.214833	0.222594	0.194994	0.187089	0.320802
ENSMUSG00000041530	Eif2c1	4	-1	126112256	126145827	protein_coding	FALSE	1.5443	0.714741	0.596161	0.761286	0.787269	0.414861	0.666748	1.16758	1.15994	0.58059	0.824031	0.838157	0.595122	0.615986	0.808604	1.21295	-0.948194	1.30841	0.805552	1.29173	1.02362	0.557442	0.563066	0.0355958	0.525832	0.0467521	0.318149	-1.50181	1.54756	1.0797	0.668488	1.08464	1.2936	0.549834	0.70463	0.608713	0.742071	0.0583153	0.053049	0.0536629	0.0457784	0.0555141
ENSMUSG00000038121	4933403F05Rik	18	-1	68419841	68459987	protein_coding	FALSE	1.5432	1.50068	1.2713	1.64923	1.60537	1.37859	1.44001	1.76847	1.65085	1.41923	1.22777	1.12141	0.987482	1.60157	0.950192	1.31307	1.44589	2.04872	1.39471	2.09564	1.84397	1.68838	1.4323	1.5102	1.41765	1.5125	1.28857	1.67234	1.67464	2.30291	1.48553	2.02488	1.77912	1.46842	1.46404	0.822865	1.52875	0.0374073	0.0318819	0.0413397	0.0354287	0.0688612
ENSMUSG00000060126	Tpt1	14	1	76244900	76248332	protein_coding	FALSE	1.54196	6.236	5.9914	5.95487	5.83763	5.80034	5.89725	6.06004	6.20161	6.12903	5.89893	5.91593	6.00191	5.75554	5.92202	7.87728	6.82862	4.08541	5.99619	5.5678	5.24718	6.21315	6.55053	6.25602	5.97592	6.49446	7.01855	2.08045	6.57076	6.37812	6.05954	5.73737	6.30416	5.25559	2.63863	2.55255	2.70459	0.0129247	0.0141444	0.0142823	0.0160249	0.0159566
ENSMUSG00000020886	Dlg4	11	1	69830587	69859034	protein_coding	FALSE	1.54019	-1.0816	-0.711522	-0.8625	-1.58096	-1.1132	-0.990952	-1.81346	-0.444325	-1.22628	-0.889746	-1.31371	-0.835757	-1.72463	-0.636064	0.571515	-0.525631	-0.927583	-0.315208	-0.0463122	-0.924694	-1.37774	-1.37136	0.353968	-0.817107	-1.76076	0.513408	0.590827	-0.478215	-0.597191	-0.811014	-0.761411	-0.860505	-0.816916	-0.748391	-0.548628	-0.320456	0.337133	0.262453	0.37352	0.478756	0.387323
ENSMUSG00000038593	Tctn1	5	-1	122691296	122714469	protein_coding	FALSE	1.53986	-0.0799494	-0.539075	-0.625663	-0.438628	-0.150708	-0.244319	-0.400697	-0.148321	-0.218032	0.162331	-0.334361	-0.300924	-0.0709688	1.12193	-0.998691	-2.61425	-0.148411	-0.429427	-0.836222	0.388372	-0.483244	-0.134293	0.550481	-0.537373	-0.504068	-1.59943	-0.976024	0.528197	-0.0886691	-0.635674	0.224379	0.227833	-0.350472	-0.258832	0.210202	0.319435	0.240615	0.179983	0.218209	0.193792	0.178724
ENSMUSG00000067928	Zfp760	17	1	21844708	21862603	protein_coding	FALSE	1.53947	-0.581046	-0.735867	-0.615744	-0.783241	-1.11443	-0.942473	-0.742838	-0.442944	-1.27539	-1.00372	-1.237	-1.19765	-0.529026	-0.884452	-5.98819	0.579145	-0.555293	-0.954136	-1.30498	-0.321476	-1.44554	-1.5062	-7.12917	-1.96341	-0.391049	-2.02633	-5.97905	-5.56732	-0.351438	-1.63731	-0.307641	-1.04674	-0.665516	-0.998068	-1.85835	-1.23585	0.14015	0.130535	0.117181	0.133043	0.163634
ENSMUSG00000028931	Kcnab2	4	-1	151764851	151851980	protein_coding	FALSE	1.53897	-2.55024	-1.56304	-2.12694	-1.80792	-1.67958	-2.25434	-1.65672	-1.87773	-1.69086	-2.03915	-1.75806	-1.6148	-2.25564	-2.10727	-0.32247	-0.447303	-1.23421	-1.76842	-1.57116	-1.59424	-1.12663	-2.14899	-1.08105	-0.492876	-0.990382	-2.11771	-0.0951954	-0.499859	-0.990539	-1.73332	-1.21696	-1.75904	-1.47231	-2.13913	-1.22828	-1.12146	0.934883	0.498359	0.556044	0.58553	0.44389
ENSMUSG00000022074	Tnfrsf10b	14	1	70167279	70184210	protein_coding	FALSE	1.53875	-2.83684	-2.45734	-2.62234	-2.00131	-2.76025	-2.21627	-2.08677	-2.40614	-1.79688	-2.30304	-3.47034	-2.60716	-7.33912	-0.370996	-12.0797	-12.1017	-2.81421	-7.21258	-12.9581	-3.42816	-10.9743	-2.26014	-8.91399	-3.92575	-7.24553	-13.9257	-12.0904	-12.9014	-1.96235	-7.01728	-2.25603	-2.05135	-3.10364	-3.7192	-8.61516	-2.01739	0.455628	0.338079	0.347482	0.265195	0.401888
ENSMUSG00000030878	Cdr2	7	-1	128100550	128125826	protein_coding	FALSE	1.53783	-1.5314	-1.74077	-2.11797	-2.50648	-1.8125	-2.6438	-1.79868	-1.62911	-1.23747	-1.93478	-2.56919	-2.876	-1.00191	-7.31297	-5.01227	-5.2468	-3.09919	-2.41133	-2.80466	-5.51929	-1.87683	-2.1689	-1.6838	-5.77587	-6.44435	-7.02528	-5.048	-5.32715	-2.32484	-1.61418	-2.80331	-2.04233	-6.33255	-1.59807	-1.26625	-1.66283	0.260246	0.256132	0.300896	0.365422	0.272113
ENSMUSG00000040828	Tmem146	17	1	56767566	56803879	protein_coding	FALSE	1.53778	-1.6989	-2.04554	-1.87083	-1.75092	-1.75897	-1.76431	-1.36328	-1.6493	-2.00766	-1.58794	-1.49705	-1.76083	-0.78738	-1.67943	-1.86317	-7.15679	-2.82254	-7.35261	-2.87386	-2.45156	-8.58616	-6.27505	-7.98826	-4.57823	-7.81807	-8.91425	-7.0511	-7.11211	-1.52483	-1.5759	-2.86349	-2.34373	-2.58509	-1.43019	-1.63805	-4.45063	0.278084	0.297201	0.257942	0.263715	0.264581
ENSMUSG00000028859	Csf3r	4	1	125701794	125722219	protein_coding	FALSE	1.53752	-2.28647	-1.40606	-1.19674	-1.83825	-1.02655	-1.61592	-1.65566	-1.6948	-1.42648	-1.77969	-1.66753	-1.26307	-2.43399	-5.13402	1.81391	-1.87564	-1.72632	-1.62219	-1.24705	-1.20272	-2.16744	-3.13241	-1.60688	-1.93275	-2.39702	-4.99761	-3.07578	-1.83372	-1.34032	-1.30466	-0.972556	-1.76172	-2.21006	-1.33288	-1.83965	-0.340976	0.372323	0.261177	0.372404	0.252138	0.260758
ENSMUSG00000087573	9530026P05Rik	6	1	92890363	93222883	lincRNA	FALSE	1.53686	-2.06796	-2.47983	-3.53668	-4.42752	-3.72012	-3.58036	-2.29713	-2.87642	-3.64437	-7.05485	-4.34618	-2.30282	-1.67676	-6.94224	-4.72915	-4.84747	-6.13171	-6.63604	-1.70496	-3.9803	-2.14833	-1.64151	-4.50339	-6.2943	-2.45291	-6.74768	-4.6882	-4.8468	-0.74194	-3.33738	-4.86876	-3.97388	-2.7602	-2.61752	-4.55929	-5.98387	0.390815	0.434318	0.725041	1.09959	0.74775
ENSMUSG00000032312	Csk	9	-1	57474454	57493460	protein_coding	FALSE	1.53603	2.63619	2.47762	2.46685	2.52579	2.73968	2.72025	2.23677	2.38745	2.62117	2.65785	2.58224	2.66009	2.51436	2.76033	2.51495	2.76211	2.13001	2.51536	2.06901	2.33529	2.87176	2.74987	3.2356	3.04347	2.3333	2.15724	2.23546	2.83602	2.33225	2.43827	2.51962	2.55163	2.73526	2.70216	3.42877	2.99463	0.0308749	0.0299911	0.0300524	0.0299254	0.027246
ENSMUSG00000026556	Vangl2	1	-1	173931091	173958575	protein_coding	FALSE	1.53591	-2.06208	-2.16482	-2.27507	-2.80443	-2.39523	-2.45359	-2.50023	-2.71916	-2.57526	-2.5442	-2.60457	-3.16605	-3.02118	-4.55349	-2.76322	-2.89093	-1.69512	-4.01746	-2.57993	-1.51754	-3.39305	-2.17687	-2.39145	-3.55684	-4.50113	-1.88594	-2.72305	-2.83943	-3.78918	-2.60892	-3.00926	-3.67688	-3.34627	-2.97725	-1.90163	-2.65526	0.351686	0.424016	0.34626	0.606669	0.638393
ENSMUSG00000061689	Dlgap4	2	1	156439441	156590099	protein_coding	FALSE	1.53123	1.53489	1.85956	1.39637	1.48896	1.49432	1.60171	1.01762	1.16261	1.51036	1.54489	1.74114	1.84622	2.08819	2.3487	2.42548	1.95158	0.792918	1.11459	1.12701	1.33439	1.37549	1.26177	1.76293	2.21644	1.26892	0.456141	2.28669	0.93694	1.31472	1.87689	1.2933	1.46136	1.71919	2.04866	2.27423	1.95698	0.0833948	0.0856791	0.0919605	0.132398	0.0710566
ENSMUSG00000028431	Ikbkap	4	-1	56762552	56815203	protein_coding	FALSE	1.52955	0.967791	0.986281	1.255	0.830279	0.952819	0.637278	0.567641	1.04614	1.10761	1.19755	1.47081	1.32631	1.05029	-1.17178	1.30172	1.54288	0.632933	0.455901	0.827844	0.548632	1.03476	0.782932	0.855081	1.32075	1.46048	1.22321	1.23541	-0.34334	1.14737	0.53991	0.932405	0.564238	1.1051	0.611048	0.6667	0.9589	0.124817	0.125904	0.112302	0.15227	0.123893
ENSMUSG00000026657	Frmd4a	2	1	3938763	4535089	protein_coding	FALSE	1.52867	-0.533313	-0.418241	-0.609485	-0.658286	-0.826792	-0.741073	-0.115578	-0.342749	-0.762342	-0.584809	-0.895751	-1.06788	-0.746473	-0.551923	0.45336	-0.110087	-0.767222	-0.177226	0.300811	0.0756603	-0.317048	-0.104466	0.0130573	-0.363019	-0.873412	-0.365762	0.403662	-0.144726	-0.145207	-0.473632	-0.220086	-0.313877	-1.27447	-0.770639	-0.545932	-0.901389	0.189619	0.157301	0.183087	0.181171	0.194238
ENSMUSG00000010057	Nprl2	9	1	107444540	107448035	protein_coding	FALSE	1.52732	1.87046	2.03135	1.86171	1.77682	2.06988	2.04513	1.54667	1.58604	2.10165	1.71509	1.82027	1.70812	1.76727	1.91204	2.91604	2.84145	1.73095	1.68734	1.4357	1.27289	1.25582	2.11808	1.78829	1.76278	2.36521	1.72692	2.63728	-0.162432	1.58883	2.12182	1.70431	1.66939	2.31996	1.80417	1.95096	2.05408	0.062091	0.0527857	0.0555456	0.0601195	0.0529834
ENSMUSG00000009246	Trpm5	7	-1	150255058	150280547	protein_coding	FALSE	1.52655	-4.47679	-2.05892	-4.6798	-1.419	-4.60882	-4.51888	-2.41605	-2.94792	-2.82111	-2.57915	-1.85165	-3.09026	-3.19555	-3.80255	-1.90011	-2.08703	-2.59141	-2.68537	-2.3822	-2.38447	-2.58759	-1.47237	-3.40222	-1.88786	-3.23057	-3.76739	-1.68797	-2.00932	-2.65405	-2.2034	-3.45594	-3.4995	-3.87585	-3.62433	-3.44827	-3.47823	1.58153	0.631238	1.50083	0.473319	1.43492
ENSMUSG00000034621	Gpatch8	11	-1	102337229	102417706	protein_coding	FALSE	1.52586	0.255003	0.480952	0.363436	0.698579	0.39503	0.580318	0.961171	0.886383	0.410132	0.597081	0.597547	0.633712	0.426505	0.544695	-1.49834	0.353603	1.14455	0.356781	0.934213	1.28558	-0.120255	-0.0200831	0.157149	0.354478	-0.244862	0.426882	-1.35001	-1.67059	0.940761	0.245434	0.761571	0.868786	0.406232	0.647248	0.52052	0.325936	0.0825407	0.0846517	0.0648866	0.100336	0.067997
ENSMUSG00000054434	Tmem120b	5	1	123518424	123567758	protein_coding	FALSE	1.52521	0.387015	0.346303	-0.118593	0.0308241	0.320297	0.147765	-0.0727572	-0.170659	0.229287	0.302947	0.139337	0.775422	-0.36512	0.430082	0.815808	-0.905074	-0.559003	0.423675	0.545923	0.996434	0.0330876	0.941319	1.27047	0.164747	0.0747111	0.436765	-0.980084	1.14012	-0.36906	0.0796405	0.326218	0.120578	-0.423561	0.255452	1.34183	-0.133016	0.130052	0.113292	0.141412	0.137898	0.18508
ENSMUSG00000015854	Cd5l	3	1	87161803	87174996	protein_coding	FALSE	1.52499	1.78178	1.90263	2.10793	2.45427	2.97189	2.35996	2.00002	1.60654	1.68346	2.27522	2.13671	2.22952	1.72586	2.18048	1.57683	1.17244	2.33038	2.04005	2.08695	1.96779	1.63648	1.92675	2.0874	2.1348	1.89953	2.61901	2.33187	2.10979	2.04831	1.82504	1.94781	2.09367	1.23503	1.69697	2.12044	2.25052	0.0551697	0.0451694	0.0401277	0.0355516	0.0282311
ENSMUSG00000028890	Mtf1	4	1	124479348	124527044	protein_coding	FALSE	1.524	0.884701	0.597771	0.545766	0.333352	0.609699	0.829148	1.14072	0.534153	0.51165	1.15387	0.614377	1.2466	0.517817	-0.0943145	0.789093	-2.35216	1.01679	1.09846	0.699585	0.859755	0.8427	0.619626	0.914683	0.780486	0.62354	-0.455499	-2.81119	0.529375	0.221133	0.738129	0.988199	1.31744	0.474471	0.815655	0.598534	0.937034	0.135438	0.132018	0.126402	0.129674	0.140155
ENSMUSG00000022265	Ank	15	1	27396432	27524664	protein_coding	FALSE	1.52324	1.34728	1.43204	1.54807	1.42345	1.30382	1.51462	1.4806	1.52495	1.46512	1.73321	1.57785	1.43654	1.51125	0.150002	1.53585	-0.0326694	1.19352	1.83032	1.75385	1.35022	1.57483	1.48286	1.64759	1.74495	0.994448	1.90922	-5.87034	2.52937	1.63355	1.59381	1.53359	1.49923	1.35768	1.78026	1.67371	1.34694	0.0507171	0.0466408	0.0413657	0.0467244	0.0498911
ENSMUSG00000029718	Pcolce	5	-1	138046331	138055012	protein_coding	FALSE	1.52294	1.14683	1.24017	1.00322	0.895469	1.05304	1.08955	0.940951	1.06949	1.1635	1.5181	1.59699	1.87175	1.46167	1.92214	2.33001	2.06657	0.744116	1.27782	0.356591	0.682064	0.764761	0.790174	2.14638	1.58273	0.897568	1.14295	2.75156	0.945059	0.286937	1.69218	0.904107	0.832897	1.04165	1.44653	2.30633	1.34259	0.116871	0.0814741	0.112003	0.0941153	0.0863656
ENSMUSG00000025702	2013-03-08	6	1	116288042	116359558	protein_coding	FALSE	1.52194	2.43709	2.27064	2.48911	2.73201	2.3987	2.49045	2.67911	2.65928	2.26657	2.4407	2.28678	2.1786	1.97041	1.74354	1.93753	1.22406	2.77708	2.51003	2.80766	2.69755	2.50684	2.66141	2.0877	2.55132	2.22841	1.98933	2.80756	2.97565	2.70565	2.38509	2.73985	2.74736	2.44623	2.53995	2.01229	2.49664	0.0289929	0.0290154	0.0272709	0.0248348	0.0273505
ENSMUSG00000090936	Gm17705	17	1	35302064	35304131	lincRNA	FALSE	1.52141	-1.85302	-1.58202	-2.28003	-2.39961	-1.85442	-3.27543	-1.3322	-2.12276	-1.78951	-2.15636	-2.37264	-1.69193	-12.9906	-13.6301	-11.8617	-11.829	-12.1907	-2.04977	-1.25389	-1.21742	-3.0151	-6.39818	-13.3534	-3.25791	-0.609811	-13.7972	-11.5853	-11.0585	-0.823537	-1.178	-1.14958	-12.3222	-2.04358	-6.9748	-3.05194	-13.5422	0.392164	0.310129	0.420456	0.478949	0.359904
ENSMUSG00000025171	Ubtd1	19	1	42056253	42109131	protein_coding	FALSE	1.52119	0.922431	1.04528	0.982516	1.03132	1.26897	1.0068	0.260803	0.486123	1.01201	1.17483	1.06842	1.58565	0.981067	1.43936	0.192424	-9.63807	0.118879	1.1215	1.1082	1.21563	1.42596	1.30104	2.05216	1.44447	1.0494	0.835769	-11.4543	1.44141	0.97518	1.36103	0.547648	0.457426	1.4114	1.02864	2.10798	1.60253	0.0971267	0.0871084	0.0838814	0.0854097	0.0770812
ENSMUSG00000020719	Ddx5	11	-1	106641669	106650499	protein_coding	FALSE	1.52044	4.2589	4.51925	4.28897	4.10861	3.85082	3.95091	4.1674	4.36084	4.02098	4.01606	4.02779	3.84555	4.41549	4.55241	3.98461	4.71922	4.18739	4.21642	4.06374	4.15536	3.81475	3.98071	3.42234	3.53411	4.39464	4.14894	4.04678	4.0928	4.3287	4.0459	4.16694	4.10852	4.04249	4.04352	3.27006	3.76685	0.0259292	0.019626	0.0219715	0.0186233	0.031595
ENSMUSG00000037664	Cdkn1c	7	-1	150644255	150646955	protein_coding	FALSE	1.51932	-0.875351	-1.34986	-0.998617	-0.985624	-1.4292	-0.783403	-1.44408	-1.44142	-0.736092	-1.05437	-0.99843	-0.653348	-0.214087	-3.01403	-1.37648	-5.59568	-6.55396	-7.03186	-0.899639	-3.61548	0.296325	-0.640874	0.754975	0.0618064	-5.95027	-2.12757	-1.04924	-0.366529	-0.862634	-0.359488	-7.11459	-3.27201	-6.12753	-7.1093	-4.17134	-4.83035	0.219991	0.233163	0.201362	0.204129	0.271622
ENSMUSG00000021282	Eif5	12	1	112776312	112794270	protein_coding	FALSE	1.51915	3.15185	2.9328	3.36688	3.36056	3.04431	2.95832	3.62316	3.63249	3.22641	3.22788	3.11417	2.95476	3.364	3.39169	3.56589	3.64883	3.52046	3.17837	3.38303	3.07216	3.12194	3.09032	2.32121	2.70903	3.48025	2.66892	3.25063	3.70589	3.72784	3.07489	3.55503	3.43957	3.21073	3.10271	2.45796	2.81584	0.0200649	0.0195507	0.0162411	0.0170271	0.0207343
ENSMUSG00000030084	Plxna1	6	-1	89266310	89312607	protein_coding	FALSE	1.51877	-0.513306	-0.360446	-0.425336	-0.444739	-0.441916	-0.338472	-0.43685	-0.014375	-0.209945	-0.435942	-0.550956	-0.103802	-0.590435	-1.57705	-5.66014	-0.0728334	-0.249767	-0.600824	0.104927	0.12886	-0.559629	-0.324394	0.112906	0.250501	-0.490227	-0.852754	-5.73574	-0.78322	-0.0412328	-0.449407	-0.0439296	-0.320355	-0.33887	-0.587586	0.136511	-0.553434	0.0796305	0.0694785	0.0666393	0.0707908	0.0726036
ENSMUSG00000005204	Senp3	11	-1	69486612	69495586	protein_coding	FALSE	1.51764	2.32007	2.20704	2.43632	2.13437	2.45426	2.40416	1.84248	2.25442	2.46262	2.3767	2.318	2.15435	2.37071	1.33186	3.7528	1.98435	2.62929	2.20008	2.43507	2.41896	2.20131	2.25149	2.2395	2.13612	2.51627	2.79606	3.00864	2.41396	2.1906	2.73659	1.99988	2.39596	2.2998	2.41204	1.9897	1.94763	0.0648105	0.0707788	0.0672597	0.0861135	0.0624522
ENSMUSG00000020474	Polm	11	-1	5727863	5738019	protein_coding	FALSE	1.51541	0.504851	0.361098	0.14006	0.0778281	0.725399	0.628018	0.00533083	0.268844	0.049761	0.169545	0.257381	0.306405	0.608865	-0.734832	-2.07187	0.124462	0.145094	0.193778	0.379051	0.874834	0.661632	0.380463	1.3261	0.39035	0.861354	-0.0352586	0.33478	0.137443	0.623297	0.784665	-0.0240446	0.56911	0.388458	0.563047	1.1619	0.746628	0.126733	0.106384	0.106089	0.121635	0.103324
ENSMUSG00000030342	Cd9	6	-1	125410284	125444809	protein_coding	FALSE	1.51495	1.88465	2.07336	1.87385	2.14354	2.52275	2.08248	1.93398	1.9523	2.51642	1.75358	2.24597	1.97035	1.5384	2.20142	3.39117	2.54945	2.04817	2.37638	1.84991	1.31902	1.72485	1.76743	1.13828	1.40028	2.36651	2.42787	-3.48968	-2.38903	1.40675	2.16295	2.1378	1.92129	1.4616	1.89778	1.03134	1.55831	0.0669126	0.056936	0.0620432	0.0549301	0.04658
ENSMUSG00000021773	Comtd1	14	-1	22665083	22668199	protein_coding	FALSE	1.51375	0.912611	0.651231	0.799806	0.908699	1.03936	0.973278	0.325976	0.177581	1.30674	0.934901	1.47651	1.56973	1.01473	1.78678	-1.22747	-2.75845	0.405657	1.44512	0.783159	-0.0946471	1.32085	1.1189	2.39243	1.28768	-0.149694	-3.3477	-1.24812	-0.439684	1.10354	1.02753	0.355963	0.102723	2.06806	1.4024	1.88174	1.67373	0.148057	0.14714	0.203686	0.133058	0.132677
ENSMUSG00000018012	Rac3	11	1	120582784	120585283	protein_coding	FALSE	1.51231	-1.63981	-0.37698	-1.30443	-1.69993	-1.39459	-1.38996	-1.52996	-0.240673	-1.86876	-1.47377	-0.959702	-1.69121	-0.935634	-5.75191	-0.458423	-4.04121	-0.131714	-2.13254	-0.843643	-0.959436	-0.31675	-1.45928	-1.96441	-5.28477	-0.986122	-1.16972	-0.605614	-0.73214	-2.512	-2.04218	-0.785619	-2.32248	-0.534758	-0.971918	-0.591048	-0.408267	0.48487	0.25876	0.40323	0.428303	0.368654
ENSMUSG00000052395	Rft1	14	1	31467546	31504503	protein_coding	FALSE	1.51069	1.22814	0.972491	1.20302	1.18676	1.2028	1.24288	1.27938	1.3422	1.19366	1.44601	1.39901	1.15394	1.41838	1.47764	2.35538	1.73719	1.46041	1.16071	1.55702	1.30982	1.39272	1.38526	1.31059	1.30861	1.26409	0.633852	2.09869	1.07221	1.49054	1.25933	1.49169	1.53936	1.33239	1.54691	1.27985	1.35917	0.0701535	0.0713499	0.057432	0.0649046	0.0707977
ENSMUSG00000028266	Lmo4	3	-1	143851494	143868184	protein_coding	FALSE	1.51029	1.76248	1.65963	1.42944	1.56396	1.63247	1.28181	1.58661	1.61749	1.81329	1.25799	1.61329	1.81363	0.976487	2.04895	0.689999	2.68883	1.67435	1.55597	1.33781	0.963577	1.32274	1.61735	1.20664	1.03692	1.93256	1.79244	1.65408	0.526566	1.87556	1.16359	1.54715	1.47991	2.10318	0.969804	2.04716	1.60325	0.0720316	0.0669491	0.0731541	0.0727108	0.069496
ENSMUSG00000042229	Rabif	1	1	136391225	136406451	protein_coding	FALSE	1.5098	0.986931	0.981341	1.03844	0.923109	1.04876	0.995078	1.02523	1.1806	1.15981	1.0568	1.13806	0.901682	1.48868	-7.33194	-6.16931	1.67192	0.796352	1.23482	1.13018	0.769429	1.24149	0.738375	0.785326	1.12855	1.00667	1.73413	0.974473	0.382309	0.660402	0.785578	1.00759	1.28966	1.06806	1.32737	0.777853	0.732104	0.0704266	0.0631019	0.0564458	0.0637861	0.06395
ENSMUSG00000006784	Ttc25	11	1	100406921	100433882	protein_coding	FALSE	1.509	-2.40015	-1.35498	-1.70245	-2.08237	-2.95193	-1.90797	-1.76033	-2.20975	-1.39388	-1.62691	-2.95819	-1.94316	-4.09695	-0.788222	-2.93991	-1.49349	-2.48268	-1.6767	-1.65299	-2.77662	-3.64028	-3.00535	-4.00685	-0.961382	-4.03277	0.543891	-0.00553244	-1.58676	-2.43265	-0.670684	-3.46341	-4.12287	-2.44653	-3.27323	-1.81024	-1.73105	0.427551	0.242246	0.278307	0.339751	0.489792
ENSMUSG00000061207	Stk19	17	-1	34960938	34973890	protein_coding	FALSE	1.50788	1.80155	1.46619	1.53682	1.66424	1.94607	1.80577	1.40808	1.82473	1.63615	1.87617	2.00102	2.54959	1.79275	2.52886	1.80721	2.41057	1.65205	1.74358	1.49716	1.97821	2.04161	1.09317	3.00928	2.38838	1.02069	0.777477	-1.08544	0.879254	1.46913	2.11117	1.7741	1.46537	2.14399	2.55009	2.37518	2.16867	0.0738131	0.0879686	0.0871687	0.0845014	0.0764371
ENSMUSG00000021731	Mrps30	13	-1	119168917	119176059	protein_coding	FALSE	1.50769	1.88043	1.85473	1.99338	1.9536	2.00046	2.03181	1.74955	1.94447	2.20322	1.86591	1.98704	2.3454	2.14635	2.47071	-9.37115	1.80828	2.07937	1.95341	1.84563	1.96249	2.38408	2.23287	2.91536	2.46927	2.14967	2.55896	2.78042	2.76081	1.64902	2.05722	1.82627	1.91105	2.39767	1.9745	2.71974	2.33425	0.0633291	0.0543907	0.0499531	0.0525455	0.0518699
ENSMUSG00000030672	Mylpf	7	1	134355122	134357812	protein_coding	FALSE	1.50657	-0.860488	-1.77349	-0.796934	-0.94353	-1.00488	-0.398689	-1.21574	-0.876487	-1.34823	-1.78236	-1.36835	-2.1796	-2.95163	-1.52118	-1.6503	0.553257	-0.197484	-2.87034	-0.386433	-0.333006	-1.52947	-3.27831	0.0268514	-3.06106	-1.34626	-1.41785	-1.52473	0.766774	-2.25213	0.103516	-1.52651	-2.40179	-1.63212	-0.623768	-1.4655	-0.775066	0.655203	0.735524	0.557851	0.524213	0.491998
ENSMUSG00000003680	Taf6l	19	-1	8848844	8860907	protein_coding	FALSE	1.50654	0.217241	0.283126	0.0224048	0.121058	0.120182	0.158806	-0.110288	0.132876	0.73071	0.420601	0.247326	0.477172	-0.16626	1.10731	-0.967031	2.26049	0.408096	0.602991	-0.129328	0.398635	0.398205	-0.190038	1.13951	0.64373	0.572833	-0.140687	1.80329	-0.80567	0.264117	0.257728	0.142948	0.113963	1.1366	0.796819	1.09526	0.685652	0.152149	0.152365	0.167955	0.138498	0.174357
ENSMUSG00000017548	Suz12	11	1	79806608	79847625	protein_coding	FALSE	1.50575	0.868341	0.589181	0.997576	0.992419	0.589739	0.648788	0.813001	0.906463	0.404213	0.577431	0.488427	-0.0346978	0.75439	-3.35369	-1.67839	0.77907	1.29765	0.434346	1.10493	1.01076	0.875889	0.798362	-0.151119	0.390412	1.04193	0.638936	1.67922	1.61394	1.01492	0.755806	0.934301	1.04464	0.376995	0.798646	-0.0143978	0.331958	0.0718251	0.0651415	0.0549803	0.055748	0.0676066
ENSMUSG00000035890	Rnf126	10	-1	79221260	79229666	protein_coding	FALSE	1.50461	2.27829	2.53277	2.07276	1.89732	2.43359	2.03112	1.77111	1.91221	2.4002	2.49978	2.68539	2.90075	2.66329	-9.31487	-9.28087	2.0427	1.17732	2.12838	2.21309	2.34534	2.79518	2.22966	3.73588	3.38661	2.13921	3.22948	3.39731	2.13002	1.76917	2.15599	0.611838	1.75868	2.79676	1.91508	3.72966	3.23381	0.0511126	0.0381816	0.0486629	0.0545904	0.0419472
ENSMUSG00000036292	Gramd1c	16	-1	43980468	44028058	protein_coding	FALSE	1.50176	1.49497	1.56447	1.70174	1.7657	1.43927	1.59421	1.74588	1.63684	1.49078	1.36086	1.28138	1.2734	1.66816	1.57274	2.29444	2.09655	2.0985	1.73513	1.77228	1.705	1.57738	1.64132	0.451484	1.20832	1.92475	1.23274	1.48262	2.0415	1.71967	1.67777	1.89242	1.77436	1.72157	1.85567	0.481589	1.42162	0.0487436	0.0437885	0.0376911	0.0394822	0.0465889
ENSMUSG00000070436	Serpinh1	7	-1	106493885	106501740	protein_coding	FALSE	1.50085	0.957981	1.40731	1.00719	1.0697	1.1721	1.16319	0.798881	0.810943	1.35709	0.956571	0.929537	0.370853	0.678529	-6.28618	-6.18464	-2.4324	0.416994	1.37944	0.668563	0.277192	0.555413	1.33939	1.3773	0.693896	0.521798	2.02834	1.38968	-2.64168	0.0986771	0.697832	-0.435949	0.132477	0.462156	-0.340439	0.99258	1.08805	0.0744086	0.0565453	0.068167	0.0675055	0.0652047
ENSMUSG00000046111	5830418K08Rik	9	-1	15121359	15162232	protein_coding	FALSE	1.50075	-0.623157	-1.08786	-0.425891	0.0507401	-0.671086	-0.419091	-0.528468	-0.384138	-0.610411	-0.640741	-0.869089	-1.28593	-0.981814	-2.96923	-0.952201	0.84243	0.390588	-0.230128	-0.123721	-0.159513	-0.390907	-0.0757071	-1.79694	0.35094	0.345903	-2.36437	-0.934474	1.52668	0.142451	-0.529673	0.148644	-0.11959	-0.677205	-0.902118	-1.53431	-0.787774	0.335267	0.223305	0.197628	0.23457	0.249638
ENSMUSG00000020847	Rph3al	11	-1	75644501	75751931	protein_coding	FALSE	1.5007	-0.225629	-0.0528503	-0.533783	-0.455188	-0.390724	-0.545276	-0.509727	-0.505975	-0.515839	-0.591795	-0.216552	-0.0440118	-1.34533	-2.34842	-1.9625	0.941794	-2.13838	0.209865	-0.131024	-0.636044	-0.691496	-1.32591	-0.309936	-0.0160014	-0.109424	-2.30892	-1.95351	-1.9678	0.101206	-0.357104	-1.24944	-0.0267679	-0.0679674	0.209443	0.601578	-0.0618226	0.161046	0.131102	0.164445	0.165021	0.196155
ENSMUSG00000029007	Agtrap	4	-1	147451170	147462140	protein_coding	FALSE	1.50059	-0.693645	-0.588786	-0.554259	-0.548377	-0.891216	-0.578441	-0.63618	-0.909886	-0.148703	-0.580975	-0.0263903	-0.724145	-0.946714	-3.31894	-3.71106	0.257913	-0.556166	-0.638165	-0.654329	0.127329	-1.11051	-1.16534	-0.440759	-0.496368	-0.443754	-0.417372	-3.46124	0.750191	-0.496274	-0.581354	-0.513959	-0.8093	-1.065	-0.589218	-0.972655	-0.514927	0.253177	0.178528	0.188136	0.215113	0.203304
ENSMUSG00000006127	Inpp5k	11	1	75444490	75462373	protein_coding	FALSE	1.5003	1.12582	1.31001	1.32085	1.67166	1.45133	1.59636	1.24897	1.43231	1.04222	1.6245	1.41066	1.17918	1.28935	1.48653	1.69388	-0.0290224	1.22607	1.42199	1.0471	1.93205	1.05865	1.50514	1.47138	1.40507	1.52891	1.95576	3.07165	0.573541	1.48728	1.57492	1.58813	1.1217	1.55785	1.44813	1.21436	1.2066	0.10646	0.0915744	0.0854915	0.100659	0.0732508
ENSMUSG00000091543	Gm17549	17	1	32421732	32435634	lincRNA	FALSE	1.49978	-1.30172	-1.9376	-1.96322	-2.69778	-2.06427	-2.52821	-1.95829	-1.61639	-2.87915	-2.90379	-3.79451	-3.53949	-5.6081	-13.4828	-10.9584	-11.2472	-0.678173	-11.1611	-12.5875	-5.32488	-6.7218	-11.5517	-7.24407	-12.019	-6.68224	-13.0266	-10.405	-11.6726	-10.4264	-1.26767	-1.23963	-5.71075	-6.81563	-1.3926	-7.38588	-1.66043	0.343333	0.428082	0.405781	0.609167	0.451278
ENSMUSG00000041180	Hectd2	19	1	36629129	36695625	protein_coding	FALSE	1.49899	-1.11784	-1.52212	-1.32582	-0.503697	-1.86775	-1.39669	-0.673868	-1.0932	-0.723021	-2.07302	-2.53065	-2.28103	-2.43295	-3.29785	1.02108	-2.04788	-0.449193	-2.25109	-2.22774	-0.726938	-2.08117	-1.12222	-2.60618	-1.07537	-0.761374	-0.65061	-1.79342	-0.172633	0.426649	-1.79071	-1.03091	-2.04927	-1.67993	-1.53213	-1.82227	-1.87011	0.272535	0.256299	0.303937	0.255617	0.46822
ENSMUSG00000029387	Gtf2h3	5	1	125029149	125047689	protein_coding	FALSE	1.49763	1.0335	1.68736	1.25695	1.77259	1.59971	1.81393	1.54937	1.65658	1.6711	1.71839	1.63093	1.57966	1.26859	1.52897	1.81908	1.65259	1.12764	1.03543	1.29971	1.49841	1.96242	1.69877	1.80532	1.35415	1.2217	1.32317	2.18686	-2.40225	1.75718	1.0133	1.28185	1.26887	1.31898	1.31318	1.51424	1.23093	0.150671	0.102605	0.161414	0.0933221	0.159825
ENSMUSG00000020389	Cdkl3	11	1	51817723	51903286	protein_coding	FALSE	1.49747	-1.63704	-2.14511	-2.08873	-2.72043	-2.18926	-2.28912	-2.15031	-3.05373	-3.15188	-2.05878	-2.13791	-2.77339	-2.61354	-2.54989	-0.586671	-0.788204	-2.0148	-1.88233	-1.32998	-1.7315	-1.20249	-1.63249	-1.04676	-1.70915	-1.74088	-2.46469	-0.508584	-0.77665	-2.00482	-1.88171	-1.74587	-1.40276	-2.01576	-2.32399	-1.48499	-2.28634	0.616827	0.422751	0.396168	0.67446	0.442049
ENSMUSG00000025745	Hadha	5	-1	30444841	30481702	protein_coding	FALSE	1.49726	4.38364	4.30226	4.3823	4.49314	4.6019	4.46196	4.26485	4.26935	4.4245	4.36671	4.01309	4.06176	4.02674	4.26163	4.77285	4.20476	4.41511	4.22168	4.31796	4.20209	4.43564	4.50902	4.65557	4.40958	4.37877	4.62045	5.42317	4.91535	4.13762	4.47629	4.19423	4.43842	4.48363	4.43267	4.38314	4.42902	0.0305366	0.0260864	0.0250302	0.0266625	0.025786
ENSMUSG00000028152	Tspan5	3	1	138405159	138567397	protein_coding	FALSE	1.49638	-2.53778	-2.13714	-1.75277	-2.48294	-1.98769	-1.5117	-1.92035	-2.15125	-2.37055	-2.64382	-2.46117	-1.73148	-2.31071	-2.38528	-1.29563	0.0319116	-1.08831	-3.08328	-1.7435	-2.4436	-1.74373	-2.34721	-0.868079	-3.03053	-0.937192	-2.27924	-1.25852	0.17392	-1.50706	-1.67263	-1.7031	-1.86031	-2.25516	-3.09752	-2.60465	-2.27648	0.60613	0.416866	0.316667	0.513758	0.489759
ENSMUSG00000054675	Tmem119	5	-1	114243738	114250525	protein_coding	FALSE	1.49628	-1.14567	-3.21952	-1.7858	-2.18761	-1.47702	-2.00584	-2.44883	-1.66225	-1.19925	-1.42174	-1.38559	-2.36179	-1.04529	-7.73807	-5.68313	-5.83928	-6.99806	-1.87945	-2.48879	-5.15803	-1.38842	-1.03827	-1.68117	-1.30064	-0.825022	-7.75528	-5.56362	-5.86508	-1.94639	-1.61531	-6.9498	-4.99901	-2.32302	-3.01213	-2.43788	-6.78398	0.252755	0.689616	0.315184	0.406805	0.257594
ENSMUSG00000028101	Pias3	3	1	96500307	96509993	protein_coding	FALSE	1.49622	0.590061	0.989451	1.01943	0.702589	1.11573	0.772038	1.02596	0.578573	0.95558	1.24582	0.921297	0.525602	1.53141	1.52372	0.764033	1.89742	0.606233	0.977615	0.860821	0.891312	0.922611	1.06037	0.628525	1.03675	0.79804	1.15301	0.796818	1.87606	1.07829	1.23853	0.323449	1.66264	0.617428	0.716887	1.30178	1.41464	0.109824	0.104703	0.0851749	0.108898	0.108023
ENSMUSG00000025855	Prkar1b	5	-1	139493260	139625955	protein_coding	FALSE	1.49398	-2.24953	-2.40619	-1.54597	-1.3751	-1.41122	-1.34306	-1.53682	-1.39695	-1.73702	-1.17903	-1.59549	-1.20022	-1.84667	-2.45997	-0.553461	-0.711624	-0.904281	-1.69839	-2.01865	-2.14936	-2.1506	-2.03105	-2.00778	-1.62149	-1.85039	-2.44671	-0.547134	-0.389497	-1.81056	-1.7299	-1.08794	-2.04587	-1.42107	-1.18863	-1.25973	-0.853356	0.690906	0.83883	0.364341	0.458828	0.361481
ENSMUSG00000048832	Vps37c	19	1	10763305	10788909	protein_coding	FALSE	1.49281	1.12359	1.26405	1.15144	0.831249	1.06012	1.04447	0.693651	0.781463	1.21578	1.21587	1.40402	1.46583	1.06201	1.21659	-0.224485	-0.870374	0.855582	1.10029	0.988657	0.785825	1.38289	1.18111	1.91552	1.63036	1.45595	0.522245	1.80541	2.12942	0.768164	1.41303	0.705832	0.954227	1.41131	1.11357	1.71374	1.51631	0.0707876	0.0586128	0.0604487	0.0720563	0.0651394
ENSMUSG00000019461	Plscr3	11	1	69659878	69665560	protein_coding	FALSE	1.49248	1.393	1.64152	1.28494	0.940169	1.24958	1.31695	0.952451	0.961953	1.4763	1.52249	1.30886	1.4437	0.829518	1.45403	-0.101536	2.06644	0.912412	1.13632	0.612277	1.16472	0.999514	0.618431	1.0099	0.524127	1.53669	1.13457	1.51405	-0.548096	0.988173	1.30744	1.28816	0.706538	1.35281	1.76551	1.43207	1.34763	0.0861498	0.074641	0.0810882	0.100647	0.0855051
ENSMUSG00000021713	Ppwd1	13	-1	104995201	105018924	protein_coding	FALSE	1.49101	0.392103	0.254515	0.0641308	0.404879	0.208505	0.0337185	0.403931	0.207784	-0.143018	0.333661	-0.0997663	-0.560009	-0.242234	0.687173	-2.60746	0.719406	0.435326	0.15328	0.593135	-0.00307763	0.0594023	0.677512	-0.153997	-0.0976582	-0.381576	-5.44582	-3.30292	1.62273	0.574481	0.421251	0.541068	0.306545	0.0419342	-0.14187	-1.45267	-0.454554	0.104335	0.122991	0.1111	0.0912337	0.105752
ENSMUSG00000003062	Stard3nl	13	-1	19449546	19487621	protein_coding	FALSE	1.48982	1.1715	1.30829	1.37709	1.22851	1.40316	1.45446	1.10453	1.06091	1.14436	1.37349	1.22263	1.0234	1.9042	0.495038	-3.26826	2.17109	1.11559	0.765329	1.10602	1.29746	1.32255	1.72636	0.294165	0.68629	1.1429	1.84037	-2.32068	-9.99036	1.26234	1.66671	1.11752	0.599102	1.2898	0.910477	0.308822	0.887104	0.0947725	0.0797555	0.0779216	0.0835655	0.0798579
ENSMUSG00000039680	Mrps6	16	1	92058515	92112472	protein_coding	FALSE	1.48956	1.59346	1.44573	1.47571	1.32424	1.65902	1.69936	1.21868	1.17093	1.69586	0.866051	1.21001	1.37491	1.88784	-1.7108	1.7997	2.88729	1.10787	1.67827	1.48587	0.913722	1.57897	1.47192	1.79252	1.86812	1.96988	2.45373	2.11893	-3.70139	1.35053	1.37721	1.36525	1.26207	1.6651	1.42682	0.745381	0.98829	0.0943809	0.0956361	0.0934394	0.098993	0.0870832
ENSMUSG00000038055	Dexi	16	-1	10530300	10543147	protein_coding	FALSE	1.48883	2.04788	1.95055	1.86785	1.71657	2.36651	2.21371	1.75214	1.9402	2.62698	2.13502	2.07	2.32423	2.44866	2.36345	3.27783	1.98871	2.15092	2.22317	2.20078	2.31637	2.98478	2.37396	3.25665	3.15591	2.40514	2.51053	3.09836	2.76856	2.26655	2.4394	2.2488	2.07335	2.65173	2.61578	3.0384	2.61536	0.0597186	0.0562318	0.057317	0.0635676	0.0442156
ENSMUSG00000002147	Stat6	10	1	127080042	127098013	protein_coding	FALSE	1.48865	2.63645	2.76458	2.49983	2.55768	2.58176	2.5999	2.41096	2.6591	2.48256	2.69247	2.82967	2.68829	2.34116	2.25795	2.34102	3.50483	2.10548	2.32796	2.45257	2.36239	2.0427	2.22595	2.53106	2.27257	2.78197	2.76427	1.60121	0.878558	2.54546	2.44497	2.22858	2.43042	2.39204	2.78547	2.58658	2.48842	0.0502563	0.0449638	0.0481845	0.0503666	0.0479367
ENSMUSG00000036934	4921524J17Rik	8	-1	87932658	87956740	protein_coding	FALSE	1.48812	0.854601	0.858371	1.0206	0.728489	0.680069	0.231515	0.588111	0.698953	0.6305	0.562061	0.465317	0.511672	1.1817	1.78832	-2.63988	-10.3389	0.711289	0.542025	-0.209564	0.685142	0.348492	0.815338	0.64769	-1.44536	1.24574	-12.0274	-3.05717	1.16672	0.722069	0.815337	0.655176	0.515102	0.105507	0.995691	-0.68024	0.992497	0.105954	0.0883393	0.0816728	0.0973644	0.100926
ENSMUSG00000043284	Tmem11	11	-1	60677954	60692774	protein_coding	FALSE	1.48789	2.3455	2.33293	1.99521	2.17044	2.26581	2.18174	1.92219	2.09314	2.25803	2.49449	2.3721	2.44179	2.3793	2.93914	-0.000758556	2.41357	1.76186	2.42471	1.69493	1.75842	2.2258	2.44881	2.39433	2.48024	2.27552	2.72101	1.67997	2.31775	2.01199	2.32807	2.06678	2.23054	2.02062	2.17164	3.09481	2.50896	0.0754992	0.0612426	0.0679214	0.0823969	0.0500759
ENSMUSG00000044496	2510039O18Rik	4	1	147315004	147321423	protein_coding	FALSE	1.4877	1.79483	1.6506	1.65614	1.68617	1.96917	1.89652	1.63293	1.69138	1.94143	2.32427	2.15583	2.42456	1.89355	1.52046	-10.5908	1.15304	1.47332	1.96754	1.58988	1.83608	2.4277	2.18527	3.21414	2.66993	1.73173	2.35686	2.4291	2.3889	1.48056	1.82397	1.73326	1.78383	2.19797	1.84184	3.02794	2.6354	0.0450008	0.0437872	0.0435807	0.0434272	0.0397526
ENSMUSG00000028369	Svep1	4	-1	58055314	58219731	protein_coding	FALSE	1.48759	-3.15978	-3.08955	-3.30826	-3.26269	-3.29429	-3.34737	-3.26675	-2.85959	-3.83552	-2.65268	-2.98312	-3.33177	-2.64162	-6.6701	-4.75653	-4.91842	-3.73471	-3.4115	-3.0811	-3.15674	-3.24892	-3.90753	-3.11302	-4.2684	-4.036	-6.57467	-4.66943	-4.97052	-3.32124	-3.08368	-3.06143	-3.8412	-3.0026	-2.27715	-4.00794	-4.29984	0.292935	0.248072	0.272773	0.277447	0.296996
ENSMUSG00000059674	Cdh24	14	-1	55250829	55260201	protein_coding	FALSE	1.48563	-4.48044	-15.265	-3.2933	-2.38878	-2.32672	-2.17313	-2.36292	-2.34271	-2.23616	-3.48716	-2.70488	-1.98701	-2.38041	-14.3898	-12.2193	-5.48842	-2.50075	-12.8234	-12.3108	-3.72924	-1.68588	-3.46052	-1.92962	-1.76783	-13.2373	-13.7455	-12.1542	-5.59367	-3.47432	-2.59555	-2.48658	-3.70773	-1.93084	-1.57037	-0.273664	-1.78744	1.21714	11.143	0.516545	0.332344	0.333132
ENSMUSG00000013822	Elof1	9	-1	21917433	21921592	protein_coding	FALSE	1.48544	2.94175	2.9804	2.89254	2.71428	3.05392	2.95046	2.41983	2.33431	2.92777	2.728	2.83723	3.25006	1.49727	-0.977032	2.21661	0.20646	1.6781	2.72901	0.426965	0.149849	-1.65298	-0.261439	-1.26701	0.75673	-1.35368	0.710592	-0.769844	0.284467	-0.381852	-1.46829	0.80038	-0.417266	2.50496	0.783911	2.49213	1.38801	0.0491188	0.0439314	0.0459884	0.0494138	0.0430479
ENSMUSG00000038462	Uqcrfs1	13	-1	30632177	30637231	protein_coding	FALSE	1.48534	4.25494	4.17927	4.31294	4.23878	4.51938	4.4591	4.09128	4.14537	4.62657	4.18748	4.24982	4.20827	4.39591	4.39457	5.10717	4.73888	4.14988	4.42138	4.07175	4.10603	4.58418	4.4261	4.02048	4.10388	4.39323	4.2685	4.57325	4.84256	4.23576	4.40788	4.21264	4.104	4.60792	4.44822	4.17011	4.32523	0.0198979	0.0186769	0.0173546	0.0180629	0.0166163
ENSMUSG00000025161	Slc16a3	11	1	120809794	120822182	protein_coding	FALSE	1.4851	-1.2558	-4.24505	-2.46536	-2.38916	-2.75177	-1.95574	-2.58141	-3.08245	-3.15969	-2.7395	-2.52926	-2.11931	-3.60681	-3.41241	-1.1999	-0.14463	-0.711149	-2.19626	-3.19406	-2.00293	-2.34434	-3.0578	-1.86271	-3.21082	-3.56518	-3.21222	-1.13386	0.0237762	-2.00869	-2.72674	-2.33056	-1.99875	-2.23589	-1.84977	-1.1987	-3.23301	0.38819	1.5972	0.481981	0.471049	0.656178
ENSMUSG00000019899	Lama2	10	-1	26701094	27336748	protein_coding	FALSE	1.48497	-1.50041	-2.34205	-1.89405	-2.32339	-2.26632	-2.12719	-1.62477	-2.11111	-1.92346	-1.63554	-1.60189	-2.53717	-2.32383	-0.656786	-5.22293	-5.5135	-2.35665	-2.30511	-3.29641	-2.22667	-2.21066	-1.87982	-2.87417	-6.09791	-1.75392	-5.95997	-5.30885	-5.61074	-2.30499	-2.80976	-2.85766	-2.11972	-2.75009	-1.15039	-3.60422	-2.02361	0.194246	0.286745	0.215406	0.271138	0.265046
ENSMUSG00000021866	Anxa11	14	1	26661669	26706290	protein_coding	FALSE	1.48497	2.40406	2.48809	2.34932	2.21442	2.46309	2.46515	1.9626	1.96564	2.19827	2.34054	2.37118	2.39918	1.63951	1.99007	3.53915	3.11033	1.94313	2.28652	1.97319	2.01256	2.02694	2.15767	2.45616	2.52175	2.79787	2.46904	-2.31515	-2.59253	1.81735	2.16947	1.89706	2.36066	2.42981	2.60518	2.70537	2.67096	0.0396959	0.0313532	0.0341397	0.0362526	0.033759
ENSMUSG00000040506	Ambra1	2	1	91570291	91759006	protein_coding	FALSE	1.48469	1.10372	1.13513	1.05377	0.962969	1.29787	1.27407	1.24458	1.22163	1.21069	1.38774	1.43941	1.49197	1.1788	-1.95779	0.97921	1.37137	1.02587	1.99515	1.47135	1.53595	0.956076	1.55302	2.07821	0.997372	1.41483	1.91253	0.937186	0.933363	1.38851	1.45111	1.40038	1.55198	1.55669	0.795874	0.501651	1.62241	0.0609907	0.101256	0.0575549	0.0546088	0.0821201
ENSMUSG00000031728	Zfp821	8	1	112229449	112248832	protein_coding	FALSE	1.48383	-0.49011	-0.819	-0.991513	-1.09451	-0.618713	-0.505668	-1.01274	-0.917647	-0.554486	-0.916891	-0.659243	-0.871484	-0.283324	-3.6553	-6.6709	-5.62046	-3.37263	-1.1998	-6.62455	-0.874271	-3.07642	-0.555385	0.0128024	-0.44268	-7.34203	-3.67479	-6.69406	1.38066	-2.91865	-0.381197	-0.264605	-5.80921	-3.45027	-1.81717	-4.90618	-6.45348	0.170758	0.17766	0.192292	0.210151	0.167654
ENSMUSG00000019891	Dcbld1	10	1	51953425	52041184	protein_coding	FALSE	1.48269	-0.904247	-0.248011	-0.4679	-0.304906	-0.68768	-0.807728	-0.546262	-0.214618	-0.487226	0.00486807	-0.399852	-0.310322	-0.574097	-0.793592	0.529709	-5.72617	-1.0073	-0.508521	-0.596241	-0.49119	-0.664264	-0.560053	-0.707636	-0.539858	-0.918292	-1.92334	-5.48538	-2.12373	-0.296758	-0.00799389	0.0362882	-0.843615	-0.358821	-0.948368	-0.256165	-0.517695	0.173811	0.105759	0.119111	0.119065	0.145167
ENSMUSG00000030505	Prmt3	7	1	57033716	57113635	protein_coding	FALSE	1.4814	0.447767	0.0164877	0.486136	0.257558	0.541739	0.578948	0.576601	0.469693	0.55645	0.446041	0.566737	0.183262	1.04037	-0.237885	-1.16469	1.85142	0.613566	0.586107	0.584459	0.385606	0.294702	0.535557	-0.0406583	0.225315	0.647861	0.00391739	-1.02611	-0.0394008	0.726997	0.198315	0.811412	0.535977	0.242452	0.602297	-0.295126	0.442537	0.142023	0.124803	0.0892335	0.127906	0.11638
ENSMUSG00000004567	Mcoln1	8	1	3500457	3515232	protein_coding	FALSE	1.48067	2.75009	2.66655	2.51925	2.6096	2.67007	2.78997	2.59404	2.52698	2.54327	2.84386	2.91364	2.62858	2.76767	3.20419	1.54884	1.17399	2.60075	2.78516	2.62876	2.92482	2.86598	2.94868	3.67262	3.20373	2.58272	2.05239	3.11352	3.45826	2.64538	2.81827	2.80892	2.5191	2.69866	2.35035	3.01835	2.51246	0.0641618	0.0529745	0.0592294	0.0605066	0.0573864
ENSMUSG00000043629	1700019D03Rik	1	-1	52979168	53020104	protein_coding	FALSE	1.47916	-2.55915	-2.01529	-2.49053	-3.2694	-3.18395	-2.5509	-2.48007	-2.01979	-1.85384	-2.12297	-2.61658	-2.70585	-1.63085	-2.85228	-0.954231	-5.78533	-5.1106	-1.80891	-3.75625	-5.02287	-3.91635	-3.87049	-7.05079	-4.97569	-5.68776	-2.66966	-0.618364	-5.62165	-1.67584	-5.11657	-3.84835	-1.54328	-3.61536	-3.71324	-7.40937	-5.14415	0.356078	0.239578	0.300829	0.46659	0.447618
ENSMUSG00000066196	Spag8	4	-1	43664207	43666466	protein_coding	FALSE	1.47817	-0.98479	-1.88533	-1.92344	-1.18414	-2.37454	-1.59393	-1.70132	-1.86626	-1.49875	-2.23387	-2.66519	-2.43716	-1.07541	-2.4326	-4.25957	-4.20871	-1.6931	-2.37168	-1.73116	-0.68725	-0.693957	-1.33127	-1.95105	-3.04621	-5.67573	-2.67503	-4.14385	-4.11543	-0.266392	-2.20512	-5.14624	-1.23506	-0.883181	-1.37422	-2.12067	-2.99344	0.278456	0.396704	0.389891	0.440925	0.537083
ENSMUSG00000027942	4933434E20Rik	3	1	89855558	89867263	protein_coding	FALSE	1.47483	2.34854	2.4893	2.61004	2.54642	2.70096	2.74114	2.26027	2.18351	2.50016	2.11245	2.2146	2.53009	3.15775	2.3201	1.22413	2.37107	2.64482	2.74224	2.92772	2.92952	2.57242	2.83446	2.06225	2.13097	2.86192	2.15223	3.62108	2.1751	2.71954	2.29572	2.31317	2.39967	2.41783	2.2949	1.91276	2.25939	0.0719639	0.0820895	0.0684064	0.0750161	0.0690501
ENSMUSG00000034021	Pds5b	5	1	151476314	151613265	protein_coding	FALSE	1.47429	0.0118316	-0.1813	0.365853	0.188957	0.0742039	-0.0238795	0.491141	0.474003	-0.018747	0.0676541	0.00148167	0.338213	0.250018	0.120797	-2.33615	-0.47456	0.727788	-0.216123	0.477129	0.401393	-0.161228	0.172107	-1.09016	-0.691737	0.41716	0.658525	-0.229275	0.693663	0.255226	0.568132	0.0443735	0.397595	0.198657	-0.42806	-1.09706	-0.47724	0.113975	0.114906	0.0761935	0.0949789	0.0989171
ENSMUSG00000027901	Dennd2d	3	1	106285323	106305948	protein_coding	FALSE	1.47416	0.471601	0.26033	0.345014	0.667469	0.455459	0.380366	0.482081	0.252668	0.55048	0.0475521	-0.0534603	-0.233553	-0.545785	-2.34156	-2.53302	-0.200581	-1.01174	-0.389476	-1.41087	0.561354	0.399017	-0.195429	-0.904545	0.286087	-0.812521	-0.886854	0.644372	-0.259612	-0.30495	-0.876804	0.0389129	-2.01351	-0.427736	-0.199627	0.34069	-1.31755	0.116257	0.134536	0.108518	0.108717	0.100156
ENSMUSG00000044730	9930104L06Rik	4	1	124614292	124621900	lincRNA	FALSE	1.47213	0.512321	0.250995	0.230236	0.0397551	0.142748	0.149136	0.211449	0.096281	0.245129	0.324391	0.259971	0.143302	0.0394402	0.368148	-0.923271	0.860687	0.403687	0.221212	0.40366	0.238071	0.296999	0.82264	0.124703	0.359698	-0.244729	0.515369	-0.974994	-0.109493	0.348452	0.184127	0.628854	0.624648	0.79521	0.0165343	0.435147	0.853855	0.132239	0.164579	0.146037	0.183547	0.141949
ENSMUSG00000039908	Slc26a11	11	1	119216871	119242393	protein_coding	FALSE	1.4721	0.232548	0.219283	0.510016	0.581829	0.634289	0.695908	0.17085	0.384423	0.215238	0.539481	0.455587	0.525902	0.675562	0.387847	-3.11946	-0.894284	0.328021	0.272512	0.642781	0.613382	0.742273	0.614385	1.12631	1.01025	0.358707	0.478528	-3.10497	1.12022	0.48804	0.690996	0.568091	0.80485	0.328468	0.370949	1.12118	1.07104	0.118036	0.156138	0.0982379	0.092325	0.0911519
ENSMUSG00000046010	Zfp830	11	1	82577847	82581124	protein_coding	FALSE	1.47204	-0.291605	0.217551	0.0707818	0.405909	-0.203374	-0.146496	0.0543858	0.19081	0.08808	0.142559	0.231683	0.209393	0.0878647	0.648996	1.2237	-0.283239	-0.121865	-0.153754	0.23444	0.229172	-0.249843	0.0469049	-0.33991	0.308588	0.276017	0.159821	-0.776384	1.01328	0.150241	-0.713201	0.135929	0.157959	0.530003	0.0239683	0.810724	0.0527445	0.122165	0.0828106	0.0872912	0.0761838	0.112186
ENSMUSG00000069743	Zfp820	17	-1	21953843	21982726	protein_coding	FALSE	1.47188	-1.52467	-1.32773	-0.962125	-1.5337	-2.03974	-1.72043	-1.61364	-1.45204	-1.89336	-2.16847	-1.45391	-4.866	-0.866344	-5.69216	-12.3512	-12.7138	-1.52898	-1.41421	-1.8415	-11.2633	-3.0712	-2.06838	-13.2422	-13.9906	-12.4548	-4.72932	-12.3211	-12.9823	-1.52722	-13.4935	-1.53504	-1.44056	-3.00953	-3.04535	-14.2625	-14.4898	0.212774	0.1737	0.141502	0.191037	0.253424
ENSMUSG00000021794	Glud1	14	1	35123913	35158330	protein_coding	FALSE	1.46905	4.86498	4.68875	5.09562	5.0604	5.02412	5.0066	5.5366	5.40815	5.00637	5.05914	4.91727	4.81949	5.23196	5.0393	5.14321	5.22355	5.29783	4.90866	5.33748	5.11143	5.33231	5.18769	5.15148	5.25624	5.20724	5.04653	5.21661	5.38107	5.27986	5.03261	5.24251	5.07907	5.32324	5.19888	5.02101	5.18939	0.0106099	0.00948681	0.00768802	0.0102973	0.00851474
ENSMUSG00000052593	Adam17	12	-1	21329370	21379493	protein_coding	FALSE	1.46893	0.604941	0.386442	0.847436	0.824269	0.661969	0.792268	1.08723	1.0455	0.96866	0.705511	0.685757	0.669732	0.778378	-0.47092	1.47612	1.93877	1.02345	0.6835	1.11115	0.96498	0.610489	0.68892	0.459876	0.774802	1.12929	1.35318	0.446118	0.953126	1.02005	0.646375	0.841998	0.826088	0.718307	0.299342	0.349349	0.73733	0.112902	0.106429	0.191753	0.130942	0.0861327
ENSMUSG00000000253	Gmpr	13	1	45602813	45641751	protein_coding	FALSE	1.46887	-1.29589	-0.765938	-2.5358	-1.8553	-1.06132	-1.12083	-1.24282	-1.75322	-1.25326	-1.58048	-0.937469	-1.43878	-4.11091	0.45336	-3.65907	-4.06449	-1.73218	-4.70355	-1.39138	-1.79645	-1.38179	-1.59791	-2.81636	-1.48404	-4.39809	-5.66464	-3.65056	-4.03754	-1.72122	-0.955194	-1.13213	-0.931902	-2.34523	-1.24901	-3.24613	-1.14422	0.332354	0.222209	0.554044	0.447305	0.286128
ENSMUSG00000027893	Ahcyl1	3	-1	107466036	107499478	protein_coding	FALSE	1.46887	2.68097	2.54652	2.74223	2.82361	2.53452	2.67919	2.89817	3.00963	2.68289	2.65372	2.73273	2.47803	2.88103	2.59926	3.28394	1.91496	1.80776	3.12666	3.20829	2.29056	3.12406	2.19882	0.124428	1.75955	2.48297	2.75966	2.72039	1.4648	3.28059	1.15928	2.325	3.06276	0.356922	2.62311	2.48748	3.08244	0.0285896	0.0308095	0.0266418	0.0296783	0.0317808
ENSMUSG00000026803	Ttf1	2	1	28915782	28943176	protein_coding	FALSE	1.46775	0.0595996	0.325533	0.0901288	0.167641	0.196461	0.225176	0.748741	0.771033	0.297404	0.204229	0.206908	0.277114	0.153734	0.894903	-3.0351	0.131938	0.643005	0.230757	0.531531	0.0940532	-0.0353621	0.301781	-0.766771	-0.520191	0.300275	-0.667674	1.15068	0.188415	1.00387	0.0358534	0.749316	1.02235	0.265314	0.194871	-0.459315	0.0151422	0.118789	0.204581	0.116186	0.123503	0.167266
ENSMUSG00000027423	Snx5	2	-1	144075859	144096642	protein_coding	FALSE	1.46737	2.2428	1.9824	2.15008	2.3115	2.08316	2.02946	2.01858	1.98783	2.14105	1.91395	2.10127	1.87535	2.13928	0.48617	2.4551	3.04057	2.57905	2.13734	2.02934	1.8961	2.03401	2.05608	1.45127	2.30423	2.80734	2.60173	2.43106	2.88043	1.13512	1.92533	2.03602	1.64853	1.62954	1.70327	1.34689	2.01832	0.0677855	0.0740104	0.0560597	0.0694712	0.0661123
ENSMUSG00000028524	Sgip1	4	1	102413902	102646233	protein_coding	FALSE	1.46612	-0.210948	0.236345	0.161218	0.0231501	0.324664	0.2763	0.640891	0.683113	-0.309324	-0.505179	-0.198673	-0.881939	-0.0537058	-1.04015	0.443921	-0.21555	-0.451045	-0.735909	-0.153486	-1.56836	-0.647028	-0.997436	-1.34001	-1.09427	-1.72734	-0.370988	0.656936	-0.159544	0.131538	-0.580898	-0.748557	0.965633	-1.01708	-0.909498	-1.35323	-0.832481	0.170057	0.122924	0.120104	0.126224	0.117824
ENSMUSG00000038618	Rassf7	7	1	148401759	148404557	protein_coding	FALSE	1.46543	2.01328	1.72518	1.96856	1.94823	2.32615	2.06565	2.00573	2.00078	2.31173	2.16007	2.25172	2.57511	1.78003	2.15266	3.229	2.3119	1.8187	2.05592	2.06923	2.38319	2.67259	2.47053	3.34772	2.75474	2.38018	2.14836	3.02463	2.81749	1.93793	2.68218	1.893	2.08728	2.72401	2.25452	3.41399	2.58778	0.0663604	0.0724786	0.0607957	0.0648499	0.0543973
ENSMUSG00000040410	Fbxl4	4	1	22284690	22361238	protein_coding	FALSE	1.46408	0.921351	0.920351	1.1246	1.14129	1.12061	1.06597	0.952051	1.16502	0.89855	1.07436	1.15522	0.721642	1.30126	1.20567	1.11966	0.593843	1.2421	1.45078	1.52114	1.00524	1.34264	1.21616	1.09002	0.754057	1.33325	1.27832	2.04396	2.12607	1.52424	1.39138	1.07991	1.41921	1.25491	1.19432	0.490253	1.0039	0.0797258	0.0722743	0.0670841	0.0625138	0.066126
ENSMUSG00000019278	Dpep1	8	1	125710135	125725710	protein_coding	FALSE	1.46407	-2.24923	-2.19128	-1.40057	-1.15612	-0.754742	-0.988844	-2.63161	-1.836	-1.07463	-1.069	-0.693557	-1.26529	-13.6895	-0.507151	-11.6695	-4.28002	-3.23983	-0.662597	-2.8332	-2.26409	-1.58994	-2.03588	-3.15433	-12.7589	-0.695133	-13.548	-12.3826	-5.29988	-0.872682	-1.93152	-2.78569	-1.76493	-3.21574	-2.0345	-0.976705	-1.67713	0.385936	0.330042	0.225748	0.215452	0.1756
ENSMUSG00000020519	Sap30l	11	1	57615139	57623719	protein_coding	FALSE	1.46399	1.96024	2.01773	1.75059	1.76461	2.03372	2.0199	1.62584	1.672	1.91761	1.89314	1.93665	2.10831	2.04149	2.2092	3.4346	2.64786	1.90515	2.22778	1.66223	1.97728	2.1471	2.03345	2.49965	2.42746	2.05485	2.60209	-10.1716	2.82332	1.46376	1.85258	1.56072	1.80565	2.66197	2.16964	2.75831	2.53363	0.0681756	0.060578	0.0674919	0.0669232	0.062302
ENSMUSG00000019578	Ubxn6	17	-1	56206468	56214451	protein_coding	FALSE	1.46145	2.41578	2.48731	2.45196	2.28216	2.48477	2.41882	2.2031	2.14831	2.41637	2.29652	2.20432	2.7576	2.64412	2.66649	2.60943	2.52521	2.21496	2.43349	2.13265	2.53385	2.66082	2.66953	3.02488	2.84498	2.42009	2.31482	3.97939	2.66352	2.09182	2.48521	2.29188	2.31094	2.51264	2.45259	3.06301	2.45192	0.0755962	0.0674885	0.0663081	0.0761782	0.0668035
ENSMUSG00000034789	Rab24	13	-1	55420584	55423341	protein_coding	FALSE	1.46052	2.16525	2.07268	2.0135	1.93638	2.17737	2.18004	1.67749	1.92574	1.97275	2.33633	2.35935	2.36911	2.10845	2.58641	2.2186	3.02664	1.74513	2.02207	1.88945	1.97502	2.57277	2.35967	3.1215	2.11707	2.05636	2.06257	2.42101	2.24506	1.88812	1.9751	1.68852	2.34426	2.72953	2.36033	2.76603	2.73519	0.0480009	0.0473516	0.0435063	0.0494989	0.0446849
ENSMUSG00000032280	Tle3	9	1	61220190	61266297	protein_coding	FALSE	1.45872	0.916681	1.12019	1.17274	0.667479	1.16602	1.26676	0.926481	0.709753	0.87892	1.38051	0.912967	0.563862	1.41004	0.376084	1.72059	2.18761	0.959778	1.18084	1.18264	1.25433	1.32594	1.20959	2.2406	2.04482	1.4396	1.11743	1.68106	2.41836	1.17875	1.29036	1.24168	1.24691	1.0692	1.10938	1.96874	1.86227	0.0771143	0.077635	0.0798309	0.084732	0.0696635
ENSMUSG00000073422	H2-Ke6	17	-1	34162978	34165005	protein_coding	FALSE	1.45808	3.78964	3.55391	3.3874	3.37149	3.80245	3.8102	3.08939	3.10296	3.51082	3.34235	3.46612	3.70762	3.2765	3.93492	3.94819	3.69115	3.29263	3.67054	3.41485	3.59599	4.08723	3.68725	4.63125	4.15332	3.69223	3.74421	4.36493	3.47152	3.34206	3.65678	3.09696	3.41455	3.86572	3.77895	4.16219	3.84111	0.0343068	0.0318795	0.0374463	0.0349595	0.0295718
ENSMUSG00000028907	Utp11l	4	-1	124355404	124370844	protein_coding	FALSE	1.45805	1.71119	1.70231	1.21922	1.54704	1.34672	1.39237	1.64325	1.70579	1.87546	1.68903	1.46217	1.57328	2.04808	1.90411	0.918717	2.2242	1.47059	1.71979	1.4522	1.36523	1.73048	1.43849	1.94712	1.54249	1.63443	1.97362	0.66817	1.34075	1.78608	1.43423	1.54489	1.43107	1.66775	1.57514	1.99956	1.54925	0.061954	0.0573308	0.0723219	0.0619423	0.0685895
ENSMUSG00000078588	Ccdc24	4	-1	117539129	117545162	protein_coding	FALSE	1.45781	-1.36179	-1.38185	-2.66938	-2.78676	-2.60141	-1.93395	-1.18922	-2.40708	-2.7989	-1.75938	-3.76894	-1.67586	-1.51537	-3.04853	0.990126	-1.42356	-2.267	-1.91278	-1.38905	-1.27613	-1.2128	-1.97	-1.74047	-2.15724	-2.16253	-3.15645	-0.977164	-1.5405	-2.25825	-2.97597	-1.36761	-1.01214	-1.66686	-1.45994	-1.19829	-3.01302	0.404053	0.45568	0.574174	0.664871	0.592749
ENSMUSG00000029175	4930471M23Rik	5	1	30950306	30962104	protein_coding	FALSE	1.45748	1.54939	1.73453	1.62168	1.20805	2.14866	1.94548	1.76664	1.56202	2.14064	1.94653	1.78876	1.92997	1.83042	1.38925	2.38693	2.29637	1.72103	1.50649	1.85219	1.96306	1.98046	1.728	2.3836	2.06978	1.71666	1.50202	2.58897	2.2635	1.33948	2.15863	1.47736	1.0524	1.71189	1.59236	2.25835	2.03054	0.0678679	0.0624019	0.0739543	0.0955803	0.0578694
ENSMUSG00000038696	Mapkap1	2	1	34262291	34480470	protein_coding	FALSE	1.45729	1.94685	1.74408	1.83334	2.01129	2.07587	2.23359	1.75126	1.98441	2.21965	2.02041	2.11164	2.027	1.86385	0.605946	2.96338	2.03636	1.79276	2.40599	2.2724	1.92871	2.16548	2.61186	2.91254	2.46005	2.15529	2.30633	2.42552	2.44609	2.11425	2.20321	1.77536	2.07715	2.60119	2.28695	2.77465	2.25434	0.103469	0.0529517	0.0493593	0.0552504	0.0862172
ENSMUSG00000032637	Atxn2l	7	-1	133635224	133646816	protein_coding	FALSE	1.45688	2.55452	2.8844	2.35651	2.29286	2.30045	2.41675	2.28699	2.33706	2.40223	2.62816	2.65031	2.88414	2.37775	2.47552	3.18398	3.46972	2.41414	2.35289	2.21643	2.41824	2.64007	2.31177	3.50863	3.08007	2.81405	2.68544	2.14139	1.9164	2.25071	2.68055	2.47221	2.64367	2.78158	2.67093	3.46423	2.99652	0.0270756	0.0205086	0.0262547	0.0281594	0.028295
ENSMUSG00000031617	Tmem184c	8	-1	80119881	80134597	protein_coding	FALSE	1.4561	0.322409	0.518501	0.650116	1.02686	0.826079	0.749418	1.38908	1.0039	0.77947	0.795081	1.17473	0.750502	0.656557	-0.362935	-0.33856	0.978646	0.69465	0.831082	0.861494	0.821336	0.878076	0.567074	-0.0214073	0.0631059	1.13445	0.311351	-0.245761	1.3251	0.890862	0.590695	1.1133	0.673815	0.653686	0.205154	-0.0249508	-0.208419	0.100973	0.0997849	0.0795896	0.0822936	0.0849613
ENSMUSG00000025495	Ptdss2	7	1	148308281	148342920	protein_coding	FALSE	1.45555	0.755171	0.711541	0.857766	0.720789	0.957609	1.05102	0.757711	0.923573	0.99175	1.29386	1.23392	1.08813	1.03425	1.71994	1.94001	1.16487	1.10905	0.942412	0.952967	1.13309	1.06069	1.42537	0.988952	1.67783	0.775433	1.07091	1.07157	0.608508	1.01129	1.01167	1.15883	1.04996	1.25266	1.35325	1.59815	1.08015	0.120115	0.107613	0.0915694	0.0964362	0.086099
ENSMUSG00000009076	Zmat5	11	1	4604681	4637672	protein_coding	FALSE	1.45541	1.32777	1.50479	1.04549	1.11889	1.51124	1.26361	0.870681	0.875763	1.38069	1.1594	1.57911	1.84793	1.45103	1.75412	0.546687	1.02708	0.639047	1.36995	0.867721	1.25082	1.10863	1.60001	1.95234	1.68048	1.09133	2.39311	-0.189539	1.91342	0.659372	1.41079	1.13069	0.921833	1.34159	1.2139	1.80432	1.08229	0.116626	0.0928153	0.114722	0.116392	0.0938191
ENSMUSG00000081974	Gm11960	11	1	4463655	4464559	pseudogene	FALSE	1.4525	-2.47493	-1.44978	-3.66785	-2.18207	-2.63812	-1.6975	-1.52508	-1.01547	-3.40474	-1.47629	-1.97181	-12.6696	-13.1813	-12.7416	-11.0567	-11.4433	-1.48094	-12.4299	-0.912743	-0.385295	-12.3426	-11.4051	-11.6413	-13.1644	-13.0402	-12.2085	-11.0431	-6.39063	-0.542333	-1.80122	-1.22594	-1.12496	-0.968833	-1.65661	-1.74515	-13.2067	0.771028	0.417529	1.21076	0.606573	0.813025
ENSMUSG00000022641	Bbx	16	-1	50191957	50432503	protein_coding	FALSE	1.45222	-0.646716	-0.437148	-0.513536	-0.327174	-0.644695	-0.488825	0.0746908	-0.193697	-0.877415	-0.755583	-0.69269	-1.07288	-0.675427	-1.29969	-2.36123	-2.21008	0.219057	-0.7286	0.249008	-0.0858731	-0.654111	-0.498462	-1.442	-0.886221	-0.750786	-1.07084	-2.26122	0.840081	-0.182555	-0.893174	-0.270816	0.146559	-0.892133	-0.995178	-2.30205	-1.51886	0.0944758	0.0747832	0.0785735	0.0703605	0.0901264
ENSMUSG00000030094	Xpc	6	-1	91439299	91465878	protein_coding	FALSE	1.45178	0.868951	0.805101	0.848376	0.990819	1.02579	0.988058	0.767401	0.974513	0.65726	1.01557	0.766837	0.838312	0.487802	1.20852	0.76163	1.05037	0.81467	0.861895	0.718764	0.810035	0.82959	0.962151	0.972647	0.856582	0.371715	0.974111	1.27042	0.162038	1.03634	0.904131	0.934859	0.91716	0.928018	1.17408	1.19992	0.963906	0.0662221	0.0599489	0.0567947	0.0556479	0.0546632
ENSMUSG00000090002	Gm16006	15	-1	57539669	57540482	lincRNA	FALSE	1.45124	-1.62297	-1.06283	-0.791675	-1.4959	-1.04689	-0.652794	-1.4373	-0.976573	-2.0846	-1.28978	-1.99899	-0.728182	-0.0432378	-12.5299	-10.7985	-10.9773	0.0375425	-0.262066	-0.276232	-0.623454	-1.52018	-0.346601	-1.9874	-12.131	-0.151324	-11.9143	-10.1002	-10.4814	-0.178364	-1.227	0.00497704	0.806825	-2.33567	-0.375927	-1.92916	-1.20968	0.633228	0.42618	0.361314	0.521502	0.419812
ENSMUSG00000021461	Fancc	13	-1	63406017	63598586	protein_coding	FALSE	1.44948	-0.0234054	0.0193897	0.361482	0.198838	0.149813	0.209745	-0.22679	-0.213881	0.240953	0.14935	0.122577	0.281987	-0.423893	-1.01053	1.91539	-0.341892	0.699926	0.304556	0.565404	0.518276	0.426527	0.255169	0.461609	0.571741	0.225608	-0.58945	2.00419	-0.315651	0.22607	0.937229	-0.282796	0.154374	0.583509	0.458389	0.141663	-0.0562376	0.209387	0.204134	0.193959	0.151526	0.150926
ENSMUSG00000007338	Mrpl49	19	-1	6053630	6057758	protein_coding	FALSE	1.44912	2.56739	2.72722	2.57449	2.12971	2.28106	2.31906	2.07791	2.31211	2.49055	2.18175	2.26673	2.33897	2.50351	2.81755	2.61496	3.13996	2.19743	2.48685	2.07675	2.3802	2.34958	2.30232	2.08219	2.33538	2.78081	2.7505	3.03018	2.57521	2.34595	2.76083	2.23245	2.05578	2.3217	2.21826	2.21742	2.21889	0.0447551	0.0356486	0.0394354	0.0448568	0.043677
ENSMUSG00000047412	Zbtb44	9	1	30838229	30883464	protein_coding	FALSE	1.44846	1.09484	0.865041	0.894746	1.38112	0.619159	0.717568	1.20631	1.07497	0.213584	0.612411	0.519207	0.531512	0.780158	1.10188	1.88074	1.01185	1.33264	0.958736	1.48064	1.10501	0.634906	0.862099	0.0348474	0.442539	0.280446	0.766861	-0.556224	-2.72813	1.17987	0.785895	1.56661	1.29972	0.742541	0.664779	-0.600784	0.812793	0.0673513	0.0512043	0.0430854	0.047196	0.0567174
ENSMUSG00000001034	Mapk7	11	-1	61302314	61307908	protein_coding	FALSE	1.44712	-1.08431	-0.527124	-0.52862	-0.590136	-0.341549	-0.634778	-0.353473	-0.587272	-1.33834	-0.843411	-0.715305	-0.207549	-0.690888	0.496172	-0.907041	-0.325032	-0.659235	-0.531057	-0.901335	-0.121781	-0.321832	-0.531566	0.586002	-0.26376	-1.0582	-1.33405	-0.826644	-0.348416	-0.89588	-0.377447	-0.226449	-0.240301	-0.3611	-0.314281	0.22375	0.438485	0.3129	0.187223	0.183068	0.185929	0.206426
ENSMUSG00000020828	Pld2	11	1	70353566	70371612	protein_coding	FALSE	1.44525	0.155878	0.126935	0.397346	0.390154	0.770769	0.452232	0.213812	0.005081	0.188387	0.398031	-0.213692	-0.227654	-0.516362	-0.515881	1.1784	-0.0255234	0.159738	0.260348	0.0584322	0.625872	0.384866	-0.0714391	0.189361	0.582125	0.0387571	0.884014	-2.14772	-2.4923	0.0285522	-0.149257	-0.388505	0.139119	0.11039	0.116471	0.125353	0.144804	0.166734	0.114663	0.181199	0.188955	0.178271
ENSMUSG00000063698	Sfxn4	19	-1	60913180	60937382	protein_coding	FALSE	1.44393	-1.55837	-2.695	-2.77439	-7.5166	-2.46444	-2.58651	-1.82382	-2.06821	-3.77582	-3.79683	-1.92774	-2.63574	-1.52793	-1.16962	0.181773	-0.168804	-6.28845	-3.59718	-3.09982	-2.19554	-3.78515	-3.44014	-6.16778	-6.41665	-3.51791	-1.16341	-4.6608	-4.97471	-2.64819	-6.13149	-6.39915	-3.77372	-3.01794	-2.60092	-6.42607	-2.95024	0.337127	0.413255	0.42713	3.55279	0.537558
ENSMUSG00000034930	Rtkn	6	1	83085457	83102573	protein_coding	FALSE	1.44346	1.30695	1.19747	0.760286	0.991709	1.16694	1.19517	0.415751	0.426003	0.9118	0.998191	0.968037	1.12795	0.613273	0.654831	-0.275861	1.61334	0.419031	1.19346	0.690302	0.816563	1.03145	1.09126	2.22054	1.80595	0.713956	1.94508	1.83747	-0.466884	0.655151	0.922994	0.568601	0.79794	0.995903	1.1015	2.14546	0.952207	0.13678	0.131414	0.132175	0.147973	0.130225
ENSMUSG00000021286	Zfyve21	12	1	113052381	113066596	protein_coding	FALSE	1.44246	2.66351	2.4689	2.56564	2.59781	3.11991	2.79029	2.57534	2.5895	2.86619	2.67681	2.79839	2.83006	2.75135	2.93483	3.52929	3.51205	2.65723	2.93424	2.69524	2.71505	3.27164	2.85342	3.56043	2.92737	2.67788	2.95428	3.10851	-9.43556	2.65505	2.88639	2.67157	2.74591	3.23574	3.03664	3.777	3.00271	0.0444198	0.043825	0.0414429	0.0425132	0.0337771
ENSMUSG00000085195	6430562O15Rik	13	-1	100166879	100182819	lincRNA	FALSE	1.44234	-3.3508	-2.89379	-2.78016	-3.03607	-4.25557	-2.40872	-2.68509	-1.97091	-4.6	-2.85441	-4.06409	-2.88903	-9.30311	-4.29617	-7.05253	-7.37478	-3.11641	-3.2172	-1.06768	-1.70869	-2.28082	-2.77749	-3.84097	-8.13636	-8.93228	-9.04073	-7.17788	-7.05034	-1.13438	-5.73518	-2.46391	-1.40004	-5.74965	-8.71563	-3.89207	-2.48443	0.531054	0.369843	0.338751	0.418464	0.734046
ENSMUSG00000061740	Cyp2d22	15	-1	82200958	82210690	protein_coding	FALSE	1.44227	4.11761	4.15978	4.08355	3.98538	4.33477	4.2035	3.74085	3.84024	4.16559	4.06315	4.07593	3.75688	4.42629	4.599	4.72708	4.48617	3.97167	4.29612	3.99833	4.02204	4.4066	4.31692	4.60717	4.61087	4.60162	4.44961	4.22114	4.13488	4.10111	4.22276	4.05782	4.05842	4.46718	4.39689	4.74305	4.69927	0.0142003	0.0128549	0.0138404	0.0143547	0.0121499
ENSMUSG00000041035	Dpcd	19	1	45635105	45652769	protein_coding	FALSE	1.44218	0.884331	1.13205	0.821696	0.782469	1.04208	1.08147	0.917891	0.903103	0.99021	1.28633	1.31404	1.16971	1.28529	1.64125	1.60957	-11.3948	0.750611	1.24985	0.254027	1.16137	1.02619	1.27375	1.17397	1.32833	1.02	1.55696	2.10576	1.95742	1.09271	1.08255	1.17705	0.356349	0.988439	1.33868	0.556777	0.757232	0.106002	0.0871067	0.0958974	0.104229	0.0929086
ENSMUSG00000017740	Slc12a5	2	1	164786316	164825228	protein_coding	FALSE	1.442	-1.57222	-1.14085	-1.50863	-1.05969	-1.27878	-1.18915	-1.04744	-1.0592	-1.51771	-1.12982	-1.38985	-0.554976	-2.07839	0.430682	-2.53182	-2.71728	-2.06854	-0.950136	-1.3047	-0.893483	-3.27405	-1.34951	-1.06136	-0.623618	-0.930632	-1.46381	-2.39388	-2.73013	-0.815779	-2.54751	-1.31462	-0.464811	-1.11908	-1.38398	-0.324572	-0.440217	0.27242	0.257591	0.249622	0.186693	0.202444
ENSMUSG00000036948	BC037034	5	-1	138700884	138705280	protein_coding	FALSE	1.44186	0.24635	0.438713	0.403749	0.447339	0.626399	0.878928	0.126471	0.630353	1.21449	1.15371	1.03538	1.01035	1.37441	1.19128	0.632912	0.336406	0.0334601	0.958694	0.385169	0.464056	1.44091	-0.3727	1.37056	1.7114	-0.44596	1.36759	0.266083	-0.0450648	1.04513	-0.0291789	0.477249	0.0550394	0.642951	1.43086	2.13311	1.21884	0.948085	0.958183	0.722909	0.742261	0.822445
ENSMUSG00000091747	D17H6S56E-5	17	-1	35133681	35138609	protein_coding	FALSE	1.44088	-0.879355	-0.775969	-1.04148	-0.959974	-1.17487	-0.917353	-1.38424	-1.22441	-1.14522	-0.810647	-0.97498	-1.40916	-1.60593	-1.23125	-2.88514	-1.08976	-0.370504	-0.293727	-2.07087	-3.54311	-3.36321	-1.49522	-2.68999	-0.725447	-1.84422	-1.43296	-2.82854	-0.67778	-2.34754	-2.0439	-1.97887	-1.32484	-0.742714	-2.26604	-1.20823	-2.25387	0.171241	0.147487	0.174244	0.181636	0.197817
ENSMUSG00000007872	Id3	4	1	135699412	135701670	protein_coding	FALSE	1.44061	3.14922	2.73212	2.98552	3.38159	3.56345	3.24593	2.99679	2.40851	3.62523	3.20613	2.59384	3.46885	3.68455	1.88614	3.99438	2.30589	3.0206	3.27633	2.77837	3.48016	3.39975	3.51537	3.66543	2.89094	3.56735	3.44542	2.6967	4.22294	2.99191	3.23826	2.8617	3.24423	3.38132	3.08075	2.71976	3.37695	0.0390681	0.0462755	0.0350977	0.0304739	0.0287614
ENSMUSG00000074282	Zfp94	7	-1	25086723	25101685	protein_coding	FALSE	1.43896	-0.206962	-0.317011	-0.409797	-0.554433	-0.133745	-0.731997	-0.719994	-0.37927	-0.302289	-0.223535	-0.174957	0.188415	-0.841364	1.32966	-1.64719	-1.90063	-0.354209	-0.142039	-0.00909241	-0.249681	-1.20269	-0.110516	-0.326543	0.276861	-1.21173	-1.82507	0.50898	-1.89048	-0.113979	-0.0283169	-0.0672796	0.320018	0.0660918	-0.329429	0.416404	-0.243556	0.21256	0.212235	0.232303	0.235021	0.219496
ENSMUSG00000066148	Prpf4	4	1	62069831	62088024	protein_coding	FALSE	1.43777	0.439823	0.223257	0.547066	0.332191	0.400833	0.34193	0.585091	0.527133	0.339401	0.186871	0.677537	0.397042	-0.293188	0.0261045	0.837932	-0.674277	0.353529	0.101935	0.365468	0.190848	0.286851	0.326118	0.0995686	0.443105	1.0159	0.433561	-5.80331	0.638153	0.310899	0.415901	0.17102	0.156538	0.0611128	0.435207	0.756205	0.138415	0.0893297	0.0760296	0.0893401	0.0794968	0.0962087
ENSMUSG00000062074	Wisp3	10	-1	38870777	38883600	protein_coding	FALSE	1.43649	-1.91039	-2.55291	-2.15817	-2.09993	-2.82398	-1.17498	-1.68999	-3.04867	-3.97446	-1.87482	-2.61014	-2.34583	-7.87819	-13.4163	-11.5618	-11.4601	-3.02475	-11.075	-1.96257	-0.756397	-2.15597	-1.45577	-1.66432	-2.29695	-7.56085	-13.6066	-10.9753	-11.5274	-3.03566	-1.41545	-1.88776	-1.6917	-11.8356	-2.88015	-1.64738	-12.4773	0.40634	0.542629	0.427008	0.396099	0.598001
ENSMUSG00000022957	Itsn1	16	1	91729526	91920842	protein_coding	FALSE	1.43555	1.37215	1.5796	1.38557	1.70607	1.41826	1.47367	1.66545	1.38361	1.39857	1.22356	1.46637	1.38052	0.844172	1.11936	2.11906	2.08405	2.07204	1.05285	1.81057	1.81045	1.4703	1.54393	1.49944	1.31016	1.65205	1.53753	1.79181	2.40998	1.63817	1.57597	1.3367	1.67841	1.29472	1.40785	1.99799	1.63003	0.118526	0.0859045	0.0950714	0.121509	0.0958456
ENSMUSG00000028035	Dnajb4	3	-1	151841475	151873243	protein_coding	FALSE	1.43334	1.6493	1.59965	1.87254	1.82881	1.51001	1.41266	1.53247	1.65866	1.57292	1.04375	1.10129	1.06918	1.94766	0.603388	2.44204	1.05881	1.72447	1.54488	1.55374	1.6325	1.4117	1.48181	0.769798	1.31951	1.90098	1.55658	-2.39554	2.48631	1.6023	1.42412	1.58269	1.2413	1.47132	1.46923	0.204588	1.19598	0.0532636	0.0506493	0.0453482	0.0450095	0.0528675
ENSMUSG00000024921	Smarca2	19	1	26679605	26852811	protein_coding	FALSE	1.43104	2.88836	2.78624	2.69578	2.65558	2.43565	2.41568	2.64555	2.64592	2.08258	2.77988	2.64445	2.53787	3.15145	2.90532	2.70833	3.40216	2.45394	2.94014	2.55996	2.86053	2.51422	2.64426	2.5048	2.662	3.19212	3.03736	2.87067	2.29853	2.57069	2.56332	2.69563	2.82886	2.77295	2.60774	2.72329	2.46436	0.0541823	0.0539238	0.0444669	0.0530765	0.0582561
ENSMUSG00000028312	Smc2	4	1	52452115	52501237	protein_coding	FALSE	1.43095	-1.87419	-2.19104	-1.42128	-1.17493	-2.41579	-1.80147	-1.42583	-1.76947	-2.00319	-1.86318	-1.70596	-2.44816	-2.32417	-4.65494	-2.9383	-1.49182	-1.2633	-1.14917	-2.05462	-1.8681	-2.14592	-3.07184	-2.16584	-3.4034	-1.14752	-1.18226	-2.72641	-1.47626	-1.9349	-3.19868	-2.03992	-2.3626	-2.33123	-1.85358	-4.04803	-3.27083	0.253934	0.287726	0.16772	0.154807	0.33433
ENSMUSG00000049685	Cyp2g1	7	1	27593946	27606216	protein_coding	FALSE	1.42819	-0.636677	-1.09204	-1.3154	-1.19357	-1.93439	-1.54534	-2.72945	-2.28578	-1.31652	-0.373631	-1.16179	-2.29708	-0.539905	-4.9021	-7.19134	-11.6492	-12.1635	-6.60597	-7.49445	-0.210632	-5.43509	-6.78999	-0.945417	0.138621	-0.557083	-4.00364	-6.44117	-1.91852	-0.554117	-5.28558	-7.52854	-11.504	-5.48119	-5.58253	-11.1399	-11.3445	0.193445	0.223545	0.236672	0.227579	0.338733
ENSMUSG00000042472	Zfp410	12	1	85658064	85684673	protein_coding	FALSE	1.42684	1.00839	0.713091	1.08117	1.1712	1.07587	1.06294	0.755891	0.956003	0.81731	0.808191	0.843177	0.840012	0.890169	-2.5555	-1.3343	1.4837	1.58855	0.904264	0.89932	0.537214	0.868206	1.01237	0.90794	-0.207102	0.839575	-0.879904	-1.79689	-6.0806	-0.912946	1.09152	0.610403	0.787518	0.970343	0.152098	0.143059	1.29578	0.0737837	0.0791432	0.0633613	0.06182	0.0687528
ENSMUSG00000075411	Bin2	15	-1	100475214	100499933	protein_coding	FALSE	1.42468	-0.942997	-2.34292	-1.5772	-1.35427	-1.21375	-1.76423	-1.08845	-1.30451	-1.36092	-1.39126	-0.988183	-2.41989	-0.10149	-13.4708	-10.9122	-12.1142	-0.411561	-13.1244	-2.83394	-1.06815	-1.61646	-2.82098	-1.1088	-2.50754	-0.562423	-13.3031	-11.8029	-11.4972	-12.5018	-0.408265	-1.909	-10.7871	-1.52592	-1.13816	-3.10058	-0.515154	0.256369	0.463411	0.301185	0.281781	0.271339
ENSMUSG00000011960	Ccnt1	15	-1	98369120	98401354	protein_coding	FALSE	1.42416	0.471171	0.205451	0.395033	0.503779	0.118519	0.0906005	0.922511	0.909043	0.55579	0.448811	0.204056	0.506972	0.721015	1.27919	1.15541	0.285951	0.943073	0.294406	0.988703	0.931044	0.267452	0.568465	-0.601451	-0.12021	0.34642	-0.870504	0.470669	-1.66321	0.870626	0.474702	0.863489	0.777649	0.360702	0.875526	-0.429299	0.297483	0.224714	0.183042	0.102758	0.145634	0.107087
ENSMUSG00000026275	Ppp1r7	1	1	95239431	95270066	protein_coding	FALSE	1.42398	0.283652	0.36496	0.467546	0.786789	0.579929	0.0730345	0.213846	0.636083	0.378612	0.420531	0.262716	0.295739	0.602742	1.43112	1.5337	0.52568	0.529104	0.188402	-0.271441	0.116626	0.785606	0.18668	0.198194	0.297849	0.555762	-0.751864	-5.6066	1.79949	0.232877	0.335692	0.478294	0.304409	0.475723	0.320172	0.190631	0.177622	0.157281	0.122264	0.212396	0.160717	0.188133
ENSMUSG00000059689	Zfp637	6	1	117791198	117795974	protein_coding	FALSE	1.42367	2.06368	2.06386	2.15639	1.99707	2.20547	2.14816	1.70922	2.01519	2.45762	1.86462	2.10088	2.32625	2.28436	2.79854	2.69301	1.17047	2.07442	1.98667	1.56634	1.37762	2.12258	2.09523	2.18571	1.85065	2.18385	1.95042	2.60263	2.7688	1.88164	2.67291	1.97839	2.37992	2.17235	1.94179	1.91811	2.22405	0.0870196	0.0834946	0.0744967	0.0868598	0.0693143
ENSMUSG00000027936	Crtc2	3	1	90058085	90068047	protein_coding	FALSE	1.4221	2.45229	2.67773	2.17895	2.05029	2.30332	2.19647	2.02162	1.9731	2.05213	2.37295	2.43594	2.64946	2.13511	2.38076	2.59896	2.64239	2.18875	2.12606	2.26954	2.4908	2.33331	2.25981	2.60853	2.57677	2.41627	2.37875	3.31821	1.76429	2.17389	2.06833	2.00219	2.1627	2.05527	2.19308	2.74607	2.53186	0.0449611	0.0385364	0.0487067	0.0566687	0.0447507
ENSMUSG00000039509	Nup133	8	-1	126421023	126473165	protein_coding	FALSE	1.42163	-0.179142	-0.20251	0.0957128	-0.0629139	-0.0197541	-0.0241065	-0.0660742	0.112612	0.081176	0.226274	0.163035	-0.155065	0.170861	-0.183763	0.10973	0.0767916	-0.282702	0.0690745	-0.039779	-0.0580583	-0.127135	0.0732744	-0.803902	-0.0472053	-0.146621	-0.24654	-0.0650514	0.634665	-0.0714429	-0.106736	0.330666	0.166778	-0.00160139	-0.0239687	0.214079	-0.694621	0.0860549	0.0754028	0.0669097	0.0718176	0.0735991
ENSMUSG00000075028	Prdm11	2	-1	92805308	92886324	protein_coding	FALSE	1.42111	-0.347205	-0.511384	-0.588915	-0.622822	-0.838456	-0.979881	-0.0780292	-0.222387	-0.983859	-0.848366	-0.930152	-1.12008	-1.76336	-0.0619525	-0.23404	-0.823084	-2.51361	-1.77289	-1.60417	0.0902947	-1.00978	-1.4917	-0.651236	-0.155281	-1.50262	-1.16997	-3.83445	0.418717	0.18101	-0.782246	-0.109861	0.031166	-0.891103	-1.4451	-0.40032	-1.12077	0.170908	0.175226	0.170088	0.13017	0.1525
ENSMUSG00000035770	Dync1li2	8	-1	106941574	106966947	protein_coding	FALSE	1.4208	0.900091	0.576691	0.944306	1.07393	0.785429	0.836588	0.966911	0.895823	0.48582	0.639171	0.691237	0.633082	0.798278	0.711254	1.26343	0.133106	1.30249	0.907493	1.40684	1.21146	0.827759	1.07213	0.51259	0.868888	1.08542	0.638997	1.61956	0.871449	1.1169	0.946108	1.00433	1.13978	0.738889	0.932039	0.485274	0.816784	0.0556417	0.0593736	0.0477968	0.0466015	0.0544388
ENSMUSG00000018678	Sp2	11	-1	96814654	96844273	protein_coding	FALSE	1.42042	0.0992296	0.398024	-0.00932917	-0.346924	0.152822	-0.194372	-0.511125	-0.480927	-0.037958	-0.00914393	-0.121253	-0.208853	-0.106518	0.661487	-3.75694	1.45199	-0.217343	-0.422331	-0.52328	-0.200664	-0.0333891	-0.245853	0.98935	0.520092	0.735665	-0.831454	-0.231962	-0.82601	-1.70116	0.0460132	-0.208678	0.275272	0.3106	-0.40768	0.455087	0.842615	0.105254	0.0822478	0.0933583	0.111377	0.0937569
ENSMUSG00000045045	Lrfn4	19	-1	4611785	4615667	protein_coding	FALSE	1.4188	-1.59816	-1.42397	-1.4323	-0.762853	-1.12515	-1.2989	-0.333721	-0.359759	-1.27976	-1.69743	-1.26326	-0.788074	-2.82516	-1.07633	-6.85587	-7.03912	-0.396601	-1.57749	0.290934	0.375178	-0.721426	-0.65536	-0.180558	0.0550221	-1.95333	-8.23694	-7.30421	-7.56863	-0.640511	-2.1501	-4.22873	0.438876	-1.7879	-7.62534	0.12676	0.279591	0.243384	0.196783	0.193075	0.140095	0.178836
ENSMUSG00000020954	Strn3	12	-1	52709528	52792901	protein_coding	FALSE	1.41848	1.0628	0.936391	1.16405	1.29901	0.580679	0.764688	1.03955	1.21759	0.80997	0.867811	0.783317	0.745872	0.764562	1.52481	-3.38616	1.8019	1.33923	0.520164	1.51629	0.357544	0.613001	0.909311	0.382284	0.416176	1.20101	0.692523	-0.625494	0.999198	1.1636	1.10761	0.954423	1.32601	0.775595	0.65928	-3.65431	0.730935	0.057936	0.0538261	0.0451043	0.0441835	0.0667198
ENSMUSG00000040648	Ppip5k2	1	-1	99602625	99666988	protein_coding	FALSE	1.4183	1.66487	1.59402	1.81768	1.90753	1.41482	1.28842	2.04518	2.06661	1.78277	1.56523	1.63806	1.44588	1.79619	1.62292	2.3594	1.98507	2.09427	1.61174	1.87008	1.29147	1.52442	1.53699	0.413146	1.2003	2.1502	1.42734	1.75254	1.39493	1.80118	1.55188	1.8	1.7338	1.61058	1.79668	0.310634	1.25332	0.0635824	0.0517273	0.0527357	0.0435869	0.0583954
ENSMUSG00000024048	Myl12a	17	-1	71342996	71352218	protein_coding	FALSE	1.41803	3.21833	3.47806	3.12103	3.13606	3.27658	3.25964	2.85504	2.83427	3.44067	2.9079	2.97771	3.07265	3.32063	3.81013	4.09505	3.66483	2.94227	3.19643	2.71094	2.85025	3.01073	2.89859	3.0709	3.09489	3.35396	3.37461	4.13571	3.20793	2.86614	3.34702	3.0389	3.06875	2.887	3.21054	3.21006	2.55362	0.0316333	0.0224997	0.0393117	0.0389093	0.036797
ENSMUSG00000047423	AI837181	19	1	5425144	5427313	protein_coding	FALSE	1.41795	2.26026	2.08953	1.82979	1.88967	2.23742	1.90806	1.60033	1.57341	2.01554	1.93348	2.07752	2.3253	2.0907	1.90217	0.206941	2.25855	1.82007	2.18862	1.8315	1.90669	2.52574	2.19511	3.14487	2.69252	1.92495	2.29655	2.94247	1.94521	1.29642	1.96087	1.85093	2.02016	2.36238	2.07257	2.51233	2.3274	0.0506722	0.0497044	0.05755	0.0555984	0.0483479
ENSMUSG00000033216	Eefsec	6	-1	88207328	88396533	protein_coding	FALSE	1.41777	1.90536	1.94507	1.74962	1.83946	2.09713	1.99269	1.633	1.59292	1.84045	1.85317	2.03571	2.09117	2.00878	1.99317	1.97932	2.37149	1.57469	2.05914	1.45802	1.8102	2.15629	1.9536	2.5889	2.44144	1.93531	1.50821	1.93184	0.940419	1.39528	1.64439	1.68101	1.80827	2.14727	1.87634	2.88816	2.32419	0.0466015	0.0402489	0.0483296	0.047466	0.0393055
ENSMUSG00000045746	B230317F23Rik	8	1	63462234	63464705	protein_coding	FALSE	1.41626	-14.7351	-3.47911	-4.03615	-2.2679	-3.09587	-2.91971	-2.26573	-4.54284	-4.5753	-2.4727	-14.3728	-4.3061	-14.3042	-1.10879	-11.2437	-11.8214	-2.43338	-2.93639	-2.78206	-13.8854	-3.58181	-3.5797	-13.452	-3.73686	-2.75961	-3.04896	-11.9075	-12.6974	-1.60512	-2.90076	-2.74507	-12.9896	-3.58481	-3.54632	-13.4684	-2.34746	10.0434	0.605265	0.792904	0.346619	0.526736
ENSMUSG00000058729	Lin9	1	1	182571498	182620816	protein_coding	FALSE	1.4161	-1.15524	-0.954966	-1.02316	-1.66512	-1.09265	-1.1065	-1.03465	-1.21546	-1.44841	-0.918302	-1.34592	-1.33021	-0.998024	-3.10763	-3.47016	-2.59163	-0.597766	-1.01388	-0.917285	-0.847733	-1.46176	-1.42749	-1.955	-1.82394	-0.250252	-2.41435	-3.47252	-3.11471	-7.27023	-1.02258	-1.72621	-1.16578	-1.44726	-1.66316	-1.95463	-1.80069	0.204414	0.158613	0.160575	0.241232	0.178832
ENSMUSG00000028621	Cyb5rl	4	1	106739593	106760873	protein_coding	FALSE	1.41554	1.55917	1.74693	1.41849	1.6217	1.46846	1.31446	1.41947	1.4761	1.94397	1.50255	1.5009	1.46095	1.34881	1.6448	2.57106	1.8133	1.212	1.34301	0.977659	1.09305	1.54113	1.41969	1.92976	1.50773	1.65493	1.57332	1.86704	2.18763	1.09204	1.45219	1.52046	1.38476	1.42956	1.5392	1.84845	1.56656	0.138085	0.115737	0.125883	0.130414	0.12634
ENSMUSG00000041396	2810422O20Rik	1	1	165925020	165927374	protein_coding	FALSE	1.41505	0.140987	-0.3974	-0.138763	-0.423277	-0.3123	-0.123472	-0.212792	-0.547725	-0.156929	-1.27518	-0.250603	-0.240177	-2.98939	-3.15653	-6.25564	-4.10456	-0.324893	0.129546	-0.49235	-3.21532	-2.98437	-0.0701911	-0.922057	-3.39923	-2.62207	-2.31409	-6.24259	-4.01492	-1.09624	-4.57897	-0.422613	0.411749	-2.76308	-6.24514	-6.08507	-3.55085	0.152914	0.178259	0.14918	0.171716	0.171142
ENSMUSG00000029204	Rhoh	5	1	66254808	66287939	protein_coding	FALSE	1.41438	-4.00664	-3.25778	-4.2457	-3.42299	-3.21753	-2.67956	-3.19867	-3.87846	-3.11669	-3.38657	-5.356	-4.16825	-2.94697	-14.3067	-12.6415	-12.5472	-8.40665	-14.4544	-3.97179	-3.4717	-14.8208	-3.56115	-14.0243	-14.3089	-14.4289	-14.1297	-12.807	-13.1057	-7.83314	-4.59087	-3.92875	-13.5768	-3.32077	-3.59808	-14.4102	-3.54751	0.619762	0.390659	0.603799	0.421257	0.411779
ENSMUSG00000043931	Gimap7	6	1	48668620	48674635	protein_coding	FALSE	1.41389	-3.02895	-2.4298	-2.45587	-2.77067	-2.74321	-3.0189	-14.0473	-2.92271	-14.1139	-3.01315	-2.98074	-13.5179	-1.53903	-5.76057	-11.0135	-11.5001	-7.00447	-6.28322	-12.903	-2.11559	-7.4585	-13.3838	-7.32482	-12.5376	-12.1521	-6.11129	-11.4424	-11.7985	-6.17882	-6.09692	-13.1746	-11.6765	-7.28483	-12.4836	-6.72213	-1.67631	0.820141	0.516979	0.522907	0.624172	0.646608
ENSMUSG00000044519	Zfp488	14	-1	34780256	34791950	protein_coding	FALSE	1.4132	1.32346	0.898241	1.01409	1.49806	0.944929	1.14303	2.05007	1.74598	1.03691	1.06269	1.17259	0.885292	-0.377404	0.966506	1.29066	-0.452397	0.836466	-0.771151	2.10611	-2.95133	-0.495319	-1.70564	-2.41023	-4.09891	-2.306	-1.54202	-0.877194	0.230749	-1.41944	-0.576524	-1.37978	2.53483	-2.29055	-0.708865	-1.97241	1.00406	0.0511973	0.0544393	0.0509516	0.0395101	0.0554179
ENSMUSG00000024135	Srbd1	17	-1	86384005	86544515	protein_coding	FALSE	1.41296	0.854031	1.05367	1.07004	0.807999	1.19945	1.26648	0.925901	1.01552	1.30822	1.31872	1.09841	0.756582	0.874235	1.42114	1.46314	0.845377	0.554462	1.24224	0.894481	1.12848	0.713209	1.24093	0.744026	1.28604	1.01825	1.54824	-2.56513	1.77551	0.642417	1.29046	1.0266	1.03391	0.673555	1.15542	0.239767	1.14537	0.135065	0.0975536	0.122235	0.124873	0.0994448
ENSMUSG00000024534	Sncaip	18	1	52927363	53075585	protein_coding	FALSE	1.41292	-2.55333	-2.97277	-2.49764	-2.34681	-2.47582	-3.55384	-2.32673	-2.87935	-3.92407	-2.6369	-3.16378	-3.23759	-4.16636	-7.48081	-5.50406	-5.64557	-4.79534	-2.22784	-2.80381	-7.01292	-6.91406	-1.48152	-6.96815	-3.05906	-4.39831	-7.45652	0.426958	-5.67208	-4.76033	-5.65956	-6.12765	-6.9445	-3.4814	-6.81881	-6.98631	-2.24412	0.365109	0.422699	0.30864	0.295144	0.322446
ENSMUSG00000057092	Fxyd3	7	-1	31853191	31861723	protein_coding	FALSE	1.41254	-0.114867	-0.639351	-0.332827	-1.17263	-0.684218	-1.23817	-1.39374	-1.67203	-0.237818	-1.02866	-1.31831	-1.18793	-0.997154	-2.68697	-0.762731	-0.994944	-0.90081	-0.245748	-0.714289	-1.14463	-1.48367	-0.28099	-2.21825	-2.32099	-2.75689	-2.64537	-0.706594	-0.96874	-0.762738	-0.830665	-1.46278	-1.74854	-0.85744	-0.984258	-2.18346	0.214528	0.329905	0.385127	0.334799	0.544231	0.43773
ENSMUSG00000044501	Zfp758	17	1	22498420	22514248	protein_coding	FALSE	1.41227	-0.566214	-0.838741	-0.320884	-0.228667	-1.22576	-1.28747	-0.320468	-0.882301	-1.1019	-1.34502	-0.881186	-1.15082	-1.38063	-1.52679	-3.71496	-0.634971	-1.61939	-0.502479	-0.425635	-1.22087	-1.55835	-0.583888	-5.0701	-0.661122	0.194556	-1.38838	-3.63706	-0.83553	-0.22967	-2.47156	-0.51441	-0.921179	-0.949433	-0.773257	-5.12255	-3.75832	0.154964	0.167781	0.120818	0.121365	0.196707
ENSMUSG00000034659	Tmem109	19	-1	10945150	10956491	protein_coding	FALSE	1.41101	1.84937	2.1751	1.98128	2.03432	2.38204	2.15355	1.53172	1.55114	2.16964	1.75303	1.98645	1.93397	2.10548	2.14983	2.16168	2.10898	1.55049	1.84793	1.66394	1.77739	2.06735	2.07691	2.67694	2.29047	2.05816	2.43713	2.40407	2.41504	1.31785	1.85858	1.62247	1.42078	1.86414	1.80678	2.47799	2.21317	0.052839	0.0436581	0.0447886	0.0504778	0.0440812
ENSMUSG00000028654	Mycl1	4	1	122672895	122679728	protein_coding	FALSE	1.41012	0.503481	0.713441	0.470386	0.723589	0.623549	0.602388	0.492471	0.736683	0.61652	0.812661	0.607407	0.476582	0.0337302	-4.22178	-0.381265	1.28249	0.0862972	0.691693	-0.283694	-0.0321687	0.185078	0.885905	0.902995	-1.17834	-0.0843439	0.890573	-0.466134	-0.99987	-0.537384	0.495679	0.977581	0.520983	0.622003	1.03635	0.909831	1.07656	0.0886491	0.0887305	0.0782877	0.0762288	0.0751016
ENSMUSG00000024911	Fibp	19	1	5460637	5465051	protein_coding	FALSE	1.40962	2.12753	2.29914	1.97575	2.0142	2.34889	2.25067	1.81058	1.90581	2.34058	2.42193	2.41929	2.37022	2.44703	1.54372	3.03973	2.87562	1.5463	2.26943	1.61165	2.17199	2.1515	2.21334	2.68903	2.2567	1.5578	2.92864	-11.0169	0.676388	1.76875	2.41441	2.05775	2.11642	2.58845	2.38564	2.78601	2.42193	0.0609842	0.0484904	0.0583218	0.0591313	0.0483144
ENSMUSG00000023973	Cnpy3	17	-1	46872654	46889163	protein_coding	FALSE	1.40934	2.69091	2.59593	2.47784	2.34529	2.70055	2.62267	2.2784	2.40502	2.43666	2.38411	2.53688	2.63364	2.61364	2.71138	2.53945	2.94671	2.22359	2.54031	2.51238	2.40824	2.88748	2.61808	3.42174	3.12328	2.56202	3.36359	3.19269	2.08713	2.37422	2.62672	2.23457	2.54889	2.6429	2.54998	3.10202	3.0574	0.0423069	0.0414275	0.0424021	0.0512214	0.0366316
ENSMUSG00000043251	Exoc3l	8	-1	107813824	107819998	protein_coding	FALSE	1.40874	0.0388576	-0.299577	-0.138016	-0.192606	0.0322209	0.147727	0.00976783	-0.454663	0.166281	0.417621	0.0987557	0.434422	-0.849578	0.0546635	0.313572	1.17263	-0.346041	-0.616721	-0.696327	-0.775485	0.525913	-0.282393	1.32804	0.685367	-0.222018	-7.511	-6.77807	-7.21906	-0.205215	-0.361479	-0.0944256	0.165301	0.291097	-0.0398797	1.50727	0.837091	0.120533	0.130081	0.118175	0.120111	0.11485
ENSMUSG00000070509	Rgma	7	1	80520406	80564785	protein_coding	FALSE	1.40811	-2.40373	-2.1469	-2.6742	-2.61912	-2.51433	-3.0215	-2.63017	-3.58022	-2.96298	-2.58847	-2.32976	-2.36842	-5.16788	-5.19018	-3.36906	-3.38343	-4.43701	-5.00836	-4.86656	-4.88078	-2.26377	-2.84688	-1.90051	-1.61638	-3.18395	-2.63517	-3.25754	-3.49632	-2.77141	-4.98999	-2.12915	-3.17838	-2.56755	-2.22325	-2.44681	-3.36524	0.420772	0.297355	0.424709	0.432752	0.571889
ENSMUSG00000024242	Map4k3	17	-1	80979852	81127433	protein_coding	FALSE	1.40672	0.775961	0.646281	1.02486	0.926069	0.638609	0.561898	1.09544	1.24506	0.76953	0.729061	0.671787	0.773152	1.10316	0.804969	1.28887	1.26922	1.13896	0.584082	1.06122	0.945375	0.732211	0.878024	-0.0517593	0.789024	1.27122	-7.92714	1.67286	1.34323	1.27297	1.03318	1.23764	0.847487	0.757984	0.832815	0.0298577	0.34554	0.0618111	0.0606373	0.0471738	0.0506479	0.0616978
ENSMUSG00000024053	Emilin2	17	-1	71601514	71660896	protein_coding	FALSE	1.4057	-2.3056	-2.99396	-2.02274	-2.27017	-1.20702	-2.12486	-1.38428	-1.5036	-4.83286	-1.85874	-1.59094	-2.81778	-2.47738	-0.106699	-5.88832	-3.51723	-2.24524	-1.94597	-2.04906	-2.05241	-7.14899	-4.74268	-1.35609	-2.11687	-7.50465	-7.61363	-5.4968	-3.53727	-2.30486	-3.14843	-1.70924	-1.28416	-2.48988	-4.55269	-1.29864	-2.89655	0.308529	0.372275	0.233284	0.283754	0.159329
ENSMUSG00000056737	Capg	6	1	72494385	72512977	protein_coding	FALSE	1.40552	-0.448914	-0.145136	-0.190822	-0.142878	0.201486	-0.618181	-0.0737382	-0.81335	-0.134507	0.15335	0.204064	-0.484746	-0.311822	-0.180116	-0.667011	-0.842184	-1.18863	-0.342804	-0.151721	0.0128768	-1.62352	-0.174919	0.405448	-0.110048	-0.673629	-0.308521	-0.515884	-0.78586	-0.0955013	0.132196	-1.2624	-1.02344	-1.14501	-0.118935	0.68855	-0.972792	0.2453	0.195323	0.178776	0.225229	0.162794
ENSMUSG00000029199	Lias	5	1	65782736	65801932	protein_coding	FALSE	1.40446	2.29082	2.22908	2.27223	2.25802	2.33834	2.43036	2.16576	2.2892	2.43864	2.29872	2.41241	2.29954	2.44072	2.59316	3.32972	1.59191	2.10246	2.238	2.19355	1.90277	2.2662	2.33593	1.86429	2.12511	2.50149	2.49408	1.67016	2.20809	2.35709	2.34422	2.25193	2.2609	2.2576	2.24645	2.12724	2.12153	0.0596171	0.0528671	0.0686337	0.0570713	0.0646903
ENSMUSG00000051675	Trim32	4	1	65266020	65277272	protein_coding	FALSE	1.404	0.196929	0.0946727	0.278486	0.395129	0.286882	0.463037	0.0653408	0.08269	0.123232	0.129684	0.19617	0.105303	-0.00307978	-4.74678	-3.29132	-2.31635	0.316286	0.112671	-0.0132675	0.327922	0.265487	-0.2458	1.06292	0.873415	0.586057	0.62428	-3.36191	-2.30825	0.121848	0.319568	0.50901	-0.320982	0.519556	0.595021	0.358035	-0.384554	0.10029	0.0950083	0.0827881	0.0831533	0.0910736
ENSMUSG00000045268	Zfp691	4	-1	118842118	118846800	protein_coding	FALSE	1.4027	1.29032	1.31295	1.15415	0.953489	1.05597	0.887768	0.398971	0.926743	1.02754	0.927811	1.10248	1.04374	0.666763	1.85425	1.01753	-0.873094	-0.280605	1.2467	0.0881856	0.700531	0.502727	0.627982	1.27261	1.0152	0.852219	1.68246	-0.27651	-0.84583	0.32054	0.929938	0.53111	0.27624	1.15024	0.923255	1.42217	0.971091	0.0812717	0.147625	0.0934265	0.115737	0.0936684
ENSMUSG00000086825	Gm15675	1	-1	132326358	132333768	lincRNA	FALSE	1.40182	-1.24519	-0.524918	-0.359204	-0.678768	-0.637398	-0.513877	-0.574413	-0.545783	-0.833451	-1.24984	-1.28573	-1.50131	-0.238601	0.440179	-1.52761	-2.62224	-0.273881	-0.656516	-1.07158	-0.526239	-1.5682	-1.46403	-12.6102	-2.74042	-0.978992	-2.53879	-0.254028	0.323384	-0.472622	-0.775951	-0.853903	-1.12502	-1.28055	-0.453608	-2.39883	-1.0494	0.194007	0.116717	0.110095	0.126227	0.123657
ENSMUSG00000079444	Prickle4	17	-1	47823688	47831685	protein_coding	FALSE	1.40167	0.374088	0.4618	-0.0276282	-0.292653	-0.102609	0.621298	-0.0586132	0.357463	0.183114	0.111473	0.0634847	0.486702	0.564832	1.86134	-0.0206676	-0.347644	-0.325315	0.501359	-0.546966	0.652149	0.520347	0.575753	0.749452	0.0826855	0.18765	0.768237	-0.133359	-0.0620938	-0.0250004	0.477917	-0.00666396	0.717811	0.64257	0.582312	0.619958	0.932094	0.203238	0.173878	0.200146	0.241737	0.244556
ENSMUSG00000046562	Unc119b	5	-1	115572559	115584984	protein_coding	FALSE	1.40138	1.34533	0.999871	1.34582	1.48608	1.5813	1.48802	1.54374	1.56789	1.63865	1.51998	1.62119	1.68767	1.23724	1.02723	1.77149	1.68507	1.77443	1.30914	1.6258	1.5827	1.81007	1.70527	2.06931	1.95368	1.33333	0.831682	2.96436	1.47247	1.56681	1.32923	1.59685	1.70178	1.61361	1.62465	1.82901	1.72547	0.0505141	0.057432	0.042794	0.0561138	0.0427835
ENSMUSG00000029447	Cct6a	5	1	130293315	130321696	protein_coding	FALSE	1.40126	2.61988	2.5546	2.89097	2.90076	2.9167	2.87493	2.92954	2.9066	3.0666	2.67319	2.73097	2.62071	2.83097	2.51105	2.68414	2.62144	2.80248	2.69511	2.76116	2.5164	2.67221	2.9489	1.90011	2.29305	2.8468	1.95709	1.90473	2.79273	2.83229	2.63086	3.03207	2.75586	2.82706	2.82758	1.82898	2.54283	0.0414326	0.0380074	0.0312223	0.0329017	0.0315774
ENSMUSG00000047654	Tssk6	8	1	72426083	72427415	protein_coding	FALSE	1.40121	-2.27213	-3.28141	-3.29456	-2.45279	-2.17439	-2.62939	-3.73544	-13.9981	-2.51991	-2.52699	-2.53973	-2.30889	-12.1504	-13.0316	-11.0832	-11.5501	-7.09761	-8.75048	-12.8338	-2.99327	-1.72947	-3.44199	-0.791544	-1.30442	-2.15584	-12.9572	-10.7872	-11.8013	-6.65604	-8.25936	-13.3124	-12.6038	-12.3192	-13.2551	-1.65953	-2.15385	0.524485	0.751435	0.758058	0.525913	0.459085
ENSMUSG00000037060	Prkcdbp	7	-1	112629121	112630711	protein_coding	FALSE	1.40018	-0.486383	-1.45727	-1.37901	-1.1314	-0.762382	-0.907647	-2.56394	-3.65508	-0.48264	-1.54773	-1.33456	-0.847297	-0.394951	-5.33511	-11.2765	-10.0208	-6.20403	-5.95091	-6.45346	-0.782926	-1.91629	-10.5682	0.0345713	-1.03993	0.0726721	-3.83258	-11.4822	-0.0307468	-5.71249	-5.68668	-6.2012	-11.2081	-0.997243	-0.480154	-1.65356	-0.958372	0.244357	0.354437	0.334793	0.308044	0.266335
ENSMUSG00000026457	Adipor1	1	1	136311955	136329928	protein_coding	FALSE	1.39806	2.88438	2.83843	2.83116	2.84769	3.02554	2.85473	2.64479	2.76779	2.86491	2.98758	3.08629	3.08563	2.95843	3.17754	3.20214	3.25258	2.67087	2.80138	2.6488	2.76681	3.03865	2.84061	3.13751	3.21	2.93023	2.78703	3.00856	3.1878	2.65139	2.91759	2.83863	2.66936	3.04117	3.04697	3.24743	3.09804	0.0273443	0.0245089	0.0231963	0.0251653	0.0226133
ENSMUSG00000051212	Gpr183	14	-1	122351553	122364415	protein_coding	FALSE	1.39797	-3.91123	-2.17235	-15.0652	-2.9078	-4.07328	-4.84099	-2.44488	-2.26529	-3.85261	-3.87774	-4.80402	-4.58043	-14.3738	-14.3372	-12.3022	-12.225	-3.38897	-2.73782	-1.99924	-1.42552	-14.4138	-13.928	-9.01861	-2.29989	-14.4056	-14.3199	-12.3287	-11.8417	-1.93673	-12.6559	-2.44432	-1.83694	-13.9794	-14.1814	-8.88694	-13.3851	0.746107	0.294796	9.80736	0.407826	0.759226
ENSMUSG00000036398	Ppp1r11	17	-1	37085301	37088686	protein_coding	FALSE	1.39795	2.87149	2.93529	2.39794	2.5186	2.72713	2.48828	2.65794	2.63869	2.83152	2.9289	3.21642	3.11723	2.93564	3.01009	2.55126	2.23667	2.61708	2.83617	2.17586	2.59709	3.00965	2.48747	2.69522	2.49852	2.74207	2.68344	3.31816	2.9437	2.21528	2.58348	2.51009	2.54166	2.91075	2.82494	3.00676	2.60676	0.069725	0.0615586	0.077711	0.075124	0.0690302
ENSMUSG00000024491	Rbm27	18	1	42435007	42501196	protein_coding	FALSE	1.39745	-0.291624	-0.168813	0.11049	0.00948306	-0.344836	-0.214003	0.31571	0.483553	-0.06971	-0.173052	-0.0236183	0.00913422	0.483496	-1.08393	-0.0172526	-0.184037	0.314517	-1.06134	0.649273	0.0968081	-0.45337	-0.399704	-1.65928	-0.312794	-0.827972	0.336517	-4.54126	-0.117618	0.22735	0.0306775	0.0264541	0.314672	-0.849312	-1.13465	-1.63494	-1.47666	0.0841259	0.0734771	0.0638828	0.065198	0.0855856
ENSMUSG00000031901	Dus2l	8	1	108515237	108577740	protein_coding	FALSE	1.39629	0.798661	0.890831	0.800186	0.783619	1.2991	1.26537	1.03784	1.16578	1.2477	0.896361	1.30566	0.978312	-1.11015	1.81504	-1.06962	0.929244	1.08889	0.163874	1.08061	0.639448	0.960516	1.38391	1.29227	1.22668	1.80973	-2.9784	-1.09845	0.659879	-0.153669	1.34357	0.4235	1.04263	0.984511	-0.350483	0.850438	0.533424	0.104526	0.0829953	0.0871992	0.109307	0.0722622
ENSMUSG00000091217	5430400D12Rik	7	1	87065641	87067407	lincRNA	FALSE	1.39532	-3.3247	-3.50405	-2.15385	-3.55074	-4.4659	-3.30505	-1.83019	-3.18186	-4.14976	-3.2967	-3.28788	-2.97529	-1.90378	-8.3514	-11.9234	-2.46154	-2.45941	-3.42245	-1.65477	-1.5011	-3.51454	-8.7185	-7.37957	-2.28656	-12.0202	-8.87462	-11.8205	-5.4344	-1.56133	-2.03919	-12.0116	-13.1389	-13.1149	-8.03262	-7.28931	-2.33816	0.760253	0.778773	0.387825	0.775669	1.23855
ENSMUSG00000036241	Ube2r2	4	1	41082776	41140413	protein_coding	FALSE	1.39506	3.00991	3.01512	3.14088	3.115	3.30062	3.19631	3.0761	3.25104	3.16409	3.31512	3.22959	2.95381	3.30394	2.98409	2.9424	3.27098	2.4648	3.45438	3.26357	3.02549	3.67973	2.83356	2.35568	2.69091	3.32073	3.47055	2.86958	3.27135	3.62986	2.71734	3.00001	2.93594	2.58065	3.46982	2.80114	3.03374	0.0533904	0.03265	0.0420173	0.0440135	0.0406209
ENSMUSG00000031517	Gpm6a	8	1	56040081	56146231	protein_coding	FALSE	1.39487	-1.55786	-0.78204	-1.39881	-1.48784	-1.56704	-2.06955	-1.47783	-1.54243	-1.59588	-0.702582	-1.3552	-1.05461	-0.232465	-5.85685	-11.9571	-12.3666	-1.4806	-6.73708	-11.2997	-5.06749	-11.9314	-0.904926	-7.68829	-5.62979	-10.918	-6.11194	-12.259	-12.5441	-11.9398	-6.61631	-1.29838	-6.88485	-2.11311	-0.937788	-7.43823	-7.53774	0.223755	0.135989	0.191279	0.190426	0.208049
ENSMUSG00000087354	4930404I05Rik	16	1	91011494	91016988	lincRNA	FALSE	1.39408	-1.95321	-3.08361	-1.5638	-1.37086	-1.44497	-2.0337	-1.52112	-1.88784	-3.68076	-2.2369	-2.34666	-1.67755	-5.11848	-8.18836	-6.29177	-6.58696	-6.11521	-1.0024	-1.9219	-1.34719	-6.14093	-1.03465	-5.85081	-2.90683	-4.51026	-7.80852	-6.53081	-6.49876	-0.716395	-0.987424	-7.45762	-6.63805	-1.30638	-4.56198	-5.43432	-5.452	0.445483	0.730329	0.332576	0.289917	0.328329
ENSMUSG00000039242	B3galnt2	13	1	14046941	14091335	protein_coding	FALSE	1.3928	0.705611	0.640111	0.829256	0.897189	0.656279	0.718488	1.17662	1.30801	0.84364	0.484721	0.409557	0.459282	0.70383	0.584067	1.06018	-11.0064	1.10655	0.794556	1.0254	0.84021	0.763773	0.850906	0.288723	1.12262	1.02838	0.16459	1.47047	1.08052	1.40449	0.744422	0.961296	1.16202	0.702415	0.701193	0.313293	0.345972	0.0701046	0.0646771	0.058929	0.0558406	0.0669677
ENSMUSG00000078789	Dph1	11	-1	74991145	75004743	protein_coding	FALSE	1.39279	2.03094	2.07794	2.05281	1.53958	1.94067	1.80488	1.74122	1.93164	2.04478	2.07173	2.01702	2.159	1.94099	2.41151	2.16624	2.38294	1.81195	1.92096	1.77385	1.72348	2.01373	1.96626	2.36427	2.10786	1.65208	2.45554	1.94541	1.20205	2.09445	2.01473	1.85931	1.84783	2.28804	1.83918	2.32706	2.40088	0.0527579	0.0530332	0.0445831	0.0581197	0.050435
ENSMUSG00000030120	Mlf2	6	1	124881406	124886156	protein_coding	FALSE	1.39191	3.81591	3.88664	3.61078	3.67034	3.8705	3.75036	3.53263	3.58287	3.95642	3.96838	4.13173	4.41743	3.88945	4.05114	3.47817	4.19646	3.52914	3.85561	3.69735	3.74527	4.24557	4.07455	4.78435	4.42605	4.09764	4.25672	4.49781	4.23582	3.50996	3.75537	3.41893	3.70404	4.27263	3.98725	4.741	4.30805	0.0239162	0.0203754	0.0229631	0.0229807	0.021183
ENSMUSG00000024294	Mib1	18	1	10725546	10818702	protein_coding	FALSE	1.39123	1.6788	1.47297	1.78163	1.93303	1.50134	1.5546	2.14921	2.22707	1.52355	1.46525	1.65895	1.43949	1.60032	1.63664	0.92695	2.95416	1.97797	1.46163	1.60866	1.80069	1.51478	1.49572	0.782249	1.33796	1.96251	-0.548468	2.25859	0.928275	2.11619	1.57182	2.33086	2.1612	1.52865	1.56262	0.305881	1.29747	0.0494036	0.0500118	0.0407302	0.0398548	0.0513587
ENSMUSG00000057335	Cep170	1	-1	178663784	178744198	protein_coding	FALSE	1.38957	-1.07782	-0.929029	-1.08156	-0.659995	-0.827859	-1.33728	-0.550081	-0.666135	-1.17404	-1.30624	-1.35374	-1.45624	-0.735673	-3.58365	-2.54248	-0.975544	-0.30231	-1.53442	-0.63315	-0.728445	-6.09402	-1.32453	-1.25193	-1.69262	-1.67023	-3.92682	-2.60434	-4.78222	-0.778856	-1.25773	-0.562464	-0.523169	-1.30494	-1.41462	-4.62444	-1.90942	0.222877	0.27283	0.129933	0.118102	0.277832
ENSMUSG00000093577		3	1	96043316	96045742	antisense	FALSE	1.38905	-0.771083	-0.706517	-0.992322	-0.417597	-0.410654	-0.637013	-0.442248	-0.553751	-0.800819	-0.452944	-0.90955	-0.681668	-5.59347	-2.38985	-4.60252	-5.18874	-0.0847522	-0.315095	-0.608506	-1.17582	-0.592767	-0.301153	-0.993237	-1.95827	-6.06758	-13.5716	-3.54893	-4.16134	-9.7648	-1.24835	-8.84482	-1.15126	-0.400634	-0.877398	0.017935	-0.0213232	0.207966	0.191023	0.212871	0.161921	0.169508
ENSMUSG00000025243	Slc6a20b	9	-1	123502938	123541683	protein_coding	FALSE	1.38885	-5.16636	-4.42978	-3.85971	-5.39968	-5.27914	-3.39264	-3.79734	-4.06078	-3.76608	-3.77507	-3.65733	-4.88965	-4.78643	-4.65397	-1.18589	-2.83288	-2.91282	-3.61524	-1.86608	-2.96797	-4.60848	-4.48772	-4.14046	-4.29756	-4.66558	-4.66	-1.1376	-2.782	-2.01664	-3.64269	-2.89081	-2.70177	-4.59487	-4.50182	-4.11556	-4.2754	2.07553	1.10111	0.882296	2.05482	2.01564
ENSMUSG00000042851	Zc3h6	2	1	128793138	128844299	protein_coding	FALSE	1.38755	-2.12981	-1.21948	-1.86413	-1.66579	-1.84288	-1.47219	-1.07455	-1.30118	-2.39473	-1.19397	-1.78001	-2.04571	-2.2131	-0.143102	-3.82128	-1.89926	-2.10103	-1.94434	-0.937078	-0.984293	-1.91025	-2.00235	-0.927637	-1.24633	-4.67159	-1.28935	-3.55781	-2.01552	-0.869931	-1.92793	-1.4441	-4.17766	-1.44835	-1.3405	-4.21624	-1.36838	0.326984	0.260895	0.235093	0.214066	0.248116
ENSMUSG00000038225	Ccdc111	8	-1	47660933	47702566	protein_coding	FALSE	1.38658	-0.247085	-0.499194	-0.364425	-0.617077	-0.378987	-0.249718	-0.0631672	-0.030652	-0.429849	-0.289705	-0.569463	-0.47789	-0.0416968	-3.0342	-0.874671	-0.451442	0.0666682	0.164775	0.179828	0.163679	-0.300035	-0.294245	-0.911435	-0.535775	0.225082	0.0936844	1.42216	1.50104	0.163907	-0.231857	-0.366332	-0.139375	-0.612493	0.11352	-0.337102	0.0118411	0.150368	0.147282	0.127368	0.158383	0.130406
ENSMUSG00000031756	Cenpn	8	1	119445640	119465403	protein_coding	FALSE	1.38639	-2.31969	-2.06898	-1.96826	-2.55339	-1.56899	-1.59805	-1.74939	-2.22581	-1.94362	-2.13058	-1.91345	-3.94856	-1.46396	-14.1251	-11.6447	-12.2964	-1.51844	-2.98737	-3.35083	-2.02674	-1.94376	-2.65875	-3.25879	-7.97651	-1.43304	-13.8476	-11.3805	-11.1002	-2.31808	-3.02766	-3.3259	-1.49021	-3.65443	-0.969518	-13.455	-8.08761	0.450179	0.369189	0.335892	0.470042	0.291512
ENSMUSG00000027364	Usp50	2	-1	126534832	126609196	protein_coding	FALSE	1.38576	-0.464033	-0.587685	-1.47221	-1.34877	-1.24169	-1.73818	-0.899882	-1.21775	-1.42088	-0.825814	-0.510138	-0.625326	-2.03424	-1.03666	-2.30162	-2.42583	-2.78222	-1.04701	-3.69204	-1.91376	-2.1631	-2.11827	-2.38731	-1.73825	-1.91366	-0.988554	-2.19955	-2.61011	-2.62463	-1.8404	-0.809205	-2.03398	-2.46764	-2.21406	-2.11015	-1.80695	0.216358	0.217084	0.29679	0.346184	0.29523
ENSMUSG00000024050	Wiz	17	-1	32491000	32526384	protein_coding	FALSE	1.38536	1.23222	1.34673	1.18642	0.934439	1.21171	1.15017	1.05596	1.10846	1.22526	1.38617	1.22415	1.64142	1.55681	1.10269	1.12479	1.06001	0.962568	1.3231	0.517245	1.58495	1.70981	1.0104	2.33808	1.89987	0.904677	1.62176	1.23278	2.17928	0.79844	0.552818	1.1919	0.878184	1.04998	1.19069	1.89279	1.99152	0.0651901	0.0513931	0.0588333	0.0644663	0.0596525
ENSMUSG00000060314	Zfp941	7	-1	147993348	148008077	protein_coding	FALSE	1.38427	-2.65168	-2.09984	-2.35077	-2.20453	-2.68677	-1.84372	-1.96089	-2.71809	-3.3817	-2.16026	-2.76472	-1.99979	-1.35841	-6.25004	-4.53288	-3.32406	-1.81583	-4.39872	-1.33038	-1.03985	-2.61455	-1.81021	-2.36908	-4.23181	-2.01207	-6.16024	0.0282936	-3.34452	-2.47817	-4.29954	-2.2143	-1.85305	-3.76503	-2.20469	-5.79815	-4.22783	0.459477	0.383064	0.371492	0.353774	0.44612
ENSMUSG00000026798	Coq4	2	1	29643013	29653455	protein_coding	FALSE	1.38358	1.07757	1.75863	1.2253	1.02301	1.34373	1.32843	0.755751	1.46981	1.82333	1.80967	1.40822	1.29641	1.11759	2.67156	1.85003	0.0624506	0.998148	1.39562	0.958146	1.00309	1.63234	1.47004	1.21575	0.78304	1.94314	1.56534	-0.365912	-0.0915878	0.213056	1.16582	0.0140141	1.34772	1.5272	0.27351	2.07191	1.59079	0.171237	0.101789	0.129235	0.152479	0.1201
ENSMUSG00000026223	Itm2c	1	1	87790856	87805250	protein_coding	FALSE	1.38255	1.92277	1.86769	1.89688	1.89502	2.31801	2.03208	1.91981	1.82547	2.29213	2.32292	2.39414	2.30354	1.92472	2.12371	3.1827	1.25633	1.81958	2.09046	1.97017	1.71236	2.2982	2.33927	2.56297	2.32787	1.79065	2.57445	2.35581	2.67017	1.5445	2.12716	1.67829	1.81759	1.86407	1.92726	2.15704	2.00408	0.0479272	0.0451471	0.0427877	0.0467589	0.0445592
ENSMUSG00000031513	Leprotl1	8	-1	35198626	35210087	protein_coding	FALSE	1.382	1.22712	1.24119	1.18589	0.966419	1.46381	1.3183	0.972711	1.05387	1.31734	0.854071	0.969197	0.975622	1.35687	-0.0616325	-2.18858	1.50458	0.82038	1.21318	1.06253	0.712587	1.25666	0.916422	0.361207	0.959732	1.89359	2.05978	-4.03429	1.72208	1.17797	0.603216	0.841048	0.659335	1.06913	0.940997	0.956347	0.695882	0.0590657	0.0549683	0.0522936	0.0613123	0.0509719
ENSMUSG00000042207	Kdm5b	1	1	136456748	136529454	protein_coding	FALSE	1.38148	0.753491	0.522421	0.411376	1.22474	0.671059	0.821518	0.876761	1.09292	0.81569	0.630961	0.670497	0.719432	0.376031	-2.21873	-1.20441	1.08985	1.00304	0.326775	1.03834	0.572354	0.433835	0.984053	-0.00656091	0.680915	0.472045	0.454545	-1.18252	1.23774	0.627719	0.543079	0.833507	0.814277	-0.201819	1.16988	0.209975	-0.0651116	0.0590962	0.0575786	0.0710795	0.149411	0.0776637
ENSMUSG00000036792	Mbd5	2	1	48805030	49177804	protein_coding	FALSE	1.38127	-0.133823	-0.528926	-0.274805	-0.269189	-0.806355	-0.431004	0.263591	0.109462	-0.705315	-0.223235	-0.763258	-0.783765	-0.335358	-0.713172	0.748181	-0.621244	0.298488	0.0626093	0.353345	0.225043	-0.549646	-0.56773	-0.600363	-0.895982	-1.36956	0.142667	0.759186	0.605419	-0.132377	-1.19018	0.114464	0.484698	-0.633092	0.108201	-0.729624	-1.8634	0.232698	0.139861	0.186848	0.159575	0.188468
ENSMUSG00000023169	Slc38a1	15	-1	96401849	96473344	protein_coding	FALSE	1.38096	-3.77644	-3.39114	-2.24427	-2.52888	-3.19428	-2.61756	-2.09425	-3.67175	-3.40314	-3.12546	-3.69635	-3.66695	-4.92329	-2.61933	-6.23879	-6.32026	-3.14878	-2.54797	-3.08999	-3.82145	-7.99509	-3.38174	-3.83115	-3.64967	-3.07681	-2.10294	-6.10504	-6.5139	-2.22878	-3.67023	-3.86886	-3.77752	-3.35783	-4.79885	-7.09375	-3.63505	0.444679	0.335805	0.192161	0.227607	0.315028
ENSMUSG00000092386	Gm20536	6	1	72559830	72566184	processed_transcript	FALSE	1.3809	-9.50867	2.26256	1.48033	-0.558905	2.18854	1.64239	-2.89295	-6.37835	1.91303	2.3188	1.81169	-3.83742	1.37282	2.79038	2.59527	-9.59871	-8.2284	0.43926	-7.83797	-6.27227	-6.63469	-0.733155	-8.11365	-7.90589	2.12391	-6.28122	-6.92195	-7.8242	-7.7602	-3.52777	-7.46976	-6.77685	-4.46159	-9.8469	2.05552	-6.78377	8.91601	0.158262	0.369936	5.38601	0.162919
ENSMUSG00000040356	Skiv2l	17	-1	34976173	34987155	protein_coding	FALSE	1.38066	2.44328	2.26809	2.31682	2.46557	2.57521	2.69032	2.45778	2.5003	2.66113	2.67817	2.84263	2.9331	2.13058	2.22287	3.1323	2.67184	2.34852	2.37739	2.09559	2.58955	2.80364	2.35587	3.30831	3.10472	2.06735	2.58176	1.28097	2.06383	2.32227	2.79557	2.61693	2.65451	2.76649	3.09637	3.5736	3.18633	0.0354742	0.033777	0.0366274	0.0685034	0.0283449
ENSMUSG00000033685	Ucp2	7	1	107641846	107650529	protein_coding	FALSE	1.38044	1.3212	1.79818	1.63116	1.92948	2.11927	1.8129	1.05533	0.923103	0.97635	2.02031	1.79379	1.6293	1.69479	1.06404	-0.822801	2.37395	0.862563	1.09565	1.61014	1.43925	1.5324	1.61915	2.54785	2.02684	0.825958	0.728276	1.76625	2.64401	1.63588	1.42407	0.24295	0.699064	1.37587	1.29221	2.27075	1.95034	0.0807841	0.0465944	0.0923522	0.0733176	0.062962
ENSMUSG00000038047	Haus6	4	-1	86224759	86257959	protein_coding	FALSE	1.38031	-0.682645	-0.885176	-0.852967	-0.96424	-1.27096	-1.31667	-0.508827	-0.854583	-1.60369	-1.24139	-1.10221	-1.69025	-1.41998	-0.852212	-3.08102	-3.01792	-1.07873	-1.11397	-0.577774	-1.24107	-1.25417	-1.45912	-1.17471	-0.980372	-1.52259	-0.711994	0.431432	-3.15948	-0.622294	-1.22463	-0.745568	-0.768318	-1.27612	-1.80247	-3.3555	-1.75282	0.120688	0.12609	0.11875	0.158088	0.157538
ENSMUSG00000028047	Thbs3	3	1	89019102	89030759	protein_coding	FALSE	1.37839	-1.08526	-0.470795	-2.42362	-0.967997	-1.46207	-1.29513	-1.00029	-1.29257	-1.28066	-0.745735	-0.947019	-0.189699	-2.06364	-1.50819	0.776322	-1.06128	-1.30695	-1.4566	-0.965207	-0.176839	-1.3382	-0.409344	-0.407665	-1.38932	-0.609805	-1.60634	1.10201	-1.00884	-1.29487	-1.36982	-0.331799	-0.809315	-2.2438	-1.1842	-0.859166	-1.04613	0.601273	0.402857	0.69291	0.467436	0.445686
ENSMUSG00000054099	Slc25a40	5	1	8422850	8454790	protein_coding	FALSE	1.37827	-0.562429	-0.279407	-0.427508	-0.497747	-0.467112	-0.632538	-0.594522	-0.656188	-0.626531	-0.730326	-0.932715	-1.57045	-0.121679	-0.133324	-6.88482	1.17116	-0.560291	-1.02685	-0.407082	-2.33751	-0.305848	-0.30677	-1.87112	-1.04084	-1.17652	0.0221964	-7.02998	-0.56597	-0.258424	-0.0588679	-0.37914	0.110667	-0.352937	-0.640969	-1.76067	-1.00029	0.152083	0.120904	0.1309	0.133114	0.131205
ENSMUSG00000042535	Gtpbp1	15	1	79521320	79551908	protein_coding	FALSE	1.37768	1.37322	1.30531	1.28982	1.19081	1.30421	1.38532	0.910301	1.13772	1.1013	1.44123	1.51069	1.54817	1.29588	1.10223	-2.64865	1.42576	1.10492	1.43668	1.09555	1.22456	1.36798	1.31841	1.95879	1.50071	0.592549	1.11742	-4.18609	1.10475	0.64453	1.20984	1.0166	1.23591	1.50427	1.31292	1.81635	1.75806	0.0496923	0.0488636	0.0488438	0.0512142	0.0474984
ENSMUSG00000001025	S100a6	3	1	90416816	90418336	protein_coding	FALSE	1.37682	0.379432	0.716281	-0.203529	-0.132084	0.376439	0.623578	-0.385593	-2.29765	0.49703	0.721421	0.148788	0.186864	1.32938	-0.311474	-11.0294	0.36903	-2.29155	0.440304	-1.71293	-1.81879	-2.479	0.959316	-0.196365	-11.3162	0.688952	-12.0835	1.93332	-9.3324	-12.595	0.624463	-0.351593	-1.82534	-0.535562	-0.29686	-0.594864	-1.58218	0.195033	0.14922	0.231888	0.232638	0.175726
ENSMUSG00000074283	Zfp109	7	-1	25013067	25022128	protein_coding	FALSE	1.37592	-1.80732	-2.27214	-1.51217	-1.18274	-1.57065	-1.27184	-0.922575	-1.07249	-1.73839	-1.72774	-1.52478	-1.91274	-0.981654	-3.57269	-6.59923	-6.84113	-7.03356	-2.29874	-0.0739102	-1.45323	-6.59531	-0.620663	-6.59079	-1.13748	-7.58688	-3.37835	-6.58976	-7.04894	-0.295199	-1.47768	-1.08793	-0.274138	-1.77705	-7.03214	-1.36612	-1.08651	0.335015	0.386448	0.252501	0.226124	0.275168
ENSMUSG00000030301	Ccdc91	6	1	147424393	147581134	protein_coding	FALSE	1.37553	1.29265	1.20099	1.43594	1.56502	1.3645	1.52883	1.44995	1.58635	1.54333	1.40426	1.30888	1.19833	1.58912	1.14514	2.4703	0.195887	1.84318	1.76753	1.78012	1.80311	1.95201	1.49544	1.9312	1.72768	1.56718	2.18961	1.96637	1.88886	1.58632	1.80279	1.83745	1.59478	1.7795	1.81984	1.74834	1.36732	0.0872187	0.0785493	0.0684136	0.0617532	0.0581275
ENSMUSG00000032265	Fam46a	9	-1	85214046	85220731	protein_coding	FALSE	1.3743	-0.478138	-0.185484	-0.24971	-0.321882	-0.68525	-0.798787	-0.536636	-0.337269	-0.633102	-1.10495	-0.649096	-0.863639	-0.989334	-0.253267	-13.0784	-12.1328	-1.15612	-1.42196	-0.839988	-0.435904	-1.30497	-1.34686	-2.04316	-1.41564	-1.05909	0.113813	-12.9998	-1.13353	-0.242367	-1.78067	-0.892719	-1.74943	-1.2893	-1.34529	-2.51837	-1.40866	0.103955	0.0797765	0.0782309	0.0841576	0.103391
ENSMUSG00000040189	Ccdc114	7	1	53179442	53204326	protein_coding	FALSE	1.37423	-1.88079	-2.32907	-2.19424	-2.67778	-2.11343	-2.31635	-2.28685	-2.84703	-3.26473	-3.77679	-2.09587	-3.51522	-4.5328	-4.43355	-2.69229	-2.84651	-4.14365	-3.02104	-4.23104	-3.5576	-2.3501	-1.84524	-4.1291	-4.20118	-4.6696	-1.51355	-2.49527	-2.85988	-4.1313	-4.42538	-2.25792	-3.44564	-4.34793	-3.32373	-1.8957	-4.17365	0.447423	0.620713	0.510875	0.505138	0.566978
ENSMUSG00000045404	Kcnk13	12	1	101202709	101300892	protein_coding	FALSE	1.37365	-4.54913	-4.75383	-2.9288	-2.8537	-3.92017	-2.66935	-3.55081	-7.57142	-3.26832	-4.43204	-3.33588	-2.33627	-4.02436	-6.81662	-5.24836	-0.0974854	-3.44294	-3.73949	-2.77916	-5.86902	-5.26596	-5.50079	-4.18919	-2.50062	-7.14576	-7.05821	-5.06158	-5.15534	-2.79016	-6.74044	-6.74642	-2.44121	-5.11737	-5.40605	-4.00027	-1.94587	1.05279	1.0697	0.408038	0.416435	0.749919
ENSMUSG00000031879	Fam96b	8	-1	107163739	107165865	protein_coding	FALSE	1.37363	2.149	2.12526	1.63952	2.14059	2.11961	2.09988	1.82329	1.74178	1.95299	2.03967	2.16032	2.29072	2.47987	3.08016	-0.439683	2.21377	1.74848	1.80514	1.97093	2.08701	2.40628	1.91113	2.69516	2.27027	2.31815	3.01911	3.3188	2.74705	1.79455	2.09131	1.80412	2.15588	2.13957	1.93675	2.85137	1.98136	0.0700842	0.0656168	0.0824817	0.0844572	0.0753204
ENSMUSG00000086693	A730081D07Rik	13	-1	41051783	41096520	lincRNA	FALSE	1.37328	-4.18553	-1.9348	-3.45105	-4.25737	-2.60998	-3.35158	-3.09809	-2.65341	-13.8182	-3.23037	-14.837	-13.5927	-13.9174	-13.0809	-11.6534	-12.1243	-0.681633	-3.40537	-1.4325	-2.95208	-13.3932	-3.6243	-2.39864	-2.4494	-3.48241	-13.5972	-11.9354	-11.4722	-2.08674	-12.9851	-1.65883	-1.56121	-3.57755	-13.7761	-12.7296	-13.804	1.26942	0.348913	0.779216	1.15733	0.533649
ENSMUSG00000050043	Tmx2	2	-1	84511473	84519297	protein_coding	FALSE	1.37302	2.63046	3.10172	2.85312	2.70913	3.06047	2.86964	2.94761	2.84419	3.41384	2.89099	2.90729	2.92018	3.62267	-0.857692	-0.618961	2.77625	3.26155	2.002	3.41143	2.48273	3.06767	3.24576	2.85536	2.35456	1.93306	3.44343	4.04387	2.65895	1.69013	3.14381	-0.668009	2.4482	2.18113	2.17858	2.27462	2.7347	0.0402435	0.0593981	0.040655	0.0592493	0.0670794
ENSMUSG00000052609	Plekhg3	12	1	77634547	77680026	protein_coding	FALSE	1.37286	1.25928	1.07626	1.26895	1.21856	1.18172	1.38538	1.00748	0.903053	0.61555	1.12416	1.3286	1.28133	0.508235	1.05139	1.70136	0.00934556	0.699447	1.32755	0.947193	1.57058	1.03376	1.47361	1.53835	1.7968	0.592933	1.34309	1.47898	1.42119	0.899378	1.02785	1.05194	1.45542	0.992413	1.04156	1.49492	1.69915	0.0461725	0.0440057	0.0376376	0.0416383	0.0428934
ENSMUSG00000025102	3110040N11Rik	7	-1	88927068	88934364	protein_coding	FALSE	1.37269	2.2877	2.7933	2.35608	2.22074	2.5872	2.10261	2.21522	2.03359	2.85032	2.13756	2.41341	2.07065	2.71638	2.56089	4.05975	1.09712	2.10803	2.79695	2.21601	1.70768	2.33876	2.16637	2.74483	2.34982	2.64768	2.99945	2.36623	2.81745	2.20689	2.38458	2.03793	2.52402	2.89106	2.75529	2.70257	2.76601	0.088579	0.0675048	0.0827579	0.0916099	0.0779302
ENSMUSG00000025578	Cbx8	11	-1	118897619	118902283	protein_coding	FALSE	1.37142	0.405543	0.217413	0.690716	0.815409	0.105914	0.0524855	0.432311	0.434573	0.51275	0.653541	0.0873797	0.546292	0.903396	1.4723	1.35625	1.0846	0.250481	0.218355	0.212956	0.588152	0.308646	-0.155624	1.43416	1.56814	0.254701	0.192156	1.67298	1.33377	-0.184015	0.622496	0.426243	0.255702	1.56977	1.34195	1.02482	0.774598	0.271953	0.310155	0.377647	0.238306	0.317956
ENSMUSG00000025902	Sox17	1	-1	4481009	4486494	protein_coding	FALSE	1.3709	-1.28217	-1.46527	-1.42153	-1.30248	-0.936674	-1.16012	-1.83554	-1.09419	-0.768874	-0.803875	-0.885247	-0.507278	-1.24649	-7.04633	-6.66074	-6.15748	-0.691328	-2.54881	-2.3299	-5.81287	0.171858	-0.894246	0.402876	0.419352	-0.45247	-0.614927	-6.73605	0.193321	-2.68909	-1.50562	-2.30874	-0.710871	-1.07695	-1.57431	0.92874	0.350142	0.214091	0.327546	0.19223	0.260411	0.178689
ENSMUSG00000000901	Mmp11	10	-1	75385967	75400678	protein_coding	FALSE	1.37037	-0.893723	-1.54098	-1.43021	-1.67462	-1.46934	-1.37813	-1.01586	-1.25949	-0.91693	-1.0677	-0.533292	-1.16098	-0.291384	-3.07389	-1.23401	-1.08379	-1.52137	-1.50601	-2.65347	-1.12042	-1.59125	-1.54876	-1.76583	-0.797954	-1.41972	-2.83445	-1.30119	-0.99086	-1.49008	-1.30049	-0.79171	-2.51972	-1.03656	-0.383013	-0.65321	-1.48453	0.495178	0.712367	0.622921	0.769985	0.563295
ENSMUSG00000031887	Tradd	8	-1	107782186	107788509	protein_coding	FALSE	1.37011	1.60723	1.64761	1.32483	1.50779	1.54906	1.67232	0.807921	0.999463	1.54103	1.50659	1.53156	1.76724	1.73951	2.36049	2.30035	1.47474	1.34863	1.65271	1.29102	1.49392	2.34245	1.99955	2.85022	2.42415	1.40589	2.31232	3.85558	2.60549	1.1039	1.36494	1.15195	1.68442	2.28748	1.85135	2.66163	1.80545	0.0997664	0.139558	0.0891623	0.11393	0.0779086
ENSMUSG00000026470	Stx6	1	1	157005833	157050647	protein_coding	FALSE	1.36874	0.747441	0.579031	0.377446	0.487009	0.929679	0.787638	0.626901	0.658763	0.95079	0.759291	0.741747	0.633802	0.161713	-2.52159	-6.46098	-2.73412	0.157597	0.623421	0.457527	0.826531	0.688113	1.03025	1.28592	1.03925	0.690911	-0.0143586	-6.44198	-3.23695	0.449932	0.434011	0.314368	0.394754	1.10954	0.63236	1.30889	0.705235	0.0830607	0.0810709	0.0863844	0.0898403	0.0687841
ENSMUSG00000029195	Klb	5	1	65739625	65775242	protein_coding	FALSE	1.3684	0.956931	0.845131	1.2169	1.24939	1.18518	1.14947	1.24714	0.993413	0.93158	1.32041	1.27134	0.849802	0.627412	0.695322	-9.21707	1.95555	1.6414	1.09962	1.42275	1.40746	1.44203	1.18899	0.537471	1.27706	0.910347	-0.147164	1.37851	-0.0126218	1.47529	1.33296	1.55199	1.54001	1.1891	1.58166	1.1763	1.09559	0.0629813	0.0604083	0.0468159	0.0487154	0.0535448
ENSMUSG00000049130	C5ar1	7	-1	16832092	16844889	protein_coding	FALSE	1.36787	-1.77807	-1.37224	-2.04061	-2.39543	-1.91679	-1.96189	-1.63715	-2.8338	-1.6467	-1.74575	-1.05612	-1.75106	-2.19155	-0.295698	-6.83827	-7.00235	-4.8348	-7.22982	-2.58702	-6.92216	-8.41919	-2.74616	-2.21532	-3.44954	-3.9818	-3.00413	0.986685	-7.06074	-5.04083	-2.281	-1.73273	-1.8428	-2.04442	-7.79299	-2.20142	-1.83423	0.291517	0.213243	0.295956	0.359559	0.299728
ENSMUSG00000052684	Jun	4	-1	94715725	94718913	protein_coding	FALSE	1.36763	0.460681	0.249791	0.162855	0.851509	0.199792	0.411561	0.411381	0.611143	1.28782	0.433921	0.316578	1.44374	0.0442371	0.910713	-0.648821	0.592165	0.565388	0.949503	-0.104812	-0.682281	1.11782	1.5026	2.37459	1.18363	0.47955	0.371969	-1.22892	1.24569	-1.57284	0.335228	0.764893	0.637954	1.52913	1.52686	2.95325	1.50346	0.084533	0.0849332	0.0891161	0.0638149	0.0892286
ENSMUSG00000047126	Cltc	11	-1	86507853	86571067	protein_coding	FALSE	1.3673	3.13594	3.2808	3.40888	3.35388	3.26594	3.1653	3.14464	3.1875	3.25133	3.14409	3.18596	2.7055	2.92055	3.02588	3.19629	3.11852	3.22096	3.07224	3.07745	3.02679	2.89834	2.82982	1.86641	2.22738	3.39663	2.781	2.90078	3.13033	3.02614	2.75292	3.29131	2.85085	2.90367	2.97158	2.12394	2.94023	0.0453093	0.0361574	0.0341736	0.0358281	0.0371931
ENSMUSG00000039585	Myo9a	9	1	59598703	59776673	protein_coding	FALSE	1.36569	-1.19477	-1.72576	-1.76906	-1.62147	-2.15256	-1.99839	-1.14399	-1.70655	-2.37898	-1.88305	-1.94795	-2.14845	-1.76023	-2.49872	-1.03126	-1.44783	-0.944282	-1.32757	-1.19337	-1.73723	-3.08611	-1.83991	-2.64284	-1.66897	-2.24284	-2.34658	-0.936974	-1.43412	-1.45966	-2.37038	-0.727779	-1.22757	-2.05317	-2.94781	-2.67877	-3.08429	0.507237	0.554674	0.25425	0.30351	0.354315
ENSMUSG00000027956	Tmem144	3	-1	79617070	79646584	protein_coding	FALSE	1.3655	0.117962	-0.153061	-0.0211302	0.291598	0.222822	-0.0876265	0.365281	0.055047	0.174062	0.387791	0.0854727	-0.0367978	0.264605	-2.36114	1.1613	0.337685	0.284572	-0.157146	0.271491	0.372625	0.44033	0.479357	-0.143063	0.475969	-0.161954	0.895032	0.784885	-5.38914	-0.626655	0.104623	0.136329	-0.0171878	-0.0725284	-1.03838	0.345794	-0.0272573	0.12533	0.117527	0.11853	0.0977682	0.104626
ENSMUSG00000039191	Rbpj	5	1	53947018	54048684	protein_coding	FALSE	1.36549	0.213986	0.510741	0.392103	0.476459	0.31801	0.332982	0.415651	0.291866	0.178973	0.373501	0.284947	0.259039	0.421994	-0.368174	-1.34771	0.125822	0.705937	0.179488	0.683513	0.843004	0.0385062	0.297692	-0.937477	0.100788	0.608032	-0.257737	-1.28381	1.4418	0.388812	0.358941	0.632152	0.32372	0.20732	0.218313	-0.899424	-0.253622	0.0716745	0.0554444	0.0584614	0.0572351	0.0636909
ENSMUSG00000075256	Cerkl	2	-1	79170700	79296942	protein_coding	FALSE	1.36531	-1.37892	-0.71552	-0.870599	0.483989	-1.28406	-0.689341	-0.575791	0.057357	-1.60132	-1.45308	-1.84104	-2.06472	-2.43804	-0.695571	-0.696411	0.190606	-1.30619	-1.54803	-0.800217	-0.724012	-1.36407	-0.846166	-2.13089	-0.467928	-2.39315	-0.638876	-0.681094	0.0715972	-0.564603	-0.49776	-1.53295	-1.06999	-0.555611	-2.1123	-2.09099	-0.436143	0.535118	0.409382	0.331178	0.267905	0.35819
ENSMUSG00000020101	4632428N05Rik	10	1	59809599	59835432	protein_coding	FALSE	1.36445	-0.209426	0.10804	-0.243728	0.322107	-0.22251	-0.252876	-0.703485	-0.172114	-0.563591	-0.169801	0.164544	-0.429812	0.688958	0.143361	-1.3565	-1.68967	0.00503539	-0.44106	-0.357583	-0.379643	-0.653509	-0.659043	0.0934089	-0.268772	-0.815371	-1.07017	-1.30306	-0.26089	-0.220441	-0.173062	-0.598209	-0.459117	-0.982193	-0.590409	0.795005	-0.446258	0.297381	0.277782	0.216541	0.24876	0.203155
ENSMUSG00000037260	Hgsnat	8	-1	27054931	27087216	protein_coding	FALSE	1.36441	2.18494	2.05772	2.28023	2.13569	2.30443	2.34655	2.14561	2.07413	2.32932	2.28341	2.06578	2.01961	2.23145	2.14082	2.03413	2.23586	2.26809	2.33535	2.34419	2.24605	2.31524	2.55423	1.8998	2.2063	2.44327	2.10237	2.74378	1.54678	2.28478	2.21722	2.2285	2.31024	2.2355	2.25864	1.99359	2.11521	0.0394504	0.0376437	0.0326372	0.0366874	0.0335077
ENSMUSG00000040446	Rprd1a	18	-1	24643463	24688705	protein_coding	FALSE	1.3643	-0.00229836	0.263967	0.279763	0.501899	0.260522	0.0659295	0.413031	0.412313	0.042055	-0.1689	0.0738977	-0.330344	0.0398332	0.809896	1.1391	-2.76426	0.139651	-0.0383177	0.021656	0.372949	0.115092	0.080405	-11.4325	-1.05553	0.168422	-12.0989	-12.6382	-4.82187	0.59831	-0.00387089	0.54959	0.120075	-0.105656	0.100196	0.199349	0.0450282	0.0911199	0.0712413	0.0687437	0.0668061	0.0745163
ENSMUSG00000062110	Scfd2	5	-1	74600841	74927772	protein_coding	FALSE	1.36251	1.22953	1.18591	0.932606	1.31743	1.45948	1.1262	1.07705	1.21678	0.84615	0.677991	1.31127	1.11353	1.80929	1.77385	2.3896	2.19821	0.840992	1.20423	0.68278	0.899421	1.42393	0.698334	1.56439	1.38104	0.15914	1.62231	0.578873	1.18719	1.40031	0.905353	0.75099	1.65146	1.45713	1.01779	0.917215	1.02626	0.141987	0.131604	0.14845	0.116978	0.101799
ENSMUSG00000021583	Erap1	13	1	74777320	74829983	protein_coding	FALSE	1.36151	1.77359	1.73548	1.94458	1.95774	1.66167	1.74023	2.10101	1.96968	1.61897	1.69595	1.59377	1.18194	1.72693	1.64912	0.379686	-0.357225	2.09559	1.63275	2.13413	1.78888	1.49368	1.66378	0.500084	1.56788	1.6511	1.25145	1.54275	2.50516	1.96518	1.66797	1.90093	1.82327	1.62781	1.60346	0.473659	1.10933	0.0361201	0.0321752	0.0284887	0.0317936	0.0359192
ENSMUSG00000001767	Crnkl1	2	-1	145743215	145760750	protein_coding	FALSE	1.3614	0.168926	0.440751	0.510746	0.545919	0.505009	0.393872	0.884441	0.481413	0.49203	0.467661	0.467397	0.634772	0.121593	-0.3559	-3.70523	0.820888	0.199349	-0.113537	0.646956	-0.00659123	0.589117	0.826464	0.43275	0.447097	0.755076	0.664149	2.13734	-3.35481	0.973189	0.429954	1.01043	0.740298	0.387265	0.244708	0.0556758	0.38285	0.110766	0.0742792	0.0846988	0.0778563	0.0810373
ENSMUSG00000032078	Zfp259	9	1	46081147	46090726	protein_coding	FALSE	1.36027	2.55	2.30056	2.48816	3.21842	2.49104	2.69496	2.45933	2.62046	2.69441	2.39062	2.5433	2.67817	2.12915	2.67954	2.39571	2.735	2.29358	2.71612	2.25002	2.63305	2.54547	2.7427	2.58339	2.6619	2.31881	2.72857	1.55201	2.96991	2.63935	2.76245	2.42168	2.71436	2.28963	2.5905	2.66332	2.57006	0.0627585	0.0528922	0.0556182	0.0540931	0.0489696
ENSMUSG00000036779	Papd5	8	1	90723112	90783621	protein_coding	FALSE	1.36013	1.1598	1.29306	1.44806	1.51179	0.955689	1.12069	1.45832	1.71175	1.23462	1.28462	1.09676	0.969302	0.932543	0.890578	1.19444	0.291372	1.64327	1.12043	1.72526	1.55661	0.981788	0.85744	0.756907	0.660824	1.61976	1.18488	2.1939	0.299237	1.63647	1.19614	1.21391	1.33479	1.09923	1.14181	0.375637	1.05802	0.0541598	0.0730372	0.0416631	0.0629099	0.06795
ENSMUSG00000032913	Lrig2	3	-1	104257907	104315840	protein_coding	FALSE	1.3586	-0.999563	-0.587867	-0.4189	-0.505034	-0.772802	-0.709147	0.0659948	-0.221265	-0.456203	-0.715268	-0.834599	-0.946578	-0.466796	-0.751582	-5.73131	-4.58841	0.145798	-1.27326	-0.0726422	-0.0466568	-0.593505	-0.496886	-1.85449	-0.668428	-0.873832	-6.7458	-5.54986	-0.174363	-0.0726786	-0.666411	-0.392068	-0.762543	-0.950413	-1.37791	-1.48157	-1.60258	0.130442	0.10531	0.0971979	0.108673	0.106838
ENSMUSG00000032053	Pou2af1	9	1	51021795	51048184	protein_coding	FALSE	1.35859	-3.76362	-2.57058	-2.8068	-2.56785	-2.85862	-2.96875	-3.53979	-4.54599	-14.8814	-3.25823	-2.17474	-2.93637	-9.29593	-13.8417	-12.2957	-12.2026	-2.77711	-7.13204	-12.0074	-2.71503	-14.2416	-12.0578	-2.36525	-13.6441	-9.00598	-14.094	-11.9939	-12.4081	-3.6121	-7.63208	-2.12246	-13.3247	-14.2225	-2.0224	-12.4743	-2.08394	0.731431	0.388465	0.407458	0.406754	0.455858
ENSMUSG00000084765	Gm16998	10	1	53795728	53800887	lincRNA	FALSE	1.35762	-3.89892	-1.66307	-2.21798	-2.12933	-1.74367	-1.10088	-2.25252	-2.08272	-1.38798	-2.9352	-1.85134	-2.19809	-13.4411	-13.267	-11.5159	-4.0792	-1.6117	-2.62805	-1.14917	-1.99974	-13.4291	-3.29407	-12.6269	-13.2328	-3.37593	-13.6805	-11.0399	-4.6803	-11.4676	-0.886654	-10.9	-13.2167	-13.1219	-2.35824	-2.86717	-12.7713	1.20709	0.358259	0.462422	0.446783	0.378982
ENSMUSG00000042834	D0H4S114	18	-1	33596673	33623683	protein_coding	FALSE	1.35707	1.51472	1.42338	0.989196	1.63485	1.04897	1.47652	1.29749	1.19121	1.56553	2.15333	1.01321	1.75018	1.32009	1.22046	0.0797234	2.2334	0.704929	1.82529	1.70329	0.993633	0.631242	2.09699	0.941256	1.16043	1.13176	1.13395	0.172112	1.31326	0.838221	1.46838	1.58279	1.63169	0.871354	2.20608	0.817379	1.14831	0.0620194	0.0581438	0.0685492	0.0522033	0.071056
ENSMUSG00000021567	Nkd2	13	-1	73955982	73985079	protein_coding	FALSE	1.35706	-2.36137	-3.31117	-3.32365	-3.10741	-2.92772	-2.48421	-3.61234	-2.80848	-4.49897	-3.56259	-3.21263	-7.3639	-7.06461	-6.99594	-5.18546	-5.34879	-6.7093	-2.92313	-3.07853	-2.44226	-3.07606	-3.40427	-2.76597	-2.73268	-1.94833	-7.00355	-5.15415	-5.29393	-3.03626	-3.2304	-6.55841	-2.10951	-6.69793	-7.02297	-3.50893	-3.66312	0.453413	0.460339	0.457371	0.428314	0.388701
ENSMUSG00000003226	Ranbp2	10	1	57909600	57956903	protein_coding	FALSE	1.35555	0.705721	0.518311	0.811996	0.882339	0.256816	0.477868	1.59865	1.41442	0.64128	0.590811	0.896257	0.538932	1.23273	0.58736	-2.74384	0.0400596	1.63487	0.479681	1.76532	1.54429	-0.0666891	0.224271	-3.02342	0.1946	-0.181779	-0.215121	-4.70908	1.3924	1.33795	0.451924	1.60108	1.30953	0.719819	0.839739	-0.187006	0.538634	0.0427859	0.0426294	0.0359766	0.0348635	0.0489274
ENSMUSG00000001376	Ccdc132	6	1	3448382	3553319	protein_coding	FALSE	1.35529	0.528831	-0.0429953	0.417786	0.519779	0.0509829	0.23065	0.279487	0.683523	0.429534	0.185258	0.416627	0.246563	0.0705953	0.402686	0.497011	0.311209	0.618406	0.353793	0.545493	0.177035	0.611295	0.745441	-0.331336	-0.289328	0.856596	0.392274	0.466787	1.75109	1.04818	0.22326	0.451194	0.728831	-0.215615	0.358421	-0.525149	0.329321	0.108291	0.129519	0.12427	0.124868	0.128014
ENSMUSG00000047867	Gimap6	6	-1	48651581	48658224	protein_coding	FALSE	1.3549	1.03057	0.879661	1.03157	0.606999	0.506289	0.701598	1.06576	0.653883	1.14639	0.888671	0.824827	0.853132	1.0141	1.21626	-0.542271	2.45544	0.82925	0.606217	0.759017	0.246787	0.161529	0.418816	0.029208	0.371899	0.849393	1.94761	0.106626	-0.615004	0.671481	0.919345	0.823451	0.660947	0.274722	0.617556	-0.0630678	0.429222	0.0956573	0.0939946	0.0840379	0.104433	0.114146
ENSMUSG00000027200	Sema6d	2	1	123915705	124493506	protein_coding	FALSE	1.35455	-0.616806	-0.183365	-0.0741102	-0.109307	-0.273032	-0.303138	0.0725948	0.082218	-0.379864	-0.167486	-0.380057	-0.385948	-0.474016	-0.729622	-1.81362	-1.79654	0.354023	-0.319496	-0.0347627	-0.137244	-0.455654	-0.575871	-0.970227	-0.317601	-0.186153	-1.43525	-1.84624	0.874505	0.0272925	-0.0842699	0.0190318	-0.0717602	-0.657968	-0.713496	-1.01066	-1.36223	0.11072	0.0821101	0.0752655	0.074639	0.0856842
ENSMUSG00000043998	Mgat2	12	1	70285145	70287759	protein_coding	FALSE	1.35385	2.03692	1.78022	2.05854	2.13795	2.09077	1.69948	1.93444	2.10008	2.14428	2.01894	2.16018	1.95586	2.40494	-6.6189	-5.26386	1.39309	2.22138	1.8316	1.68678	1.42472	2.82458	2.3087	2.68519	2.24203	2.29053	2.87653	3.31277	2.17819	1.43462	2.17035	2.02442	1.87924	2.37389	1.45698	2.83934	2.20379	0.0441475	0.0458044	0.0372083	0.0373401	0.0400023
ENSMUSG00000040351	Ankib1	5	-1	3690000	3803109	protein_coding	FALSE	1.35343	0.138954	-0.0530953	0.317115	0.304799	0.0541029	-0.0392455	0.733161	0.676393	0.334336	0.200607	0.224718	0.216339	0.457341	-1.42768	-4.28391	0.963659	0.594232	0.317363	0.717401	0.557609	-0.219202	0.19386	-0.612388	-0.141938	0.319443	-0.315309	-4.56855	-10.1451	0.734141	-0.0492389	0.650489	0.406912	0.542335	-0.0833237	-0.0732958	0.376608	0.0686457	0.0663384	0.0560372	0.0561131	0.0648856
ENSMUSG00000047583	Tyw3	3	-1	154239484	154260068	protein_coding	FALSE	1.35323	-1.47672	-0.879915	-1.10349	-1.58657	-0.624044	-0.553662	-0.527969	-0.823235	-1.07001	-1.11801	-0.857213	-1.01305	-0.299908	-4.7828	-1.24239	-1.86433	-0.850227	-3.51	-1.07557	-0.913613	-1.18366	-1.83216	-1.89912	-2.95444	-2.80836	-2.13835	-0.381469	-1.62832	-1.35289	-0.386998	-0.945966	-0.665783	-1.60284	-0.459038	-1.72386	-1.21725	0.34508	0.485116	0.256876	0.394669	0.39503
ENSMUSG00000043153	Ispd	12	1	37108106	37416031	protein_coding	FALSE	1.35204	-0.873815	-1.97593	-1.12228	-0.990848	-0.678471	-1.39729	-1.33115	-0.919758	-1.3993	-1.69233	-1.52212	-1.1698	-0.801369	-14.3789	-12.5225	-11.7284	-1.50143	-0.704718	-3.12018	-2.33599	-1.58164	-13.3471	-1.59036	-1.60281	-1.54445	-1.22277	-11.9495	0.366058	-1.1115	-1.65725	-0.642399	-1.04969	-0.454852	-1.56823	-1.3115	-3.15116	0.184871	0.291151	0.179082	0.17142	0.148247
ENSMUSG00000021709	Erbb2ip	13	-1	104608867	104710594	protein_coding	FALSE	1.35191	1.28066	1.25198	1.48677	1.58037	1.13008	1.19231	1.48665	1.41266	0.94101	0.956421	0.997797	0.890452	1.23483	1.02502	1.08755	0.668565	1.67195	1.22899	1.6238	1.44929	0.973801	1.11055	-0.248361	1.04575	1.42781	1.13746	2.21164	2.03408	1.59215	1.10382	1.45228	1.42525	0.896849	1.1851	-0.175695	0.670669	0.0381849	0.0356041	0.031689	0.0302425	0.0391498
ENSMUSG00000021374	Nup153	13	-1	46775271	46823218	protein_coding	FALSE	1.35157	0.0855696	0.245487	0.517786	0.673079	0.287619	0.326965	0.873051	0.888573	0.335255	0.490081	0.460207	0.150397	0.629612	0.219103	-4.9078	0.291022	0.881365	-0.126166	0.901637	0.617797	-0.23059	0.270254	-0.453673	0.00993888	0.0605641	-0.250878	-5.24152	-10.16	0.788261	0.264265	0.76444	0.638752	0.390905	0.444304	-0.508105	0.341942	0.0750927	0.0597651	0.0528101	0.0481762	0.0595331
ENSMUSG00000041361	Myzap	9	-1	71352154	71440167	protein_coding	FALSE	1.35139	-1.58264	-2.11522	-1.37477	-1.29717	-2.0625	-1.67303	-1.2508	-1.27277	-1.0821	-1.33081	-1.20963	-2.11199	-2.20997	-4.3449	-2.42598	-2.69421	-0.86257	-1.46155	-1.73186	-2.02138	-2.63081	-2.1967	-2.52955	-0.355711	-2.44399	-4.51379	-2.31428	-2.66262	-2.16169	-1.72364	-1.66463	-0.865156	-4.19777	-2.5407	-2.40115	-1.90472	0.365499	0.428954	0.289967	0.282759	0.422253
ENSMUSG00000037887	Dusp8	7	-1	149265395	149281748	protein_coding	FALSE	1.35115	-1.81841	-1.59085	-1.84217	-1.99345	-1.59894	-1.87735	-2.24629	-1.94979	-1.31326	-2.16042	-1.76807	-0.984553	-5.93132	-6.97872	-4.77843	-5.04098	-5.61659	-5.98352	-2.34834	-6.23693	-2.24675	-2.40026	-0.49879	-2.45049	-2.94103	0.10636	-4.7879	-5.20788	-2.58175	-1.64433	-2.23542	-3.31173	-3.52944	-5.12052	-0.826316	-1.57103	0.274118	0.187131	0.339325	0.28575	0.372692
ENSMUSG00000042548	Asxl1	2	1	153171581	153229743	protein_coding	FALSE	1.35006	0.334806	0.387751	0.428866	0.568319	0.510199	0.671928	0.937401	0.834073	0.475	0.626971	0.648887	0.724082	0.367278	-1.46321	-2.42432	0.379241	0.805614	0.455805	0.873308	0.981278	0.467986	0.923734	0.235065	0.215326	0.120991	0.953128	0.981713	0.667378	0.95499	0.538763	1.18082	0.962382	0.5332	0.14127	-0.727082	0.117225	0.0784296	0.0760636	0.0592973	0.0662911	0.061
ENSMUSG00000020335	Zfp354b	11	-1	50735325	50745135	protein_coding	FALSE	1.34969	-1.36247	-0.850752	-1.43181	-1.24838	-1.05122	-1.12116	-1.04823	-1.56351	-1.42741	-0.878565	-1.03331	-1.06581	-0.668777	-6.3464	-4.43188	-4.64647	-1.37315	-0.857651	-1.34449	-1.27029	-1.2458	-0.355837	-1.25414	-0.915574	-0.705406	0.0530374	-4.45465	-4.70481	-0.347744	-1.436	-0.6446	-1.36492	-1.26603	-0.898858	-1.11593	-1.88115	0.25687	0.171575	0.247904	0.224822	0.248788
ENSMUSG00000026482	Rgl1	1	-1	154363889	154613481	protein_coding	FALSE	1.34719	0.112168	0.202758	0.0962718	0.100793	0.109191	0.20899	0.130479	0.055617	-0.177958	0.0713521	-0.0852013	-0.142449	0.0554847	-0.659979	0.896514	-0.418229	0.48691	0.0444076	0.077703	-0.123772	-0.780368	-0.267492	-0.639544	-0.0356341	-0.451904	0.263414	0.581033	-0.174317	0.176512	-0.0203949	0.362547	0.346097	-0.0910454	0.0499956	-0.297965	-0.0201207	0.121241	0.0791494	0.0819097	0.115057	0.0842059
ENSMUSG00000038975	Rabggtb	3	-1	153570253	153575930	protein_coding	FALSE	1.34661	2.68662	2.39587	2.53927	2.62949	2.57287	2.64086	2.36831	2.5938	2.42113	2.5316	2.42554	2.48257	2.34506	2.93382	3.42021	2.86544	2.52675	2.9264	2.48167	2.24229	2.46997	2.7648	1.75913	2.14335	2.4013	2.61635	2.73369	2.94093	2.54653	2.29278	2.43126	2.54607	2.44694	2.69485	1.78208	2.26023	0.0446721	0.0462323	0.0425724	0.0424288	0.0431658
ENSMUSG00000074579	Lekr1	3	1	65470150	65635084	protein_coding	FALSE	1.34583	-3.16108	-2.64305	-3.10181	-3.76911	-2.58183	-3.08604	-4.35416	-3.042	-4.56316	-3.1082	-1.68481	-4.34199	-2.32476	-4.03162	-2.01407	-0.467694	-3.66806	-3.94531	-3.68691	-3.26306	-2.97866	-3.9661	-3.5936	-3.8107	-4.14545	-3.9342	-1.95388	-2.43844	-3.68503	-2.29035	-3.64467	-2.03428	-2.89352	-3.91277	-3.55137	-3.84961	0.762352	0.501061	0.600091	0.955041	0.496143
ENSMUSG00000027667	Zfp639	3	1	32414217	32419607	protein_coding	FALSE	1.34577	1.27834	1.00331	1.51579	1.55192	1.47643	1.48603	1.46764	1.68009	1.62124	1.61983	1.42541	1.30095	-0.409891	-10.0697	-4.32082	-7.96299	1.12053	1.71175	1.4856	1.70829	1.51056	1.385	-0.119281	1.57863	1.90737	1.91111	-4.01965	1.53223	1.72963	0.987136	1.28309	1.15493	1.52254	1.69965	1.79953	0.570803	0.0848608	0.0839302	0.0669142	0.0632901	0.0723204
ENSMUSG00000003068	Stk11	10	1	79578548	79593427	protein_coding	FALSE	1.3456	3.68726	3.46132	3.44435	3.25323	3.48772	3.58321	2.99079	3.22704	3.46277	3.54632	3.51514	3.63261	3.2962	3.44099	3.6711	2.04319	3.27745	3.42175	3.22035	3.29701	3.79514	3.42183	4.30345	3.61473	3.20932	3.58691	2.88072	3.84089	3.07664	3.60632	3.08017	3.27125	3.76563	3.3532	4.03179	3.48224	0.0351269	0.0393477	0.0493797	0.0334064	0.0362064
ENSMUSG00000038369	Ncoa6	2	-1	155216401	155299630	protein_coding	FALSE	1.3456	1.05008	0.973461	0.855426	1.08104	0.522639	1.06577	1.38208	1.52656	0.84606	0.961331	1.00835	1.01079	0.71934	0.586441	1.56672	0.768801	1.69075	0.478328	1.75646	1.50837	0.811906	0.284346	0.423291	0.737035	1.01608	1.21922	-0.0572304	1.68107	1.35724	0.868626	1.62187	1.65358	-0.30563	0.669043	0.0368798	0.0568256	0.0941189	0.0807065	0.0652602	0.0989609	0.0709698
ENSMUSG00000020149	Rab1	11	1	20101435	20126859	protein_coding	FALSE	1.34504	3.81888	3.75749	3.78292	3.74313	3.58711	3.48083	3.94452	3.91549	3.61907	3.61161	3.58004	3.41903	3.87502	4.2394	3.69077	4.40172	3.7683	3.59369	3.64486	3.62578	3.5807	3.35601	3.65927	3.33686	3.80856	3.70361	4.06757	4.05203	3.74262	3.57712	3.7606	3.68244	3.57788	3.50936	3.44006	3.39032	0.0260816	0.0244128	0.0274506	0.0269583	0.027664
ENSMUSG00000048249	A930001N09Rik	17	1	26852595	26913580	protein_coding	FALSE	1.34476	0.116503	-0.0549903	-0.0466152	0.479559	-0.25066	-0.0285485	0.843501	0.833513	-0.599736	0.266737	0.523597	0.0281022	0.00758922	1.15346	0.312822	-1.87962	0.408104	-1.38416	1.17482	0.969231	-0.00824346	0.25488	-0.979587	-0.863526	-0.183364	-1.04307	-1.71008	1.60567	0.92635	0.794288	0.764018	0.657128	-0.482102	0.149111	-1.25308	-0.0730196	0.0760716	0.0794477	0.0733501	0.0569081	0.087165
ENSMUSG00000024136	Dnase1l2	17	-1	24577026	24580050	protein_coding	FALSE	1.34468	-0.910304	-1.21786	-1.04525	-0.908687	-0.469243	-1.26529	-0.23434	0.154016	-0.7683	-0.874256	-0.808739	-1.58391	-0.840018	1.27277	-1.52488	-2.25912	-0.84902	-1.49106	-0.466562	0.155029	0.125844	0.0477154	-0.273544	-2.96469	-2.73254	-2.55652	-1.41518	0.952725	0.0455074	-0.730853	-0.198208	-1.27531	-0.853426	-1.04971	-0.808015	0.045109	0.253014	0.327745	0.264213	0.334152	0.242015
ENSMUSG00000026932	Nacc2	2	-1	25911055	25978740	protein_coding	FALSE	1.34362	1.11621	1.10515	0.807186	0.740079	0.728309	0.752328	1.19606	1.2128	1.10888	0.933471	0.824717	0.955122	0.485443	1.08606	1.44839	1.46061	1.20939	0.633747	1.1809	1.26568	0.774367	0.87739	1.60692	1.00314	0.855032	1.09102	-0.0273314	0.344264	1.08341	0.778687	1.3726	1.16825	1.12991	0.796424	1.46979	1.1864	0.122074	0.204182	0.0766522	0.0733063	0.110751
ENSMUSG00000032085	Tagln	9	-1	45737711	45744141	protein_coding	FALSE	1.34261	0.389391	0.627321	0.774946	0.677229	1.04093	1.22714	0.631021	0.618663	1.81583	1.15144	1.20968	1.16527	1.5956	1.13226	-2.63705	-4.64096	0.260949	0.848505	0.462269	0.729866	0.666572	-0.0999021	1.1151	0.20591	1.63151	1.33658	-2.57648	-3.68388	-1.02749	1.00914	0.0539091	-11.2863	-0.362519	0.2929	0.864859	0.793717	0.127823	0.100565	0.0920023	0.0974483	0.0832776
ENSMUSG00000058587	Tmod3	9	-1	75345603	75407464	protein_coding	FALSE	1.34124	0.691131	0.739671	0.956076	1.04327	0.610749	0.711198	0.926811	1.03828	0.80964	0.830611	0.710347	0.534002	1.0085	-0.557116	1.05815	-3.43767	0.817411	0.731853	0.793409	0.773648	0.725679	0.77849	0.247114	0.561426	0.769909	1.22531	1.54507	-4.22687	1.05797	0.846968	1.11615	0.664913	0.716954	0.48881	0.155373	0.484068	0.0699155	0.0627936	0.0552897	0.0551804	0.069612
ENSMUSG00000017679	Ttpal	2	1	163428050	163444749	protein_coding	FALSE	1.33941	0.210174	0.36392	0.371439	0.429769	0.370053	0.21572	0.579101	0.826323	0.325131	0.135689	0.317046	0.0118112	0.602635	0.629949	-1.87977	-0.0624984	1.09169	0.42637	0.764691	1.10541	0.393881	0.659355	-0.0747693	0.719843	-0.00216094	1.11576	1.89259	-2.11074	0.968891	0.0179291	0.784405	0.59209	0.403004	0.400305	0.0580096	0.417557	0.0938024	0.117599	0.0774688	0.0763318	0.0780599
ENSMUSG00000031821	Gins2	8	-1	123102533	123113204	protein_coding	FALSE	1.33898	0.802221	0.525801	0.367748	-0.0334869	0.599629	0.21831	-0.781314	-0.123464	0.85334	0.437511	0.708747	-0.274178	1.34966	0.780958	0.665859	0.416144	-1.92029	0.435129	0.399657	-1.16861	1.11317	0.519416	-1.09757	-2.53532	0.717431	1.31748	2.76414	1.3599	0.602362	0.392169	-2.96072	-1.15253	0.496754	0.784614	-0.198372	-0.406176	0.0969345	0.108509	0.128044	0.141612	0.0880804
ENSMUSG00000012114	Med15	16	-1	17651301	17723040	protein_coding	FALSE	1.33816	1.86969	1.95059	1.81904	1.64413	1.98884	2.07209	1.92267	1.89523	1.81577	2.31568	2.20761	2.11335	1.67085	2.14814	1.68467	2.67967	1.53671	1.80872	2.10219	1.93759	1.77173	1.63025	2.31113	2.30043	1.90479	1.43663	2.57994	0.211984	2.04749	2.07398	2.06469	2.15139	2.07579	2.10134	2.84976	2.4067	0.0543929	0.0471064	0.0510509	0.0590888	0.049325
ENSMUSG00000048833	Slc39a9	12	1	81745202	81784328	protein_coding	FALSE	1.33798	1.31024	1.4269	1.66831	1.69192	1.64535	1.6662	1.84409	1.88663	1.58094	1.64678	1.54557	1.32726	1.4551	0.843064	1.28014	0.620502	1.8738	1.6028	1.8444	1.81941	1.64173	1.55927	1.02507	1.39077	1.75138	1.80413	1.08677	1.6997	1.85738	1.6564	1.83207	1.69715	1.48605	1.63651	1.00651	1.38279	0.0406841	0.036136	0.0320364	0.0313515	0.035933
ENSMUSG00000029319	Coq2	5	-1	101083742	101104159	protein_coding	FALSE	1.33796	2.09422	2.15688	2.31151	2.35787	2.51874	2.50636	2.23832	2.35803	2.4376	2.35445	2.45264	2.41507	2.36382	2.57497	3.0059	2.73433	2.38168	2.50692	2.39039	2.23011	2.58088	2.52826	2.39998	2.50286	2.34477	2.30334	1.94619	2.94517	2.28562	2.27346	2.34906	2.31415	2.5469	2.53846	2.5812	2.41512	0.0516281	0.0485218	0.0435989	0.0443144	0.0411199
ENSMUSG00000050957	Insl6	19	-1	29395837	29399846	protein_coding	FALSE	1.33796	-1.55299	-3.4528	-2.11227	-1.14086	-1.50543	-1.8528	-2.14414	-2.24465	-1.28582	-13.0035	-2.27944	-12.7359	-13.0466	0.796508	-10.4657	-5.78572	-5.98754	-5.88823	-0.980907	-6.26578	-7.73092	-11.5533	-7.85827	-12.6788	-11.8556	-12.4272	-10.3755	-5.73875	-5.59184	-5.8455	-11.3281	-6.1861	-7.30727	-0.556274	-6.86179	-12.1258	0.530468	1.21418	0.622244	0.384684	0.461534
ENSMUSG00000024875	Yif1a	19	1	5088553	5092856	protein_coding	FALSE	1.33755	3.08589	3.22259	2.91209	2.7923	3.29863	3.14808	2.8999	2.93202	3.38761	3.51717	3.36216	3.55292	4.00101	4.10785	-0.376077	0.0123176	2.9873	-6.95628	-3.60692	-3.34475	3.11313	-6.62207	2.46559	3.80331	-9.36337	-4.80611	0.0489036	-0.86576	2.27603	3.96561	0.930119	0.889424	3.47205	3.93402	3.91942	-5.0601	0.0342591	0.0285455	0.0319654	0.0342384	0.028198
ENSMUSG00000027082	Tfpi	2	-1	84273012	84316932	protein_coding	FALSE	1.3375	-0.0352354	-0.255252	-0.111609	0.213233	-0.377224	-0.412077	-0.141059	0.086765	-0.239298	-0.271664	-0.401447	-0.603795	-0.889244	-1.80968	-1.51028	-0.124589	0.370668	0.19771	-0.218525	-0.0774023	-1.85423	-0.480498	-2.28655	-1.78512	0.97829	-1.75992	-1.44969	-0.0478188	0.212575	-0.490624	-0.667527	-1.17428	-0.790752	-1.00105	-1.78796	-1.70088	0.197358	0.16988	0.140804	0.176329	0.16758
ENSMUSG00000025873	Faf2	13	1	54723145	54765429	protein_coding	FALSE	1.33732	2.08064	2.27229	2.04653	2.02957	2.0446	2.00776	2.10479	2.11022	2.14851	2.15487	2.05898	2.09348	2.0893	2.27846	2.49084	2.1548	2.27864	2.10141	2.22002	2.16765	1.79003	2.17258	1.52621	1.8753	2.40799	1.72231	1.99636	1.99663	1.91854	1.68159	2.1304	2.09549	1.91258	2.00478	1.96389	1.7814	0.0513945	0.0484892	0.0479479	0.0511658	0.0538771
ENSMUSG00000034463	Scara3	14	-1	66538232	66572581	protein_coding	FALSE	1.33697	-0.301872	-0.196371	-0.72476	-0.55685	-0.930839	-0.927786	-1.166	-0.818538	-0.671045	-0.794623	-0.698905	-0.821831	-1.43271	-4.25116	-4.59849	-1.65458	-2.82153	-0.979946	-0.944897	-0.900092	-2.70802	-1.49362	-0.892004	-1.95439	-0.878092	-0.939974	-3.82966	-13.0631	-1.17869	-1.458	-1.14612	-1.30104	-1.03419	-1.34088	-1.78563	-1.65882	0.121581	0.102443	0.128145	0.119225	0.155489
ENSMUSG00000022766	Serpind1	16	1	17331464	17343668	protein_coding	FALSE	1.33648	4.76302	4.91976	4.96593	4.75413	4.98507	5.00851	4.89477	4.86059	5.07264	4.84115	4.70464	4.71148	5.17324	4.98266	4.85851	5.01636	4.86087	4.91225	4.89809	4.8146	4.98183	5.01921	4.34053	4.6066	5.17196	5.14104	5.37341	4.98667	4.86116	4.83376	4.9266	4.82215	4.8651	4.907	4.23366	4.54948	0.0127351	0.0103088	0.00951221	0.0109518	0.00992264
ENSMUSG00000032231	Anxa2	9	1	69301427	69339602	protein_coding	FALSE	1.33447	1.34187	1.57006	1.35794	1.54744	1.83247	1.57973	1.45964	1.20186	2.07731	1.67354	1.62519	1.21156	1.31289	2.28874	2.21044	1.7618	1.40194	2.59627	1.61824	0.877481	1.53404	1.5545	1.6325	1.32431	1.8061	2.23835	3.31694	0.450929	0.990633	2.06539	0.84305	0.932984	0.859803	0.969831	0.97335	0.531475	0.0846438	0.0687038	0.0724995	0.067332	0.0623136
ENSMUSG00000066042	Med18	4	-1	132014646	132019836	protein_coding	FALSE	1.33408	-0.0185534	0.200396	-0.150723	-0.11543	-0.249065	-0.551254	-0.0937662	0.096953	-0.346512	0.00683907	-0.124829	0.0665292	-0.327978	0.563224	-1.34097	-5.82919	0.220529	-0.0986147	0.154915	-0.348765	0.366773	-0.961446	-0.856427	0.641476	0.434076	-7.42223	-1.62675	0.986612	-0.153202	-1.08124	-6.06237	-0.340289	-0.467807	0.0327559	0.095278	-0.947032	0.152691	0.126641	0.144356	0.15819	0.155643
ENSMUSG00000020290	Xpo1	11	1	23156041	23198249	protein_coding	FALSE	1.334	0.560321	0.699321	0.923066	1.00145	0.625749	0.719678	1.54082	1.40609	1.02036	0.890591	0.713817	0.657852	1.39654	-1.81262	0.583164	0.251158	1.05848	0.707062	0.834981	1.5433	0.917591	1.10314	0.000217694	-0.608176	1.19265	1.50023	1.26917	0.0972722	1.27804	0.213963	1.67969	-0.153533	0.0885816	0.370919	-0.920495	0.811803	0.073375	0.0714928	0.0656506	0.0605693	0.0741563
ENSMUSG00000020385	Clk4	11	1	51075232	51095268	protein_coding	FALSE	1.33399	2.47225	2.37213	2.39876	2.67381	2.35608	2.40382	2.6784	2.6413	2.19435	2.46752	2.472	2.17532	2.72064	2.67752	2.92927	2.90127	2.87357	2.49714	2.5555	2.5249	2.21409	2.29001	1.57503	2.11959	2.66667	2.54271	3.11713	2.29209	2.84763	2.59915	2.7364	2.70721	2.25196	2.39402	1.59395	2.03307	0.0573876	0.0610096	0.0537565	0.0534424	0.0559402
ENSMUSG00000023348	Trip6	5	-1	137751127	137755632	protein_coding	FALSE	1.33357	1.7522	1.77733	1.61667	1.3278	1.88728	1.82892	0.857791	0.982153	1.46254	1.54513	1.86114	1.94151	1.46714	1.00608	-6.01219	2.55966	1.19139	2.11119	1.32246	1.24376	1.80901	1.79505	2.49211	1.98518	1.22421	1.37553	2.0947	1.42612	0.938114	1.49891	1.46435	1.41503	1.97469	1.8202	2.43895	2.22067	0.061216	0.0535785	0.05886	0.0654464	0.0533398
ENSMUSG00000018501	Ncor1	11	-1	62129928	62272043	protein_coding	FALSE	1.33324	2.71207	2.86058	2.5511	2.71538	2.58311	2.44353	2.65866	2.74891	2.58328	2.63524	2.43164	2.24925	2.85455	2.43894	2.51573	2.72344	2.91927	2.59318	2.88868	2.64554	2.69136	2.19197	2.11698	2.14226	2.83747	3.39574	2.48688	2.54429	2.49044	2.53645	2.75768	2.2325	1.98235	2.21308	1.70832	2.3663	0.0710451	0.060149	0.0725367	0.0651125	0.0679912
ENSMUSG00000090905	Gm17249	10	-1	84082077	84085323	lincRNA	FALSE	1.33285	-1.88109	-1.3715	-1.51252	-1.62956	-2.45615	-2.18615	-0.890734	-1.3214	-2.44932	-1.83054	-2.65194	-2.23367	-1.7022	-1.40853	-11.8954	-2.23181	-1.13423	-2.21591	-2.03654	-12.4912	-2.70098	-1.41114	-2.43055	-1.98197	-1.72621	-14.1384	-11.6765	-12.3733	-1.92045	-1.30424	-1.59343	-0.94361	-1.42888	-1.74721	-3.29564	-1.90334	0.30751	0.209794	0.226108	0.237317	0.380358
ENSMUSG00000028668	Tceb3	4	-1	135559283	135577678	protein_coding	FALSE	1.33183	1.24764	1.15895	1.39673	1.41619	1.27522	1.47173	1.65872	1.64913	1.55506	1.28485	1.44543	1.28361	1.54294	0.840639	-3.06046	-0.746344	1.57111	1.26406	1.50987	1.31816	1.18646	1.31768	0.747855	1.39355	0.981937	1.35202	-4.63311	2.02949	1.63206	1.22518	1.35078	1.62597	1.15824	1.20658	0.762741	0.826477	0.0460136	0.0464698	0.0401007	0.0410243	0.0492534
ENSMUSG00000023572	Ccndbp1	2	1	120834139	120842640	protein_coding	FALSE	1.33164	1.73053	1.70192	1.78376	1.78262	1.72915	1.88561	1.46974	1.54841	1.59089	1.80607	1.83967	1.78118	1.78285	1.46836	1.29007	1.99838	1.70186	1.70236	1.79224	1.56357	1.76058	1.5362	1.62654	1.53866	1.40463	1.4781	-0.977444	2.01332	1.29491	1.64946	1.52627	1.3522	1.76654	1.9881	1.47471	1.66363	0.0671843	0.061447	0.0577396	0.0608182	0.0609431
ENSMUSG00000038352	Arl5c	11	-1	97850892	97857495	protein_coding	FALSE	1.33109	0.106093	0.101307	-0.387475	-0.728457	-0.119468	-0.0184765	-0.10548	0.002386	0.94854	-1.59756	-1.27831	-0.677281	0.256756	0.567914	2.58368	-0.26844	0.27062	0.508343	-0.929309	-0.0549119	-1.15617	-0.462139	-6.51196	-1.17836	0.561871	1.60751	0.614715	0.566498	-0.254515	-0.692121	-0.797302	-0.422571	-2.48274	0.114396	-0.579112	-0.226317	0.204521	0.187042	0.223653	0.26583	0.202759
ENSMUSG00000001847	Rac1	5	-1	144266346	144288904	protein_coding	FALSE	1.3304	3.45391	3.43929	3.48432	3.43093	3.47638	3.38278	3.30557	3.28487	3.43193	3.48309	3.47216	3.2225	3.8401	3.4221	2.95033	3.78824	3.2542	3.34533	3.25883	3.36843	3.42893	3.4887	2.85614	3.29414	3.68003	3.62125	3.93362	3.79486	3.2601	3.34473	3.28654	3.28984	3.4652	3.28687	2.92409	3.13796	0.023059	0.0219227	0.0190942	0.0206701	0.0225306
ENSMUSG00000027331	D2Ertd750e	2	1	118639739	118679693	protein_coding	FALSE	1.32996	-1.1483	-1.78141	-2.26667	-1.3384	-1.23306	-1.74425	-1.90975	-1.67169	-2.39875	-2.07742	-1.35193	-2.53973	-1.79871	-0.445356	0.00583944	-1.34801	-1.49726	-1.99739	-1.1617	-2.04544	-1.60978	-3.10304	-2.46281	-1.68317	-1.76351	-3.05402	-0.0306894	-0.51846	-1.17909	-1.18644	-1.11667	-0.901062	-2.5138	-3.06808	-2.43253	-1.60375	0.404962	0.460238	0.478746	0.410724	0.406467
ENSMUSG00000025489	Ifitm5	7	-1	148134862	148136138	protein_coding	FALSE	1.32919	-1.85484	-1.52258	-3.57029	-2.58083	-1.72433	-2.36078	-2.19464	-2.24965	-3.2426	-3.23191	-12.7388	-1.60167	-12.1507	-12.9919	-11.1596	-4.06808	-1.09102	-2.48613	-2.36736	-7.60284	-11.9132	-12.7449	-11.9573	-12.6433	-12.4465	-12.4657	-10.7469	-4.581	-1.88454	-2.45546	-1.43281	-7.09351	-1.78302	-12.6678	-12.2208	-2.39856	0.619865	0.469189	1.18191	0.775465	0.511598
ENSMUSG00000018449	Rpain	11	1	70783715	70791335	protein_coding	FALSE	1.32843	2.622	2.93606	2.78461	2.426	2.54816	2.70572	2.51343	2.41403	2.67051	2.63141	2.55071	2.59445	2.44057	3.1709	3.26525	3.3168	2.44757	2.92303	2.67048	2.89505	2.62255	2.59549	2.38426	3.08588	2.53693	4.01383	4.38285	3.00319	2.85854	3.16931	2.74509	2.55369	2.76947	2.8036	2.17533	2.89148	0.103701	0.0758299	0.0815497	0.0923994	0.0819994
ENSMUSG00000075576	Gm12359	11	-1	98659021	98671401	antisense	FALSE	1.32825	-0.715616	-2.44643	-1.84163	-1.97166	-2.38674	-6.59797	-1.06362	-1.00548	-2.79881	-2.26348	-1.59442	-3.27942	-1.65926	-5.8698	-3.99854	0.878675	-0.816777	-3.33891	-0.560932	-1.02726	-4.73699	-5.83055	-3.84515	-3.65121	-3.47065	-5.80151	-4.10513	-4.27042	-5.32495	-2.76387	-0.3631	-0.844396	-2.32953	-5.95625	-3.18292	-3.58911	0.356299	0.739159	0.477226	0.57032	0.718408
ENSMUSG00000059323	Tonsl	15	-1	76456432	76470388	protein_coding	FALSE	1.3269	-1.34295	-1.69084	-0.869653	-0.874482	-0.256997	-1.33052	-1.21537	-0.695975	-0.360422	-0.799131	-1.02587	-1.16671	-2.4216	-1.25292	-1.22574	-0.761154	-1.138	-0.405978	-1.12328	-0.898477	-1.48721	-1.40811	0.0546156	-0.974892	-0.930752	-0.0210296	-1.09992	-0.66663	-1.20649	-1.88659	-1.14902	-1.75188	-1.42806	-1.27591	-1.61481	-0.937252	0.347875	0.422165	0.38999	0.315918	0.338972
ENSMUSG00000004285	Atp6v1f	6	1	29417718	29420512	protein_coding	FALSE	1.32662	3.84843	3.9742	3.45321	3.46445	3.64466	3.67874	3.3717	3.14498	3.52308	3.56015	3.67344	3.681	3.60223	4.34219	4.15278	3.65872	3.09319	3.76134	3.33022	3.48201	3.74701	3.63736	3.98378	3.63188	3.65924	4.12739	4.72245	4.06549	3.2735	3.82842	3.38391	3.3178	3.86162	3.56661	4.02894	3.19294	0.0357667	0.0307618	0.0389316	0.0377476	0.0372192
ENSMUSG00000028099	Polr3c	3	-1	96515413	96531551	protein_coding	FALSE	1.32575	1.83917	1.7235	1.73828	1.65452	1.90977	1.86393	1.69016	1.71802	1.7888	1.87523	1.97636	2.11266	1.57681	1.80698	1.26233	2.14722	1.42385	1.7377	1.46407	2.0496	2.03676	1.79883	-0.278521	1.48338	1.89784	2.28606	1.3999	2.28708	1.59018	1.71539	1.69066	1.13307	0.842335	1.68244	2.19433	1.48117	0.0583543	0.0625663	0.0509748	0.0497867	0.0503836
ENSMUSG00000034327	Kctd9	14	1	68333994	68360367	protein_coding	FALSE	1.32546	0.730041	0.864681	0.601896	0.636899	0.448919	0.596808	1.30955	0.789283	0.72164	0.954321	0.797577	0.876772	0.797383	1.01291	0.456584	1.69689	1.28664	0.848437	0.874901	0.743359	0.744286	0.378647	0.359755	0.436528	0.974159	1.01675	-1.73187	-1.99468	1.29778	1.08467	1.34501	0.965117	0.556129	0.801382	0.736071	0.150602	0.130956	0.163561	0.0978616	0.117486	0.12698
ENSMUSG00000085894	Gm15832	1	-1	39604415	39608847	processed_transcript	FALSE	1.32453	-0.103653	-0.256652	-0.429291	-0.26475	-0.276771	-0.670114	-0.0297872	0.335653	-0.00377997	-0.340426	-0.509952	-0.386848	-13.0159	1.08587	-10.7795	-10.2102	0.52126	0.741777	-0.019338	-0.234921	-0.00880296	-0.630594	-1.20227	-12.027	0.477883	-13.1107	-0.499474	1.68866	-0.134018	0.230531	-0.204492	-0.208758	-0.3323	0.0782541	-2.61439	0.0364132	0.190479	0.171871	0.190663	0.183188	0.185032
ENSMUSG00000030374	Strn4	7	1	17401238	17426280	protein_coding	FALSE	1.32442	1.92255	1.96012	1.90773	1.79285	1.95365	2.1008	2.009	2.09716	2.1243	2.1204	2.04008	2.25182	1.8281	2.21057	2.43749	1.97155	2.00612	2.01216	1.93193	2.10162	1.87491	2.10366	2.59712	2.32574	1.80489	1.67996	0.66216	0.630236	1.95394	1.56127	2.035	2.22986	2.05271	2.11313	2.31098	2.40266	0.0570341	0.054881	0.0554054	0.0531524	0.0585942
ENSMUSG00000042742	B630005N14Rik	6	-1	13575677	13627966	protein_coding	FALSE	1.32405	-0.0533144	-0.336478	-0.0868112	0.159628	-0.449616	-0.349219	-0.204087	-0.160602	-0.311885	-0.446744	-0.191426	-0.375448	-0.266124	-0.00878747	-12.5546	0.238614	0.215506	-0.476415	0.102583	0.0899295	-0.657717	-0.523668	-1.55244	-1.19867	-0.573688	-1.95086	0.0741016	-0.107528	0.3276	-0.492	-0.0819486	-0.325522	-0.144275	-0.473035	-2.00117	-0.451974	0.0938183	0.101388	0.0848279	0.0791592	0.106706
ENSMUSG00000081944	Gm12276	11	1	62144923	62145223	pseudogene	FALSE	1.32392	-0.416033	-0.0315493	0.0663128	0.567149	-0.676691	-0.409833	0.159863	0.258974	0.130385	-0.226153	0.307442	0.469552	1.10093	-11.7482	-10.0129	-3.27407	-5.03399	-9.00794	-8.86349	-0.500516	0.0243447	-0.249471	-5.70987	-6.43149	-10.9014	-11.6734	-10.1913	-3.3605	-5.06513	0.514053	0.950627	-0.385705	-9.76873	-10.7582	-6.2531	-6.55011	0.532579	0.383844	0.365258	0.292699	0.538311
ENSMUSG00000032040	Dcps	9	-1	34931993	34983646	protein_coding	FALSE	1.32389	2.08387	1.94513	1.90494	2.04349	2.06041	1.95945	1.6812	1.90734	2.07087	1.97429	1.83217	1.9677	1.71153	2.61851	-3.44516	-3.42146	1.5618	2.02238	1.8498	1.94441	2.09968	2.10452	2.0322	1.78109	2.06054	2.40748	3.00148	2.46284	1.59378	2.10979	1.78367	1.79474	1.79078	2.07307	2.05546	2.10956	0.0630285	0.0586452	0.0614204	0.0579119	0.0552656
ENSMUSG00000026627	Tmem206	1	1	193149791	193174793	protein_coding	FALSE	1.32354	-2.37492	-1.63669	-0.803629	-1.14362	-1.15425	-0.712514	-1.18625	-1.66182	-0.823344	-1.21483	-1.50434	-1.54775	-7.47476	-1.15128	-6.80614	-0.393286	-2.4983	-1.72337	-1.07241	-2.9364	-1.87807	-0.448924	-1.72095	-2.16313	-0.837762	-0.694984	-6.34362	-6.67319	-2.26855	-2.26612	-1.8085	-1.45218	-1.57275	-7.02708	-7.4064	-1.74003	0.409998	0.269821	0.168076	0.214282	0.222806
ENSMUSG00000043614	Vps37d	5	-1	135548770	135554136	protein_coding	FALSE	1.3235	-1.3253	-2.25428	-4.15697	-2.65148	-1.39975	-1.55354	-2.1797	-2.62055	-1.7829	-1.51799	-1.46636	-1.35239	-7.56364	-3.46891	-2.32546	-6.38977	-4.80835	-3.76193	-4.69809	-1.59062	-3.77247	-4.87687	0.0209254	-2.59506	-0.849172	-3.49886	-2.15857	-6.77619	-4.4825	-3.32999	-4.6857	-6.51198	-0.394105	-3.96616	-5.41716	-2.67327	0.303628	0.476796	1.11739	0.533025	0.289829
ENSMUSG00000028149	Rap1gds1	3	-1	138588870	138738163	protein_coding	FALSE	1.32224	1.05042	0.823661	1.06301	1.17321	1.0962	1.00466	0.949971	1.03265	0.87032	0.850371	0.861207	0.599952	1.15783	1.37989	1.56336	1.37324	1.15927	1.09738	1.21929	1.09068	0.977753	1.10959	0.404775	0.518612	1.24712	0.542897	1.31569	1.12898	1.01425	1.05264	0.98111	0.793356	1.19583	1.10124	0.45864	1.01183	0.0574402	0.0598583	0.0513598	0.0524125	0.0510918
ENSMUSG00000005983	1700037C18Rik	16	-1	3895179	3908689	protein_coding	FALSE	1.32219	-1.54113	-1.53746	-1.68557	-1.44598	-1.27433	-1.74335	-1.29741	-1.83006	-2.21972	-1.4714	-1.50426	-1.29455	-2.28213	-0.949722	-0.35746	-0.388452	-0.628688	-2.70049	-1.2015	-1.29907	-1.60495	-0.969396	-1.82175	-0.829453	-2.15175	-2.37009	0.512723	-0.391412	-1.27254	-2.7349	-0.579417	-1.35368	-1.42508	-3.25429	-1.47406	-0.113721	0.396701	0.338134	0.414915	0.297966	0.336565
ENSMUSG00000000028	Cdc45	16	-1	18780540	18812080	protein_coding	FALSE	1.32148	-1.01912	-1.10215	-1.22415	-0.714199	-1.21365	-0.820718	-0.74173	-0.841835	-0.964722	-0.787242	-0.639556	-1.50191	-0.446208	-0.625037	-4.44151	-4.87233	-0.985617	-1.77945	-2.08951	-2.40369	-0.859126	-2.93282	-2.20701	-2.14316	-4.77572	-5.44467	-4.7961	-4.65417	-3.90758	-1.9154	-1.75568	-2.11573	-1.46861	-3.00398	-2.13127	-0.277817	0.251336	0.317353	0.219922	0.20615	0.251385
ENSMUSG00000026200	Glb1l	1	-1	75194818	75207353	protein_coding	FALSE	1.32117	-0.382378	-0.568883	-0.350443	-0.778171	-0.566442	-0.10704	-0.348702	-0.215306	-0.90902	-0.141821	-0.480507	-0.966649	-0.683486	-3.71755	-0.0774346	-2.23492	0.048983	-0.638553	0.496025	0.220744	-0.705739	-1.37023	-2.5086	0.355606	-0.632045	0.600972	-0.497974	-2.11293	0.422294	-0.465932	0.0131887	0.0107743	-0.558099	0.0482603	-1.26827	-0.544695	0.23596	0.22283	0.223459	0.230522	0.222331
ENSMUSG00000022035	Ccdc25	14	1	66456139	66485441	protein_coding	FALSE	1.32069	2.1346	2.031	2.30016	2.26981	2.17894	2.03569	2.10986	2.21482	2.21083	1.947	1.88163	1.78815	2.34816	2.0201	2.38772	1.24504	2.16411	2.0505	2.24765	2.22228	2.20762	2.51602	1.35928	1.77421	2.18324	2.39817	1.44748	2.88006	2.16071	1.84407	2.26805	1.9128	1.98914	1.84395	1.53053	1.7848	0.0443934	0.0425365	0.0348018	0.0371707	0.0383232
ENSMUSG00000051469	Zfp191	18	-1	24168203	24179311	protein_coding	FALSE	1.3206	0.498341	0.322123	0.544186	0.784609	0.533379	0.344271	0.551851	0.942433	0.239257	0.384531	0.393857	0.231825	0.287637	-0.127705	0.692466	-0.548649	0.690432	0.550155	0.803425	0.744787	0.430845	0.599185	-0.23587	0.764048	0.416222	-0.296949	0.459981	0.550875	0.912603	0.242033	0.633296	0.62067	-0.0216264	0.247984	0.460574	-0.103159	0.0920766	0.0939739	0.076645	0.0951589	0.104863
ENSMUSG00000026234	Ncl	1	-1	88241294	88256030	protein_coding	FALSE	1.32034	2.35075	2.06861	2.09988	2.23154	1.74846	1.82506	2.05219	2.0505	1.85373	2.02981	2.04872	1.78212	2.159	2.562	1.15381	1.85892	1.80687	2.09006	2.08919	2.21918	1.95779	2.00079	1.37093	1.69043	2.08184	2.18204	2.44139	2.74374	2.04264	2.12983	2.15163	2.06793	1.8582	1.86487	1.32653	1.80585	0.0202218	0.0209438	0.020154	0.0184266	0.026212
ENSMUSG00000078762	Haus5	7	-1	31426020	31450013	protein_coding	FALSE	1.31873	0.290541	0.552391	0.272813	0.355973	0.593269	0.855778	-0.0315552	0.417723	0.171179	0.528471	0.355677	0.400032	0.0242632	-1.04786	2.55087	-1.10687	0.165742	0.548946	-0.400412	0.628331	1.15514	0.769931	1.10283	1.3625	0.202197	0.786425	0.748598	0.548766	0.3759	0.602981	0.505572	0.502687	-0.0477804	-0.179503	1.18995	1.21793	0.123355	0.130283	0.13286	0.123036	0.097602
ENSMUSG00000024970	AI846148	19	-1	7430954	7457516	protein_coding	FALSE	1.31689	-0.604852	-0.695903	-1.13947	-1.23126	-0.601962	-0.826139	-1.08399	-1.01407	-0.55327	-0.696999	-0.346089	-0.805582	-0.268342	-13.9557	-6.50221	-11.185	-1.82793	-1.27337	-11.7661	-0.903608	-0.490786	-0.321888	-0.384106	-1.5369	-12.027	0.381904	-5.94851	0.377867	-1.70134	-1.56672	-0.194149	-1.40426	-1.19139	-3.16519	-0.226988	-0.717665	0.146659	0.138194	0.164389	0.180599	0.135301
ENSMUSG00000029513	Prkab1	5	-1	116463595	116474517	protein_coding	FALSE	1.31557	2.16184	2.38251	2.17175	1.92298	2.21123	2.15631	1.94306	1.96722	2.14463	2.72368	2.37661	2.68257	2.15159	2.53545	1.93631	2.37182	1.92293	2.36742	2.10208	2.45069	2.46398	2.45666	2.85186	2.78363	2.58556	2.62168	2.85838	2.85278	2.28624	2.35985	1.97312	2.29955	2.64936	2.17389	3.19502	2.63044	0.06293	0.0521273	0.0570746	0.0690553	0.0581103
ENSMUSG00000071014	Ndufb6	4	-1	40217624	40226454	protein_coding	FALSE	1.31549	4.19916	4.52524	3.95475	4.04261	4.2552	4.32822	3.6762	3.70328	4.36247	3.76377	3.83169	4.09996	4.32831	4.88728	5.16689	4.25771	3.46382	4.48667	3.72977	3.77378	4.47334	3.89937	4.99832	4.2372	4.39662	5.16084	5.63023	4.99967	3.62714	4.52758	3.74865	3.76529	4.16416	3.93184	4.73115	4.19234	0.0312352	0.0271437	0.0311137	0.0357381	0.0337616
ENSMUSG00000045658	Pid1	1	-1	84032868	84360755	protein_coding	FALSE	1.31516	3.16216	2.91191	3.14999	2.97372	3.15507	3.03023	3.18691	3.36589	3.26016	2.90802	2.87885	2.49992	3.42678	3.17787	3.23127	3.45485	3.31924	2.87191	3.08721	3.0731	3.22422	3.02993	2.48685	2.85403	3.69999	3.06792	2.53394	3.20769	3.38289	3.04739	3.38823	3.09148	3.29584	3.12267	2.70942	2.90465	0.0315371	0.0359186	0.0262139	0.032617	0.0313706
ENSMUSG00000041328	Pcf11	7	-1	99792222	99818443	protein_coding	FALSE	1.31468	0.261514	0.214008	0.505416	0.843179	-0.300649	0.108923	1.00355	1.25023	0.00528203	0.669511	0.537727	0.149441	1.31176	1.03702	-1.3286	1.38193	0.989068	0.697544	1.14383	1.01688	-0.172477	0.530938	-0.986077	-0.992892	0.301495	-4.8535	-0.877294	-0.0724298	1.30299	0.444475	0.601435	0.811157	0.356732	0.40581	-1.02023	0.417234	0.0753743	0.0688894	0.184922	0.137499	0.114375
ENSMUSG00000041747	Utp15	13	-1	99016800	99032947	protein_coding	FALSE	1.31458	0.0748036	-0.133185	-0.0233322	0.117608	-0.288896	-0.0836695	0.0982168	-0.162546	-0.142017	0.0281021	0.0933937	0.000293222	0.19656	-0.910802	-4.49012	0.296894	0.00922939	-0.175509	0.124253	-0.477775	-0.599819	0.0176289	-0.83927	-0.00267992	-0.137263	-1.20423	-3.84083	-2.13096	-0.80537	-0.389394	-0.162372	0.464243	-0.0617934	-0.286991	-1.03892	-0.520961	0.0928678	0.0942488	0.086012	0.0822784	0.0986283
ENSMUSG00000021816	Ppp3cb	14	-1	21318586	21365795	protein_coding	FALSE	1.31379	1.42739	1.4472	1.57255	1.70182	1.33849	1.30598	1.44959	1.54522	1.30464	1.34698	1.4083	1.49949	1.39028	1.23195	2.32986	1.31516	1.44298	1.06039	1.63575	1.25455	1.51964	1.60692	0.132626	1.23711	1.80291	1.15959	1.28444	1.74786	1.62087	1.66104	1.36603	1.85996	0.971867	1.45512	0.170689	1.0874	0.0592419	0.052495	0.047762	0.0466619	0.06214
ENSMUSG00000055805	Fmnl1	11	1	103032421	103060215	protein_coding	FALSE	1.31331	-0.591057	-1.01675	-1.89787	-1.52366	-1.22968	-0.863101	-1.72177	-1.44758	-1.27298	-0.514804	-1.40739	-1.79284	-1.75347	-0.608208	-2.32308	-2.5984	-1.92439	-1.20329	-1.66167	-0.704803	-1.41346	-2.21034	-1.1066	-0.258584	-0.0174369	-3.60974	-2.40334	-2.65643	-0.573314	-1.30063	-1.1199	-1.79272	-1.96712	-1.87409	-1.02258	-1.47759	0.50431	0.34848	0.287924	0.522252	0.272668
ENSMUSG00000066041	Gm10151	4	1	132641389	132645061	lincRNA	FALSE	1.31192	-4.87713	-3.76761	-4.29683	-3.72923	-3.70436	-3.51623	-4.68915	-3.07554	-14.9314	-3.96959	-3.91111	-15.0831	-14.0343	-13.7977	-11.9204	-12.1901	-13.5949	-14.011	-2.37184	-3.87912	-8.32364	-2.60235	-8.94947	-4.022	-14.8364	-13.7165	-12.2474	-12.3754	-3.9076	-14.3749	-12.4625	-2.92801	-8.95477	-13.6058	-8.68034	-13.9979	1.1488	0.630415	0.794104	0.627099	0.617898
ENSMUSG00000020388	Pdlim4	11	-1	53868430	53882516	protein_coding	FALSE	1.31167	-1.73208	-1.37182	-0.893888	-0.819739	-0.78546	-1.12703	-1.71739	-1.32207	-1.89424	-0.790508	-0.817762	-0.606065	-1.03629	-4.19566	-2.29049	-2.42755	-2.18951	-3.40205	-0.834595	-0.23124	-0.753061	-3.7916	-0.785877	-0.951857	-3.13833	-4.13797	-2.31572	-2.55092	-2.08378	-1.02788	-3.27326	-3.17576	-1.45485	-1.57832	-0.747557	-1.45477	0.472483	0.343092	0.287985	0.249374	0.255434
ENSMUSG00000063358	Mapk1	16	1	16983475	17047546	protein_coding	FALSE	1.31013	2.45526	2.50408	2.59035	2.61152	2.45911	2.43614	2.76359	2.73883	2.31541	2.37771	2.4522	2.19281	2.6222	2.55551	3.79854	2.82005	2.62722	2.47107	2.45704	2.4949	2.21548	2.67108	1.60606	2.25398	2.42501	2.99654	0.917965	1.91551	2.72971	2.46624	2.60002	2.59146	2.54024	2.17147	1.84282	2.34297	0.0398541	0.0353756	0.0337769	0.0343952	0.0401607
ENSMUSG00000024370	Cdc23	18	-1	34790605	34811389	protein_coding	FALSE	1.30893	1.08277	0.670871	0.655136	0.907569	0.686049	1.02884	0.852731	0.905493	1.11108	1.09857	0.810397	0.807942	1.48665	0.486118	1.72655	1.87727	1.38044	1.42285	1.06902	0.979525	0.229224	0.673926	0.311002	1.66594	0.550058	1.22687	1.21359	0.860619	1.05094	0.25948	1.0156	0.983808	1.1454	1.25444	0.920786	0.0897626	0.123396	0.130345	0.123031	0.143231	0.133158
ENSMUSG00000038615	Nfe2l1	11	-1	96678728	96691282	protein_coding	FALSE	1.30826	3.03088	2.67066	2.85438	2.98015	2.65563	2.88079	2.85937	2.74211	2.78212	2.73763	2.54947	2.62371	2.60763	3.14047	3.50293	3.33344	2.87136	3.42217	2.95073	2.72495	2.86228	2.7317	3.20723	2.958	2.3946	3.28352	3.539	2.33253	2.60162	2.8175	2.81813	2.96417	2.72081	2.50886	3.68317	3.03949	0.0504636	0.0692323	0.0695452	0.0636333	0.068794
ENSMUSG00000068328	Aup1	6	1	83004647	83007674	protein_coding	FALSE	1.3082	4.02762	4.11016	3.87082	3.73949	4.10881	4.11814	3.67199	3.78298	4.20465	4.13529	3.98736	4.23122	4.12587	4.2076	4.61663	4.31912	3.48188	4.14081	3.67015	4.02214	4.21354	4.16118	4.62218	4.38654	4.23273	4.48075	4.47438	4.19482	3.91567	4.23583	3.80143	3.95456	4.17499	4.17625	4.49528	4.1033	0.0215821	0.0179331	0.0206489	0.0219021	0.0181408
ENSMUSG00000066235	C85492	9	-1	121890724	121905144	protein_coding	FALSE	1.30675	-0.332717	-0.126683	-0.0381812	-0.443645	-0.197979	0.0840695	-0.544428	-0.281325	0.186824	0.212754	0.262877	0.257926	0.383798	-0.544786	0.707617	1.38646	-0.823424	-0.166022	-0.197792	-0.658496	-0.202531	-0.21084	0.296358	0.101737	-0.14674	0.276282	0.872773	0.329117	-0.0332714	-0.304507	-0.541815	-0.0785472	0.525132	0.108769	0.928472	0.163474	0.144305	0.12332	0.114541	0.148016	0.121778
ENSMUSG00000049811	Fam161a	11	1	22907531	22930788	protein_coding	FALSE	1.30619	-0.482651	-0.334409	-0.52604	-0.386137	-0.729824	-0.290622	-0.104462	-0.34745	-0.846334	-0.690536	-0.355199	-1.29705	0.0716651	-0.443475	-2.5919	-0.766454	-0.86493	-0.527718	-0.436502	-0.11317	-0.360323	-0.812019	-0.56323	-0.128696	-3.7742	-1.96641	0.626501	0.42468	-2.80499	-0.458862	-0.331145	-0.691378	-0.967693	-0.214509	-1.51157	-0.754481	0.259732	0.203535	0.196814	0.203867	0.23051
ENSMUSG00000042115	Klhdc8a	1	1	134195203	134203934	protein_coding	FALSE	1.30497	-0.784406	-0.846086	-1.59671	-1.14905	-0.776717	-0.575523	-1.13272	-0.523276	-0.649356	-1.16089	-0.904912	-1.30781	-1.83532	-0.694406	0.704447	-12.3531	-0.966433	-2.44438	-1.94259	-3.02383	-0.721504	-1.7798	-1.03147	-0.273398	-1.28065	-12.4141	-1.92658	-0.628216	-0.580484	-1.6863	-1.18456	-0.673302	-0.274556	-1.60071	-0.631873	-0.709185	0.135767	0.124721	0.181662	0.152261	0.121745
ENSMUSG00000028430	Nol6	4	-1	41061460	41071488	protein_coding	FALSE	1.30428	1.33572	1.49893	1.40272	1.13467	1.49563	1.49167	1.18609	1.40477	1.75964	1.72885	1.88957	1.96587	1.51784	1.1898	2.13145	2.15625	0.867409	1.59524	1.22818	1.29744	1.58594	1.43448	2.25892	2.10778	1.53445	1.54556	1.55863	1.47136	1.23322	1.41757	1.30783	1.4418	1.73117	1.67995	2.26311	2.29019	0.0455916	0.0377486	0.0463805	0.046486	0.0406945
ENSMUSG00000024561	Mbd1	18	1	74427926	74442339	protein_coding	FALSE	1.30217	1.2682	1.38808	1.09019	1.8054	1.42609	1.63465	1.3829	1.47872	1.12772	1.35639	1.52803	1.62457	1.18172	1.86614	-4.3468	-3.8033	1.22192	1.40246	1.2351	1.4294	0.937891	1.79914	2.26844	1.47817	1.35741	0.84465	1.37532	2.13733	0.961491	1.0929	1.83482	1.57994	1.33356	1.77236	1.83292	1.45988	0.0613974	0.0527206	0.0595293	0.0433874	0.0524779
ENSMUSG00000092011	Gm9793	5	1	92472090	92484986	lincRNA	FALSE	1.30217	-4.0998	-14.5127	-2.95703	-1.84957	-2.83348	-3.28435	-2.147	-2.68775	-2.61015	-3.16017	-1.76503	-13.6107	-5.74132	-13.2452	-11.6103	-11.6047	-2.82338	-13.7558	-11.9311	-1.59976	-13.8204	-12.9676	-13.3408	-7.78771	-8.23829	-13.0092	-0.110749	-12.1111	-1.76903	-3.41846	-1.76675	-2.57126	-2.58092	-3.3807	-12.9623	-8.54972	1.20974	10.0461	0.618113	0.35499	0.600903
ENSMUSG00000036513	Commd2	3	-1	57446826	57455637	protein_coding	FALSE	1.30135	2.05924	1.91535	1.88914	2.00778	2.06838	2.00171	1.3793	1.57352	2.09717	1.80937	1.84499	1.89392	2.04145	2.08683	2.64309	2.46003	1.93845	1.90798	1.66101	1.8561	1.74873	2.21217	1.67717	1.38895	2.52612	1.82675	3.5985	2.63521	1.94655	2.04608	1.64426	1.76295	1.97106	2.00323	1.4162	1.48165	0.0761291	0.0757576	0.0737935	0.0729438	0.0732954
ENSMUSG00000001741	Il16	7	-1	90791358	90894236	protein_coding	FALSE	1.30059	-0.616655	-0.357637	-0.856359	-0.651265	-0.477691	-0.526982	-0.651699	-0.897088	-0.894022	-0.677136	-0.773651	-0.932947	-0.510091	-2.49011	-2.47718	-2.6994	-0.266469	-0.701276	-0.653688	-0.479751	-1.10403	-0.702578	-0.974177	-1.18939	-0.441747	-2.44456	-2.41119	-0.446344	-0.458871	-0.332553	-1.80085	-0.789603	-1.20455	-0.6617	-1.8233	-1.0119	0.172667	0.128036	0.170073	0.15233	0.140819
ENSMUSG00000000159	Igsf5	16	1	96583275	96747187	protein_coding	FALSE	1.29975	2.27697	2.08636	2.23549	2.17546	2.35443	2.20804	2.31327	2.21393	2.15868	2.2548	1.96323	1.82024	2.52574	2.50018	2.87902	2.9785	2.4856	2.40846	2.38217	2.29722	2.3294	2.32403	1.8498	1.59843	2.1624	2.11323	3.58049	2.65745	2.25218	2.30377	2.4257	2.18235	2.44144	2.31696	1.80587	2.30376	0.054966	0.0522899	0.0494092	0.0597717	0.0513287
ENSMUSG00000021190	Lgmn	12	-1	103632294	103678023	protein_coding	FALSE	1.29838	2.07483	2.26103	2.25537	2.23741	2.76297	2.2525	1.86376	1.84228	2.20369	2.39719	2.32703	2.06468	1.96857	2.54068	2.26361	2.83299	2.09232	2.29806	1.91296	1.90733	1.94938	1.87624	1.9746	2.18505	2.15244	2.52298	3.03752	1.81983	1.88955	2.17035	2.04963	1.98087	2.04527	2.24715	2.26363	2.38069	0.0491937	0.0409297	0.0394137	0.0413867	0.0317223
[truncated: 8,960 more rows]
[truncated: 41 more columns]

## Sheet: 2-subcategorization_liver
Ensembl_ID	MGI_symbol	Chromosome	Strand	Start_position	End_position	Gene_biotype	Non-polymorphic	Imprinting_Bayes_factor	log_mu_do876_F0_C57BL/6J	log_mu_do877_F0_C57BL/6J	log_mu_do878_F0_C57BL/6J	log_mu_do879_F0_C57BL/6J	log_mu_do922_F0_C57BL/6J	log_mu_do923_F0_C57BL/6J	log_mu_do883_F0_Cast/EiJ	log_mu_do884_F0_Cast/EiJ	log_mu_do920_F0_Cast/EiJ	log_mu_do924_F0_Cast/EiJ	log_mu_do925_F0_Cast/EiJ	log_mu_do926_F0_Cast/EiJ	log_mu_do1087_F1i_B6_allele	log_mu_do1134_F1i_B6_allele	log_mu_do1135_F1i_B6_allele	log_mu_do1156_F1i_B6_allele	log_mu_do881_F1i_B6_allele	log_mu_do921_F1i_B6_allele	log_mu_do880_F1r_B6_allele	log_mu_do919_F1r_B6_allele	log_mu_do927_F1r_B6_allele	log_mu_do928_F1r_B6_allele	log_mu_do929_F1r_B6_allele	log_mu_do930_F1r_B6_allele	log_mu_do1087_F1i_Cast_allele	log_mu_do1134_F1i_Cast_allele	log_mu_do1135_F1i_Cast_allele	log_mu_do1156_F1i_Cast_allele	log_mu_do881_F1i_Cast_allele	log_mu_do921_F1i_Cast_allele	log_mu_do880_F1r_Cast_allele	log_mu_do919_F1r_Cast_allele	log_mu_do927_F1r_Cast_allele	log_mu_do928_F1r_Cast_allele	log_mu_do929_F1r_Cast_allele	log_mu_do930_F1r_Cast_allele	sd_do876_F0_C57BL/6J	sd_do877_F0_C57BL/6J	sd_do878_F0_C57BL/6J	sd_do879_F0_C57BL/6J	sd_do922_F0_C57BL/6J
[truncated: 505 more rows]
[truncated: 41 more columns]
