# Supplementary material for: Hybrid Mice Reveal Parent-of-Origin and Cis- and Trans-Regulatory Effects in the Retina
Source: PLoS One. 2014 Oct 23;9(10):e109382. doi: 10.1371/journal.pone.0109382 (PMC4207689; doi:10.1371/journal.pone.0109382)
Supplement: Supporting Information S7 — Comparison of cis and trans effects in the liver and retina. This Excel file summarizes the comparison of cis-effect genes and trans-effect genes in the liver and retina. The first sheet contains the Ensembl ID's of cis effects and trans effects specific to, or shared between, the liver and retina. The second sheet contains the F0 and F1 weighted log2 fold change values for genes classified as cis-effect in both tissues. The third sheet contains the F0 and F1 weighted log2 fold change values for genes classified as trans-effect in both tissues. (XLSX) [file pone.0109382.s007.xlsx]

## Sheet: 1-comparison
Liver cis (retina conserved)	Retina cis (liver conserved)	Both cis	Liver trans (retina conserved)	Retina trans (liver conserved)	Both trans
ENSMUSG00000000085	ENSMUSG00000000439	ENSMUSG00000001039	ENSMUSG00000000282	ENSMUSG00000000058	ENSMUSG00000001467
ENSMUSG00000000295	ENSMUSG00000000731	ENSMUSG00000001445	ENSMUSG00000000346	ENSMUSG00000000120	ENSMUSG00000002820
ENSMUSG00000000325	ENSMUSG00000000804	ENSMUSG00000001473	ENSMUSG00000000486	ENSMUSG00000000308	ENSMUSG00000003808
ENSMUSG00000000581	ENSMUSG00000001016	ENSMUSG00000001948	ENSMUSG00000000532	ENSMUSG00000000326	ENSMUSG00000005054
ENSMUSG00000000628	ENSMUSG00000001053	ENSMUSG00000002108	ENSMUSG00000000823	ENSMUSG00000000743	ENSMUSG00000005981
ENSMUSG00000000876	ENSMUSG00000001089	ENSMUSG00000002324	ENSMUSG00000000826	ENSMUSG00000001774	ENSMUSG00000007035
ENSMUSG00000001143	ENSMUSG00000001157	ENSMUSG00000002342	ENSMUSG00000000976	ENSMUSG00000002058	ENSMUSG00000008305
ENSMUSG00000001156	ENSMUSG00000001435	ENSMUSG00000002384	ENSMUSG00000001018	ENSMUSG00000002083	ENSMUSG00000008668
ENSMUSG00000001436	ENSMUSG00000001521	ENSMUSG00000002897	ENSMUSG00000001103	ENSMUSG00000002319	ENSMUSG00000009013
ENSMUSG00000001482	ENSMUSG00000001576	ENSMUSG00000003623	ENSMUSG00000001120	ENSMUSG00000002320	ENSMUSG00000010651
ENSMUSG00000001630	ENSMUSG00000001588	ENSMUSG00000004035	ENSMUSG00000001632	ENSMUSG00000002393	ENSMUSG00000016252
ENSMUSG00000001700	ENSMUSG00000001672	ENSMUSG00000004098	ENSMUSG00000001729	ENSMUSG00000003226	ENSMUSG00000017801
ENSMUSG00000001918	ENSMUSG00000001687	ENSMUSG00000004462	ENSMUSG00000001763	ENSMUSG00000003420	ENSMUSG00000019960
ENSMUSG00000002059	ENSMUSG00000001741	ENSMUSG00000004864	ENSMUSG00000001891	ENSMUSG00000003527	ENSMUSG00000020029
ENSMUSG00000002227	ENSMUSG00000001767	ENSMUSG00000005125	ENSMUSG00000001995	ENSMUSG00000003546	ENSMUSG00000020523
ENSMUSG00000002233	ENSMUSG00000001998	ENSMUSG00000005142	ENSMUSG00000002325	ENSMUSG00000004394	ENSMUSG00000021226
ENSMUSG00000002279	ENSMUSG00000002032	ENSMUSG00000005225	ENSMUSG00000002741	ENSMUSG00000004980	ENSMUSG00000021947
ENSMUSG00000002297	ENSMUSG00000002055	ENSMUSG00000005320	ENSMUSG00000002748	ENSMUSG00000005057	ENSMUSG00000023224
ENSMUSG00000002395	ENSMUSG00000002222	ENSMUSG00000005338	ENSMUSG00000002825	ENSMUSG00000005505	ENSMUSG00000023959
ENSMUSG00000002617	ENSMUSG00000002228	ENSMUSG00000006134	ENSMUSG00000002984	ENSMUSG00000005667	ENSMUSG00000024222
ENSMUSG00000003099	ENSMUSG00000002489	ENSMUSG00000006538	ENSMUSG00000003178	ENSMUSG00000006498	ENSMUSG00000024309
ENSMUSG00000003161	ENSMUSG00000002769	ENSMUSG00000006638	ENSMUSG00000003233	ENSMUSG00000006740	ENSMUSG00000024570
ENSMUSG00000003269	ENSMUSG00000002835	ENSMUSG00000006715	ENSMUSG00000003360	ENSMUSG00000007338	ENSMUSG00000024901
ENSMUSG00000003423	ENSMUSG00000002900	ENSMUSG00000006782	ENSMUSG00000003382	ENSMUSG00000010045	ENSMUSG00000025162
ENSMUSG00000003752	ENSMUSG00000002908	ENSMUSG00000007034	ENSMUSG00000003526	ENSMUSG00000013646	ENSMUSG00000026349
ENSMUSG00000003809	ENSMUSG00000002949	ENSMUSG00000007783	ENSMUSG00000003528	ENSMUSG00000013663	ENSMUSG00000026475
ENSMUSG00000004069	ENSMUSG00000002997	ENSMUSG00000008932	ENSMUSG00000003847	ENSMUSG00000014905	ENSMUSG00000027204
ENSMUSG00000004270	ENSMUSG00000003123	ENSMUSG00000009376	ENSMUSG00000004071	ENSMUSG00000015971	ENSMUSG00000027248
ENSMUSG00000004356	ENSMUSG00000003131	ENSMUSG00000009654	ENSMUSG00000004085	ENSMUSG00000019139	ENSMUSG00000027342
ENSMUSG00000004500	ENSMUSG00000003206	ENSMUSG00000012443	ENSMUSG00000004096	ENSMUSG00000019822	ENSMUSG00000027428
ENSMUSG00000005089	ENSMUSG00000003363	ENSMUSG00000013878	ENSMUSG00000004789	ENSMUSG00000019857	ENSMUSG00000027533
ENSMUSG00000005102	ENSMUSG00000003402	ENSMUSG00000015202	ENSMUSG00000004897	ENSMUSG00000019873	ENSMUSG00000027637
ENSMUSG00000006014	ENSMUSG00000003435	ENSMUSG00000015222	ENSMUSG00000004929	ENSMUSG00000019906	ENSMUSG00000027940
ENSMUSG00000006412	ENSMUSG00000003559	ENSMUSG00000015488	ENSMUSG00000005043	ENSMUSG00000019969	ENSMUSG00000028081
ENSMUSG00000006494	ENSMUSG00000003617	ENSMUSG00000015653	ENSMUSG00000005514	ENSMUSG00000019997	ENSMUSG00000028295
ENSMUSG00000006724	ENSMUSG00000003746	ENSMUSG00000016194	ENSMUSG00000005609	ENSMUSG00000020121	ENSMUSG00000028407
ENSMUSG00000007080	ENSMUSG00000003762	ENSMUSG00000016503	ENSMUSG00000005774	ENSMUSG00000020256	ENSMUSG00000028766
ENSMUSG00000007655	ENSMUSG00000003873	ENSMUSG00000016520	ENSMUSG00000005804	ENSMUSG00000020363	ENSMUSG00000028837
ENSMUSG00000007987	ENSMUSG00000004207	ENSMUSG00000016526	ENSMUSG00000005846	ENSMUSG00000020396	ENSMUSG00000030004
ENSMUSG00000008028	ENSMUSG00000004319	ENSMUSG00000016528	ENSMUSG00000005893	ENSMUSG00000020439	ENSMUSG00000030393
ENSMUSG00000008167	ENSMUSG00000004473	ENSMUSG00000017390	ENSMUSG00000005897	ENSMUSG00000020525	ENSMUSG00000030417
ENSMUSG00000010911	ENSMUSG00000004535	ENSMUSG00000017400	ENSMUSG00000005936	ENSMUSG00000020687	ENSMUSG00000030823
ENSMUSG00000013539	ENSMUSG00000004558	ENSMUSG00000017677	ENSMUSG00000006218	ENSMUSG00000020733	ENSMUSG00000030868
ENSMUSG00000013997	ENSMUSG00000004567	ENSMUSG00000017817	ENSMUSG00000006307	ENSMUSG00000020846	ENSMUSG00000031024
ENSMUSG00000014177	ENSMUSG00000004843	ENSMUSG00000018548	ENSMUSG00000006442	ENSMUSG00000020901	ENSMUSG00000031546
ENSMUSG00000014956	ENSMUSG00000004961	ENSMUSG00000019731	ENSMUSG00000006464	ENSMUSG00000020925	ENSMUSG00000031811
ENSMUSG00000014980	ENSMUSG00000004994	ENSMUSG00000019842	ENSMUSG00000006932	ENSMUSG00000021264	ENSMUSG00000031871
ENSMUSG00000015484	ENSMUSG00000005103	ENSMUSG00000019863	ENSMUSG00000007038	ENSMUSG00000021451	ENSMUSG00000032182
ENSMUSG00000015757	ENSMUSG00000005397	ENSMUSG00000019952	ENSMUSG00000007440	ENSMUSG00000021549	ENSMUSG00000032387
ENSMUSG00000016028	ENSMUSG00000005501	ENSMUSG00000019988	ENSMUSG00000007458	ENSMUSG00000021559	ENSMUSG00000032480
ENSMUSG00000016262	ENSMUSG00000005698	ENSMUSG00000020010	ENSMUSG00000007815	ENSMUSG00000021594	ENSMUSG00000032518
ENSMUSG00000016495	ENSMUSG00000005881	ENSMUSG00000020024	ENSMUSG00000007880	ENSMUSG00000021608	ENSMUSG00000032602
ENSMUSG00000016763	ENSMUSG00000006191	ENSMUSG00000020212	ENSMUSG00000008435	ENSMUSG00000021703	ENSMUSG00000033819
ENSMUSG00000017188	ENSMUSG00000006342	ENSMUSG00000020253	ENSMUSG00000008475	ENSMUSG00000021716	ENSMUSG00000034595
ENSMUSG00000017405	ENSMUSG00000006585	ENSMUSG00000020255	ENSMUSG00000009092	ENSMUSG00000021779	ENSMUSG00000034685
ENSMUSG00000017418	ENSMUSG00000006599	ENSMUSG00000020268	ENSMUSG00000009108	ENSMUSG00000022122	ENSMUSG00000034853
ENSMUSG00000017453	ENSMUSG00000006705	ENSMUSG00000020272	ENSMUSG00000009633	ENSMUSG00000022130	ENSMUSG00000036887
ENSMUSG00000017707	ENSMUSG00000006784	ENSMUSG00000020277	ENSMUSG00000012428	ENSMUSG00000022407	ENSMUSG00000038518
ENSMUSG00000017756	ENSMUSG00000007603	ENSMUSG00000020284	ENSMUSG00000013367	ENSMUSG00000022568	ENSMUSG00000038642
ENSMUSG00000018160	ENSMUSG00000007812	ENSMUSG00000020287	ENSMUSG00000013483	ENSMUSG00000022682	ENSMUSG00000039156
ENSMUSG00000018398	ENSMUSG00000007827	ENSMUSG00000020340	ENSMUSG00000013593	ENSMUSG00000022913	ENSMUSG00000039286
ENSMUSG00000018417	ENSMUSG00000008604	ENSMUSG00000020400	ENSMUSG00000013662	ENSMUSG00000022960	ENSMUSG00000039873
ENSMUSG00000018425	ENSMUSG00000009075	ENSMUSG00000020415	ENSMUSG00000014313	ENSMUSG00000023052	ENSMUSG00000040782
ENSMUSG00000018599	ENSMUSG00000009207	ENSMUSG00000020668	ENSMUSG00000014402	ENSMUSG00000023156	ENSMUSG00000041220
ENSMUSG00000018669	ENSMUSG00000009418	ENSMUSG00000020691	ENSMUSG00000014498	ENSMUSG00000023286	ENSMUSG00000041702
ENSMUSG00000018727	ENSMUSG00000009549	ENSMUSG00000020793	ENSMUSG00000015087	ENSMUSG00000023495	ENSMUSG00000042363
ENSMUSG00000018800	ENSMUSG00000010362	ENSMUSG00000020841	ENSMUSG00000015095	ENSMUSG00000023572	ENSMUSG00000042770
ENSMUSG00000019210	ENSMUSG00000010607	ENSMUSG00000020843	ENSMUSG00000015143	ENSMUSG00000023980	ENSMUSG00000043993
ENSMUSG00000019297	ENSMUSG00000010608	ENSMUSG00000020937	ENSMUSG00000015247	ENSMUSG00000024007	ENSMUSG00000044037
ENSMUSG00000019737	ENSMUSG00000011254	ENSMUSG00000020955	ENSMUSG00000015478	ENSMUSG00000024054	ENSMUSG00000044676
ENSMUSG00000019795	ENSMUSG00000011256	ENSMUSG00000020956	ENSMUSG00000015501	ENSMUSG00000024068	ENSMUSG00000044715
ENSMUSG00000019838	ENSMUSG00000012117	ENSMUSG00000021020	ENSMUSG00000015846	ENSMUSG00000024259	ENSMUSG00000046768
ENSMUSG00000019864	ENSMUSG00000012609	ENSMUSG00000021023	ENSMUSG00000015932	ENSMUSG00000024293	ENSMUSG00000047843
ENSMUSG00000019866	ENSMUSG00000013465	ENSMUSG00000021094	ENSMUSG00000015961	ENSMUSG00000024339	ENSMUSG00000049422
ENSMUSG00000020091	ENSMUSG00000014232	ENSMUSG00000021200	ENSMUSG00000016637	ENSMUSG00000024346	ENSMUSG00000049960
ENSMUSG00000020321	ENSMUSG00000014245	ENSMUSG00000021222	ENSMUSG00000016833	ENSMUSG00000024395	ENSMUSG00000050565
ENSMUSG00000020328	ENSMUSG00000014349	ENSMUSG00000021224	ENSMUSG00000016942	ENSMUSG00000024544	ENSMUSG00000053825
ENSMUSG00000020402	ENSMUSG00000014550	ENSMUSG00000021257	ENSMUSG00000017264	ENSMUSG00000024853	ENSMUSG00000055980
ENSMUSG00000020610	ENSMUSG00000014592	ENSMUSG00000021287	ENSMUSG00000017376	ENSMUSG00000024856	ENSMUSG00000056209
ENSMUSG00000020612	ENSMUSG00000014602	ENSMUSG00000021335	ENSMUSG00000017639	ENSMUSG00000024870	ENSMUSG00000059208
ENSMUSG00000020628	ENSMUSG00000014769	ENSMUSG00000021336	ENSMUSG00000017723	ENSMUSG00000024899	ENSMUSG00000060802
ENSMUSG00000020654	ENSMUSG00000014859	ENSMUSG00000021340	ENSMUSG00000018068	ENSMUSG00000024914	ENSMUSG00000061808
ENSMUSG00000020869	ENSMUSG00000014959	ENSMUSG00000021408	ENSMUSG00000018287	ENSMUSG00000024992	ENSMUSG00000062006
ENSMUSG00000020921	ENSMUSG00000015016	ENSMUSG00000021416	ENSMUSG00000018322	ENSMUSG00000025147	ENSMUSG00000062270
ENSMUSG00000020973	ENSMUSG00000015305	ENSMUSG00000021474	ENSMUSG00000018442	ENSMUSG00000025178	ENSMUSG00000062328
ENSMUSG00000020978	ENSMUSG00000015766	ENSMUSG00000021477	ENSMUSG00000018474	ENSMUSG00000025228	ENSMUSG00000062647
ENSMUSG00000021003	ENSMUSG00000015843	ENSMUSG00000021496	ENSMUSG00000018476	ENSMUSG00000025321	ENSMUSG00000063019
ENSMUSG00000021047	ENSMUSG00000015980	ENSMUSG00000021519	ENSMUSG00000018566	ENSMUSG00000025350	ENSMUSG00000063524
ENSMUSG00000021069	ENSMUSG00000015994	ENSMUSG00000021572	ENSMUSG00000018707	ENSMUSG00000025393	ENSMUSG00000063884
ENSMUSG00000021187	ENSMUSG00000016253	ENSMUSG00000021666	ENSMUSG00000018830	ENSMUSG00000025857	ENSMUSG00000066441
ENSMUSG00000021240	ENSMUSG00000016757	ENSMUSG00000021671	ENSMUSG00000018849	ENSMUSG00000025931	ENSMUSG00000070327
ENSMUSG00000021259	ENSMUSG00000016940	ENSMUSG00000021710	ENSMUSG00000019179	ENSMUSG00000026158	ENSMUSG00000071657
ENSMUSG00000021460	ENSMUSG00000017144	ENSMUSG00000021747	ENSMUSG00000019659	ENSMUSG00000026275	ENSMUSG00000073236
ENSMUSG00000021555	ENSMUSG00000017314	ENSMUSG00000021771	ENSMUSG00000019802	ENSMUSG00000026319	ENSMUSG00000074365
ENSMUSG00000021557	ENSMUSG00000017548	ENSMUSG00000021806	ENSMUSG00000019849	ENSMUSG00000026918	ENSMUSG00000074797
ENSMUSG00000021621	ENSMUSG00000017561	ENSMUSG00000021815	ENSMUSG00000019868	ENSMUSG00000026980	ENSMUSG00000075000
ENSMUSG00000021636	ENSMUSG00000017721	ENSMUSG00000021871	ENSMUSG00000019984	ENSMUSG00000027087	ENSMUSG00000078427
ENSMUSG00000021670	ENSMUSG00000017778	ENSMUSG00000021993	ENSMUSG00000020032	ENSMUSG00000027177	ENSMUSG00000079179
ENSMUSG00000021725	ENSMUSG00000017978	ENSMUSG00000022109	ENSMUSG00000020085	ENSMUSG00000027284	ENSMUSG00000079362
ENSMUSG00000021752	ENSMUSG00000018167	ENSMUSG00000022125	ENSMUSG00000020102	ENSMUSG00000027303	ENSMUSG00000082100
ENSMUSG00000021823	ENSMUSG00000018363	ENSMUSG00000022206	ENSMUSG00000020160	ENSMUSG00000027313	ENSMUSG00000083992
ENSMUSG00000021948	ENSMUSG00000018378	ENSMUSG00000022235	ENSMUSG00000020231	ENSMUSG00000027433	ENSMUSG00000085615
ENSMUSG00000021958	ENSMUSG00000018449	ENSMUSG00000022297	ENSMUSG00000020271	ENSMUSG00000027438	ENSMUSG00000091549
ENSMUSG00000022064	ENSMUSG00000018470	ENSMUSG00000022332	ENSMUSG00000020282	ENSMUSG00000027882	ENSMUSG00000091829
ENSMUSG00000022105	ENSMUSG00000018507	ENSMUSG00000022415	ENSMUSG00000020381	ENSMUSG00000028086	ENSMUSG00000092203
ENSMUSG00000022129	ENSMUSG00000018541	ENSMUSG00000022449	ENSMUSG00000020427	ENSMUSG00000028101
ENSMUSG00000022148	ENSMUSG00000018570	ENSMUSG00000022456	ENSMUSG00000020520	ENSMUSG00000028149
ENSMUSG00000022217	ENSMUSG00000018583	ENSMUSG00000022462	ENSMUSG00000020536	ENSMUSG00000028182
ENSMUSG00000022241	ENSMUSG00000018651	ENSMUSG00000022466	ENSMUSG00000020661	ENSMUSG00000028438
ENSMUSG00000022244	ENSMUSG00000018809	ENSMUSG00000022604	ENSMUSG00000020684	ENSMUSG00000028542
ENSMUSG00000022246	ENSMUSG00000018846	ENSMUSG00000022668	ENSMUSG00000020821	ENSMUSG00000028578
ENSMUSG00000022360	ENSMUSG00000018858	ENSMUSG00000022671	ENSMUSG00000020827	ENSMUSG00000028703
ENSMUSG00000022361	ENSMUSG00000018974	ENSMUSG00000022680	ENSMUSG00000020849	ENSMUSG00000028772
ENSMUSG00000022391	ENSMUSG00000019082	ENSMUSG00000022722	ENSMUSG00000020888	ENSMUSG00000028800
ENSMUSG00000022404	ENSMUSG00000019214	ENSMUSG00000022844	ENSMUSG00000020893	ENSMUSG00000028943
ENSMUSG00000022414	ENSMUSG00000019256	ENSMUSG00000022883	ENSMUSG00000020894	ENSMUSG00000028961
ENSMUSG00000022471	ENSMUSG00000019487	ENSMUSG00000022894	ENSMUSG00000020917	ENSMUSG00000029128
ENSMUSG00000022476	ENSMUSG00000019539	ENSMUSG00000022911	ENSMUSG00000020946	ENSMUSG00000029146
ENSMUSG00000022514	ENSMUSG00000019769	ENSMUSG00000022945	ENSMUSG00000021000	ENSMUSG00000029152
ENSMUSG00000022575	ENSMUSG00000019779	ENSMUSG00000022948	ENSMUSG00000021024	ENSMUSG00000029162
ENSMUSG00000022607	ENSMUSG00000019796	ENSMUSG00000022965	ENSMUSG00000021038	ENSMUSG00000029169
ENSMUSG00000022750	ENSMUSG00000019797	ENSMUSG00000023022	ENSMUSG00000021066	ENSMUSG00000029245
ENSMUSG00000022763	ENSMUSG00000019806	ENSMUSG00000023832	ENSMUSG00000021067	ENSMUSG00000029513
ENSMUSG00000022807	ENSMUSG00000019823	ENSMUSG00000024039	ENSMUSG00000021079	ENSMUSG00000029575
ENSMUSG00000022867	ENSMUSG00000019845	ENSMUSG00000024064	ENSMUSG00000021096	ENSMUSG00000029599
ENSMUSG00000022895	ENSMUSG00000019850	ENSMUSG00000024066	ENSMUSG00000021103	ENSMUSG00000029627
ENSMUSG00000022967	ENSMUSG00000019856	ENSMUSG00000024084	ENSMUSG00000021114	ENSMUSG00000029920
ENSMUSG00000022978	ENSMUSG00000019891	ENSMUSG00000024331	ENSMUSG00000021127	ENSMUSG00000030016
ENSMUSG00000023009	ENSMUSG00000019899	ENSMUSG00000024413	ENSMUSG00000021140	ENSMUSG00000030224
ENSMUSG00000023088	ENSMUSG00000020038	ENSMUSG00000024420	ENSMUSG00000021248	ENSMUSG00000030225
ENSMUSG00000023235	ENSMUSG00000020069	ENSMUSG00000024747	ENSMUSG00000021252	ENSMUSG00000030304
ENSMUSG00000023284	ENSMUSG00000020075	ENSMUSG00000024871	ENSMUSG00000021265	ENSMUSG00000030330
ENSMUSG00000023328	ENSMUSG00000020080	ENSMUSG00000024926	ENSMUSG00000021417	ENSMUSG00000030342
ENSMUSG00000023571	ENSMUSG00000020097	ENSMUSG00000024944	ENSMUSG00000021532	ENSMUSG00000030498
ENSMUSG00000023968	ENSMUSG00000020098	ENSMUSG00000024963	ENSMUSG00000021595	ENSMUSG00000031451
ENSMUSG00000023972	ENSMUSG00000020105	ENSMUSG00000025002	ENSMUSG00000021606	ENSMUSG00000031513
ENSMUSG00000024055	ENSMUSG00000020108	ENSMUSG00000025027	ENSMUSG00000021607	ENSMUSG00000031659
ENSMUSG00000024070	ENSMUSG00000020131	ENSMUSG00000025077	ENSMUSG00000021611	ENSMUSG00000031816
ENSMUSG00000024131	ENSMUSG00000020133	ENSMUSG00000025209	ENSMUSG00000021613	ENSMUSG00000031823
ENSMUSG00000024150	ENSMUSG00000020137	ENSMUSG00000025366	ENSMUSG00000021756	ENSMUSG00000031839
ENSMUSG00000024245	ENSMUSG00000020150	ENSMUSG00000025402	ENSMUSG00000021767	ENSMUSG00000031913
ENSMUSG00000024246	ENSMUSG00000020170	ENSMUSG00000025413	ENSMUSG00000021774	ENSMUSG00000031980
ENSMUSG00000024273	ENSMUSG00000020228	ENSMUSG00000025429	ENSMUSG00000021782	ENSMUSG00000031983
ENSMUSG00000024404	ENSMUSG00000020329	ENSMUSG00000025484	ENSMUSG00000021807	ENSMUSG00000032115
ENSMUSG00000024410	ENSMUSG00000020437	ENSMUSG00000025574	ENSMUSG00000021832	ENSMUSG00000032316
ENSMUSG00000024558	ENSMUSG00000020467	ENSMUSG00000025736	ENSMUSG00000021910	ENSMUSG00000032512
ENSMUSG00000024639	ENSMUSG00000020472	ENSMUSG00000025759	ENSMUSG00000021952	ENSMUSG00000032558
ENSMUSG00000024766	ENSMUSG00000020476	ENSMUSG00000025791	ENSMUSG00000021978	ENSMUSG00000032712
ENSMUSG00000024983	ENSMUSG00000020486	ENSMUSG00000025815	ENSMUSG00000021996	ENSMUSG00000032902
ENSMUSG00000025154	ENSMUSG00000020521	ENSMUSG00000025986	ENSMUSG00000022023	ENSMUSG00000033014
ENSMUSG00000025277	ENSMUSG00000020522	ENSMUSG00000026117	ENSMUSG00000022089	ENSMUSG00000033416
ENSMUSG00000025359	ENSMUSG00000020528	ENSMUSG00000026142	ENSMUSG00000022139	ENSMUSG00000033557
ENSMUSG00000025403	ENSMUSG00000020549	ENSMUSG00000026248	ENSMUSG00000022194	ENSMUSG00000033953
ENSMUSG00000025439	ENSMUSG00000020605	ENSMUSG00000026315	ENSMUSG00000022216	ENSMUSG00000034157
ENSMUSG00000025453	ENSMUSG00000020634	ENSMUSG00000026411	ENSMUSG00000022285	ENSMUSG00000034574
ENSMUSG00000025464	ENSMUSG00000020650	ENSMUSG00000026553	ENSMUSG00000022300	ENSMUSG00000034673
ENSMUSG00000025485	ENSMUSG00000020669	ENSMUSG00000026608	ENSMUSG00000022353	ENSMUSG00000034674
ENSMUSG00000025487	ENSMUSG00000020674	ENSMUSG00000026621	ENSMUSG00000022364	ENSMUSG00000034684
ENSMUSG00000025577	ENSMUSG00000020677	ENSMUSG00000026655	ENSMUSG00000022389	ENSMUSG00000034723
ENSMUSG00000025612	ENSMUSG00000020698	ENSMUSG00000026659	ENSMUSG00000022450	ENSMUSG00000035011
ENSMUSG00000025651	ENSMUSG00000020701	ENSMUSG00000026670	ENSMUSG00000022521	ENSMUSG00000035027
ENSMUSG00000025785	ENSMUSG00000020770	ENSMUSG00000026740	ENSMUSG00000022546	ENSMUSG00000035268
ENSMUSG00000025786	ENSMUSG00000020823	ENSMUSG00000026749	ENSMUSG00000022565	ENSMUSG00000035285
ENSMUSG00000025872	ENSMUSG00000020847	ENSMUSG00000026837	ENSMUSG00000022617	ENSMUSG00000035597
ENSMUSG00000025876	ENSMUSG00000020864	ENSMUSG00000026860	ENSMUSG00000022635	ENSMUSG00000035614
ENSMUSG00000025971	ENSMUSG00000020877	ENSMUSG00000026879	ENSMUSG00000022672	ENSMUSG00000035770
ENSMUSG00000026035	ENSMUSG00000020900	ENSMUSG00000026883	ENSMUSG00000022677	ENSMUSG00000035863
ENSMUSG00000026042	ENSMUSG00000020964	ENSMUSG00000026927	ENSMUSG00000022704	ENSMUSG00000036188
ENSMUSG00000026048	ENSMUSG00000021009	ENSMUSG00000027207	ENSMUSG00000022769	ENSMUSG00000036282
ENSMUSG00000026097	ENSMUSG00000021028	ENSMUSG00000027293	ENSMUSG00000022865	ENSMUSG00000036606
ENSMUSG00000026175	ENSMUSG00000021033	ENSMUSG00000027335	ENSMUSG00000022964	ENSMUSG00000036721
ENSMUSG00000026187	ENSMUSG00000021072	ENSMUSG00000027353	ENSMUSG00000022971	ENSMUSG00000036819
ENSMUSG00000026311	ENSMUSG00000021102	ENSMUSG00000027406	ENSMUSG00000023010	ENSMUSG00000036875
ENSMUSG00000026333	ENSMUSG00000021112	ENSMUSG00000027472	ENSMUSG00000023019	ENSMUSG00000036977
ENSMUSG00000026426	ENSMUSG00000021133	ENSMUSG00000027519	ENSMUSG00000023048	ENSMUSG00000037221
ENSMUSG00000026466	ENSMUSG00000021193	ENSMUSG00000027531	ENSMUSG00000023191	ENSMUSG00000037355
ENSMUSG00000026484	ENSMUSG00000021245	ENSMUSG00000027562	ENSMUSG00000023232	ENSMUSG00000037531
ENSMUSG00000026509	ENSMUSG00000021253	ENSMUSG00000027601	ENSMUSG00000023806	ENSMUSG00000037600
ENSMUSG00000026571	ENSMUSG00000021254	ENSMUSG00000027642	ENSMUSG00000023904	ENSMUSG00000038014
ENSMUSG00000026575	ENSMUSG00000021256	ENSMUSG00000027714	ENSMUSG00000023994	ENSMUSG00000038145
ENSMUSG00000026615	ENSMUSG00000021266	ENSMUSG00000027750	ENSMUSG00000024142	ENSMUSG00000038387
ENSMUSG00000026622	ENSMUSG00000021280	ENSMUSG00000027965	ENSMUSG00000024163	ENSMUSG00000038418
ENSMUSG00000026705	ENSMUSG00000021384	ENSMUSG00000028048	ENSMUSG00000024201	ENSMUSG00000038495
ENSMUSG00000026730	ENSMUSG00000021427	ENSMUSG00000028093	ENSMUSG00000024330	ENSMUSG00000038526
ENSMUSG00000026768	ENSMUSG00000021431	ENSMUSG00000028133	ENSMUSG00000024403	ENSMUSG00000039063
ENSMUSG00000026785	ENSMUSG00000021458	ENSMUSG00000028221	ENSMUSG00000024664	ENSMUSG00000039148
ENSMUSG00000026792	ENSMUSG00000021461	ENSMUSG00000028337	ENSMUSG00000024758	ENSMUSG00000039531
ENSMUSG00000026848	ENSMUSG00000021494	ENSMUSG00000028344	ENSMUSG00000024776	ENSMUSG00000039741
ENSMUSG00000026873	ENSMUSG00000021501	ENSMUSG00000028378	ENSMUSG00000024913	ENSMUSG00000039917
ENSMUSG00000026956	ENSMUSG00000021510	ENSMUSG00000028385	ENSMUSG00000024955	ENSMUSG00000039997
ENSMUSG00000026974	ENSMUSG00000021518	ENSMUSG00000028402	ENSMUSG00000024958	ENSMUSG00000040123
ENSMUSG00000026975	ENSMUSG00000021576	ENSMUSG00000028476	ENSMUSG00000024981	ENSMUSG00000040463
ENSMUSG00000027079	ENSMUSG00000021583	ENSMUSG00000028539	ENSMUSG00000025036	ENSMUSG00000040502
ENSMUSG00000027080	ENSMUSG00000021646	ENSMUSG00000028559	ENSMUSG00000025144	ENSMUSG00000040732
ENSMUSG00000027186	ENSMUSG00000021681	ENSMUSG00000028573	ENSMUSG00000025145	ENSMUSG00000041483
ENSMUSG00000027198	ENSMUSG00000021686	ENSMUSG00000028637	ENSMUSG00000025153	ENSMUSG00000041684
ENSMUSG00000027217	ENSMUSG00000021693	ENSMUSG00000028651	ENSMUSG00000025232	ENSMUSG00000041846
ENSMUSG00000027247	ENSMUSG00000021708	ENSMUSG00000028738	ENSMUSG00000025278	ENSMUSG00000041974
ENSMUSG00000027314	ENSMUSG00000021709	ENSMUSG00000028971	ENSMUSG00000025316	ENSMUSG00000042032
ENSMUSG00000027351	ENSMUSG00000021733	ENSMUSG00000028974	ENSMUSG00000025362	ENSMUSG00000042050
ENSMUSG00000027357	ENSMUSG00000021738	ENSMUSG00000028978	ENSMUSG00000025571	ENSMUSG00000042087
ENSMUSG00000027358	ENSMUSG00000021754	ENSMUSG00000029034	ENSMUSG00000025586	ENSMUSG00000042207
ENSMUSG00000027363	ENSMUSG00000021770	ENSMUSG00000029053	ENSMUSG00000026113	ENSMUSG00000042284
ENSMUSG00000027386	ENSMUSG00000021796	ENSMUSG00000029090	ENSMUSG00000026131	ENSMUSG00000042293
ENSMUSG00000027439	ENSMUSG00000021798	ENSMUSG00000029094	ENSMUSG00000026176	ENSMUSG00000042570
ENSMUSG00000027475	ENSMUSG00000021846	ENSMUSG00000029148	ENSMUSG00000026177	ENSMUSG00000042747
ENSMUSG00000027508	ENSMUSG00000021877	ENSMUSG00000029173	ENSMUSG00000026305	ENSMUSG00000044345
ENSMUSG00000027546	ENSMUSG00000021932	ENSMUSG00000029247	ENSMUSG00000026313	ENSMUSG00000044562
ENSMUSG00000027774	ENSMUSG00000021957	ENSMUSG00000029312	ENSMUSG00000026341	ENSMUSG00000044595
ENSMUSG00000027803	ENSMUSG00000021959	ENSMUSG00000029348	ENSMUSG00000026385	ENSMUSG00000045690
ENSMUSG00000027852	ENSMUSG00000021981	ENSMUSG00000029392	ENSMUSG00000026492	ENSMUSG00000045746
ENSMUSG00000027884	ENSMUSG00000021987	ENSMUSG00000029394	ENSMUSG00000026500	ENSMUSG00000046169
ENSMUSG00000028007	ENSMUSG00000022000	ENSMUSG00000029433	ENSMUSG00000026525	ENSMUSG00000046668
ENSMUSG00000028044	ENSMUSG00000022043	ENSMUSG00000029440	ENSMUSG00000026727	ENSMUSG00000046707
ENSMUSG00000028064	ENSMUSG00000022066	ENSMUSG00000029458	ENSMUSG00000026766	ENSMUSG00000047153
ENSMUSG00000028076	ENSMUSG00000022142	ENSMUSG00000029463	ENSMUSG00000026784	ENSMUSG00000047423
ENSMUSG00000028085	ENSMUSG00000022174	ENSMUSG00000029464	ENSMUSG00000026853	ENSMUSG00000047638
ENSMUSG00000028136	ENSMUSG00000022186	ENSMUSG00000029470	ENSMUSG00000026867	ENSMUSG00000048039
ENSMUSG00000028138	ENSMUSG00000022200	ENSMUSG00000029503	ENSMUSG00000026970	ENSMUSG00000048096
ENSMUSG00000028164	ENSMUSG00000022253	ENSMUSG00000029651	ENSMUSG00000027016	ENSMUSG00000049232
ENSMUSG00000028280	ENSMUSG00000022305	ENSMUSG00000029669	ENSMUSG00000027048	ENSMUSG00000050310
ENSMUSG00000028339	ENSMUSG00000022335	ENSMUSG00000029695	ENSMUSG00000027086	ENSMUSG00000050459
ENSMUSG00000028348	ENSMUSG00000022365	ENSMUSG00000029701	ENSMUSG00000027245	ENSMUSG00000051212
ENSMUSG00000028354	ENSMUSG00000022377	ENSMUSG00000029826	ENSMUSG00000027282	ENSMUSG00000051403
ENSMUSG00000028411	ENSMUSG00000022438	ENSMUSG00000029843	ENSMUSG00000027333	ENSMUSG00000051413
ENSMUSG00000028434	ENSMUSG00000022453	ENSMUSG00000030095	ENSMUSG00000027397	ENSMUSG00000051615
ENSMUSG00000028457	ENSMUSG00000022472	ENSMUSG00000030275	ENSMUSG00000027422	ENSMUSG00000051989
ENSMUSG00000028496	ENSMUSG00000022489	ENSMUSG00000030399	ENSMUSG00000027457	ENSMUSG00000052293
ENSMUSG00000028497	ENSMUSG00000022517	ENSMUSG00000030407	ENSMUSG00000027582	ENSMUSG00000052763
ENSMUSG00000028600	ENSMUSG00000022537	ENSMUSG00000030519	ENSMUSG00000027605	ENSMUSG00000052783
ENSMUSG00000028629	ENSMUSG00000022574	ENSMUSG00000030521	ENSMUSG00000027752	ENSMUSG00000053279
ENSMUSG00000028683	ENSMUSG00000022665	ENSMUSG00000030532	ENSMUSG00000027860	ENSMUSG00000053931
ENSMUSG00000028689	ENSMUSG00000022685	ENSMUSG00000030543	ENSMUSG00000027889	ENSMUSG00000054383
ENSMUSG00000028760	ENSMUSG00000022718	ENSMUSG00000030555	ENSMUSG00000027937	ENSMUSG00000054716
ENSMUSG00000028789	ENSMUSG00000022724	ENSMUSG00000030638	ENSMUSG00000027953	ENSMUSG00000055833
ENSMUSG00000028790	ENSMUSG00000022765	ENSMUSG00000030722	ENSMUSG00000028033	ENSMUSG00000056692
ENSMUSG00000028795	ENSMUSG00000022771	ENSMUSG00000030761	ENSMUSG00000028041	ENSMUSG00000057054
ENSMUSG00000028803	ENSMUSG00000022814	ENSMUSG00000030861	ENSMUSG00000028127	ENSMUSG00000057254
ENSMUSG00000028830	ENSMUSG00000022843	ENSMUSG00000030867	ENSMUSG00000028211	ENSMUSG00000057982
ENSMUSG00000028869	ENSMUSG00000022947	ENSMUSG00000030890	ENSMUSG00000028367	ENSMUSG00000059482
ENSMUSG00000028886	ENSMUSG00000022961	ENSMUSG00000030905	ENSMUSG00000028383	ENSMUSG00000061286
ENSMUSG00000028896	ENSMUSG00000022994	ENSMUSG00000030917	ENSMUSG00000028551	ENSMUSG00000061666
ENSMUSG00000028919	ENSMUSG00000023015	ENSMUSG00000030979	ENSMUSG00000028552	ENSMUSG00000062470
ENSMUSG00000028920	ENSMUSG00000023043	ENSMUSG00000030983	ENSMUSG00000028567	ENSMUSG00000062960
ENSMUSG00000028932	ENSMUSG00000023050	ENSMUSG00000031442	ENSMUSG00000028641	ENSMUSG00000063698
ENSMUSG00000029001	ENSMUSG00000023118	ENSMUSG00000031453	ENSMUSG00000028647	ENSMUSG00000063802
ENSMUSG00000029063	ENSMUSG00000023259	ENSMUSG00000031478	ENSMUSG00000028681	ENSMUSG00000064065
ENSMUSG00000029098	ENSMUSG00000023262	ENSMUSG00000031480	ENSMUSG00000028821	ENSMUSG00000065954
ENSMUSG00000029103	ENSMUSG00000023809	ENSMUSG00000031534	ENSMUSG00000028863	ENSMUSG00000067034
ENSMUSG00000029165	ENSMUSG00000023915	ENSMUSG00000031570	ENSMUSG00000028864	ENSMUSG00000067367
ENSMUSG00000029376	ENSMUSG00000023921	ENSMUSG00000031574	ENSMUSG00000028894	ENSMUSG00000067818
ENSMUSG00000029397	ENSMUSG00000023927	ENSMUSG00000031577	ENSMUSG00000028906	ENSMUSG00000071054
ENSMUSG00000029456	ENSMUSG00000023932	ENSMUSG00000031637	ENSMUSG00000028909	ENSMUSG00000071359
ENSMUSG00000029472	ENSMUSG00000023939	ENSMUSG00000031647	ENSMUSG00000028911	ENSMUSG00000071646
ENSMUSG00000029598	ENSMUSG00000023942	ENSMUSG00000031668	ENSMUSG00000028962	ENSMUSG00000073455
ENSMUSG00000029603	ENSMUSG00000023966	ENSMUSG00000031749	ENSMUSG00000028976	ENSMUSG00000073591
ENSMUSG00000029613	ENSMUSG00000023977	ENSMUSG00000031765	ENSMUSG00000028998	ENSMUSG00000078435
ENSMUSG00000029621	ENSMUSG00000023982	ENSMUSG00000031785	ENSMUSG00000029020	ENSMUSG00000079184
ENSMUSG00000029629	ENSMUSG00000024019	ENSMUSG00000031851	ENSMUSG00000029032	ENSMUSG00000079437
ENSMUSG00000029634	ENSMUSG00000024049	ENSMUSG00000031949	ENSMUSG00000029047	ENSMUSG00000079610
ENSMUSG00000029735	ENSMUSG00000024052	ENSMUSG00000031959	ENSMUSG00000029064	ENSMUSG00000084792
ENSMUSG00000029828	ENSMUSG00000024067	ENSMUSG00000031996	ENSMUSG00000029071	ENSMUSG00000085008
ENSMUSG00000029922	ENSMUSG00000024077	ENSMUSG00000032058	ENSMUSG00000029072	ENSMUSG00000086247
ENSMUSG00000030157	ENSMUSG00000024081	ENSMUSG00000032103	ENSMUSG00000029073	ENSMUSG00000086351
ENSMUSG00000030166	ENSMUSG00000024087	ENSMUSG00000032123	ENSMUSG00000029104	ENSMUSG00000086782
ENSMUSG00000030188	ENSMUSG00000024101	ENSMUSG00000032192	ENSMUSG00000029144	ENSMUSG00000087679
ENSMUSG00000030199	ENSMUSG00000024104	ENSMUSG00000032239	ENSMUSG00000029147	ENSMUSG00000089417
ENSMUSG00000030282	ENSMUSG00000024112	ENSMUSG00000032243	ENSMUSG00000029153	ENSMUSG00000089979
ENSMUSG00000030335	ENSMUSG00000024135	ENSMUSG00000032320	ENSMUSG00000029234	ENSMUSG00000090622
ENSMUSG00000030340	ENSMUSG00000024151	ENSMUSG00000032398	ENSMUSG00000029364	ENSMUSG00000091035
ENSMUSG00000030380	ENSMUSG00000024160	ENSMUSG00000032420	ENSMUSG00000029430	ENSMUSG00000091431
ENSMUSG00000030538	ENSMUSG00000024194	ENSMUSG00000032482	ENSMUSG00000029502	ENSMUSG00000091474
ENSMUSG00000030556	ENSMUSG00000024206	ENSMUSG00000032507	ENSMUSG00000029518	ENSMUSG00000091869
ENSMUSG00000030559	ENSMUSG00000024241	ENSMUSG00000032577	ENSMUSG00000029591	ENSMUSG00000091896
ENSMUSG00000030600	ENSMUSG00000024242	ENSMUSG00000032612	ENSMUSG00000029632	ENSMUSG00000092081
ENSMUSG00000030630	ENSMUSG00000024304	ENSMUSG00000032705	ENSMUSG00000029657	ENSMUSG00000092192
ENSMUSG00000030652	ENSMUSG00000024312	ENSMUSG00000032826	ENSMUSG00000029673	ENSMUSG00000092417
ENSMUSG00000030738	ENSMUSG00000024359	ENSMUSG00000033047	ENSMUSG00000029723
ENSMUSG00000030771	ENSMUSG00000024383	ENSMUSG00000033207	ENSMUSG00000029816
ENSMUSG00000030787	ENSMUSG00000024442	ENSMUSG00000033222	ENSMUSG00000029911
ENSMUSG00000030879	ENSMUSG00000024486	ENSMUSG00000033318	ENSMUSG00000029918
ENSMUSG00000030956	ENSMUSG00000024501	ENSMUSG00000033326	ENSMUSG00000030020
ENSMUSG00000030986	ENSMUSG00000024542	ENSMUSG00000033400	ENSMUSG00000030022
ENSMUSG00000031129	ENSMUSG00000024571	ENSMUSG00000033430	ENSMUSG00000030122
ENSMUSG00000031447	ENSMUSG00000024735	ENSMUSG00000033434	ENSMUSG00000030232
ENSMUSG00000031482	ENSMUSG00000024754	ENSMUSG00000033542	ENSMUSG00000030246
ENSMUSG00000031530	ENSMUSG00000024764	ENSMUSG00000033634	ENSMUSG00000030432
ENSMUSG00000031575	ENSMUSG00000024769	ENSMUSG00000033722	ENSMUSG00000030649
ENSMUSG00000031583	ENSMUSG00000024797	ENSMUSG00000033849	ENSMUSG00000030699
ENSMUSG00000031591	ENSMUSG00000024827	ENSMUSG00000033902	ENSMUSG00000030714
ENSMUSG00000031628	ENSMUSG00000024921	ENSMUSG00000033966	ENSMUSG00000030766
ENSMUSG00000031631	ENSMUSG00000024943	ENSMUSG00000034035	ENSMUSG00000030795
ENSMUSG00000031642	ENSMUSG00000024962	ENSMUSG00000034203	ENSMUSG00000030796
ENSMUSG00000031775	ENSMUSG00000024999	ENSMUSG00000034248	ENSMUSG00000030990
ENSMUSG00000031805	ENSMUSG00000025025	ENSMUSG00000034371	ENSMUSG00000031090
ENSMUSG00000031842	ENSMUSG00000025060	ENSMUSG00000034462	ENSMUSG00000031590
ENSMUSG00000031848	ENSMUSG00000025102	ENSMUSG00000034473	ENSMUSG00000031641
ENSMUSG00000031875	ENSMUSG00000025103	ENSMUSG00000034487	ENSMUSG00000031665
ENSMUSG00000031878	ENSMUSG00000025133	ENSMUSG00000034708	ENSMUSG00000031681
ENSMUSG00000031885	ENSMUSG00000025135	ENSMUSG00000035179	ENSMUSG00000031684
ENSMUSG00000031889	ENSMUSG00000025171	ENSMUSG00000035184	ENSMUSG00000031731
ENSMUSG00000031922	ENSMUSG00000025184	ENSMUSG00000035266	ENSMUSG00000031753
ENSMUSG00000031963	ENSMUSG00000025195	ENSMUSG00000035270	ENSMUSG00000031837
ENSMUSG00000032051	ENSMUSG00000025198	ENSMUSG00000035311	ENSMUSG00000031860
ENSMUSG00000032125	ENSMUSG00000025200	ENSMUSG00000035561	ENSMUSG00000032010
ENSMUSG00000032172	ENSMUSG00000025212	ENSMUSG00000035649	ENSMUSG00000032086
ENSMUSG00000032263	ENSMUSG00000025213	ENSMUSG00000035834	ENSMUSG00000032119
ENSMUSG00000032305	ENSMUSG00000025217	ENSMUSG00000035964	ENSMUSG00000032177
ENSMUSG00000032307	ENSMUSG00000025240	ENSMUSG00000036061	ENSMUSG00000032187
ENSMUSG00000032311	ENSMUSG00000025337	ENSMUSG00000036091	ENSMUSG00000032204
ENSMUSG00000032313	ENSMUSG00000025340	ENSMUSG00000036611	ENSMUSG00000032228
ENSMUSG00000032392	ENSMUSG00000025384	ENSMUSG00000036766	ENSMUSG00000032290
ENSMUSG00000032396	ENSMUSG00000025420	ENSMUSG00000036833	ENSMUSG00000032301
ENSMUSG00000032412	ENSMUSG00000025427	ENSMUSG00000036898	ENSMUSG00000032324
ENSMUSG00000032479	ENSMUSG00000025465	ENSMUSG00000037016	ENSMUSG00000032330
ENSMUSG00000032557	ENSMUSG00000025532	ENSMUSG00000037343	ENSMUSG00000032363
ENSMUSG00000032649	ENSMUSG00000025579	ENSMUSG00000037461	ENSMUSG00000032366
ENSMUSG00000032719	ENSMUSG00000025584	ENSMUSG00000037762	ENSMUSG00000032565
ENSMUSG00000032724	ENSMUSG00000025645	ENSMUSG00000037846	ENSMUSG00000032594
ENSMUSG00000032827	ENSMUSG00000025733	ENSMUSG00000038046	ENSMUSG00000032604
ENSMUSG00000032875	ENSMUSG00000025758	ENSMUSG00000038072	ENSMUSG00000032741
ENSMUSG00000032898	ENSMUSG00000025782	ENSMUSG00000038141	ENSMUSG00000032773
ENSMUSG00000033031	ENSMUSG00000025793	ENSMUSG00000038174	ENSMUSG00000032834
ENSMUSG00000033039	ENSMUSG00000025810	ENSMUSG00000038175	ENSMUSG00000032849
ENSMUSG00000033096	ENSMUSG00000025825	ENSMUSG00000038178	ENSMUSG00000032867
ENSMUSG00000033147	ENSMUSG00000025907	ENSMUSG00000038214	ENSMUSG00000032946
ENSMUSG00000033307	ENSMUSG00000025911	ENSMUSG00000038260	ENSMUSG00000033306
ENSMUSG00000033308	ENSMUSG00000025925	ENSMUSG00000038286	ENSMUSG00000033420
ENSMUSG00000033486	ENSMUSG00000025959	ENSMUSG00000038302	ENSMUSG00000033454
ENSMUSG00000033554	ENSMUSG00000025993	ENSMUSG00000038510	ENSMUSG00000033629
ENSMUSG00000033594	ENSMUSG00000026004	ENSMUSG00000038540	ENSMUSG00000033713
ENSMUSG00000033751	ENSMUSG00000026028	ENSMUSG00000038569	ENSMUSG00000033808
ENSMUSG00000033855	ENSMUSG00000026094	ENSMUSG00000038776	ENSMUSG00000033852
ENSMUSG00000033900	ENSMUSG00000026126	ENSMUSG00000038936	ENSMUSG00000033909
ENSMUSG00000033940	ENSMUSG00000026197	ENSMUSG00000039065	ENSMUSG00000034024
ENSMUSG00000033955	ENSMUSG00000026202	ENSMUSG00000039233	ENSMUSG00000034032
ENSMUSG00000034245	ENSMUSG00000026209	ENSMUSG00000039246	ENSMUSG00000034088
ENSMUSG00000034591	ENSMUSG00000026223	ENSMUSG00000039328	ENSMUSG00000034111
ENSMUSG00000034647	ENSMUSG00000026270	ENSMUSG00000039347	ENSMUSG00000034163
ENSMUSG00000034729	ENSMUSG00000026280	ENSMUSG00000039395	ENSMUSG00000034243
ENSMUSG00000034757	ENSMUSG00000026288	ENSMUSG00000039427	ENSMUSG00000034278
ENSMUSG00000034768	ENSMUSG00000026380	ENSMUSG00000039452	ENSMUSG00000034312
ENSMUSG00000034949	ENSMUSG00000026425	ENSMUSG00000039470	ENSMUSG00000034341
ENSMUSG00000035067	ENSMUSG00000026457	ENSMUSG00000039512	ENSMUSG00000034429
ENSMUSG00000035258	ENSMUSG00000026473	ENSMUSG00000039563	ENSMUSG00000034445
ENSMUSG00000035274	ENSMUSG00000026478	ENSMUSG00000039691	ENSMUSG00000034449
ENSMUSG00000035509	ENSMUSG00000026482	ENSMUSG00000039826	ENSMUSG00000034525
ENSMUSG00000035547	ENSMUSG00000026516	ENSMUSG00000039865	ENSMUSG00000034543
ENSMUSG00000035864	ENSMUSG00000026618	ENSMUSG00000039901	ENSMUSG00000034656
ENSMUSG00000035877	ENSMUSG00000026627	ENSMUSG00000040187	ENSMUSG00000034800
ENSMUSG00000035953	ENSMUSG00000026657	ENSMUSG00000040268	ENSMUSG00000034858
ENSMUSG00000036006	ENSMUSG00000026667	ENSMUSG00000040536	ENSMUSG00000034863
ENSMUSG00000036087	ENSMUSG00000026771	ENSMUSG00000040618	ENSMUSG00000034868
ENSMUSG00000036106	ENSMUSG00000026798	ENSMUSG00000040722	ENSMUSG00000034898
ENSMUSG00000036155	ENSMUSG00000026799	ENSMUSG00000040843	ENSMUSG00000034926
ENSMUSG00000036158	ENSMUSG00000026854	ENSMUSG00000041044	ENSMUSG00000035051
ENSMUSG00000037020	ENSMUSG00000026880	ENSMUSG00000041236	ENSMUSG00000035064
ENSMUSG00000037134	ENSMUSG00000026885	ENSMUSG00000041343	ENSMUSG00000035112
ENSMUSG00000037278	ENSMUSG00000026915	ENSMUSG00000041426	ENSMUSG00000035202
ENSMUSG00000037287	ENSMUSG00000027012	ENSMUSG00000041607	ENSMUSG00000035370
ENSMUSG00000037300	ENSMUSG00000027168	ENSMUSG00000041679	ENSMUSG00000035372
ENSMUSG00000037321	ENSMUSG00000027200	ENSMUSG00000041762	ENSMUSG00000035378
ENSMUSG00000037353	ENSMUSG00000027286	ENSMUSG00000042111	ENSMUSG00000035382
ENSMUSG00000037379	ENSMUSG00000027287	ENSMUSG00000042216	ENSMUSG00000035674
ENSMUSG00000037455	ENSMUSG00000027316	ENSMUSG00000042348	ENSMUSG00000035835
ENSMUSG00000037542	ENSMUSG00000027332	ENSMUSG00000042444	ENSMUSG00000036167
ENSMUSG00000037605	ENSMUSG00000027340	ENSMUSG00000042487	ENSMUSG00000036309
ENSMUSG00000037669	ENSMUSG00000027347	ENSMUSG00000042569	ENSMUSG00000036473
ENSMUSG00000037752	ENSMUSG00000027356	ENSMUSG00000042804	ENSMUSG00000036523
ENSMUSG00000037814	ENSMUSG00000027367	ENSMUSG00000042997	ENSMUSG00000036545
ENSMUSG00000037902	ENSMUSG00000027371	ENSMUSG00000043067	ENSMUSG00000036632
ENSMUSG00000038022	ENSMUSG00000027375	ENSMUSG00000043415	ENSMUSG00000036737
ENSMUSG00000038023	ENSMUSG00000027381	ENSMUSG00000043496	ENSMUSG00000036781
ENSMUSG00000038042	ENSMUSG00000027447	ENSMUSG00000043773	ENSMUSG00000036817
ENSMUSG00000038044	ENSMUSG00000027478	ENSMUSG00000043885	ENSMUSG00000036834
ENSMUSG00000038290	ENSMUSG00000027490	ENSMUSG00000044018	ENSMUSG00000036863
ENSMUSG00000038299	ENSMUSG00000027506	ENSMUSG00000044062	ENSMUSG00000036986
ENSMUSG00000038332	ENSMUSG00000027599	ENSMUSG00000044095	ENSMUSG00000037112
ENSMUSG00000038425	ENSMUSG00000027630	ENSMUSG00000044468	ENSMUSG00000037239
ENSMUSG00000038453	ENSMUSG00000027655	ENSMUSG00000044475	ENSMUSG00000037348
ENSMUSG00000038503	ENSMUSG00000027663	ENSMUSG00000044566	ENSMUSG00000037486
ENSMUSG00000038517	ENSMUSG00000027665	ENSMUSG00000044788	ENSMUSG00000037523
ENSMUSG00000038545	ENSMUSG00000027667	ENSMUSG00000044881	ENSMUSG00000037685
ENSMUSG00000038611	ENSMUSG00000027671	ENSMUSG00000045075	ENSMUSG00000037712
ENSMUSG00000038683	ENSMUSG00000027706	ENSMUSG00000045087	ENSMUSG00000037801
ENSMUSG00000038695	ENSMUSG00000027709	ENSMUSG00000045259	ENSMUSG00000037852
ENSMUSG00000038828	ENSMUSG00000027716	ENSMUSG00000045345	ENSMUSG00000038056
ENSMUSG00000038855	ENSMUSG00000027775	ENSMUSG00000045414	ENSMUSG00000038126
ENSMUSG00000038910	ENSMUSG00000027778	ENSMUSG00000046159	ENSMUSG00000038181
ENSMUSG00000038914	ENSMUSG00000027784	ENSMUSG00000046167	ENSMUSG00000038206
ENSMUSG00000038984	ENSMUSG00000027796	ENSMUSG00000046341	ENSMUSG00000038240
ENSMUSG00000039000	ENSMUSG00000027805	ENSMUSG00000046380	ENSMUSG00000038241
ENSMUSG00000039018	ENSMUSG00000027827	ENSMUSG00000046487	ENSMUSG00000038335
ENSMUSG00000039033	ENSMUSG00000027878	ENSMUSG00000046997	ENSMUSG00000038346
ENSMUSG00000039086	ENSMUSG00000027879	ENSMUSG00000047228	ENSMUSG00000038347
ENSMUSG00000039145	ENSMUSG00000027981	ENSMUSG00000047281	ENSMUSG00000038374
ENSMUSG00000039166	ENSMUSG00000028005	ENSMUSG00000047554	ENSMUSG00000038384
ENSMUSG00000039183	ENSMUSG00000028013	ENSMUSG00000047656	ENSMUSG00000038406
ENSMUSG00000039304	ENSMUSG00000028035	ENSMUSG00000047669	ENSMUSG00000038473
ENSMUSG00000039357	ENSMUSG00000028053	ENSMUSG00000047963	ENSMUSG00000038485
ENSMUSG00000039449	ENSMUSG00000028107	ENSMUSG00000048022	ENSMUSG00000038497
ENSMUSG00000039497	ENSMUSG00000028111	ENSMUSG00000048186	ENSMUSG00000038582
ENSMUSG00000039519	ENSMUSG00000028158	ENSMUSG00000048550	ENSMUSG00000038648
ENSMUSG00000039633	ENSMUSG00000028184	ENSMUSG00000048668	ENSMUSG00000038708
ENSMUSG00000039715	ENSMUSG00000028273	ENSMUSG00000048799	ENSMUSG00000038762
ENSMUSG00000039768	ENSMUSG00000028309	ENSMUSG00000049339	ENSMUSG00000038871
ENSMUSG00000039834	ENSMUSG00000028358	ENSMUSG00000049439	ENSMUSG00000038872
ENSMUSG00000039911	ENSMUSG00000028369	ENSMUSG00000049515	ENSMUSG00000038886
ENSMUSG00000040033	ENSMUSG00000028405	ENSMUSG00000049882	ENSMUSG00000039046
ENSMUSG00000040385	ENSMUSG00000028413	ENSMUSG00000049904	ENSMUSG00000039087
ENSMUSG00000040430	ENSMUSG00000028414	ENSMUSG00000049957	ENSMUSG00000039131
ENSMUSG00000040447	ENSMUSG00000028423	ENSMUSG00000050069	ENSMUSG00000039137
ENSMUSG00000040612	ENSMUSG00000028454	ENSMUSG00000050132	ENSMUSG00000039159
ENSMUSG00000040640	ENSMUSG00000028479	ENSMUSG00000050312	ENSMUSG00000039262
ENSMUSG00000040669	ENSMUSG00000028524	ENSMUSG00000050605	ENSMUSG00000039345
ENSMUSG00000040699	ENSMUSG00000028538	ENSMUSG00000050912	ENSMUSG00000039428
ENSMUSG00000040767	ENSMUSG00000028583	ENSMUSG00000050936	ENSMUSG00000039477
ENSMUSG00000040928	ENSMUSG00000028613	ENSMUSG00000050954	ENSMUSG00000039536
ENSMUSG00000040938	ENSMUSG00000028657	ENSMUSG00000051029	ENSMUSG00000039601
ENSMUSG00000041112	ENSMUSG00000028668	ENSMUSG00000051065	ENSMUSG00000039804
ENSMUSG00000041161	ENSMUSG00000028688	ENSMUSG00000051503	ENSMUSG00000039943
ENSMUSG00000041187	ENSMUSG00000028692	ENSMUSG00000051844	ENSMUSG00000039953
ENSMUSG00000041264	ENSMUSG00000028693	ENSMUSG00000051864	ENSMUSG00000040018
ENSMUSG00000041360	ENSMUSG00000028708	ENSMUSG00000052295	ENSMUSG00000040029
ENSMUSG00000041468	ENSMUSG00000028857	ENSMUSG00000052407	ENSMUSG00000040054
ENSMUSG00000041695	ENSMUSG00000028859	ENSMUSG00000052566	ENSMUSG00000040097
ENSMUSG00000041798	ENSMUSG00000028878	ENSMUSG00000052605	ENSMUSG00000040111
ENSMUSG00000041949	ENSMUSG00000028884	ENSMUSG00000052914	ENSMUSG00000040188
ENSMUSG00000041977	ENSMUSG00000028931	ENSMUSG00000053178	ENSMUSG00000040225
ENSMUSG00000041995	ENSMUSG00000028958	ENSMUSG00000053297	ENSMUSG00000040269
ENSMUSG00000042055	ENSMUSG00000028975	ENSMUSG00000053740	ENSMUSG00000040327
ENSMUSG00000042066	ENSMUSG00000028980	ENSMUSG00000053769	ENSMUSG00000040415
ENSMUSG00000042203	ENSMUSG00000029004	ENSMUSG00000053964	ENSMUSG00000040472
ENSMUSG00000042215	ENSMUSG00000029016	ENSMUSG00000054499	ENSMUSG00000040488
ENSMUSG00000042246	ENSMUSG00000029066	ENSMUSG00000054556	ENSMUSG00000040552
ENSMUSG00000042249	ENSMUSG00000029141	ENSMUSG00000054676	ENSMUSG00000040652
ENSMUSG00000042302	ENSMUSG00000029178	ENSMUSG00000054715	ENSMUSG00000040774
ENSMUSG00000042305	ENSMUSG00000029201	ENSMUSG00000055313	ENSMUSG00000041237
ENSMUSG00000042312	ENSMUSG00000029249	ENSMUSG00000055319	ENSMUSG00000041268
ENSMUSG00000042642	ENSMUSG00000029313	ENSMUSG00000055341	ENSMUSG00000041355
ENSMUSG00000042650	ENSMUSG00000029360	ENSMUSG00000055489	ENSMUSG00000041415
ENSMUSG00000042709	ENSMUSG00000029387	ENSMUSG00000055523	ENSMUSG00000041506
ENSMUSG00000042828	ENSMUSG00000029401	ENSMUSG00000055737	ENSMUSG00000041632
ENSMUSG00000043183	ENSMUSG00000029402	ENSMUSG00000055835	ENSMUSG00000041736
ENSMUSG00000043460	ENSMUSG00000029413	ENSMUSG00000056204	ENSMUSG00000041775
ENSMUSG00000043671	ENSMUSG00000029432	ENSMUSG00000056222	ENSMUSG00000041837
ENSMUSG00000044042	ENSMUSG00000029501	ENSMUSG00000056666	ENSMUSG00000041945
ENSMUSG00000044066	ENSMUSG00000029596	ENSMUSG00000056938	ENSMUSG00000042485
ENSMUSG00000044071	ENSMUSG00000029600	ENSMUSG00000056999	ENSMUSG00000042625
ENSMUSG00000044328	ENSMUSG00000029617	ENSMUSG00000057069	ENSMUSG00000042626
ENSMUSG00000044349	ENSMUSG00000029635	ENSMUSG00000057229	ENSMUSG00000042744
ENSMUSG00000044408	ENSMUSG00000029640	ENSMUSG00000057375	ENSMUSG00000042988
ENSMUSG00000044456	ENSMUSG00000029659	ENSMUSG00000057440	ENSMUSG00000043079
ENSMUSG00000044548	ENSMUSG00000029661	ENSMUSG00000058064	ENSMUSG00000043733
ENSMUSG00000045613	ENSMUSG00000029762	ENSMUSG00000058126	ENSMUSG00000043909
ENSMUSG00000045691	ENSMUSG00000029832	ENSMUSG00000058396	ENSMUSG00000044139
ENSMUSG00000045775	ENSMUSG00000029992	ENSMUSG00000058661	ENSMUSG00000044700
ENSMUSG00000045817	ENSMUSG00000029993	ENSMUSG00000058736	ENSMUSG00000044813
ENSMUSG00000045826	ENSMUSG00000030056	ENSMUSG00000058897	ENSMUSG00000044952
ENSMUSG00000045827	ENSMUSG00000030064	ENSMUSG00000059022	ENSMUSG00000045039
ENSMUSG00000045930	ENSMUSG00000030087	ENSMUSG00000059277	ENSMUSG00000046152
ENSMUSG00000045954	ENSMUSG00000030105	ENSMUSG00000059325	ENSMUSG00000046447
ENSMUSG00000045980	ENSMUSG00000030120	ENSMUSG00000059866	ENSMUSG00000046541
ENSMUSG00000046027	ENSMUSG00000030168	ENSMUSG00000060466	ENSMUSG00000046808
ENSMUSG00000046324	ENSMUSG00000030204	ENSMUSG00000060803	ENSMUSG00000046876
ENSMUSG00000046329	ENSMUSG00000030218	ENSMUSG00000061232	ENSMUSG00000046962
ENSMUSG00000046572	ENSMUSG00000030255	ENSMUSG00000061306	ENSMUSG00000046982
ENSMUSG00000046598	ENSMUSG00000030301	ENSMUSG00000061559	ENSMUSG00000046994
ENSMUSG00000046679	ENSMUSG00000030319	ENSMUSG00000061718	ENSMUSG00000047193
ENSMUSG00000046985	ENSMUSG00000030374	ENSMUSG00000062031	ENSMUSG00000047250
ENSMUSG00000047181	ENSMUSG00000030452	ENSMUSG00000062209	ENSMUSG00000047284
ENSMUSG00000047409	ENSMUSG00000030539	ENSMUSG00000062438	ENSMUSG00000047807
ENSMUSG00000047473	ENSMUSG00000030591	ENSMUSG00000062526	ENSMUSG00000048000
ENSMUSG00000047613	ENSMUSG00000030598	ENSMUSG00000062822	ENSMUSG00000048154
ENSMUSG00000047875	ENSMUSG00000030604	ENSMUSG00000062981	ENSMUSG00000048277
ENSMUSG00000047907	ENSMUSG00000030616	ENSMUSG00000063455	ENSMUSG00000048572
ENSMUSG00000048058	ENSMUSG00000030655	ENSMUSG00000063953	ENSMUSG00000049038
ENSMUSG00000048285	ENSMUSG00000030681	ENSMUSG00000064246	ENSMUSG00000049313
ENSMUSG00000048332	ENSMUSG00000030682	ENSMUSG00000064294	ENSMUSG00000049470
ENSMUSG00000048406	ENSMUSG00000030688	ENSMUSG00000066150	ENSMUSG00000049555
ENSMUSG00000048495	ENSMUSG00000030691	ENSMUSG00000066324	ENSMUSG00000049657
ENSMUSG00000048939	ENSMUSG00000030739	ENSMUSG00000066553	ENSMUSG00000049939
ENSMUSG00000049086	ENSMUSG00000030754	ENSMUSG00000067203	ENSMUSG00000049985
ENSMUSG00000049300	ENSMUSG00000030780	ENSMUSG00000067399	ENSMUSG00000050188
ENSMUSG00000049588	ENSMUSG00000030824	ENSMUSG00000068663	ENSMUSG00000050549
ENSMUSG00000049612	ENSMUSG00000030852	ENSMUSG00000069170	ENSMUSG00000050627
ENSMUSG00000049625	ENSMUSG00000030854	ENSMUSG00000069237	ENSMUSG00000050628
ENSMUSG00000049907	ENSMUSG00000030878	ENSMUSG00000069520	ENSMUSG00000050721
ENSMUSG00000049922	ENSMUSG00000030929	ENSMUSG00000069855	ENSMUSG00000051146
ENSMUSG00000049969	ENSMUSG00000031068	ENSMUSG00000070368	ENSMUSG00000051154
ENSMUSG00000050088	ENSMUSG00000031070	ENSMUSG00000070522	ENSMUSG00000051177
ENSMUSG00000050164	ENSMUSG00000031450	ENSMUSG00000070730	ENSMUSG00000051730
ENSMUSG00000050471	ENSMUSG00000031458	ENSMUSG00000071089	ENSMUSG00000051735
ENSMUSG00000050994	ENSMUSG00000031494	ENSMUSG00000071181	ENSMUSG00000051910
ENSMUSG00000051000	ENSMUSG00000031511	ENSMUSG00000071192	ENSMUSG00000052291
ENSMUSG00000051007	ENSMUSG00000031532	ENSMUSG00000071456	ENSMUSG00000052557
ENSMUSG00000051185	ENSMUSG00000031562	ENSMUSG00000071573	ENSMUSG00000053110
ENSMUSG00000051279	ENSMUSG00000031626	ENSMUSG00000072476	ENSMUSG00000053119
ENSMUSG00000051335	ENSMUSG00000031636	ENSMUSG00000072572	ENSMUSG00000053702
ENSMUSG00000051427	ENSMUSG00000031661	ENSMUSG00000072762	ENSMUSG00000053841
ENSMUSG00000051483	ENSMUSG00000031667	ENSMUSG00000073609	ENSMUSG00000054455
ENSMUSG00000051671	ENSMUSG00000031671	ENSMUSG00000073610	ENSMUSG00000054555
ENSMUSG00000052133	ENSMUSG00000031715	ENSMUSG00000073684	ENSMUSG00000054770
ENSMUSG00000052139	ENSMUSG00000031755	ENSMUSG00000073705	ENSMUSG00000054808
ENSMUSG00000052459	ENSMUSG00000031782	ENSMUSG00000074219	ENSMUSG00000055013
ENSMUSG00000052563	ENSMUSG00000031790	ENSMUSG00000074340	ENSMUSG00000055322
ENSMUSG00000052906	ENSMUSG00000031824	ENSMUSG00000074482	ENSMUSG00000055675
ENSMUSG00000053040	ENSMUSG00000031853	ENSMUSG00000074749	ENSMUSG00000055862
ENSMUSG00000053460	ENSMUSG00000031938	ENSMUSG00000075511	ENSMUSG00000055943
ENSMUSG00000053581	ENSMUSG00000031955	ENSMUSG00000075591	ENSMUSG00000056310
ENSMUSG00000053754	ENSMUSG00000031958	ENSMUSG00000076431	ENSMUSG00000056429
ENSMUSG00000054013	ENSMUSG00000031970	ENSMUSG00000077450	ENSMUSG00000057113
ENSMUSG00000054021	ENSMUSG00000031974	ENSMUSG00000078139	ENSMUSG00000057123
ENSMUSG00000054115	ENSMUSG00000031985	ENSMUSG00000078306	ENSMUSG00000057133
ENSMUSG00000054191	ENSMUSG00000032020	ENSMUSG00000078495	ENSMUSG00000057156
ENSMUSG00000054385	ENSMUSG00000032040	ENSMUSG00000078496	ENSMUSG00000057230
ENSMUSG00000054474	ENSMUSG00000032044	ENSMUSG00000078552	ENSMUSG00000057880
ENSMUSG00000054519	ENSMUSG00000032085	ENSMUSG00000078584	ENSMUSG00000058056
ENSMUSG00000054520	ENSMUSG00000032114	ENSMUSG00000078949	ENSMUSG00000058152
ENSMUSG00000054793	ENSMUSG00000032121	ENSMUSG00000079045	ENSMUSG00000058267
ENSMUSG00000054967	ENSMUSG00000032135	ENSMUSG00000079055	ENSMUSG00000058546
ENSMUSG00000055027	ENSMUSG00000032179	ENSMUSG00000079104	ENSMUSG00000059743
ENSMUSG00000055652	ENSMUSG00000032202	ENSMUSG00000079164	ENSMUSG00000060012
ENSMUSG00000055725	ENSMUSG00000032235	ENSMUSG00000079283	ENSMUSG00000060373
ENSMUSG00000055932	ENSMUSG00000032252	ENSMUSG00000079659	ENSMUSG00000060519
ENSMUSG00000056131	ENSMUSG00000032268	ENSMUSG00000081534	ENSMUSG00000060950
ENSMUSG00000056211	ENSMUSG00000032300	ENSMUSG00000081666	ENSMUSG00000061013
ENSMUSG00000056214	ENSMUSG00000032344	ENSMUSG00000082179	ENSMUSG00000061393
ENSMUSG00000057103	ENSMUSG00000032352	ENSMUSG00000082305	ENSMUSG00000061838
ENSMUSG00000057143	ENSMUSG00000032359	ENSMUSG00000083079	ENSMUSG00000061887
ENSMUSG00000057193	ENSMUSG00000032384	ENSMUSG00000083879	ENSMUSG00000062012
ENSMUSG00000057234	ENSMUSG00000032411	ENSMUSG00000084972	ENSMUSG00000062054
ENSMUSG00000057388	ENSMUSG00000032422	ENSMUSG00000085092	ENSMUSG00000062075
ENSMUSG00000057522	ENSMUSG00000032477	ENSMUSG00000085154	ENSMUSG00000062248
ENSMUSG00000057541	ENSMUSG00000032481	ENSMUSG00000085379	ENSMUSG00000062352
ENSMUSG00000057554	ENSMUSG00000032547	ENSMUSG00000085385	ENSMUSG00000062762
ENSMUSG00000058070	ENSMUSG00000032578	ENSMUSG00000085392	ENSMUSG00000063179
ENSMUSG00000058447	ENSMUSG00000032593	ENSMUSG00000085535	ENSMUSG00000063235
ENSMUSG00000058454	ENSMUSG00000032607	ENSMUSG00000085558	ENSMUSG00000063254
ENSMUSG00000058586	ENSMUSG00000032733	ENSMUSG00000085566	ENSMUSG00000063406
ENSMUSG00000058921	ENSMUSG00000032766	ENSMUSG00000085642	ENSMUSG00000063838
ENSMUSG00000058966	ENSMUSG00000032777	ENSMUSG00000085644	ENSMUSG00000063889
ENSMUSG00000059000	ENSMUSG00000032786	ENSMUSG00000085665	ENSMUSG00000064247
ENSMUSG00000059013	ENSMUSG00000032803	ENSMUSG00000085862	ENSMUSG00000064307
ENSMUSG00000059291	ENSMUSG00000032850	ENSMUSG00000085962	ENSMUSG00000066530
ENSMUSG00000059361	ENSMUSG00000032932	ENSMUSG00000086082	ENSMUSG00000066687
ENSMUSG00000059363	ENSMUSG00000032977	ENSMUSG00000086108	ENSMUSG00000066829
ENSMUSG00000059555	ENSMUSG00000032997	ENSMUSG00000086212	ENSMUSG00000066894
ENSMUSG00000059921	ENSMUSG00000033022	ENSMUSG00000086276	ENSMUSG00000067150
ENSMUSG00000060098	ENSMUSG00000033083	ENSMUSG00000086382	ENSMUSG00000067629
ENSMUSG00000060214	ENSMUSG00000033088	ENSMUSG00000086477	ENSMUSG00000067786
ENSMUSG00000060675	ENSMUSG00000033159	ENSMUSG00000086544	ENSMUSG00000068040
ENSMUSG00000060743	ENSMUSG00000033170	ENSMUSG00000086635	ENSMUSG00000068206
ENSMUSG00000060923	ENSMUSG00000033216	ENSMUSG00000086794	ENSMUSG00000068922
ENSMUSG00000060935	ENSMUSG00000033228	ENSMUSG00000086894	ENSMUSG00000069895
ENSMUSG00000061119	ENSMUSG00000033256	ENSMUSG00000086914	ENSMUSG00000070284
ENSMUSG00000061751	ENSMUSG00000033282	ENSMUSG00000086938	ENSMUSG00000070644
ENSMUSG00000061859	ENSMUSG00000033382	ENSMUSG00000086965	ENSMUSG00000070717
ENSMUSG00000063172	ENSMUSG00000033684	ENSMUSG00000087259	ENSMUSG00000070738
ENSMUSG00000063268	ENSMUSG00000033705	ENSMUSG00000087673	ENSMUSG00000071369
ENSMUSG00000063659	ENSMUSG00000033883	ENSMUSG00000087676	ENSMUSG00000071528
ENSMUSG00000063765	ENSMUSG00000033904	ENSMUSG00000089637	ENSMUSG00000072623
ENSMUSG00000063952	ENSMUSG00000034007	ENSMUSG00000089806	ENSMUSG00000072949
ENSMUSG00000064181	ENSMUSG00000034037	ENSMUSG00000089875	ENSMUSG00000073413
ENSMUSG00000064210	ENSMUSG00000034109	ENSMUSG00000090488	ENSMUSG00000073888
ENSMUSG00000066357	ENSMUSG00000034135	ENSMUSG00000090611	ENSMUSG00000074088
ENSMUSG00000066595	ENSMUSG00000034152	ENSMUSG00000090687	ENSMUSG00000074622
ENSMUSG00000066721	ENSMUSG00000034175	ENSMUSG00000090760	ENSMUSG00000074649
ENSMUSG00000066735	ENSMUSG00000034177	ENSMUSG00000091228	ENSMUSG00000074794
ENSMUSG00000066892	ENSMUSG00000034210	ENSMUSG00000091586	ENSMUSG00000075284
ENSMUSG00000067212	ENSMUSG00000034255	ENSMUSG00000091706	ENSMUSG00000075389
ENSMUSG00000067219	ENSMUSG00000034282	ENSMUSG00000091735	ENSMUSG00000078453
ENSMUSG00000067889	ENSMUSG00000034295	ENSMUSG00000091852	ENSMUSG00000078681
ENSMUSG00000068062	ENSMUSG00000034300	ENSMUSG00000091946	ENSMUSG00000079020
ENSMUSG00000068221	ENSMUSG00000034401	ENSMUSG00000092102	ENSMUSG00000079188
ENSMUSG00000068917	ENSMUSG00000034450	ENSMUSG00000092300	ENSMUSG00000079252
ENSMUSG00000068923	ENSMUSG00000034522	ENSMUSG00000092416	ENSMUSG00000079477
ENSMUSG00000068966	ENSMUSG00000034538	ENSMUSG00000092571	ENSMUSG00000079511
ENSMUSG00000069601	ENSMUSG00000034593	ENSMUSG00000092607	ENSMUSG00000079614
ENSMUSG00000069662	ENSMUSG00000034614	ENSMUSG00000093459	ENSMUSG00000080316
ENSMUSG00000070056	ENSMUSG00000034659	ENSMUSG00000093606	ENSMUSG00000084883
ENSMUSG00000070348	ENSMUSG00000034663		ENSMUSG00000085655
ENSMUSG00000070737	ENSMUSG00000034667		ENSMUSG00000085847
ENSMUSG00000071037	ENSMUSG00000034709		ENSMUSG00000085929
ENSMUSG00000071379	ENSMUSG00000034801		ENSMUSG00000086429
ENSMUSG00000071632	ENSMUSG00000034807		ENSMUSG00000087543
ENSMUSG00000071660	ENSMUSG00000034848		ENSMUSG00000087968
ENSMUSG00000072214	ENSMUSG00000034854		ENSMUSG00000090086
ENSMUSG00000072494	ENSMUSG00000034998		ENSMUSG00000090150
ENSMUSG00000072566	ENSMUSG00000035047		ENSMUSG00000090290
ENSMUSG00000072720	ENSMUSG00000035093		ENSMUSG00000090841
ENSMUSG00000072825	ENSMUSG00000035139		ENSMUSG00000091478
ENSMUSG00000073002	ENSMUSG00000035171		ENSMUSG00000093565
ENSMUSG00000073102	ENSMUSG00000035198		ENSMUSG00000093585
ENSMUSG00000073406	ENSMUSG00000035199
ENSMUSG00000074165	ENSMUSG00000035273
ENSMUSG00000074194	ENSMUSG00000035283
ENSMUSG00000074505	ENSMUSG00000035297
ENSMUSG00000074748	ENSMUSG00000035505
ENSMUSG00000075289	ENSMUSG00000035576
ENSMUSG00000075463	ENSMUSG00000035601
ENSMUSG00000075590	ENSMUSG00000035829
ENSMUSG00000078157	ENSMUSG00000035873
ENSMUSG00000078684	ENSMUSG00000035919
ENSMUSG00000079036	ENSMUSG00000036023
ENSMUSG00000079215	ENSMUSG00000036040
ENSMUSG00000079334	ENSMUSG00000036103
ENSMUSG00000079555	ENSMUSG00000036160
ENSMUSG00000080152	ENSMUSG00000036181
ENSMUSG00000082920	ENSMUSG00000036202
ENSMUSG00000083332	ENSMUSG00000036295
ENSMUSG00000084915	ENSMUSG00000036333
ENSMUSG00000084925	ENSMUSG00000036372
ENSMUSG00000085013	ENSMUSG00000036435
ENSMUSG00000085081	ENSMUSG00000036461
ENSMUSG00000085093	ENSMUSG00000036528
ENSMUSG00000085291	ENSMUSG00000036529
ENSMUSG00000085436	ENSMUSG00000036564
ENSMUSG00000086003	ENSMUSG00000036617
ENSMUSG00000086043	ENSMUSG00000036779
ENSMUSG00000086412	ENSMUSG00000036825
ENSMUSG00000086670	ENSMUSG00000036826
ENSMUSG00000086865	ENSMUSG00000036860
ENSMUSG00000086888	ENSMUSG00000036864
ENSMUSG00000087471	ENSMUSG00000036880
ENSMUSG00000087507	ENSMUSG00000036902
ENSMUSG00000087612	ENSMUSG00000036923
ENSMUSG00000089682	ENSMUSG00000036975
ENSMUSG00000089889	ENSMUSG00000036995
ENSMUSG00000090430	ENSMUSG00000037062
ENSMUSG00000090799	ENSMUSG00000037149
ENSMUSG00000091337	ENSMUSG00000037234
ENSMUSG00000091345	ENSMUSG00000037260
ENSMUSG00000091387	ENSMUSG00000037344
ENSMUSG00000091412	ENSMUSG00000037432
ENSMUSG00000091890	ENSMUSG00000037434
ENSMUSG00000093424	ENSMUSG00000037487
	ENSMUSG00000037503
	ENSMUSG00000037553
	ENSMUSG00000037606
	ENSMUSG00000037613
	ENSMUSG00000037617
	ENSMUSG00000037681
	ENSMUSG00000037692
	ENSMUSG00000037788
	ENSMUSG00000037820
	ENSMUSG00000037857
	ENSMUSG00000037887
	ENSMUSG00000037938
	ENSMUSG00000037946
	ENSMUSG00000038010
	ENSMUSG00000038024
	ENSMUSG00000038055
	ENSMUSG00000038074
	ENSMUSG00000038127
	ENSMUSG00000038143
	ENSMUSG00000038172
	ENSMUSG00000038208
	ENSMUSG00000038213
	ENSMUSG00000038312
	ENSMUSG00000038352
	ENSMUSG00000038412
	ENSMUSG00000038417
	ENSMUSG00000038429
	ENSMUSG00000038446
	ENSMUSG00000038481
	ENSMUSG00000038506
	ENSMUSG00000038525
	ENSMUSG00000038538
	ENSMUSG00000038563
	ENSMUSG00000038608
	ENSMUSG00000038702
	ENSMUSG00000038712
	ENSMUSG00000038718
	ENSMUSG00000038766
	ENSMUSG00000038807
	ENSMUSG00000038836
	ENSMUSG00000038844
	ENSMUSG00000038888
	ENSMUSG00000039068
	ENSMUSG00000039110
	ENSMUSG00000039114
	ENSMUSG00000039158
	ENSMUSG00000039234
	ENSMUSG00000039244
	ENSMUSG00000039254
	ENSMUSG00000039323
	ENSMUSG00000039414
	ENSMUSG00000039474
	ENSMUSG00000039480
	ENSMUSG00000039509
	ENSMUSG00000039523
	ENSMUSG00000039621
	ENSMUSG00000039630
	ENSMUSG00000039653
	ENSMUSG00000039680
	ENSMUSG00000039701
	ENSMUSG00000039756
	ENSMUSG00000039835
	ENSMUSG00000039844
	ENSMUSG00000039908
	ENSMUSG00000039994
	ENSMUSG00000040146
	ENSMUSG00000040234
	ENSMUSG00000040339
	ENSMUSG00000040370
	ENSMUSG00000040383
	ENSMUSG00000040389
	ENSMUSG00000040396
	ENSMUSG00000040446
	ENSMUSG00000040462
	ENSMUSG00000040511
	ENSMUSG00000040591
	ENSMUSG00000040624
	ENSMUSG00000040688
	ENSMUSG00000040728
	ENSMUSG00000040818
	ENSMUSG00000040936
	ENSMUSG00000040943
	ENSMUSG00000041028
	ENSMUSG00000041057
	ENSMUSG00000041073
	ENSMUSG00000041180
	ENSMUSG00000041225
	ENSMUSG00000041231
	ENSMUSG00000041258
	ENSMUSG00000041263
	ENSMUSG00000041482
	ENSMUSG00000041594
	ENSMUSG00000041629
	ENSMUSG00000041642
	ENSMUSG00000041671
	ENSMUSG00000041685
	ENSMUSG00000041712
	ENSMUSG00000041895
	ENSMUSG00000041921
	ENSMUSG00000041935
	ENSMUSG00000042079
	ENSMUSG00000042109
	ENSMUSG00000042155
	ENSMUSG00000042185
	ENSMUSG00000042202
	ENSMUSG00000042228
	ENSMUSG00000042229
	ENSMUSG00000042351
	ENSMUSG00000042354
	ENSMUSG00000042396
	ENSMUSG00000042426
	ENSMUSG00000042429
	ENSMUSG00000042460
	ENSMUSG00000042508
	ENSMUSG00000042524
	ENSMUSG00000042549
	ENSMUSG00000042579
	ENSMUSG00000042632
	ENSMUSG00000042684
	ENSMUSG00000042700
	ENSMUSG00000042790
	ENSMUSG00000042810
	ENSMUSG00000042992
	ENSMUSG00000043019
	ENSMUSG00000043090
	ENSMUSG00000043251
	ENSMUSG00000043336
	ENSMUSG00000043629
	ENSMUSG00000043639
	ENSMUSG00000043668
	ENSMUSG00000043998
	ENSMUSG00000044072
	ENSMUSG00000044098
	ENSMUSG00000044231
	ENSMUSG00000044254
	ENSMUSG00000044258
	ENSMUSG00000044447
	ENSMUSG00000044505
	ENSMUSG00000044707
	ENSMUSG00000044876
	ENSMUSG00000045078
	ENSMUSG00000045257
	ENSMUSG00000045288
	ENSMUSG00000045319
	ENSMUSG00000045438
	ENSMUSG00000045482
	ENSMUSG00000045636
	ENSMUSG00000045659
	ENSMUSG00000045777
	ENSMUSG00000045795
	ENSMUSG00000045875
	ENSMUSG00000045996
	ENSMUSG00000046020
	ENSMUSG00000046056
	ENSMUSG00000046675
	ENSMUSG00000046718
	ENSMUSG00000046761
	ENSMUSG00000047090
	ENSMUSG00000047112
	ENSMUSG00000047434
	ENSMUSG00000047446
	ENSMUSG00000047730
	ENSMUSG00000047766
	ENSMUSG00000047804
	ENSMUSG00000047879
	ENSMUSG00000048012
	ENSMUSG00000048175
	ENSMUSG00000048310
	ENSMUSG00000048351
	ENSMUSG00000048440
	ENSMUSG00000048546
	ENSMUSG00000048701
	ENSMUSG00000048728
	ENSMUSG00000048826
	ENSMUSG00000048832
	ENSMUSG00000048878
	ENSMUSG00000048911
	ENSMUSG00000048967
	ENSMUSG00000049106
	ENSMUSG00000049303
	ENSMUSG00000049305
	ENSMUSG00000049327
	ENSMUSG00000049421
	ENSMUSG00000049488
	ENSMUSG00000049550
	ENSMUSG00000049562
	ENSMUSG00000049577
	ENSMUSG00000049630
	ENSMUSG00000049672
	ENSMUSG00000049742
	ENSMUSG00000049764
	ENSMUSG00000049866
	ENSMUSG00000049881
	ENSMUSG00000049971
	ENSMUSG00000050199
	ENSMUSG00000050373
	ENSMUSG00000050410
	ENSMUSG00000050666
	ENSMUSG00000050675
	ENSMUSG00000050677
	ENSMUSG00000050705
	ENSMUSG00000050812
	ENSMUSG00000050891
	ENSMUSG00000050910
	ENSMUSG00000051034
	ENSMUSG00000051037
	ENSMUSG00000051113
	ENSMUSG00000051278
	ENSMUSG00000051316
	ENSMUSG00000051669
	ENSMUSG00000051675
	ENSMUSG00000051705
	ENSMUSG00000051768
	ENSMUSG00000051790
	ENSMUSG00000051950
	ENSMUSG00000051977
	ENSMUSG00000052102
	ENSMUSG00000052125
	ENSMUSG00000052151
	ENSMUSG00000052302
	ENSMUSG00000052337
	ENSMUSG00000052373
	ENSMUSG00000052397
	ENSMUSG00000052609
	ENSMUSG00000052751
	ENSMUSG00000052917
	ENSMUSG00000052949
	ENSMUSG00000053477
	ENSMUSG00000053536
	ENSMUSG00000053574
	ENSMUSG00000053600
	ENSMUSG00000053644
	ENSMUSG00000053768
	ENSMUSG00000053819
	ENSMUSG00000054008
	ENSMUSG00000054099
	ENSMUSG00000054199
	ENSMUSG00000054404
	ENSMUSG00000054452
	ENSMUSG00000054477
	ENSMUSG00000054509
	ENSMUSG00000054517
	ENSMUSG00000054814
	ENSMUSG00000055128
	ENSMUSG00000055371
	ENSMUSG00000055692
	ENSMUSG00000055707
	ENSMUSG00000056267
	ENSMUSG00000056305
	ENSMUSG00000056342
	ENSMUSG00000056427
	ENSMUSG00000056763
	ENSMUSG00000056851
	ENSMUSG00000057134
	ENSMUSG00000057396
	ENSMUSG00000057561
	ENSMUSG00000057649
	ENSMUSG00000057691
	ENSMUSG00000057894
	ENSMUSG00000058239
	ENSMUSG00000058240
	ENSMUSG00000058355
	ENSMUSG00000058388
	ENSMUSG00000058402
	ENSMUSG00000058587
	ENSMUSG00000058704
	ENSMUSG00000059248
	ENSMUSG00000059273
	ENSMUSG00000059436
	ENSMUSG00000059475
	ENSMUSG00000059602
	ENSMUSG00000059674
	ENSMUSG00000059796
	ENSMUSG00000059975
	ENSMUSG00000060032
	ENSMUSG00000060121
	ENSMUSG00000060149
	ENSMUSG00000060227
	ENSMUSG00000060301
	ENSMUSG00000060314
	ENSMUSG00000060477
	ENSMUSG00000060510
	ENSMUSG00000060613
	ENSMUSG00000060679
	ENSMUSG00000061175
	ENSMUSG00000061298
	ENSMUSG00000061313
	ENSMUSG00000061544
	ENSMUSG00000061740
	ENSMUSG00000062098
	ENSMUSG00000062198
	ENSMUSG00000062397
	ENSMUSG00000062519
	ENSMUSG00000062591
	ENSMUSG00000062691
	ENSMUSG00000062753
	ENSMUSG00000062929
	ENSMUSG00000063229
	ENSMUSG00000063362
	ENSMUSG00000063568
	ENSMUSG00000063800
	ENSMUSG00000064145
	ENSMUSG00000064225
	ENSMUSG00000064284
	ENSMUSG00000066151
	ENSMUSG00000066233
	ENSMUSG00000066319
	ENSMUSG00000066392
	ENSMUSG00000066760
	ENSMUSG00000066860
	ENSMUSG00000067279
	ENSMUSG00000067825
	ENSMUSG00000067995
	ENSMUSG00000068328
	ENSMUSG00000068735
	ENSMUSG00000069270
	ENSMUSG00000069743
	ENSMUSG00000069808
	ENSMUSG00000070000
	ENSMUSG00000070407
	ENSMUSG00000070509
	ENSMUSG00000070565
	ENSMUSG00000070705
	ENSMUSG00000070883
	ENSMUSG00000070891
	ENSMUSG00000070972
	ENSMUSG00000071064
	ENSMUSG00000071078
	ENSMUSG00000071256
	ENSMUSG00000071267
	ENSMUSG00000071350
	ENSMUSG00000071551
	ENSMUSG00000071644
	ENSMUSG00000072663
	ENSMUSG00000072812
	ENSMUSG00000072872
	ENSMUSG00000072941
	ENSMUSG00000073147
	ENSMUSG00000073155
	ENSMUSG00000073233
	ENSMUSG00000073436
	ENSMUSG00000073633
	ENSMUSG00000073838
	ENSMUSG00000073987
	ENSMUSG00000074141
	ENSMUSG00000074182
	ENSMUSG00000074227
	ENSMUSG00000074264
	ENSMUSG00000074305
	ENSMUSG00000074384
	ENSMUSG00000074576
	ENSMUSG00000074579
	ENSMUSG00000074796
	ENSMUSG00000074811
	ENSMUSG00000074826
	ENSMUSG00000075040
	ENSMUSG00000075256
	ENSMUSG00000075273
	ENSMUSG00000075376
	ENSMUSG00000078441
	ENSMUSG00000078515
	ENSMUSG00000078588
	ENSMUSG00000078700
	ENSMUSG00000078821
	ENSMUSG00000078941
	ENSMUSG00000079056
	ENSMUSG00000079465
	ENSMUSG00000079709
	ENSMUSG00000085119
	ENSMUSG00000085259
	ENSMUSG00000085793
	ENSMUSG00000085913
	ENSMUSG00000086488
	ENSMUSG00000086693
	ENSMUSG00000086773
	ENSMUSG00000086796
	ENSMUSG00000088835
	ENSMUSG00000089774
	ENSMUSG00000089872
	ENSMUSG00000090100
	ENSMUSG00000090936
	ENSMUSG00000091509
	ENSMUSG00000091747
	ENSMUSG00000091982
	ENSMUSG00000091994
	ENSMUSG00000092118
	ENSMUSG00000092341

## Sheet: 2-both_cis
Both_cis	Retina_weighted_F1_log2(Cast_allele/B6_allele)	Retina_weighted_F0_log2(Cast/B6)	Liver_weighted_F1_log2(Cast_allele/B6_allele)	Liver_weighted_F0_log2(Cast/B6)
ENSMUSG00000001039	0.798969	0.674227	2.19157	1.36591
ENSMUSG00000001445	0.516925	0.580657	0.349976	0.221721
ENSMUSG00000001473	-1.27177	-1.06532	0.947921	2.0687
ENSMUSG00000001948	-1.75935	-2.36061	-9.88022	-17.2442
ENSMUSG00000002108	-1.21571	-1.66273	0.447865	0.734699
ENSMUSG00000002324	-3.93968	-3.39019	-2.30786	-3.88041
ENSMUSG00000002342	0.495013	0.322379	1.14291	0.884525
ENSMUSG00000002384	1.46572	0.785996	4.7091	1.61391
ENSMUSG00000002897	-0.603883	-0.57297	0.368578	0.617311
ENSMUSG00000003623	-0.296247	-0.493903	-0.855808	-0.931717
ENSMUSG00000004035	2.92489	2.99175	0.952231	0.696045
ENSMUSG00000004098	1.65451	2.23705	-3.40031	-3.03574
ENSMUSG00000004462	-0.340938	-0.222712	-0.638196	-0.434907
ENSMUSG00000004864	1.54111	2.08963	1.00686	1.50802
ENSMUSG00000005125	0.177041	0.387487	-2.1129	-1.77408
ENSMUSG00000005142	-0.207541	-0.159128	-0.417962	-0.173504
ENSMUSG00000005225	-0.363711	-0.553833	-0.879849	-0.516604
ENSMUSG00000005320	1.47894	0.696994	0.277144	0.602497
ENSMUSG00000005338	0.274353	0.30491	0.478321	0.748209
ENSMUSG00000006134	0.21613	0.306611	0.342398	0.292071
ENSMUSG00000006538	2.5413	1.83768	-2.46033	-2.05015
ENSMUSG00000006638	1.91419	1.6125	4.29572	4.18061
ENSMUSG00000006715	-2.55674	-2.05409	-1.12704	-0.933462
ENSMUSG00000006782	-1.38843	-1.58466	-0.841537	-0.539792
ENSMUSG00000007034	4.87602	1.8032	1.52688	1.40146
ENSMUSG00000007783	0.235149	0.369509	1.00755	1.25493
ENSMUSG00000008932	0.29836	0.266232	2.58813	2.45998
ENSMUSG00000009376	1.99764	2.60732	0.664071	0.860181
ENSMUSG00000009654	-4.19333	-8.76821	0.267992	0.0606357
ENSMUSG00000012443	-3.37544	-2.52575	-1.80918	-0.813841
ENSMUSG00000013878	-0.681156	-0.890543	-0.456883	-0.577103
ENSMUSG00000015202	-0.363481	-0.289128	-0.4526	-0.696751
ENSMUSG00000015222	0.162305	0.1749	1.93266	1.01973
ENSMUSG00000015488	-0.23267	-0.348534	0.308144	0.52062
ENSMUSG00000015653	-1.00723	-1.19787	-2.7623	-4.01342
ENSMUSG00000016194	2.30831	2.72253	0.985061	0.777682
ENSMUSG00000016503	-0.579911	-0.728632	0.712706	0.404296
ENSMUSG00000016520	0.34325	0.14138	-0.494786	-0.73699
ENSMUSG00000016526	0.71597	0.588463	-1.04173	-0.783785
ENSMUSG00000016528	0.205593	0.214542	-0.271347	-0.371907
ENSMUSG00000017390	0.7988	0.698268	0.880485	0.240454
ENSMUSG00000017400	-0.332602	-0.195623	3.04989	3.08556
ENSMUSG00000017677	-0.456311	-0.480468	-1.03149	-0.446489
ENSMUSG00000017817	-1.64852	-2.28304	1.41681	1.74357
ENSMUSG00000018548	-0.452347	-0.352504	-0.905687	-0.684856
ENSMUSG00000019731	0.638075	0.398582	0.692072	0.802046
ENSMUSG00000019842	-0.897464	-1.35835	0.36018	0.658859
ENSMUSG00000019863	-1.3593	-1.5212	0.603717	0.493008
ENSMUSG00000019952	1.18961	1.03412	-0.945954	-1.47135
ENSMUSG00000019988	-0.539758	-0.181849	-0.366117	-0.600548
ENSMUSG00000020010	18.1728	18.0806	-1.9786	-2.13282
ENSMUSG00000020024	0.622828	0.725128	1.06515	0.484482
ENSMUSG00000020212	-0.45838	-0.346095	1.11938	1.35195
ENSMUSG00000020253	-0.870754	-0.805529	-1.22148	-1.28806
ENSMUSG00000020255	-0.323685	-0.583194	0.00268165	0.138434
ENSMUSG00000020268	1.15401	0.577866	1.01962	1.06926
ENSMUSG00000020272	0.389532	0.781924	1.55502	1.17966
ENSMUSG00000020277	0.536921	0.0458944	0.738626	0.637334
ENSMUSG00000020284	0.504909	0.723227	0.342098	0.672285
ENSMUSG00000020287	0.373344	0.156863	0.324036	0.407505
ENSMUSG00000020340	0.507058	0.398804	0.76663	0.591073
ENSMUSG00000020400	0.473309	0.399648	0.990504	0.861136
ENSMUSG00000020415	-4.30116	-5.20957	-4.51623	-4.64192
ENSMUSG00000020668	-0.392232	-0.335369	-1.48038	-1.63644
ENSMUSG00000020691	-0.500467	-0.319469	0.369251	0.298165
ENSMUSG00000020793	1.34745	1.56046	2.0916	1.64323
ENSMUSG00000020841	0.214153	0.290354	1.11279	0.725558
ENSMUSG00000020843	0.370298	0.441991	0.842471	1.02882
ENSMUSG00000020937	1.40934	1.5502	1.53965	1.41008
ENSMUSG00000020955	-1.20619	-1.16621	-0.648149	-0.730243
ENSMUSG00000020956	-0.74628	-1.07652	-1.62372	-1.59259
ENSMUSG00000021020	19.5032	17.4346	10.5066	11.3761
ENSMUSG00000021023	0.537266	0.341744	0.496273	0.441892
ENSMUSG00000021094	1.08064	0.797356	-0.874658	-1.36569
ENSMUSG00000021200	0.63399	0.293531	-3.88528	-2.96082
ENSMUSG00000021222	0.280888	0.34532	2.56901	2.81691
ENSMUSG00000021224	0.454757	0.482229	0.50433	0.464509
ENSMUSG00000021257	-1.00198	-0.590454	-1.14737	-1.09006
ENSMUSG00000021287	-0.487876	-0.895495	-0.734696	-0.686186
ENSMUSG00000021335	-4.77	-4.90918	-1.41651	-1.29457
ENSMUSG00000021336	-8.33189	-8.89698	0.776653	0.671911
ENSMUSG00000021340	-0.287043	-0.37062	-0.537926	-0.329374
ENSMUSG00000021408	1.43805	1.56048	0.433193	0.279934
ENSMUSG00000021416	2.95099	10.7825	6.8256	6.89106
ENSMUSG00000021474	0.209095	0.331871	0.468166	0.589097
ENSMUSG00000021477	0.16543	0.25743	0.959849	0.628277
ENSMUSG00000021496	0.593654	0.897353	0.58707	0.946021
ENSMUSG00000021519	0.869519	0.904882	0.799136	0.656127
ENSMUSG00000021572	-0.890594	-0.843193	-1.82856	-1.07606
ENSMUSG00000021666	-0.877045	-1.12086	-0.283568	-0.205018
ENSMUSG00000021671	0.157256	0.171595	0.323441	0.81948
ENSMUSG00000021710	-0.929586	-0.958172	-0.609856	-0.715783
ENSMUSG00000021747	-0.953865	-1.40134	3.28055	3.52792
ENSMUSG00000021771	0.174411	0.350054	0.329102	0.32847
ENSMUSG00000021806	-2.21694	-3.83505	-2.02046	-1.36428
ENSMUSG00000021815	0.693616	1.29035	0.950133	1.21333
ENSMUSG00000021871	-0.539277	-0.228644	-0.776748	-1.09437
ENSMUSG00000021993	0.255879	0.507965	0.55319	0.661067
ENSMUSG00000022109	-0.681043	-0.936743	-0.0902473	-0.571581
ENSMUSG00000022125	-0.585524	-0.511668	-0.756554	-0.636868
ENSMUSG00000022206	-1.23525	-1.17923	0.880217	0.884811
ENSMUSG00000022235	-1.60157	-1.04889	-0.729803	-0.887323
ENSMUSG00000022297	-0.755722	-1.24005	-1.2573	-0.905642
ENSMUSG00000022332	-0.332789	-0.209764	-2.81677	-2.24126
ENSMUSG00000022415	0.241377	0.21342	3.48139	4.29601
ENSMUSG00000022449	0.875159	0.961854	2.89412	4.15485
ENSMUSG00000022456	-0.268187	-0.114383	2.54801	2.78101
ENSMUSG00000022462	-0.22169	-0.372633	-0.479218	-0.402829
ENSMUSG00000022466	-0.17621	-0.21991	1.17245	0.546659
ENSMUSG00000022604	-0.501027	-0.162327	-0.995549	-0.577438
ENSMUSG00000022668	-0.507529	-0.387316	-0.141715	-0.867004
ENSMUSG00000022671	1.83003	2.24137	0.799985	0.713089
ENSMUSG00000022680	-0.923291	-0.784856	-0.339512	-0.445338
ENSMUSG00000022722	-0.351492	-0.224735	-1.96558	-0.944012
ENSMUSG00000022844	-1.277	-0.936091	-0.712911	-0.340521
ENSMUSG00000022883	0.22126	0.0935602	-2.73148	-2.12315
ENSMUSG00000022894	1.41664	1.45161	1.89429	1.70499
ENSMUSG00000022911	0.420642	0.644739	-1.21226	-0.702921
ENSMUSG00000022945	2.63655	2.02503	1.78145	2.53944
ENSMUSG00000022948	-1.04417	-1.58115	-1.92435	-2.10883
ENSMUSG00000022965	-0.574727	-0.885652	-0.589331	-0.966317
ENSMUSG00000023022	0.380403	0.316604	-1.34711	-0.982891
ENSMUSG00000023832	0.460141	0.487729	0.38105	0.777483
ENSMUSG00000024039	0.763128	0.707634	0.587861	0.326153
ENSMUSG00000024064	-0.690673	-0.380446	3.18806	2.16032
ENSMUSG00000024066	0.951593	0.531226	-1.34387	-1.46475
ENSMUSG00000024084	0.797717	0.708934	1.45797	1.45742
ENSMUSG00000024331	0.70613	0.528141	-0.712517	-1.08893
ENSMUSG00000024413	0.382178	0.497788	-0.8281	-0.532468
ENSMUSG00000024420	-0.60974	-0.606103	1.77247	1.85908
ENSMUSG00000024747	-5.35933	-4.08444	1.34343	0.87276
ENSMUSG00000024871	-1.41708	-1.19829	-0.357317	-0.759186
ENSMUSG00000024926	0.153455	0.276567	0.606451	0.509284
ENSMUSG00000024944	0.251116	0.335533	0.655739	0.847189
ENSMUSG00000024963	0.771027	0.498069	0.760953	0.263435
ENSMUSG00000025002	3.0906	17.5822	-1.124	0.0723977
ENSMUSG00000025027	0.359534	0.254393	0.65524	0.94781
ENSMUSG00000025077	0.478177	0.488422	0.483973	0.651429
ENSMUSG00000025209	0.245594	0.396023	0.463663	0.536373
ENSMUSG00000025366	0.455176	0.249485	-0.80119	-0.767321
ENSMUSG00000025402	-0.519875	-0.866726	-0.892862	-0.635262
ENSMUSG00000025413	-1.07108	-1.06504	-1.06251	-1.07513
ENSMUSG00000025429	-1.78769	-1.9572	-2.52717	-2.1594
ENSMUSG00000025484	-0.374196	-0.10328	0.216144	0.562074
ENSMUSG00000025574	-1.0386	-1.39705	-1.15361	-0.5317
ENSMUSG00000025736	0.344261	0.414719	0.240418	0.346388
ENSMUSG00000025759	0.471783	0.370041	0.814859	0.654984
ENSMUSG00000025791	-0.477397	-0.332539	-0.559336	-0.756074
ENSMUSG00000025815	-1.48811	-1.13131	0.516297	0.96518
ENSMUSG00000025986	0.465504	0.435205	-0.604237	-0.115488
ENSMUSG00000026117	-4.23237	-3.12451	-1.18298	-0.358866
ENSMUSG00000026142	0.267105	0.484359	0.677667	0.366938
ENSMUSG00000026248	-0.279476	-0.372949	-0.136905	-0.406114
ENSMUSG00000026315	-1.10877	-1.02542	1.40133	1.40165
ENSMUSG00000026411	-0.482226	-0.559018	-0.353161	-0.387521
ENSMUSG00000026553	-0.444214	-0.391624	-0.343742	-0.238817
ENSMUSG00000026608	0.17224	0.0743746	0.366529	0.539485
ENSMUSG00000026621	-5.35103	-4.18353	0.652677	0.299526
ENSMUSG00000026655	-0.568937	-0.327611	0.488852	0.492118
ENSMUSG00000026659	-0.255589	-0.320056	-0.619708	-0.892127
ENSMUSG00000026670	-0.18399	-0.23681	0.281952	0.60292
ENSMUSG00000026740	-0.254152	-0.402535	0.576037	0.843735
ENSMUSG00000026749	1.41114	1.55308	0.498374	0.54588
ENSMUSG00000026837	-0.903217	-0.974898	0.707595	0.966004
ENSMUSG00000026860	-0.458449	-0.146384	-0.695307	-0.585707
ENSMUSG00000026879	1.80903	1.20578	-1.64313	-1.72793
ENSMUSG00000026883	0.285592	0.290758	0.372503	0.452857
ENSMUSG00000026927	0.345795	0.538651	0.18234	0.324089
ENSMUSG00000027207	0.672637	0.607211	0.481787	0.501716
ENSMUSG00000027293	-0.731486	-1.0884	-0.469958	-0.393899
ENSMUSG00000027335	-0.575061	-0.426778	5.50499	13.6095
ENSMUSG00000027353	0.284823	0.475624	0.726097	1.05647
ENSMUSG00000027406	-0.181581	-0.228879	-0.312874	-0.357611
ENSMUSG00000027472	-0.422199	-0.504054	-0.521213	-0.574058
ENSMUSG00000027519	-0.457709	-0.456635	-0.722327	-0.491032
ENSMUSG00000027531	1.04996	0.900285	-0.381421	-0.681715
ENSMUSG00000027562	-0.270607	-0.449291	2.23109	2.18522
ENSMUSG00000027601	-0.286059	-0.384598	-0.182825	-0.403265
ENSMUSG00000027642	0.226425	0.185386	0.644228	0.768256
ENSMUSG00000027714	-0.39428	-0.247798	-0.710318	-0.621921
ENSMUSG00000027750	2.42621	2.43385	1.09505	1.51296
ENSMUSG00000027965	0.603108	0.88712	-6.04241	-2.41902
ENSMUSG00000028048	0.423935	0.616331	1.0685	0.896195
ENSMUSG00000028093	0.655278	0.232281	0.435707	0.337259
ENSMUSG00000028133	1.33495	1.28376	1.38502	1.14741
ENSMUSG00000028221	0.22665	0.20577	0.330263	0.389772
ENSMUSG00000028337	-0.754813	-1.06197	-1.35754	-2.23292
ENSMUSG00000028344	0.690562	0.490459	0.754388	1.31461
ENSMUSG00000028378	1.12678	0.927982	2.39799	2.89085
ENSMUSG00000028385	0.242263	0.383675	0.699118	1.1504
ENSMUSG00000028402	-0.242691	-0.39863	0.451384	0.9187
ENSMUSG00000028476	-0.387243	-0.255336	-1.15842	-1.12764
ENSMUSG00000028539	0.917954	1.8149	2.18094	1.69864
ENSMUSG00000028559	0.298088	0.206635	-0.212868	-0.426384
ENSMUSG00000028573	0.716201	0.195387	0.460791	0.666192
ENSMUSG00000028637	-0.793616	-0.514979	-3.45791	-2.27047
ENSMUSG00000028651	0.545309	0.459134	0.757493	0.507887
ENSMUSG00000028738	-8.4505	-8.18988	-6.71874	-3.05117
ENSMUSG00000028971	4.7228	5.79021	10.8529	18.0112
ENSMUSG00000028974	0.555869	0.668723	-0.388909	-0.117519
ENSMUSG00000028978	-0.735933	-0.963337	0.825751	0.994751
ENSMUSG00000029034	0.417821	0.595404	0.273494	0.373803
ENSMUSG00000029053	-0.532325	-0.679825	1.08295	1.15444
ENSMUSG00000029090	1.08448	0.788379	-0.51419	-0.298432
ENSMUSG00000029094	-0.230732	-0.465534	2.67561	2.77248
ENSMUSG00000029148	0.157448	0.301968	0.289275	0.37501
ENSMUSG00000029173	0.323488	0.256579	0.717283	1.09581
ENSMUSG00000029247	0.220121	0.192576	-0.387234	-0.238826
ENSMUSG00000029312	0.421542	0.516389	0.826362	1.26261
ENSMUSG00000029348	0.231645	0.48827	12.2031	15.6343
ENSMUSG00000029392	0.277337	0.484409	0.79614	1.04307
ENSMUSG00000029394	0.680576	0.480705	0.525203	0.646945
ENSMUSG00000029433	-0.261565	-0.379075	0.543393	0.178272
ENSMUSG00000029440	-0.710594	-0.761692	-0.928122	-0.924422
ENSMUSG00000029458	-0.263732	-0.412972	-0.440006	-0.375131
ENSMUSG00000029463	-0.306725	-0.318917	1.1854	1.37165
ENSMUSG00000029464	0.603357	0.468699	1.39115	1.03809
ENSMUSG00000029470	-0.491933	-0.17831	0.373188	0.487267
ENSMUSG00000029503	-0.615087	-0.402634	3.89557	5.3169
ENSMUSG00000029651	-0.384185	-0.543611	-2.12938	-2.72868
ENSMUSG00000029669	0.631686	0.509516	-0.523736	-0.687061
ENSMUSG00000029695	1.09512	0.728485	0.540682	0.910644
ENSMUSG00000029701	-0.598914	-0.60721	-0.744429	-0.672296
ENSMUSG00000029826	-0.903073	-1.2215	-0.379262	-0.573419
ENSMUSG00000029843	-1.55183	-1.57664	1.1345	1.67787
ENSMUSG00000030095	-0.401605	-0.59791	-0.666789	-0.74265
ENSMUSG00000030275	-0.151569	-0.0463827	-0.377639	-0.451245
ENSMUSG00000030399	2.37491	2.20647	16.5837	14.5408
ENSMUSG00000030407	-0.623832	-0.330308	-0.619547	-0.247783
ENSMUSG00000030519	-0.321571	-0.61967	-2.36006	-1.81589
ENSMUSG00000030521	0.306192	0.398422	0.266258	0.622618
ENSMUSG00000030532	1.24347	1.05437	3.6123	3.61232
ENSMUSG00000030543	1.66612	3.23965	2.91452	3.31585
ENSMUSG00000030555	-0.686573	-0.611626	-0.482306	-0.531947
ENSMUSG00000030638	0.83837	0.92215	12.3694	20.9049
ENSMUSG00000030722	0.489879	0.408715	0.776663	0.486919
ENSMUSG00000030761	-4.80955	-5.06013	-0.806701	-0.696846
ENSMUSG00000030861	0.512789	0.629021	-0.573977	-1.08039
ENSMUSG00000030867	1.41654	1.05093	1.05469	1.71237
ENSMUSG00000030890	-0.269419	-0.213286	-0.33094	-0.238129
ENSMUSG00000030905	0.590003	0.732522	1.74546	2.61366
ENSMUSG00000030917	-0.798463	-0.782568	0.761453	0.899387
ENSMUSG00000030979	-0.786222	-1.24685	-1.61732	-1.56522
ENSMUSG00000030983	-0.247477	-0.223242	-0.53251	-0.486857
ENSMUSG00000031442	-0.186681	-0.152059	3.23432	4.20931
ENSMUSG00000031453	-0.310951	-0.404157	-1.1827	-0.847233
ENSMUSG00000031478	-2.37022	-2.95689	-1.38748	-1.33765
ENSMUSG00000031480	-1.2986	-1.92341	-1.20893	-1.00833
ENSMUSG00000031534	0.403469	0.52394	0.368503	0.535371
ENSMUSG00000031570	-0.43742	-0.325763	-0.639938	-0.455481
ENSMUSG00000031574	-1.46717	-1.45461	-0.522879	-0.921303
ENSMUSG00000031577	-0.345518	-0.371373	-0.770471	-0.47662
ENSMUSG00000031637	-0.929178	-1.48723	2.22064	-2.46553
ENSMUSG00000031647	-0.627352	-0.924894	5.14783	5.00791
ENSMUSG00000031668	0.20653	0.34744	0.550303	0.744026
ENSMUSG00000031749	0.192798	0.151498	0.566917	0.804424
ENSMUSG00000031765	-1.5956	-1.61408	-2.16167	1.16535
ENSMUSG00000031785	-0.507633	-0.542608	1.02538	1.20009
ENSMUSG00000031851	-0.960894	-0.96514	-0.471908	-0.860214
ENSMUSG00000031949	-0.396329	-0.711784	-0.814488	-0.500922
ENSMUSG00000031959	0.448523	0.458179	0.869992	0.64196
ENSMUSG00000031996	0.151242	0.23046	0.54063	0.408695
ENSMUSG00000032058	0.545192	0.327336	0.787523	0.607695
ENSMUSG00000032103	0.427771	0.513113	0.453761	0.382793
ENSMUSG00000032123	0.312582	0.527604	0.271333	0.408118
ENSMUSG00000032192	-0.247968	-0.226252	2.44438	0.77528
ENSMUSG00000032239	-0.552455	-0.705526	-0.797828	-0.531253
ENSMUSG00000032243	-1.3642	-1.9778	2.27221	3.47884
ENSMUSG00000032320	-0.234235	-0.483157	-0.464626	-0.413473
ENSMUSG00000032398	-0.7881	-0.512675	-1.42785	-1.25751
ENSMUSG00000032420	0.629755	0.540448	-1.12246	-0.649888
ENSMUSG00000032482	0.746623	0.846896	-2.87635	-2.53327
ENSMUSG00000032507	0.411724	0.309959	1.64407	2.12301
ENSMUSG00000032577	0.900398	1.01035	0.206563	0.925523
ENSMUSG00000032612	0.150511	0.194727	0.364987	0.607485
ENSMUSG00000032705	-0.339262	-0.346141	-0.442311	-0.415751
ENSMUSG00000032826	0.216158	0.097538	-2.06753	-0.892801
ENSMUSG00000033047	-0.363824	-0.39153	-0.533244	-0.419835
ENSMUSG00000033207	-1.1775	-1.26234	-0.594806	-0.317817
ENSMUSG00000033222	-0.5695	-1.28249	-0.724517	-0.901103
ENSMUSG00000033318	-0.941903	-0.979841	-1.04856	-1.04436
ENSMUSG00000033326	-0.234559	-0.145713	-0.711269	-0.732182
ENSMUSG00000033400	0.599807	0.547198	0.396958	0.472395
ENSMUSG00000033430	-0.368456	-0.267361	-0.56963	-0.791009
ENSMUSG00000033434	0.686912	0.984704	1.09581	1.5693
ENSMUSG00000033542	-1.04309	-1.15837	-1.16165	-0.917611
ENSMUSG00000033634	3.30254	4.14196	-1.02225	-0.874867
ENSMUSG00000033722	-0.426667	-0.333761	1.86597	1.79668
ENSMUSG00000033849	-0.325929	-0.194847	3.29867	2.96774
ENSMUSG00000033902	0.324812	0.31767	0.525085	0.975933
ENSMUSG00000033966	-0.604368	-1.3324	1.68355	1.14451
ENSMUSG00000034035	1.08918	0.977988	1.05787	1.03517
ENSMUSG00000034203	0.232802	0.454729	0.784464	0.246834
ENSMUSG00000034248	-1.35727	-1.52593	-0.464704	-0.469481
ENSMUSG00000034371	0.476787	0.392835	-0.69658	-0.741258
ENSMUSG00000034462	-0.355259	-0.266049	0.708649	1.33202
ENSMUSG00000034473	-0.859712	-1.25837	-1.00231	-0.908737
ENSMUSG00000034487	-0.932749	-1.67691	-0.371137	-0.775745
ENSMUSG00000034708	0.943917	1.11232	0.641375	0.397089
ENSMUSG00000035179	2.1285	1.67521	3.0151	2.02796
ENSMUSG00000035184	-0.951105	-0.995221	-0.91381	-1.28189
ENSMUSG00000035266	-0.804016	-1.1924	-0.830792	-0.614841
ENSMUSG00000035270	0.9096	0.988877	-1.35633	-0.627908
ENSMUSG00000035311	0.392278	0.118146	0.421352	0.664634
ENSMUSG00000035561	-1.4636	-1.63896	1.22533	1.0989
ENSMUSG00000035649	0.358203	0.3577	0.696395	0.692557
ENSMUSG00000035834	-0.911444	-0.78139	-0.390202	-1.655
ENSMUSG00000035964	-0.429698	-0.427655	11.5354	14.3595
ENSMUSG00000036061	-1.15692	-1.08419	0.448678	0.447684
ENSMUSG00000036091	0.675234	1.06991	1.22303	1.62516
ENSMUSG00000036611	0.16101	0.135595	1.05104	0.64454
ENSMUSG00000036766	-0.510492	-0.47258	14.8421	15.5735
ENSMUSG00000036833	0.514141	0.562873	-0.278012	-0.786186
ENSMUSG00000036898	-0.674259	-0.631605	0.824192	0.950706
ENSMUSG00000037016	-1.0152	-0.951676	7.50128	6.1804
ENSMUSG00000037343	0.168246	0.221192	0.350032	0.590004
ENSMUSG00000037461	-0.224215	-0.300054	-0.880626	-0.731498
ENSMUSG00000037762	-1.19999	-1.47863	-1.10063	-0.582897
ENSMUSG00000037846	5.41249	4.94633	3.11687	4.48582
ENSMUSG00000038046	0.345206	0.233996	0.856083	0.640615
ENSMUSG00000038072	0.554025	0.422012	0.483461	0.588966
ENSMUSG00000038141	-1.90283	-1.35605	-3.12192	-1.33217
ENSMUSG00000038174	-0.314707	-0.237026	0.644266	0.636731
ENSMUSG00000038175	-0.299278	-0.445508	0.708875	0.621662
ENSMUSG00000038178	0.564788	0.603249	0.478075	0.604953
ENSMUSG00000038214	-0.434175	-0.557044	0.448026	0.687837
ENSMUSG00000038260	0.750507	0.63922	0.87247	0.852266
ENSMUSG00000038286	0.493066	0.331961	-0.344686	-0.505046
ENSMUSG00000038302	-0.881898	-0.797385	-1.11553	-1.08161
ENSMUSG00000038510	-0.709034	-0.761856	-0.895616	-0.836651
ENSMUSG00000038540	-1.61542	-1.56876	-2.20895	-1.14291
ENSMUSG00000038569	-3.6569	-3.35874	-5.22223	-2.33769
ENSMUSG00000038776	-0.474211	-0.896892	0.65961	0.38438
ENSMUSG00000038936	0.511344	0.754444	0.960663	0.500741
ENSMUSG00000039065	-0.889285	-1.03604	-0.878668	-0.654484
ENSMUSG00000039233	-1.04538	-0.921595	-0.789047	-0.97518
ENSMUSG00000039246	1.16594	1.02449	0.996126	0.965416
ENSMUSG00000039328	-0.236864	-0.291286	-0.883405	-1.52145
ENSMUSG00000039347	0.399333	0.278684	2.75003	3.54837
ENSMUSG00000039395	0.201986	0.208735	-2.60902	-2.32277
ENSMUSG00000039427	-0.569611	-0.938986	-0.581018	-0.490114
ENSMUSG00000039452	-2.25535	-2.80642	-0.834386	-1.06818
ENSMUSG00000039470	0.49577	0.678892	2.14412	1.8565
ENSMUSG00000039512	0.1953	0.193137	0.630989	0.983995
ENSMUSG00000039563	-1.0395	-0.558781	-1.28793	-0.987063
ENSMUSG00000039691	1.05104	0.687494	6.92162	7.33553
ENSMUSG00000039826	0.739434	0.547709	0.698464	0.702411
ENSMUSG00000039865	-1.10713	-3.75653	1.00908	1.24434
ENSMUSG00000039901	0.423222	0.241363	0.42705	0.491902
ENSMUSG00000040187	-1.8746	-2.78864	-3.37766	-2.05982
ENSMUSG00000040268	0.297316	0.40515	-0.673966	-0.343323
ENSMUSG00000040536	0.227267	0.276642	-0.688288	-0.963504
ENSMUSG00000040618	0.757875	0.800669	-1.09252	-0.390333
ENSMUSG00000040722	0.177779	0.295455	-1.48307	-1.57851
ENSMUSG00000040843	-0.336976	-0.178492	-0.646057	-0.463208
ENSMUSG00000041044	0.262326	0.391653	-2.3654	-2.0435
ENSMUSG00000041236	0.367354	0.215874	0.801336	0.363252
ENSMUSG00000041343	0.542573	0.73978	1.62037	1.27868
ENSMUSG00000041426	-0.702259	-0.650777	-0.985814	-0.650204
ENSMUSG00000041607	-1.21776	-1.55323	1.30296	1.62508
ENSMUSG00000041679	0.629185	0.561751	0.395861	0.587141
ENSMUSG00000041762	1.20442	0.842213	1.49484	2.15903
ENSMUSG00000042111	-0.672971	-0.717369	-0.475882	-0.682811
ENSMUSG00000042216	0.25377	0.187157	-1.551	-2.27087
ENSMUSG00000042348	0.807859	0.617861	-1.231	-1.1183
ENSMUSG00000042444	-0.349939	-0.176904	-0.600411	-0.57796
ENSMUSG00000042487	0.34358	0.375732	0.598268	0.342577
ENSMUSG00000042569	0.264483	0.210675	-0.588595	-0.575234
ENSMUSG00000042804	-0.316538	-0.187131	-1.17798	-1.578
ENSMUSG00000042997	-0.402215	-0.575446	-0.420096	-0.227638
ENSMUSG00000043067	-0.255898	-0.428699	-0.745216	-0.665012
ENSMUSG00000043415	0.290639	0.436775	-0.886064	-0.631118
ENSMUSG00000043496	0.745031	0.606751	0.980117	1.24854
ENSMUSG00000043773	-5.72697	-7.35896	-14.4652	-17.7039
ENSMUSG00000043885	0.481147	0.553477	1.42253	0.991956
ENSMUSG00000044018	-0.53324	-0.629219	-0.8215	-0.711586
ENSMUSG00000044062	0.95907	1.11197	13.8658	15.6294
ENSMUSG00000044095	-0.324673	-0.155713	-1.61798	-1.27074
ENSMUSG00000044468	1.78734	1.97785	-0.915974	-0.444689
ENSMUSG00000044475	-0.270779	-0.218329	-0.0117282	-0.479569
ENSMUSG00000044566	1.22681	0.751642	0.35487	2.12973
ENSMUSG00000044788	-0.355418	-0.237817	-0.752315	-0.701682
ENSMUSG00000044881	0.52175	0.355584	1.09608	0.912196
ENSMUSG00000045075	-3.16186	-3.36601	-3.04992	-16.0109
ENSMUSG00000045087	2.00467	1.35252	1.33546	1.58056
ENSMUSG00000045259	0.772841	0.387991	2.68157	2.08766
ENSMUSG00000045345	-1.4201	-1.64804	-2.40389	-1.99171
ENSMUSG00000045414	0.218123	0.342916	-0.647566	-0.544467
ENSMUSG00000046159	-0.433845	-0.342023	-13.2023	-1.8782
ENSMUSG00000046167	-1.71394	-2.05307	-14.2298	-16.6106
ENSMUSG00000046341	15.4768	8.34725	5.50271	8.94287
ENSMUSG00000046380	0.559425	0.423508	0.676987	0.830699
ENSMUSG00000046487	1.46077	1.67609	15.5296	3.37812
ENSMUSG00000046997	-0.790679	-0.450507	1.40208	1.26695
ENSMUSG00000047228	-1.40039	-5.1257	-3.89336	-4.82355
ENSMUSG00000047281	-0.555142	-0.556354	-2.53404	-1.60268
ENSMUSG00000047554	-0.414072	-0.37455	-0.613545	-0.917281
ENSMUSG00000047656	0.597839	0.56275	1.1094	0.807255
ENSMUSG00000047669	0.621589	0.512664	0.630119	1.24496
ENSMUSG00000047963	-1.73793	-1.23354	-0.633028	-0.818911
ENSMUSG00000048022	0.40029	0.225938	1.65718	2.40712
ENSMUSG00000048186	-0.735743	-0.630129	-1.4055	-1.66873
ENSMUSG00000048550	-0.947191	-1.02448	-1.5133	-0.932022
ENSMUSG00000048668	0.515932	0.824278	0.603375	0.90097
ENSMUSG00000048799	-0.334645	-0.36707	-0.350207	-0.43541
ENSMUSG00000049339	0.192623	0.33501	-0.558371	-0.542989
ENSMUSG00000049439	-0.992921	-1.19298	-0.677977	-0.281931
ENSMUSG00000049515	1.40216	0.551682	-7.80592	-7.58077
ENSMUSG00000049882	0.750821	0.919649	0.783651	1.16003
ENSMUSG00000049904	-1.01996	-0.978891	1.27828	1.37787
ENSMUSG00000049957	-0.264944	-0.334558	0.37036	0.337686
ENSMUSG00000050069	0.397519	0.605136	1.16068	1.55733
ENSMUSG00000050132	-0.272317	-0.260904	2.34373	1.38736
ENSMUSG00000050312	-0.517756	-1.18815	-1.42347	-1.79483
ENSMUSG00000050605	-0.594522	-0.727631	2.1005	0.853118
ENSMUSG00000050912	-0.542954	-0.900949	-1.94771	-2.04021
ENSMUSG00000050936	7.55722	6.14371	3.25007	9.05827
ENSMUSG00000050954	-0.496005	-0.418453	0.644265	1.10801
ENSMUSG00000051029	-2.53009	-2.59557	-11.5021	-15.5341
ENSMUSG00000051065	-0.344389	-0.103474	-0.3422	-0.582333
ENSMUSG00000051503	0.705448	0.545744	1.2696	1.81445
ENSMUSG00000051844	-1.14677	-1.50571	1.11759	1.75815
ENSMUSG00000051864	0.627611	0.397566	0.484588	0.412495
ENSMUSG00000052295	-3.85633	-17.9248	-13.6812	-14.7625
ENSMUSG00000052407	-1.74127	-2.11612	-0.757361	-1.40528
ENSMUSG00000052566	-0.741269	-0.440794	-1.00841	-0.810107
ENSMUSG00000052605	-1.07489	-0.476355	-4.56072	-3.54286
ENSMUSG00000052914	-0.841582	-1.28453	-1.47744	-1.5726
ENSMUSG00000053178	1.84146	1.63186	1.59622	1.01636
ENSMUSG00000053297	-0.565314	-0.468191	2.95661	3.45497
ENSMUSG00000053740	5.17938	4.53414	5.36173	4.36293
ENSMUSG00000053769	-0.325577	-0.160821	-0.545686	-0.523829
ENSMUSG00000053964	-0.747197	-0.93695	-1.74806	-1.79943
ENSMUSG00000054499	0.229022	0.323904	0.6379	1.02454
ENSMUSG00000054556	-2.94832	-3.49229	-2.14482	-2.7702
ENSMUSG00000054676	0.217735	0.172284	0.424091	0.167663
ENSMUSG00000054715	0.908672	0.993236	0.64683	0.989849
ENSMUSG00000055313	-1.66534	-2.42289	-3.54932	-3.76389
ENSMUSG00000055319	0.120199	0.261861	0.610498	0.642539
ENSMUSG00000055341	2.38258	1.90186	3.34593	2.55655
ENSMUSG00000055489	-1.12667	-1.67999	-3.51361	-3.42621
ENSMUSG00000055523	1.26782	2.2656	14.7726	3.30845
ENSMUSG00000055737	-0.715481	-0.866347	0.32971	0.258882
ENSMUSG00000055835	0.473299	0.522582	-1.00157	-0.307267
ENSMUSG00000056204	-0.443868	-0.545726	-0.366966	-0.452671
ENSMUSG00000056222	0.245591	0.445523	-2.26104	5.96334
ENSMUSG00000056666	1.74855	1.97091	0.692932	0.325402
ENSMUSG00000056938	0.592175	0.32242	-0.911566	-0.899028
ENSMUSG00000056999	-0.651736	-0.289939	-0.689005	-0.463643
ENSMUSG00000057069	-0.423492	-0.766793	-1.57626	-1.58025
ENSMUSG00000057229	-0.411387	-0.500684	-0.974458	-1.09353
ENSMUSG00000057375	-0.467669	-0.559149	-0.486437	-0.533249
ENSMUSG00000057440	1.06889	1.06065	1.53464	1.65247
ENSMUSG00000058064	7.03381	7.13735	6.05689	5.82613
ENSMUSG00000058126	17.4717	23.0019	6.37318	8.49238
ENSMUSG00000058396	0.973082	1.33652	-0.798312	-0.843317
ENSMUSG00000058661	3.7258	2.97495	3.27142	3.04936
ENSMUSG00000058736	-4.80071	-18.5022	-14.9748	-15.0514
ENSMUSG00000058897	0.447506	0.672038	-1.73374	-1.19021
ENSMUSG00000059022	-1.95578	-2.00822	-4.37498	-3.57571
ENSMUSG00000059277	-0.566074	-0.583349	-2.40405	-0.890065
ENSMUSG00000059325	1.24558	1.10559	-0.980359	-0.755007
ENSMUSG00000059866	-1.2375	-1.38941	-0.661594	-1.19057
ENSMUSG00000060466	0.259081	0.353578	-1.18127	-0.849574
ENSMUSG00000060803	-0.61367	-0.555898	-1.46841	-0.807572
ENSMUSG00000061232	-2.67227	-2.96954	-1.5981	-1.91188
ENSMUSG00000061306	0.262243	0.476421	1.32444	1.60166
ENSMUSG00000061559	0.331268	0.168068	-0.618188	-0.578548
ENSMUSG00000061718	-0.444657	-0.483396	-0.767077	-0.393239
ENSMUSG00000062031	-0.633507	-1.05052	1.48005	1.08644
ENSMUSG00000062209	0.423357	0.402411	-2.74999	-1.37009
ENSMUSG00000062438	1.51898	1.55565	12.2487	15.2835
ENSMUSG00000062526	1.25017	1.19409	0.740734	1.17884
ENSMUSG00000062822	-2.54724	-2.90208	-3.08992	-2.8554
ENSMUSG00000062981	-0.299465	-0.355221	-0.597993	-1.02145
ENSMUSG00000063455	0.262385	0.11114	1.03333	0.557771
ENSMUSG00000063953	8.19303	9.33069	17.5464	7.41852
ENSMUSG00000064246	0.705027	0.576262	3.2169	1.48407
ENSMUSG00000064294	3.86262	4.46101	1.02426	1.58999
ENSMUSG00000066150	-0.611556	-0.410896	-0.408482	-0.358241
ENSMUSG00000066324	-0.698638	-0.820993	-2.53457	-2.41019
ENSMUSG00000066553	10.9471	15.8169	4.98481	5.13434
ENSMUSG00000067203	-7.48724	-4.04486	0.997478	1.62389
ENSMUSG00000067399	2.28266	2.21144	5.96479	3.88965
ENSMUSG00000068663	0.229874	0.139795	0.967638	1.09155
ENSMUSG00000069170	-1.26152	-1.50279	-1.23617	-2.23803
ENSMUSG00000069237	0.243329	0.248442	0.46004	0.277732
ENSMUSG00000069520	0.70893	0.669613	-1.44485	-1.7929
ENSMUSG00000069855	-1.86458	-2.47909	3.07712	1.79545
ENSMUSG00000070368	-10.6154	-8.43697	2.49537	1.39334
ENSMUSG00000070522	4.91115	4.23459	2.0544	18.1251
ENSMUSG00000070730	0.243616	0.320712	-0.570548	-0.770799
ENSMUSG00000071089	1.9953	2.23288	16.2426	16.9648
ENSMUSG00000071181	-5.34651	-18.1776	-12.7563	-16.4204
ENSMUSG00000071192	0.957392	0.651612	1.344	1.55722
ENSMUSG00000071456	-4.19353	-3.90724	-8.3958	-3.56445
ENSMUSG00000071573	0.697719	0.707073	1.10393	1.54593
ENSMUSG00000072476	19.2611	21.6547	16.0547	6.27688
ENSMUSG00000072572	-1.31988	-1.66724	-2.52109	-1.9675
ENSMUSG00000072762	0.801682	0.796023	-1.29852	-1.38348
ENSMUSG00000073609	-0.454598	-0.325276	0.324377	0.503306
ENSMUSG00000073610	-2.79677	-1.56259	-13.6173	-13.681
ENSMUSG00000073684	0.500361	0.749823	1.07003	1.51117
ENSMUSG00000073705	2.98387	3.27081	2.93228	4.13522
ENSMUSG00000074219	-1.22652	-1.38372	-1.27196	-1.28901
ENSMUSG00000074340	-3.31476	-3.81267	-1.63259	-2.1542
ENSMUSG00000074482	4.9632	13.4222	8.83284	10.7425
ENSMUSG00000074749	0.248626	0.262465	0.639804	0.734237
ENSMUSG00000075511	-2.38942	-1.45208	-14.6419	-1.13025
ENSMUSG00000075591	21.7366	9.13956	10.8149	12.1083
ENSMUSG00000076431	0.46318	0.556064	1.46936	1.19939
ENSMUSG00000077450	-1.3759	-1.21191	-0.711892	-1.10679
ENSMUSG00000078139	7.60161	6.57706	3.36828	21.0662
ENSMUSG00000078306	1.4281	1.24362	1.52673	1.97985
ENSMUSG00000078495	-2.20516	-3.82619	-6.1633	-2.60302
ENSMUSG00000078496	-4.88289	-4.13078	-8.91715	-3.57659
ENSMUSG00000078552	-1.41501	-2.04957	-1.59862	-1.96954
ENSMUSG00000078584	-0.666984	-1.23935	0.702661	0.484266
ENSMUSG00000078949	-1.63767	-2.89723	-16.2562	-3.39155
ENSMUSG00000079045	-0.59249	-0.991292	-1.87332	-2.69893
ENSMUSG00000079055	0.365983	0.285713	2.16388	2.47607
ENSMUSG00000079104	0.345582	0.392652	0.537888	0.428437
ENSMUSG00000079164	-2.10964	-2.37563	-1.31071	-0.877884
ENSMUSG00000079283	-0.557427	-0.766765	-1.07381	-0.922203
ENSMUSG00000079659	-0.989073	-0.993931	-0.89597	-1.27989
ENSMUSG00000081534	0.1828	0.338756	0.524291	0.491121
ENSMUSG00000081666	18.0944	18.5286	16.5297	17.3714
ENSMUSG00000082179	20.4893	8.90295	21.971	7.00907
ENSMUSG00000082305	18.3301	18.3629	13.9784	15.9074
ENSMUSG00000083079	9.97194	5.44392	11.6397	11.0874
ENSMUSG00000083879	10.8803	14.6895	10.2967	14.3432
ENSMUSG00000084972	1.22148	1.23667	2.12663	2.24245
ENSMUSG00000085092	-3.27472	-3.8722	-1.14011	-2.96081
ENSMUSG00000085154	-11.1631	-11.5282	-7.10733	-1.44559
ENSMUSG00000085379	1.02887	0.907329	2.03104	2.76707
ENSMUSG00000085385	-0.607966	-0.705034	-1.97366	-1.78352
ENSMUSG00000085392	-0.787608	-0.327371	-1.38974	-1.59693
ENSMUSG00000085535	7.83696	9.63572	-3.15085	-3.12708
ENSMUSG00000085558	-2.99469	-2.68563	-5.32536	-3.33166
ENSMUSG00000085566	-6.09365	-8.32984	-5.00542	-2.49932
ENSMUSG00000085642	-1.76191	-1.62227	-2.82338	-3.15943
ENSMUSG00000085644	-0.937509	-1.03352	-1.08831	-1.0831
ENSMUSG00000085665	-2.02933	-3.37422	-2.48303	-2.74782
ENSMUSG00000085862	-9.81607	-10.0172	-8.08638	-2.82284
ENSMUSG00000085962	1.42612	2.19135	1.23787	1.35679
ENSMUSG00000086082	-1.63554	-2.72382	-5.4961	-5.08619
ENSMUSG00000086108	-2.57336	-2.2924	-13.8582	-16.2422
ENSMUSG00000086212	0.889783	0.771014	1.18594	1.07127
ENSMUSG00000086276	-1.57106	-1.99479	-2.12142	-2.16179
ENSMUSG00000086382	-3.83968	-8.10753	-10.7188	-4.11334
ENSMUSG00000086477	0.879964	1.64128	3.86851	1.28503
ENSMUSG00000086544	-0.786804	-1.40555	-8.92014	-8.04418
ENSMUSG00000086635	0.917756	0.888317	1.14471	1.5392
ENSMUSG00000086794	-4.37148	-17.3886	-14.2146	-14.6713
ENSMUSG00000086894	-1.47093	-1.79647	-0.847813	-0.810131
ENSMUSG00000086914	-2.98969	-18.8285	-2.742	-3.77799
ENSMUSG00000086938	-3.98974	-4.592	-3.55248	-5.23264
ENSMUSG00000086965	0.595768	0.373043	1.59294	1.43263
ENSMUSG00000087259	-2.25686	-2.90959	-4.99207	-1.74308
ENSMUSG00000087673	2.93078	2.8517	3.47503	4.8995
ENSMUSG00000087676	-0.721389	-1.0815	-0.460805	0.857503
ENSMUSG00000089637	21.5831	21.9177	18.371	21.2802
ENSMUSG00000089806	-1.98847	-2.98554	-13.0249	-14.8707
ENSMUSG00000089875	-1.02367	-1.1173	-1.48542	-1.55877
ENSMUSG00000090488	-2.28797	-1.87221	-2.23709	-3.93205
ENSMUSG00000090611	-1.2707	-1.03822	-1.52487	-2.2706
ENSMUSG00000090687	-1.39676	-1.46943	-1.5929	-1.4502
ENSMUSG00000090760	2.82211	4.5828	12.8988	6.76453
ENSMUSG00000091228	0.469513	1.13586	-0.840917	-0.205074
ENSMUSG00000091586	-0.722191	-1.08973	1.26535	0.655498
ENSMUSG00000091706	-1.20388	-3.03859	-3.30233	-1.56104
ENSMUSG00000091735	0.859504	1.25159	-12.4032	-14.8748
ENSMUSG00000091852	-0.92506	-1.62725	-2.19505	-2.64434
ENSMUSG00000091946	-4.43135	-17.1052	-13.846	-1.63538
ENSMUSG00000092102	-0.994226	-1.72566	-14.3603	-13.8218
ENSMUSG00000092300	2.09219	1.47851	3.78431	2.35303
ENSMUSG00000092416	3.00024	3.07336	2.25509	1.71572
ENSMUSG00000092571	2.20403	2.14284	14.1848	16.8857
ENSMUSG00000092607	-0.345651	-0.0969065	-1.2809	-0.932208
ENSMUSG00000093459	-0.925615	-1.21938	-1.53831	-2.02445
ENSMUSG00000093606	-4.81168	-5.96258	-1.60945	-1.74528

## Sheet: 3-both_trans
Both_trans	Retina_weighted_F1_log2(Cast_allele/B6_allele)	Retina_weighted_F0_log2(Cast/B6)	Liver_weighted_F1_log2(Cast_allele/B6_allele)	Liver_weighted_F0_log2(Cast/B6)
ENSMUSG00000001467	-0.0301949	-0.327678	-0.132802	-0.880411
ENSMUSG00000002820	0.145896	0.429578	0.40046	0.995358
ENSMUSG00000003808	0.108233	0.380021	0.164335	0.784262
ENSMUSG00000005054	-0.236759	-1.69596	-0.127028	-1.71053
ENSMUSG00000005981	0.116898	0.392416	0.0415769	0.33763
ENSMUSG00000007035	-0.283547	-1.48273	0.243613	1.8415
ENSMUSG00000008305	-0.173337	0.909205	0.135283	0.733274
ENSMUSG00000008668	-0.0108507	-4.09021	0.014472	-3.86797
ENSMUSG00000009013	-0.033048	0.739394	0.180737	-1.06259
ENSMUSG00000010651	-0.621436	2.49291	-0.269263	-1.54574
ENSMUSG00000016252	0.283225	-1.98238	0.22906	-2.2135
ENSMUSG00000017801	0.152485	0.613595	-0.0748609	0.583227
ENSMUSG00000019960	0.078185	0.407556	0.146071	-0.555146
ENSMUSG00000020029	-0.109882	-0.368673	-0.118952	-0.734631
ENSMUSG00000020523	-0.0377702	-0.346694	-0.0529047	-0.542605
ENSMUSG00000021226	-0.228158	-0.8034	0.179753	-1.66925
ENSMUSG00000021947	-0.165517	-1.46786	0.0635527	0.960427
ENSMUSG00000023224	0.419615	-0.985728	0.145299	-0.58339
ENSMUSG00000023959	0.018253	-1.1996	-0.242955	-2.53327
ENSMUSG00000024222	0.203822	0.784761	0.119042	2.17775
ENSMUSG00000024309	0.115588	-0.542425	-0.232314	-0.941218
ENSMUSG00000024570	-0.159042	-0.508688	-0.0920044	-0.52788
ENSMUSG00000024901	0.059033	0.496199	-0.0505712	1.03138
ENSMUSG00000025162	0.0210056	0.235123	-0.0451104	0.594376
ENSMUSG00000026349	0.00652561	0.38136	-0.273928	0.663378
ENSMUSG00000026475	0.1033	-0.628747	0.569239	-2.70265
ENSMUSG00000027204	-0.0463327	-0.41394	0.0252369	1.08106
ENSMUSG00000027248	0.146934	0.550292	0.359886	-0.483965
ENSMUSG00000027342	-0.164464	-0.665172	0.00495433	-1.06017
ENSMUSG00000027428	-0.110684	-0.504839	0.0989158	-0.51901
ENSMUSG00000027533	-0.064661	-1.40143	0.202378	-2.7851
ENSMUSG00000027637	0.0465285	0.524442	-0.0707617	0.422888
ENSMUSG00000027940	0.0935127	-1.0341	-0.244685	-1.09235
ENSMUSG00000028081	-0.1577	-1.0746	0.0518611	-1.34783
ENSMUSG00000028295	0.029023	-0.725649	0.106613	-1.73923
ENSMUSG00000028407	-0.0826323	0.878368	0.42154	-0.736563
ENSMUSG00000028766	-0.0681908	-0.326072	-0.0593649	-1.16285
ENSMUSG00000028837	0.0766304	0.484439	-0.0229717	-0.549911
ENSMUSG00000030004	0.398899	3.1397	0.194838	0.95732
ENSMUSG00000030393	0.257749	0.769023	-0.740041	1.63102
ENSMUSG00000030417	-0.0569827	-0.503674	0.0151819	-0.69468
ENSMUSG00000030823	-0.174942	-1.09797	-0.129024	0.896101
ENSMUSG00000030868	-0.00872944	-0.296896	0.23181	-0.477528
ENSMUSG00000031024	0.146886	0.411593	0.0621472	-0.632652
ENSMUSG00000031546	-0.178445	-0.893133	0.193261	-0.583406
ENSMUSG00000031811	0.142947	0.508354	0.462963	1.50337
ENSMUSG00000031871	-0.0629008	-1.02039	-0.113468	-0.843041
ENSMUSG00000032182	-0.0116936	0.457967	0.122571	0.716846
ENSMUSG00000032387	-0.102879	-0.647154	-0.209279	-1.00382
ENSMUSG00000032480	0.126189	0.372542	0.253711	0.631839
ENSMUSG00000032518	-0.0615823	-0.574877	0.169712	-0.633881
ENSMUSG00000032602	-0.262041	0.588066	-0.0896919	-0.4776
ENSMUSG00000033819	0.0271176	0.379726	-0.310301	0.677512
ENSMUSG00000034595	0.0513895	0.749161	0.562047	-0.637601
ENSMUSG00000034685	0.0127043	0.684787	0.0192046	0.944382
ENSMUSG00000034853	0.0295847	-0.492544	-0.213753	1.96326
ENSMUSG00000036887	-0.0998983	-1.96869	0.188048	-0.859375
ENSMUSG00000038518	-0.0178802	0.402705	0.117467	0.560874
ENSMUSG00000038642	-0.237505	-0.831821	-0.263506	-1.05614
ENSMUSG00000039156	0.135212	0.52265	-0.135051	0.822093
ENSMUSG00000039286	-0.148688	0.36255	-0.27857	1.00294
ENSMUSG00000039873	-0.164827	-1.21796	-0.242656	-1.09372
ENSMUSG00000040782	-0.125535	-0.714473	-0.172339	-1.03156
ENSMUSG00000041220	0.0147907	-0.381539	-0.877596	-1.54696
ENSMUSG00000041702	0.0161953	0.339588	0.206638	1.34414
ENSMUSG00000042363	0.0664925	0.231652	0.461984	-0.293638
ENSMUSG00000042770	-0.0867883	1.24503	-0.0275588	-0.548194
ENSMUSG00000043993	0.544896	1.28782	-0.723871	-1.15966
ENSMUSG00000044037	0.141875	-1.53985	0.160353	-1.57371
ENSMUSG00000044676	0.0855045	0.259756	0.435922	1.46757
ENSMUSG00000044715	0.157046	-0.443748	-0.290763	-0.541735
ENSMUSG00000046768	-0.232618	-0.751154	-0.16441	-0.779911
ENSMUSG00000047843	-0.131101	-0.670106	-0.306542	-1.42628
ENSMUSG00000049422	0.0677681	0.390137	-0.119361	-1.47115
ENSMUSG00000049960	-0.0857416	-0.758651	-0.05122	-0.979568
ENSMUSG00000050565	-0.133116	-0.860364	-0.288124	-0.817336
ENSMUSG00000053825	-0.0950791	-0.282357	-0.472066	1.5531
ENSMUSG00000055980	0.0952466	0.392682	0.482743	1.50994
ENSMUSG00000056209	-0.0799643	-1.22714	-0.25779	-1.56679
ENSMUSG00000059208	0.0251587	0.303922	0.0104261	0.43757
ENSMUSG00000060802	-0.108992	-0.781412	0.160178	-1.6672
ENSMUSG00000061808	-0.00588191	-1.7386	-0.143742	-0.902818
ENSMUSG00000062006	0.144204	-1.18155	0.678193	-1.41838
ENSMUSG00000062270	-0.0905007	-0.277824	-0.28183	-0.604069
ENSMUSG00000062328	0.00740792	-0.970381	-0.615431	-1.17084
ENSMUSG00000062647	0.229068	-3.8485	-0.155478	-3.04345
ENSMUSG00000063019	-0.102999	-0.705775	-0.0369355	-0.67042
ENSMUSG00000063524	-0.110612	-2.9161	0.164053	-3.41014
ENSMUSG00000063884	0.101062	0.306191	-0.194709	0.577556
ENSMUSG00000066441	0.0730677	0.914255	-0.339372	-1.27995
ENSMUSG00000070327	-0.304904	-1.37888	-0.0353674	-0.779437
ENSMUSG00000071657	0.0586513	0.280701	-0.188286	-0.605794
ENSMUSG00000073236	0.0176199	0.856364	-0.221263	0.89987
ENSMUSG00000074365	0.216461	-1.07874	-0.196234	2.88418
ENSMUSG00000074797	0.204146	-1.68475	0.186876	-0.904143
ENSMUSG00000075000	0.0778559	-0.511686	-0.0996789	-1.14772
ENSMUSG00000078427	-0.104311	-0.952638	0.466354	-1.17257
ENSMUSG00000079179	-0.167584	-1.73197	-0.654117	-1.17776
ENSMUSG00000079362	0.0931593	-0.776136	-0.0879424	-1.15825
ENSMUSG00000082100	-0.778531	7.46559	-0.0530097	6.82695
ENSMUSG00000083992	0.631799	7.94929	0.190626	6.97639
ENSMUSG00000085615	0.0948728	-1.44208	0.48687	-0.87282
ENSMUSG00000091549	-0.148111	3.5325	0.138089	4.22255
ENSMUSG00000091829	-0.0364843	2.48951	0.421532	2.41168
ENSMUSG00000092203	0.221536	-0.734052	-0.182165	-1.68388
